# Supplementary material for: Whole-exome sequencing capture kit biases yield false negative mutation calls in TCGA cohorts
Source: PLoS One. 2018 Oct 3;13(10):e0204912. doi: 10.1371/journal.pone.0204912 (PMC6169918; doi:10.1371/journal.pone.0204912)
Supplement: S1 Tables — Supplemental Tables A-I Table A. STAD CCDC168 Coverage Table B. Genes of Interest Table C. Capture Kit by Cohort Table D. Capture Kit Frequency by Cohort Table E. SeqCap EZ HGSC VCRome Undercovered Genes and Exons Table F. xGen Exome Research Panel Undercovered Genes and Exons Table G. Custom V2 Exome Bait Undercovered Genes and Exons Table H. Undercovered Cancer Genes and Exons Table I. STAD MSI Loci. (XLSX) [file pone.0204912.s006.xlsx]

## Sheet: Table A. STAD CCDC168 Coverage
CCDC168 Locus
STAD Tumor Filenames	Read Count	Average Exon Coverage
001a4ac5-941f-464f-8f1a-e5f263fc00f0	17	0.0552036
003d6bd5-3ae8-4838-8cfc-0355ee16122d	14	0.0383397
0171c615-cfa8-4e09-a695-f2ca33f0f081	3	0.00941023
01c3afd2-8591-4c88-8f97-6fb433d9f486	22	0.0601882
01eeb419-a6d8-49e4-b369-024838f5e252	8	0.0247834
03133291-a848-4b27-988b-176b2b01a28f	29	0.0780304
03205861-9dab-4a8e-b73a-a144579d5ecb	61	0.11842
03811efc-76b3-4c57-9a85-60cf99f27b15	18	0.0354048
03af79a2-1ef2-45e0-ab9b-44559f749dea	653	1.64959
03dd74f0-29dd-4d0d-be64-2ed194fc5b76	16	0.0380602
0496553c-c68b-42a5-8a54-29f20b8f7c44	1557	4.33346
05105d6c-e877-4743-8fce-b280be4e9219	9	0.0252492
0548c4fe-e9ee-4261-9b56-a5ddcc996610	12	0.0283239
060814f6-7d3c-4d80-8889-cb38e5d97093	7	0.0177024
0742425a-6003-40a1-be3f-9bc172304bd7	5	0.0177024
0750f620-5926-48de-8c94-8c556430b9bb	6	0.0212429
0811e455-24cb-415a-a903-dc862ac5994a	237	0.519193
08d560a5-9d3b-41bc-9b98-f6a98410f410	595	1.6398
090595a7-6750-4804-b1c6-bd09d138b1f4	10	0.0141619
091d50f5-f629-4157-a8f2-0bb0ac053072	5	0.0122053
092485bd-80d8-4fb2-9588-7cc1d51cc584	13	0.0389453
09abf287-6a41-4100-a738-658bb6356d2b	10	0.027299
09b43ba4-0537-4584-b2af-9099c812cccb	7	0.0177024
0adf4c4b-87ea-4c6b-912e-eff9ee0cf132	9	0.0318643
0c01eae0-2469-4801-98b6-39d94a62288f	15	0.0460263
0c8a6022-b770-4a83-bac3-b1526a16c89a	7	0.0106214
0e6dfc07-58e6-49ab-8f80-90cea6c41820	7	0.0247834
0e8fd784-72f1-424c-80cc-73d0773d2770	3	0
10cce084-17dc-4eb4-ab98-937b2e2db667	552	1.37566
11656af6-11fe-458e-b1cd-a027ceeb1e7a	17	0.0424858
126aa8af-2357-4dd9-b1b1-db04481ddce5	702	1.85638
130521ee-69d1-475e-854b-4938d3827955	43	0.110687
13493345-8a8c-455d-a155-5fdf32493f4a	6	0.0106214
141fe222-07a1-4e06-811b-f7eb4776efb8	22	0.0554831
1553e374-e9f9-479a-abc9-f900064d8306	2	0.00708097
16ba4fca-48b8-4479-a04a-bd8e4df966cc	15	0.0338675
174306b8-8a05-4e05-ad12-d1756a5fe99a	13	0.0437436
17bb87af-5766-4d92-a84d-5775172588ad	8	0.0247834
181af404-7de3-4c04-b275-5f3aafbde378	9	0.0283239
181da3d8-6acf-44fb-bc9b-e9d93bb40bf6	10	0.0247834
194981c5-0f29-4c86-bdc8-2413326547e3	1640	4.38987
1a854609-03d4-4e95-8e6d-94b1ab0a75db	2	0.00708097
1ac41e44-2669-48fa-b713-3f723213c0bb	501	1.2653
1b0914c2-54f5-4d35-a185-5a027b6e3696	11	0.0354048
1b19db28-0e15-4c57-91bc-7833433d09a9	20	0.0389453
1b4fa784-e742-427b-9a2a-e65e83433a86	16	0.0344265
1bcd2b4f-f055-49f8-9fc3-5e58192cc326	1704	4.57044
1bf4e940-d1dc-4fb6-a8d5-14b69436e624	6	0.0177024
1c1b03fa-aff4-4cc5-9fa1-457a96e4f3a6	2	0.00708097
1dc1ed37-833f-4d33-bce9-01ad33e9572c	24	0.0531072
1eda1eda-09ee-42db-891b-afb9ea070048	1568	4.27178
1f7e58c0-2d3b-4470-80ef-0566b2717ca6	2	0.00708097
2091b7e5-5b5f-465f-a2f7-06bfbcfb51ea	55	0.144135
21e818d5-4b19-4414-9989-562895a79da7	19	0.0542253
21ffa479-8d53-4108-a3fa-ecbe37dd771e	43	0.10873
22b93a0f-5b23-450c-a423-e3acabf35c27	18	0.0566477
238839d7-a17c-4d2a-8efc-fffcbf49271c	14	0.0411348
2429e6dc-b84b-4377-af5d-433f0d0cdefe	2	0.00708097
243889f9-f956-47d8-821c-61e457d260e5	8	0.0228268
2467e0b3-f175-4c60-9372-ebdd8d7ec7da	7	0.0163049
24b41e98-2b31-4247-a35f-ccd0ff2a5c49	4	0.0141619
252b4fd0-9733-4350-ab66-79c1ad60bec7	12	0.0283239
27790dea-90bb-452b-b30d-953b991488c3	9	0.0212429
2793adbf-0bac-4d0d-929e-9ea7399da6e9	12	0.0367092
27c87bbc-0b40-47f1-acdf-93037f5ce69d	13	0.0389453
28141dda-5f58-4990-833f-351b3eac033c	3	0.0106214
286293da-08c0-40a2-aecc-c5516cb4417a	18	0.0531072
2918736b-3134-4dd7-93a7-9762dea51840	12	0.0247834
2a283226-b0d7-4836-840c-4d93572e0f2e	8	0.0283239
2b148243-ce83-4f21-ad00-3e0f795ba86b	7	0.0106214
2b4ca498-35dc-4d2c-81cd-958a72bd2ed0	7	0.0247834
2b576974-9915-4ae0-b9b7-bd47e5a98583	27	0.0247834
2c1ca619-5e7d-4e16-9cd4-f800a4cb0b2d	225	0.578263
2c5c34e0-d7a0-4f79-ab92-ce604d8813fe	28	0.0743501
2cb6e4c7-3c6b-4218-92db-375c477b0d17	27	0.066058
2ccbccba-92c0-425f-8610-53fc32b07a33	861	2.24061
2e0891a7-177c-4529-91cb-0a675388d271	2	0.00708097
2ed66c60-351f-4a36-bf59-08390246af0d	44	0.121262
2f0a1b25-1358-48e1-8e2a-36c8c2d1d695	8	0.0212429
2f571037-38a8-43b6-918b-817e670be0d4	12	0.0389453
2f9b6993-3d86-4841-8a28-33a24e3832b3	8	0.0205441
304ae2d7-df0f-4a25-90c1-7c72cd6d65a3	22	0.0531072
30a65dec-f23f-44d0-9241-3e673ee8e50d	18	0.0205441
318f8d60-69d2-40c8-b870-feef51a18909	19	0.0424858
319c17cf-9bf2-4cd3-9a7d-16bae39cea12	731	1.88344
31cf3c9b-f406-4cc2-bf3a-869b5f6434c9	631	1.55548
321622d9-18af-4000-8d72-93645be2dd20	248	0.638638
32162858-6dd0-460c-8edd-41422e7da6a6	10	0.0238517
3269e7f5-9bdf-4cb5-89c5-49243e95ff8a	13	0.0247834
33554f86-c946-4e82-8ba9-cadee05f92fc	42	0.0915401
3378fa39-30fe-45d7-973a-b4e294edb5e1	13	0.0230131
349bbac1-9272-4840-8a08-66d25454c4f9	6	0.0207305
35645f43-9e42-45e1-bd3f-b7c998c8efb2	4	0.0106214
3589e789-9f9a-44ec-b4fd-4b9e14db186e	13	0.0389453
35ae10c7-7908-431f-98c7-796b738c4fee	12	0.0212429
365e8cb8-5b09-4447-a032-66ed5b917f82	5	0.0106214
36a745a4-0203-4097-b050-bd87f8ab3060	218	0.580406
3721ed00-d504-43ba-8a55-27986347b9e7	18	0.0566477
39133909-3c16-4549-b9e9-f639494e87a1	1623	4.44675
3913a7f3-712c-40b9-8098-1784da96e29d	9	0.0106214
39279007-6b92-4ea7-89e7-e430f14f9c4e	2	0
399e6397-8048-4241-be60-1144ce9d2524	652	1.75016
39bcd605-4c25-4e71-b9c5-7c85b487cd8f	6	0.0212429
3a4c327e-2df5-4bf0-b71c-3269a944d9fc	12	0.0354048
3b7d16bd-10a0-4682-846e-38dff7613f05	354	0.87599
3bf4065c-57e2-4b24-80fa-be095501df8b	7	0.0141619
3c5100f8-43c0-4042-a544-08d84427ff18	15	0.0263673
3d972f18-cd02-4094-8950-a3da221f4b06	12	0.0212429
3da0a253-b5a9-4241-a3fe-39d5545e618e	81	0.189136
3f4266cd-411a-4322-95d4-8bfa6d3b66f5	5	0.0141619
3f8276a6-6c09-4c61-b079-3957102428d3	221	0.478711
403928e2-faba-45ec-a8c3-a4bcb02ae6e9	730	1.809
4250a328-b6fc-4ed7-ad76-ee03c8054a86	6	0.0212429
425db480-6ba9-40f2-91b6-3689610d8c0f	8	0.0141619
4267e0d3-f83c-4218-8dca-06d536822f0f	998	2.52129
42690e13-9f26-48cf-8795-f52b11ac6526	1429	4.02059
427326ef-0978-446e-9fdb-06f82f053f6a	7	0.0177024
4325559e-bd11-4710-ad89-f7f47609985f	19	0.0283239
432e936b-93d6-43ad-90d8-4b368e460253	11	0.0232461
439da688-b66a-4d2f-b41a-0410f01e948d	19	0.0251095
4407f371-5f26-438c-a87b-a1a5e34b3d2f	4	0.0141619
457fc005-d7db-4b7d-b90a-2f6d129b55a9	3	0
45d079b0-52df-4ac5-91e4-488a51184478	4	0.00708097
46bc871c-4230-407d-87e9-c401ebe08c35	363	0.834622
471c6cab-27eb-460c-926d-c05d0fcb2743	6	0.00708097
47f00881-c710-4975-965e-efb7b4d90b11	11	0.0283239
49647ee4-5089-4290-b24c-775b01c55304	4	0.00708097
49f2ca50-ccf6-4ba7-bbcc-aa3c06467926	6	0.0164912
4a4a8170-db37-4b5e-9a32-fdc621d93651	13	0.0283239
4b1adc86-023e-408b-a927-b191f1dcdf7a	8	0.00708097
4b735f7a-d66e-4a9c-9b89-78674e32a184	11	0.0318643
4bc06f85-2fbd-4f41-8dcb-97d99bee339d	10	0.0212429
4c3088bf-8dc9-4c13-9e3c-69ffc906aa3a	1499	4.09592
4c44b8d8-c96b-4bb4-83d2-6007bd6a3ec4	14	0.0283239
4d085dc8-f3c8-48e8-88de-121448cf3eb0	9	0.0283239
4d1427ad-e7cd-49b0-b82c-34ab32835b14	6	0.0212429
4d362c69-867c-46fd-b021-baba557be23e	16	0.0332153
4d8b3ffb-5448-491f-8f00-e125a391dda1	9	0.0141619
4f54be64-8b33-497a-8406-59a39b06ba4f	12	0.0177024
4f5e4b0e-88ca-4732-b5f3-1c59488e9c69	20	0.0566477
4f8c062d-163d-43b7-9eff-212ee26f1a6a	5	0.00875804
4fed2aa8-38d2-43cc-ae39-9f7bffbbd002	8	0.0212429
504a8b05-d136-4a49-af41-8627e958a950	8	0.0247834
504cd4a5-aa86-4348-8039-af124c344c25	7	0.00987608
50d6a926-a7ad-416f-8590-671e76a0b23b	1	0.00354048
51244649-117e-4bc3-a853-c18d7aa30c7a	1023	2.76223
51a7ca1e-c846-46d2-b9f5-df9d2612ea62	9	0.0177024
5275c271-5d24-4d03-b43d-59de52f99e08	649	1.58898
529c774d-0d4a-48f2-9a1b-2783996a7f40	12	0.0315848
5335aea9-fc07-4c5b-8f82-0d2caddeaddd	10	0.0177024
5430555e-af1d-40a2-8bca-0d1a4b2913cd	11	0.0315382
54e2cabc-b6a2-4a83-88c7-fbbd74146dd2	9	0.0236187
55120cbd-4ea3-4b96-a8f7-7ad7a52c7471	6	0.0212429
551e9ecf-7f21-4223-bd59-046ad6fc31d8	4	0.00708097
55776611-281d-4033-abb3-aa0cad001922	10	0.0141619
5587378e-8ef9-4d20-ba51-33bffb25ec1f	13	0.0318643
56508801-40fe-4de7-9870-e18e74abffde	477	1.28799
5670e7c7-927a-4912-8827-0f02c8f51ad2	18	0.0354048
56977285-2619-438d-8c5e-b1a0ebb08597	7	0.0140688
5751f423-a0c6-48af-821a-3da78be62dfa	9	0.0160253
584f9d15-069f-41c9-9aec-a689d258caf1	9	0.0224075
58b8e4fa-ef5d-4c5a-8fc3-0856b6235c92	11	0.0318643
58d380d7-3e93-40d1-8016-f6dde07e56e7	4	0.0141619
58e92143-4016-4ca3-b2be-169967f15102	21	0.0495668
58fe8b09-81f8-4d02-a93e-49cd1cc2dbcd	8	0.0141619
5aa44311-8925-4dcc-8fbb-50b3aa4484a9	0	0
5aacbf72-6fc0-4b5d-8c4a-4e1485ba0f62	12	0.0127644
5adbd2b3-bf27-4991-a58a-d1910bdf4a77	15	0.0316314
5af5e8d9-bf3b-4799-97c2-c1652f659d19	26	0.0838535
5b93e62e-b25f-4119-ac2a-df65e433200d	18	0.0354048
5bb17bc4-8350-4569-a177-eaf1639a3319	13	0.0410416
5c21648b-31bf-44c6-b292-cc58e0678586	18	0.0318643
5d69200c-e5b8-45ba-9396-ecea9248ecc3	30	0.0705301
5e7abfa3-f7d4-4c3b-9f44-6ee551451d6f	15	0.0424858
608da153-d41f-4a13-a54c-58a63f9a759f	8	0.0212429
633db05c-28e1-422a-9525-36b648f55674	16	0.0389453
634a0fb2-53b9-46e8-b96f-8c6f5c9837af	10	0.0247834
634ed58a-0a14-4685-9f84-2368f0695d59	22	0.0601882
641e03d0-85ba-4c8b-b993-f280f3b9cc79	6	0.0212429
64ece063-b398-4da3-8f9b-6c7fc0ad2b23	11	0.019659
65c065c7-7f25-4e13-b415-53edfb05d600	44	0.0916333
66135b0c-6807-49ca-914b-91a3e86273b7	12	0.0283239
666d08fc-63f8-43ab-a133-d9179f9f26f6	6	0.0159322
66b46460-6a74-459c-9984-32376db27c0f	32	0.0526414
6813c8a4-ea59-4e58-be06-8fdbd4790972	35	0.0599087
689e8cbf-8bc7-4691-be74-fb665eb25eed	6	0.0141619
68e3d7a1-7e0c-4e83-91fd-57a3f35a600e	20	0.0385726
68e9821c-1c63-407f-ae3e-bcf3e70f1b5e	42	0.0948477
6965cc1c-d0d4-4326-9d65-e0feb86ee202	13	0.0247834
69cfb2cd-651c-4dc2-a30d-c75b5a88ed53	19	0.0495668
6ab76f68-4d17-46b3-927e-aaf9d3b8cb41	6	0.00708097
6ada1f87-aa71-4914-bbb9-558fbc436547	14	0.0365229
6b8b64c4-5cf5-4010-b327-78709322b726	9	0.0212429
6bd5af30-bca0-47e2-b35e-257b868c8a41	9	0.0177024
6c8f615b-c0f3-4ad5-8a31-c65068adc895	10	0.0318643
6d098f2f-28f5-4467-838c-40cd1e427900	8	0.0212429
6ee14360-3468-4232-8f2c-5c5e975cf1b7	6	0.0141619
70483d86-0fb0-4892-8536-bf8599af4f31	585	1.45845
7074322d-8921-4b72-acee-fb0b941e9574	11	0.0389453
7227e936-133b-434e-b1c5-ef5d53ffe7bf	2302	6.31832
729aa718-4c44-4cf8-86d1-d034d1135acd	572	1.48155
72bf157e-0472-4da5-843b-84125b2cbe13	9	0.0212429
7330fbb6-f064-4a7e-b375-a74e69660a0e	10	0.0177024
7414f70d-0121-49e1-8947-128427dd6140	8	0.0162117
7497a6c3-06af-4db5-a536-4b4be0703cbf	150	0.386705
7508856b-eb5e-4c50-abcb-b44d302fb511	25	0.0637287
760af5a2-8d0e-4a46-919e-38bdf9d8f664	14	0.0206839
763a28c9-6464-41d2-b41c-766a5efbe153	15	0.0378738
76a5fd05-5f4e-4c1b-bc40-15c98c3bc066	11	0.0279978
78804b38-0f53-46a3-a980-e16b56e79cb5	229	0.548169
7906f341-e9c7-4f83-bc00-094165ebdb54	6	0.0141619
7ad05377-08b9-47fc-bfee-dc9b43b0c71f	5	0.0155595
7b03b17c-f434-4831-a045-b3d32743357f	16	0.0354048
7b3781a1-690e-40bb-96e7-9a93b238b12e	5	0.0177024
7b6a920d-ebe3-42ec-9067-e496e53e3351	16	0.0512904
7c035e19-49b7-4a65-8cf2-2d3d2af8632b	132	0.292369
7ca157ce-e815-40e9-87a0-998f8d07e4d2	30	0.0849716
7ccc4052-5b67-4beb-9079-c6a99dc74446	7	0.0212429
7cd7a389-d832-4612-b4c6-374c346418fd	109	0.291997
7d6dae8a-9cf1-4de8-b7c8-087943a0d935	12	0.0193795
7ddfd8e0-eddc-4497-927d-57c825874fbc	0	0
7e1e8a48-5950-4d5c-85f1-6d631de9244e	4	0.010668
7f8d63c3-1458-4943-bbc7-07d0abcd230e	1	0.00354048
818f4570-92bc-4ad0-8f9c-9a0c96d02f92	5	0.0177024
81ffd3b9-102f-4ef7-978e-163592b29a09	10	0.0283239
827190f6-f2dc-45c8-948d-7993062539f1	4	0.00708097
82fe3fb7-3ea1-4a09-84f0-ee7d926ff186	22	0.0371751
84b670d6-f24c-496b-9668-b097b0526e24	14	0.0371285
84ff9a0d-704b-48b2-922a-c78c81aa76fe	10	0.0247834
857e4f7e-0616-4fac-bd02-e766e3c837c0	17	0.0495668
86c21d54-3b2d-4f16-a2f1-e79a30211b18	4	0.0102022
86ce22d1-b383-4caa-82fe-fc1e68dd3dd2	20	0.0529209
872fce62-f036-4af1-b583-65243a4f737b	7	0.0169105
87cf9c70-168d-4dfd-b7a9-5427c0d90e9b	7	0.0177024
88b2da04-0fad-40be-91e9-89e6512f3573	5	0.0141619
899be81b-fabb-426d-a637-9322d39d1d9e	2	0
89b506fd-58b8-43d7-a653-c1af3488ec34	8	0.0177024
8a312e91-89c5-4035-8fbb-a81bcc962119	5	0.0177024
8b61e1c0-e8cb-4a3e-bfd6-5bf2d142f1f1	6	0.0212429
8bd198ff-b28a-4cd6-93ae-65acaad32d17	9	0.0318643
8bf972a7-ddbd-4800-8aef-1839e3089062	11	0.0245505
8c004aed-f024-4d1f-87a2-8eff4bb46f09	823	2.1433
8c29dfb5-3e29-4993-8334-908743ccc3e1	4	0.0106214
8d16d510-1144-48ad-968a-48e0abe1b2d0	16	0.0421131
8d176524-e36b-44a9-a906-2b1d513a9a84	30	0.0652194
8db4544c-a50e-4743-acc3-ac24696deb18	6	0.00968974
8df9c0cb-4315-4837-981e-b07f966adc6b	594	1.52553
8e0490ce-fd5c-41b6-be5e-f7dc6c532e2e	17	0.0354048
8e28c505-fa9a-4d4d-9d96-a924a9be9f56	12	0.0247834
8e7b502c-185c-4689-99e7-59298cb8e754	12	0.029209
8fccb8e3-92ab-49c9-9465-083840af3746	23	0.0601882
908b7bda-9a74-4878-8f4f-558e1e40939c	18	0.0354048
90c71e1f-756c-4288-a52d-692a09f27858	61	0.162396
91db2477-e614-4cd6-bf7e-d0730a8ba952	421	1.01351
9311459c-0df4-487c-9a0f-3a691753923c	9	0.0169105
93bdb464-c8b6-4980-be15-72ad9ec94937	9	0.0106214
95597a2f-ea5c-430e-b52d-79bd80f87495	7	0.0106214
962f93f8-3e63-40ad-9773-f00454ce4b18	4	0.00708097
96ea8103-0520-4772-9c07-d7b73f512773	8	0.0115532
974b7a1d-73f4-4ada-a355-0a9e60c289cd	18	0.0428585
9879a280-c3ca-4f57-a8b8-9be4592177c7	2	0.0012578
99401f4e-ae36-4ece-9120-b5e1232546e6	2	0.00708097
99ccc338-c9b9-4a1c-ab1d-fb22d9f65d69	730	1.84394
9a7db7a8-3145-4f37-9f07-11f2d0ba09a0	1319	3.57179
9b7f24be-5adc-4844-9a68-49d579b6fa67	6	0.0212429
9b9b7d63-26d6-4d96-94a0-86438fbc18f1	3	0.0106214
9bb51151-384d-4dc4-8de6-5330f17358b7	558	1.49707
9cb33c5b-dd02-4696-922d-ba4e4816dcba	2	0.00708097
9cec0a37-39bf-4270-a85b-af1e26b92028	8	0.0141619
9e692097-1f84-4a25-ad73-50a5522db60e	8	0.0239448
9ea9cd4e-2904-499f-b619-aa8ed6b50d7e	24	0.0566477
9f2f8a05-2e48-49b3-9c6e-56f8b03c9a69	2
9f693569-f982-4fe4-9043-bca40f610a40	479	1.22454
a109602e-2287-4c2f-92c7-0a0a09436f9e	13	0.0354048
a17204f5-1905-4f8c-b253-f4ff09178ef1	17	0.0389453
a1858400-b705-4677-aef1-19c001676f8c	5	0.0177024
a2671b92-315a-4a54-82ff-c90e54e716ec	63	0.130439
a267886f-a451-4c7a-8f76-d7bccd9332bb	11	0.0283239
a28446a2-d0f2-4451-b866-9c81f6377f02	15	0.0263207
a29b8ce7-f45b-4f42-83e8-b66db6a3825b	15	0.0460263
a3e15107-2503-4370-9ce0-0fe1e947e659	15	0.0165378
a4cea9f9-2d4f-430d-849e-e3b2a09af152	10	0.0199851
a52cad79-be6e-4f82-b836-86f6d1218537	10	0.0212429
a5928746-9d98-49f4-afea-41e562ee5a12	532	1.43581
a6bd4606-a0de-4173-b389-6ca01005f1b4	8	0.0141619
a6f604cc-ba7a-4d35-bf63-33c609bb071d	12	0.0279046
a737c6c0-5837-4ae3-b8c0-a779d2692f93	7	0.0106214
a86dee42-23ec-4286-803a-1e6c1be2f7fe	4	0.00708097
a8dfecc1-3f53-46a8-a1d1-88343340ed76	6	0.0212429
a8f40a3a-e1df-47f5-bb9a-e3103e11f58c	1099	2.98523
a945884c-fc1b-49bf-843b-9ff8b6bf939f	8	0.0177024
a953d38e-0994-4128-a45a-be16c589d470	7	0.0247834
a9599d77-3fe9-48e0-a90b-9ffdb23fd180	15	0.0359173
a96fb317-1508-4c02-8015-84c035e15226	9	0.0177024
aa36d678-f3c3-4797-9ce6-38410a450047	71	0.163421
aa848820-db60-4806-ad4b-fca72e7f0ae6	11	0.0242709
ab099af4-6e11-439e-93af-85f0f04aecc1	16	0.0354048
ab974be4-19f4-4955-b03e-37627b3e69ab	5	0.0177024
ac8ddc93-e8cf-42dd-bf7e-ea1daa52c355	11	0.0245505
ace853f5-20fe-40a1-bdfb-f2e88c72b312	27	0.0531072
ad5639d2-f715-4da9-9b02-700f0d1b3fca	31	0.0763067
ae62eaa5-ec93-4965-ae56-95543a4497be	5	0.0158856
aeb4d8ab-01c6-4fcc-85c0-532ca97863d3	24	0.0354048
aec5aaf1-e661-4187-bc19-ccbc8645855a	9	0.0212429
b01e257e-0f29-41f4-b63c-81fe48558380	17	0.0350321
b21e6c48-b86a-49b3-8499-6a48ef38f9ea	14	0.031678
b4820089-9505-4d2a-90b2-5a5521940f6e	604	1.58716
b4d7146c-3e83-4c9f-a1ce-529dbc85bc48	11	0.0389453
b4eddd55-e67f-49f4-a4ac-e8dd64a8bdba	1632	4.49352
b51d0c8b-ad5b-493e-9313-4816faa5cf2f	5	0.00354048
b5acb34f-252f-4c6a-9c7f-2273dd2905f1	13	0.0198919
b62af42c-47d2-4dbb-b8c5-4f0a91e73c54	18	0.0549241
b6a603b1-e53a-4984-8293-ca845abae508	7	0.0246436
b6f90939-c940-4cf3-a34a-9ba5b7936d0c	2
b7a75b59-aaf8-4118-977e-6cc1465154e7	19	0.0424858
b7e52315-30cb-4f67-8711-7a788965cbdd	26	0.0400634
b82b2093-f9e0-45fb-bb88-c9edaf8170d4	1598	4.41261
b8d6e0fd-bfeb-4f87-9f2b-e9543f1c5e9c	11	0.0177024
b93dc233-e11e-421a-998b-4a54a34f4780	9	0.0212429
b93ffd27-c370-4131-8b4d-de74e9144264	14	0.0424858
b9a65c36-829a-46fb-96ba-5e00cea54bf9	663	1.82987
ba117dd3-868d-4651-a092-56e1b694be16	7	0.0106214
ba5e8411-9993-49fe-aff1-d651ff5be74b	1808	4.93935
badbb333-56f4-4870-9fca-9ce090ecd846	750	1.89411
bb350d1b-0614-4d3f-affb-713c247ef40d	1	0.00354048
bbbb895b-3fda-47ce-ae5b-501ce1129d03	4	0.0128575
bc019e84-ca27-485d-9460-3a8aed825578	12	0.0249231
bcd54c77-8b52-4de9-9813-2117db1ce28a	61	0.146977
bf47f209-059c-4948-8763-0471da091f86	4	0.00708097
bf4c4371-dfbc-4eca-80c4-8df8acd4a047	9	0.0194727
bf6adfb0-976e-46ca-832c-e63d43437b38	903	2.52739
bf777ba6-4299-4805-9690-ff81af299dc0	4	0.0106214
bfa2c34a-2378-46a7-b9dc-a4924ae6f257	33	0.0743501
bfda3f93-df00-4ff5-90fb-17594943089c	8	0.0266934
c20257a4-b982-4b7d-9fa5-92af986e4278	509	1.3486
c242d40d-b1de-4161-8244-87e18b618e3f	17	0.0334948
c263fbeb-d09a-49e7-bf6a-7db618de770d	14	0.0358241
c2864a54-b68e-4b9a-ab99-b33adb7497dd	3	0.00708097
c2fdd55d-54d5-4945-ac0c-86a730cc07fa	3	0.0106214
c4312ea4-35f8-4f18-8859-17345e229cdd	9	0.0139756
c46a2db2-164a-4bc0-8209-527a0e6efcf7	153	0.423088
c4815810-c86e-4e1c-95d3-ae30704d0434	5	0.0177024
c51653d7-254f-4b6e-b7bf-7d1f57fc2b82	11	0.0247834
c78ab84d-b25c-4af8-8ea3-144011a0c353	8	0.0141619
c80cda0c-c8db-44d7-a2d2-caa38cb66e89	10	0.0283239
c84f23ac-baa4-496d-b8cc-b39dc3a51973	8	0.0237585
c8e2eb7d-be24-4811-8159-08d4a2009e01	12	0.0312587
c94ddbef-f960-4e62-b359-97fc65464f4b	7	0.0177024
ca90d1eb-7c80-4667-b185-74fd40c06791	16	0.0212429
cac39fb6-0ac9-4c1a-b8d7-4485082979dd	5	0.0106214
cb4ac89f-b5d4-486f-906d-d9e8c17e4947	9	0.0169105
cb7b5285-093d-4af4-84ef-26fc7e50bbd8	20	0.0491009
cc33c4df-30e1-4c9e-8eb0-d2f5cb43a8d5	9	0.0283239
cda40b35-022d-4281-b028-874bb480d231	5	0.0100158
ce8cb3ea-a2fc-42ac-a849-68d77959773c	6	0.0143949
cf9d6d87-794d-4944-97d5-bcb838b81e9d	14	0.0495668
d0640df6-be77-479c-828c-2771560038e8	48	0.0920525
d0afffa4-d57a-4366-bfe2-a0e8c223cebd	77	0.188205
d1139bf9-e06d-42e8-a073-c7d4c96af672	16	0.0389453
d167ee05-9560-494d-bcae-695002cb694a	4	0.00354048
d1dc4557-95c7-45f6-ae85-0800f7aedb7e	5	0.0161651
d2600eca-66c4-4ee8-b657-2e62dfb42d13	21	0.0460263
d2c63cd1-0e86-4a0f-900a-0a679e2427f2	96	0.255753
d2c726e1-81c9-43c3-ba04-29cce1162c26	11	0.0318643
d3b1d63f-d06e-4ffb-b4e6-71b707601c31	19	0.0511041
d4c6d56c-4df2-4b84-943c-44a998994c8e	8	0.0141619
d56a284b-60d5-41ce-8729-a7e865b6422c	32	0.0776577
d6404b63-efb6-4b0c-bcf2-ada88d9e50ee	264	0.660626
d66bdc58-8eb8-4597-92b7-9ca2b37bdfef	746	1.80532
d6c66b9f-6dfc-4e56-a7e2-aacb5416ba2d	21	0.0460263
d6cb427a-c479-442f-afd2-2022fd6c5f1d	24	0.0495668
d7f9a02a-c645-41b4-8c0d-0b2a3c52b52d	8	0.0212429
d82564e5-cd60-421d-b1bf-33c5505aa701	19	0.0394577
d8278b09-66a0-4e00-b598-551b328c9124	19	0.0354048
d89073f1-8bf7-4f52-b8aa-2277b795f8b4	834	2.16025
d8a2d558-3ab6-49c8-86a9-be1afbb76969	614	1.57901
d924a575-1797-4c3b-8b92-da48b7ba69c8	11	0.0177024
dad56266-bf9d-4190-819b-38d2811fc79f	6	0.0177024
db7b2746-b63c-4575-b55c-1d1c48c0e335	14	0.0238983
db8388e2-7ffc-4d21-b95e-2430da02d391	24	0.0533868
db8e8399-2f15-408c-8239-7219fc62af9c	10	0.0212429
dbac9e4c-b4d3-4be3-9491-d41c3b463d1f	13	0.0460263
dc656248-f558-48d7-a246-a63767eb4043	449	1.0853
dc7fff17-b988-42b0-a1f9-6df5cc16964e	3	0.0106214
deab7587-88a3-4b59-8911-1977de57df03	20	0.0566477
deb70cfb-db68-4aa9-9be9-8e901ae8a0a9	8	0.0283239
dee934eb-336c-42c0-91d3-f9d4932e619c	5	0.0177024
def5728d-a6a3-4c0e-9cec-468d1aad66a4	16	0.0382465
df153596-c826-452f-bae9-c65787d111a9	17	0.0307929
e04fcb87-4e0c-4a00-843a-d1658fb7949d	17	0.0538526
e0715ddd-d467-4d73-859e-a619e8b33691	4	0
e218ed99-06dc-44ef-9835-8103dae957d8	13	0.0389453
e2572637-3d24-4dc9-9fb9-dfc065404b41	13	0.027299
e2e494df-d850-40ac-af92-8c2b27140082	3	0.0106214
e2fd0593-3bcb-4b86-8768-5c98d18109dc	9	0.0247834
e31b45fc-eb2e-43f3-baa4-86a5c3a1f14f	7	0.0106214
e400de81-68fb-4dab-ab6c-f707cc73583f	16	0.039318
e420a838-82e8-46fa-b807-e731aa31744c	449	1.07193
e5f2fda3-0201-41b9-9c70-d2a4028ca55d	13	0.0212429
e7103c3f-c25e-484f-9fd9-ac0ad5b0a89e	17	0.0283239
e75a0e7f-cb46-4662-812a-f0da4c656a0b	509	1.26102
e78bb5d8-d6b0-484a-9835-db455869897e	15	0.0420199
e8b3a479-5d31-45ac-91fb-f488852a132c	6	0.00354048
e8bc929e-6a34-49ad-916b-4002161447e3	9	0.0151868
e905a275-1734-4e24-9c19-97297f6fae25	28	0.0460263
e9a06274-2aa6-4913-95d5-417953a76944	6	0.0197522
eabf02df-9bac-4d3b-9611-3c236f54707c	25	0.0365229
eba41371-a39b-45af-a206-6619b7455ae6	22	0.0566477
ee0046ca-d307-48cd-a0ac-8182c7d3cd8e	388	0.956117
f03acc16-e8a2-4832-b814-d1cbcb0ecd1f	10	0.0177024
f0647319-d817-409d-b977-f16e5450ca9a	6	0.0106214
f08a9f1e-ca37-4d63-87dd-d2f527b8ed02	6	0
f0ac70ab-e28e-4ed7-88b4-d0e5c74d4b21	10	0.0283239
f0b0f9ff-6713-4302-b238-69841eaf0502	16	0.0318643
f0d11198-71c8-4cba-b49b-2b03303ff5af	16	0.0449548
f12aeffc-c52b-49ab-9a17-4843e2a91ec6	9	0.0283239
f19e4cbc-6664-4368-9670-c77a4057a91e	4	0.00708097
f20aba23-2dde-4de0-b2f0-1b092a4a0084	12	0.0212429
f226846d-ad0a-4bcd-8df1-b2abbe044108	4	0.0141619
f25a7226-e3aa-4ba4-9021-63a66d869236	811	2.05078
f2efba69-6e80-4309-8c2b-2f0d441ebc2f	491	1.25137
f398d16c-8f6f-4c17-bc24-62bb982e3e01	19	0.0460263
f61b93c6-3b57-461f-b72c-2c85db878609	14	0.0212429
f62cd966-252c-4423-86af-a3ec787bc19f	1802	4.84045
f648a567-a210-4f5c-ab09-25ada98a8a5c	30	0.0607006
f75af492-aa0b-4e68-a557-f36ad2fe1057	18	0.0380602
f75f0789-b795-46d0-8769-0eb14f2b8ed2	10	0.0212429
f7aa44c3-181b-4630-ab42-2ccea7113c7f	10	0.0247834
f8297814-6e41-43ba-b5f0-239ff1626327	8	0.0164912
fa2fba79-75a4-4722-8f23-f82f9f822a3d	13	0.0424858
fb426f16-fb41-4e46-affd-9d000aac6d1c	3	0.0106214
fbad48ed-2d54-4643-b3e4-32ec08c5f1f0	385	0.957188
fc1b37b8-9776-4860-aba2-924c0b4a8d09	10	0.0212429
fc86acc3-7502-4b22-8498-f7cc8abf6190	21	0.0531072
fd18c49c-03b1-41ed-ad17-71a1d6d9fb9e	1	0
fd9e7b85-3e81-42bd-afb3-fffe84873726	3	0.00354048
fe0ec0de-9a97-4154-81f7-0ec63f514bb7	395	0.944191
fe61bfb4-b612-4675-83fb-086a0fed9f71	202	0.40464
ff3d1fa3-5cc9-4614-aea9-e14e491ff021	19	0.0460263
ff6a1163-7552-4a4b-af31-eed78955489c	6	0.0141619
ff99c2ca-1bee-4b4f-a0ef-44dc7d6c1f31	21	0.0528277

## Sheet: Table B. Genes of Interest
Gene	Tumors with 0 called mutations
ABCA12	DLBC	MESO	TGCT	THYM
ABCA13	KICH	LAML	THYM
ADAMTS12	DLBC	KICH	MESO	TGCT	THYM	UVM
ADGRB3	KICH	MESO	PCPG	THYM	UVM
ADGRG4	DLBC	KICH	MESO	PCPG	TGCT	THCA
AHNAK	KICH	TGCT	THYM	UVM
AKAP9	CHOL	MESO	PCPG	THYM
ANK3	KICH	MESO	UVM
APC	KICH	MESO	TGCT	THYM
APOB	DLBC	KICH	MESO	PCPG	UVM
ARID1A	KICH	PCPG	THCA
ASPM	CHOL	KICH	THYM
ASXL3	KICH	PCPG	THCA	THYM
ATM	MESO	PCPG	THYM	UVM
ATRX	CHOL	DLBC	KIRP	TGCT	UVM
BIRC6	DLBC	THYM	UVM
BRAF	KICH	KIRC	LAML	LIHC	TGCT	THYM	UVM
CACNA1C	MESO	PCPG	THYM
CACNA1E	KICH	MESO	PCPG	UVM
CCDC168	BLCA	GBM	HNSC	LAML	LGG	LUSC	OV	PAAD	PCPG	PRAD	SKCM	STAD	TGCT	THCA	THYM	UCS	UVM
CDH10	ACC	CHOL	DLBC	KICH	LAML	MESO	PCPG	TGCT	THYM	UVM
CDH9	CHOL	KICH	KIRC	PCPG	TGCT	THYM	UVM
CDKN2A	BRCA	DLBC	KICH	KIRC	LAML	MESO	TGCT	UVM
CNTNAP2	ACC	CHOL	KICH	KIRP	LAML	PCPG	TGCT	UCS	UVM
CNTNAP5	KICH	LGG	MESO	PCPG	TGCT	UCS
COL11A1	KICH	LAML	MESO	PCPG	UVM
COL12A1	CHOL	MESO	UCS
COL6A3	TGCT	THYM	UVM
CSMD2	MESO	PCPG	UVM
CUBN	CHOL	MESO	PCPG	TGCT	UVM
DCC	KICH	LAML	MESO	PCPG	TGCT	THYM	UVM
DCHS2	CHOL	KICH	MESO	TGCT	UVM
DMD	MESO	PCPG	UVM
DNAH10	CHOL	KICH	PCPG	TGCT	UVM
DNAH11	KICH	MESO	TGCT
DNAH2	ACC	KICH	MESO	PCPG
DNAH3	CHOL	DLBC	TGCT	UVM
DNAH7	KICH	MESO	TGCT	THYM
DNAH8	DLBC	MESO	TGCT
DNAH9	CHOL	KICH	MESO	PCPG	TGCT	UVM
DSCAM	CHOL	PCPG	TGCT	THCA	THYM
ERBB4	CHOL	PCPG	TGCT	UVM
ERICH3	KICH	PCPG	THYM	UVM
EYS	KICH	LGG	MESO	THCA	THYM	UVM
FAM135B	KICH	PCPG	TGCT	THYM	UVM
FAT2	KICH	MESO	PCPG	TGCT	THYM
FAT3	MESO	PCPG	THYM
FBN2	KICH	PCPG	TGCT	THCA	THYM	UVM
FBXW7	ACC	CHOL	DLBC	KICH	LAML	PCPG	TGCT	THYM
FCGBP	ACC	DLBC	KICH	MESO	PCPG	THYM	UVM
FLG2	KICH	MESO	PCPG	TGCT	THYM	UVM
FRAS1	PCPG	TGCT	UVM
FREM2	CHOL	DLBC	KICH	PCPG	TGCT	UVM
GRIN2A	ACC	KICH	PCPG	TGCT
HERC2	CHOL	DLBC	MESO	PCPG	THCA
HMCN1	CHOL	KICH	UVM
HRNR	KICH	PCPG	THCA	UCS	UVM
HYDIN	KICH	LAML	TGCT	THCA	THYM	UCS	UVM
IDH1	ACC	DLBC	KICH	MESO	TGCT	THCA	UCS	UVM
IGHG1	CHOL	LAML	MESO	PCPG	TGCT
KIAA1109	DLBC	PCPG	TGCT	THYM
KRAS	ACC	KICH	PCPG	UVM
LAMA1	MESO	TGCT	THCA
LAMA2	CHOL	DLBC	KICH	LAML	MESO	PCPG	THYM
LRP1	DLBC	KICH	TGCT	THCA	THYM	UVM
LRRC7	CHOL	KICH	KIRC	UVM
LRRK2	DLBC	KICH	LAML	PCPG	THYM	UVM
MALAT1	ACC	DLBC	KICH	LIHC	PCPG	TGCT	UVM
MGAM	CHOL	KICH	LAML	MESO	TGCT	UVM
MROH2B	CHOL	KICH	TGCT	THYM
MUC17	CHOL	TGCT	THYM
MXRA5	CHOL	DLBC	KICH	PCPG	TGCT	THYM	UVM
MYCBP2	CHOL	PCPG	TGCT	THYM	UVM
MYH1	ACC	MESO	PCPG	TGCT	UVM
MYH2	CHOL	KICH	MESO	PCPG	TGCT
MYH4	CHOL	DLBC	KICH	PCPG	TGCT	THCA	THYM	UCS
MYH8	KICH	MESO	THYM	UCS	UVM
MYO18B	CHOL	PCPG	TGCT	THYM	UVM
NALCN	CHOL	DLBC	KICH	MESO	PCPG	TGCT	UVM
NAV3	CHOL	KICH	MESO	UVM
NBEA	ACC	KICH	LAML	MESO	PRAD	TGCT	THYM	UCS	UVM
NPAP1	LAML	MESO	PCPG	TGCT	THCA	UVM
NRXN1	KICH	MESO	PCPG	TGCT	UVM
PAPPA2	DLBC	KICH	TGCT	THCA	THYM
PCDH11X	KICH	MESO	PCPG	TGCT	UVM
PCDH15	MESO	PCPG	THYM	UVM
PDZD2	CHOL	DLBC	KICH	PCPG	TGCT	THYM	UCS
PEG3	CHOL	MESO	PCPG	TGCT	THYM	UVM
PIK3CA	DLBC	KICH	LAML	PCPG	THYM	UVM
PKHD1	DLBC	PCPG	THYM	UVM
PKHD1L1	KICH	PCPG	THYM
PLEC	KICH	LAML	MESO	PCPG	THYM
PLXNA4	DLBC	MESO	PCPG	TGCT	THCA	THYM
PREX2	KICH	KIRP	MESO	TGCT	THYM
PRKDC	DLBC	KICH	PCPG	UCS	UVM
PRUNE2	CHOL	DLBC	KICH	TGCT	THYM	UVM
PTEN	ACC	LAML	PAAD	PCPG	TGCT	UVM
PTPRD	KIRC	LAML	TGCT
PTPRT	CHOL	KICH	MESO	PCPG	PRAD	THYM	UVM
PXDNL	CHOL	KICH	LAML	PCPG	THYM	UVM
RELN	CHOL	DLBC	KICH	PCPG	TGCT	UVM
RIMS2	PCPG	THYM	UVM
RNF213	ACC	KICH	UVM
RP1	KICH	PCPG	TGCT	THYM	UVM
RP1L1	DLBC	KICH	LAML	MESO	THCA
RYR2	CHOL	KICH	PCPG	TGCT
RYR3	DLBC	KICH	THYM	UVM
SACS	ACC	CHOL	MESO	UVM
SCN1A	PCPG	TGCT	UVM
SDK1	CHOL	KICH	PCPG	TGCT	THCA	THYM	UVM
SETD1B	BLCA	GBM	HNSC	KIRC	KIRP	LAML	LGG	LUAD	LUSC	OV	PAAD	PCPG	PRAD	SKCM	STAD	TGCT	THCA	THYM	UCS	UVM
SI	KICH	MESO	PCPG	THYM	UVM
SOX11	BLCA	GBM	KICH	KIRC	KIRP	LAML	LGG	OV	PCPG	PRAD	THCA	THYM	UCS	UVM
SPHKAP	CHOL	KICH	THCA
SYNE2	KICH	MESO	PCPG	TGCT
TAF1L	CHOL	DLBC	KICH	KIRP	MESO	PCPG
TENM1	KICH	MESO	TGCT	THYM	UVM
TENM3	CHOL	MESO	THCA	UVM
TG	CHOL	DLBC	PCPG	TGCT	THYM	UVM
THSD7B	DLBC	KICH	MESO	PCPG	THYM	UCS
TNR	CHOL	DLBC	KICH	PCPG	TGCT	UCS	UVM
TNXB	LAML	MESO	THYM
TPTE	KICH	KIRP	MESO	TGCT	THCA	THYM	UVM
TRRAP	ACC	DLBC	MESO	TGCT	UVM
UBR4	CHOL	MESO	PCPG	UVM
UNC13C	KICH	KIRP	LAML	PCPG	TGCT	THYM
UNC79	DLBC	MESO	TGCT	THYM
USH2A	CHOL	KICH	PCPG	THYM	UVM
VCAN	CHOL	KICH	PCPG	TGCT	THYM	UVM
VPS13B	KICH	PCPG	UVM
WDFY3	DLBC	KICH	PCPG	UVM
XIRP2	KICH	TGCT	UVM
XIST	ACC	DLBC	KICH	LIHC	MESO	PCPG	TGCT
ZFHX4	THYM	UCS	UVM
ZNF536	DLBC	KICH	LAML	PCPG	TGCT	UVM
ZNF804A	CHOL	KICH	PCPG	TGCT	THYM	UVM

## Sheet: Table C. Capture Kit by Cohort
Gene	Exome Seq Capture Kits
ACC	SeqCap EZ HGSC VCRome
BLCA	Custom V2 Exome Bait, 48 RXN X 16 tubes
BRCA	Nimblegen EZ Exome v3.0	Nimblegen EZ Exome v3.0|WO2736953 pooled probes	Nimblegen EZ Exome v3.0|WO2791991 pooled probes|WO2768646 pooled probes|WO2793950 pooled probes|WO2790654 pooled probes	Nimblegen SeqCap EZ Human Exome Library v2.0	Nimblegen SeqCap EZ Human Exome Library v3.0	SureSelect Human All Exon 38 Mb v2	SureSelect Human All Exon 38 Mb v2|hg18 nimblegen exome version 2	WO2791991 pooled probes|WO2768646 pooled probes|WO2793950 pooled probes|WO2790654 pooled probes|Nimblegen EZ Exome v3.0	hg18 nimblegen exome version 2	hg18 nimblegen exome version 2|Nimblegen SeqCap EZ Human Exome Library v2.0
CESC	Custom V2 Exome Bait, 48 RXN X 16 tubes	HPV IDT all pooled probes|Nimblegen SeqCap EZ Human Exome Library v3.0	HPV_IDT_probes capture chip set|Nimblegen SeqCap EZ Human Exome Library v3.0
CHOL	Nimblegen SeqCap EZ Human Exome Library v3.0|HBV_IDT_probes pooled probes|HPV IDT all pooled probes
COAD	Custom V2 Exome Bait, 48 RXN X 16 tubes	Gapfiller_7m	SeqCap EZ Exome V2.0	SeqCap EZ HGSC VCRome	SeqCap EZ Human Exome Library v2.0	SureSelect Human All Exon 38 Mb v2	VCRome V2.1	VCRomeV2.1-PKv1
DLBC	SeqCap EZ HGSC VCRome
ESCA	HPV IDT all pooled probes|Nimblegen SeqCap EZ Human Exome Library v3.0	Nimblegen EZ Exome v3.0|HPV IDT all pooled probes	Nimblegen EZ Exome v3.0|HPV IDT all pooled probes|WO2830729 pooled probes|WO2831284 pooled probes
GBM	Custom V2 Exome Bait, 48 RXN X 16 tubes
HNSC	Custom V2 Exome Bait, 48 RXN X 16 tubes
KICH	SeqCap EZ HGSC VCRome
KIRC	Custom V2 Exome Bait, 48 RXN X 16 tubes	SeqCap EZ Exome V2.0	SeqCap EZ HGSC VCRome	SeqCap EZ Human Exome Library v2.0	VCRomeV2.1-PKv1
KIRP	Custom V2 Exome Bait, 48 RXN X 16 tubes	SeqCap EZ HGSC VCRome	VCRome V2.1-PKv1
LAML	Custom V2 Exome Bait, 48 RXN X 16 tubes	SureSelect Human All Exon 38 Mb v2
LGG	Custom V2 Exome Bait, 48 RXN X 16 tubes
LIHC	SeqCap EZ HGSC VCRome	VCRome V2.1	VCRome V2.1-PKv1
LUAD	Custom V2 Exome Bait, 48 RXN X 16 tubes
LUSC	Custom V2 Exome Bait, 48 RXN X 16 tubes
MESO	SureSelectXT Human All Exon V5, 16
OV	Custom V2 Exome Bait, 48 RXN X 16 tubes	NimbleGen Sequence Capture 2.1M Human Exome Array	NimbleGen Sequence Capture 2.1M Human Exome Array|SureSelect Human All Exon 38 Mb v2	Nimblegen SeqCap EZ Human Exome Library v3.0	SureSelect Human All Exon 38 Mb v2	SureSelect Human All Exon 38 Mb v2|hg18 nimblegen exome version 2	SureSelect Human All Exon 50Mb Kit	SureSelect Human All Exon 50Mb Kit|NimbleGen Sequence Capture 2.1M Human Exome Array	TCGA OV Reorder high|TCGA OV Reorder highest|TCGA OV Reorder low|TCGA OV Reorder lowest|RT42434_pool_1|RT42434_pool_2|RT42434_pool_3|RT42434_pool_1b	hg18 nimblegen exome version 2	SureSelect Human All Exon 50Mb Kit|NimbleGen Sequence Capture 2.1M Human Exome Array	TCGA OV Reorder high|TCGA OV Reorder highest|TCGA OV Reorder low|TCGA OV Reorder lowest|RT42434_pool_1|RT42434_pool_2|RT42434_pool_3|RT42434_pool_1b	hg18 nimblegen exome version 2
PAAD	Custom V2 Exome Bait, 48 RXN X 16 tubes
PCPG	Custom V2 Exome Bait, 48 RXN X 16 tubes
PRAD	Custom V2 Exome Bait, 48 RXN X 16 tubes
READ	Gapfiller_7m	SeqCap EZ HGSC VCRome	SeqCap EZ Human Exome Library v2.0	SureSelect Human All Exon 38 Mb v2	VCRome V2.1	VCRomeV2.1-PKv1
SARC	Nimblegen EZ Exome v3.0	Nimblegen SeqCap EZ Human Exome Library v3.0
SKCM	Custom V2 Exome Bait, 48 RXN X 16 tubes
STAD	Custom V2 Exome Bait, 48 RXN X 16 tubes
TGCT	SeqCap EZ HGSC VCRome
THCA	Custom V2 Exome Bait, 48 RXN X 16 tubes
THYM	Nimblegen SeqCap EZ Human Exome Library v3.0|HBV_IDT_probes pooled probes|HPV IDT all pooled probes
UCEC	HPV IDT all pooled probes|Nimblegen SeqCap EZ Human Exome Library v3.0	HPV_IDT_probes capture chip set|Nimblegen SeqCap EZ Human Exome Library v3.0	Nimblegen EZ Exome v3.0|120613_HG19_EC_HPV_39235 capture oligo tube|Nimblegen SeqCap EZ Human Exome Library v2.0	Nimblegen EZ Exome v3.0|HPV_IDT_probes capture chip set	Nimblegen SeqCap EZ Human Exome Library v2.0	SureSelect Human All Exon 38 Mb v2	hg18 nimblegen exome version 2
UCS	Custom V2 Exome Bait, 48 RXN X 16 tubes
UVM	Custom V2 Exome Bait, 48 RXN X 16 tubes
Legend
	Problems with MALAT1/XIST
	Problems with CCDC168/SETD1B/SOX11
	Problems with all 5
	Other problem

## Sheet: Table D. Capture Kit Frequency
TCGA-ACC	92 Samples
SeqCap EZ HGSC VCRome	92
TCGA-BLCA	418 Samples
Custom V2 Exome Bait, 48 RXN X 16 tubes	418
TCGA-BRCA	1065 Samples
hg18 nimblegen exome version 2	532
Nimblegen EZ Exome v3.0	158
SureSelect Human All Exon 38 Mb v2	128
Nimblegen SeqCap EZ Human Exome Library v2.0	124
Nimblegen SeqCap EZ Human Exome Library v3.0	82
Nimblegen EZ Exome v3.0|WO2736953 pooled probes	26
hg18 nimblegen exome version 2|Nimblegen SeqCap EZ Human Exome Library v2.0	7
Nimblegen EZ Exome v3.0|WO2791991 pooled probes|WO2768646 pooled probes|WO2793950 pooled probes|WO2790654 pooled probes	4
WO2791991 pooled probes|WO2768646 pooled probes|WO2793950 pooled probes|WO2790654 pooled probes|Nimblegen EZ Exome v3.0	2
SureSelect Human All Exon 38 Mb v2|hg18 nimblegen exome version 2	2
TCGA-CESC	305 Samples
HPV IDT all pooled probes|Nimblegen SeqCap EZ Human Exome Library v3.0	144
HPV_IDT_probes capture chip set|Nimblegen SeqCap EZ Human Exome Library v3.0	120
Custom V2 Exome Bait, 48 RXN X 16 tubes	41
TCGA-CHOL	51 Samples
Nimblegen SeqCap EZ Human Exome Library v3.0|HBV_IDT_probes pooled probes|HPV IDT all pooled probes	36
Unknown	15
TCGA-COAD	467 Samples
SeqCap EZ HGSC VCRome	323
SureSelect Human All Exon 38 Mb v2	55
Gapfiller_7m	30
VCRome V2.1	18
Unknown	14
SeqCap EZ Human Exome Library v2.0	12
VCRomeV2.1-PKv1	12
Custom V2 Exome Bait, 48 RXN X 16 tubes	2
SeqCap EZ Exome V2.0	1
TCGA-DLBC	48 Samples
SeqCap EZ HGSC VCRome	48
TCGA-ESCA	184 Samples
HPV IDT all pooled probes|Nimblegen SeqCap EZ Human Exome Library v3.0	111
Nimblegen EZ Exome v3.0|HPV IDT all pooled probes	43
Nimblegen EZ Exome v3.0|HPV IDT all pooled probes|WO2830729 pooled probes|WO2831284 pooled probes	30
TCGA-GBM	493 Samples
Custom V2 Exome Bait, 48 RXN X 16 tubes	446
Custom V2 Exome Bait, 48 RXN X 16 tubes|Custom V2 Exome Bait, 48 RXN X 16 tubes	47
TCGA-HNSC	511 Samples
Custom V2 Exome Bait, 48 RXN X 16 tubes	511
TCGA-KICH	66 Samples
SeqCap EZ HGSC VCRome	66
TCGA-KIRC	371 Samples
Custom V2 Exome Bait, 48 RXN X 16 tubes	237
SeqCap EZ Human Exome Library v2.0	90
SeqCap EZ HGSC VCRome	41
SeqCap EZ Exome V2.0	2
VCRomeV2.1-PKv1	1
TCGA-KIRP	293 Samples
Custom V2 Exome Bait, 48 RXN X 16 tubes	120
VCRomeV2.1-PKv1	88
SeqCap EZ HGSC VCRome	81
VCRome V2.1-PKv1	4
TCGA-LAML	162 Samples
Custom V2 Exome Bait, 48 RXN X 16 tubes	138
SureSelect Human All Exon 38 Mb v2	24
TCGA-LGG	515 Samples
Custom V2 Exome Bait, 48 RXN X 16 tubes	515
TCGA-LIHC	376 Samples
SeqCap EZ HGSC VCRome	203
VCRomeV2.1-PKv1	170
VCRome V2.1-PKv1	2
VCRome V2.1	1
TCGA-LUAD	629 Samples
Custom V2 Exome Bait, 48 RXN X 16 tubes	629
TCGA-LUSC	558 Samples
Custom V2 Exome Bait, 48 RXN X 16 tubes	558
TCGA-MESO	83 Samples
SureSelectXT Human All Exon V5, 16	83
TCGA-OV	521 Samples
SureSelect Human All Exon 38 Mb v2	175
Custom V2 Exome Bait, 48 RXN X 16 tubes	174
Custom V2 Exome Bait, 48 RXN X 16 tubes|Custom V2 Exome Bait, 48 RXN X 16 tubes	78
NimbleGen Sequence Capture 2.1M Human Exome Array	40
Custom V2 Exome Bait, 48 RXN X 16 tubes|Custom V2 Exome Bait, 48 RXN X 16 tubes|Custom V2 Exome Bait, 48 RXN X 16 tubes	17
Nimblegen SeqCap EZ Human Exome Library v3.0	10
Custom V2 Exome Bait, 48 RXN X 16 tubes|Custom V2 Exome Bait, 48 RXN X 16 tubes|Custom V2 Exome Bait, 48 RXN X 16 tubes|Custom V2 Exome Bait, 48 RXN X 16 tubes	8
hg18 nimblegen exome version 2	7
SureSelect Human All Exon 50Mb Kit	5
SureSelect Human All Exon 50Mb Kit|NimbleGen Sequence Capture 2.1M Human Exome Array	2
SureSelect Human All Exon 38 Mb v2|hg18 nimblegen exome version 2	2
NimbleGen Sequence Capture 2.1M Human Exome Array|SureSelect Human All Exon 38 Mb v2	1
Unknown	1
TCGA OV Reorder high|TCGA OV Reorder highest|TCGA OV Reorder low|TCGA OV Reorder lowest|RT42434_pool_1|RT42434_pool_2|RT42434_pool_3|RT42434_pool_1b	1
TCGA-PAAD	184 Samples
Custom V2 Exome Bait, 48 RXN X 16 tubes	184
TCGA-PCPG	179 Samples
Custom V2 Exome Bait, 48 RXN X 16 tubes	179
TCGA-PRAD	502 Samples
Custom V2 Exome Bait, 48 RXN X 16 tubes	502
TCGA-READ	164 Samples
SeqCap EZ HGSC VCRome	88
SureSelect Human All Exon 38 Mb v2	38
Gapfiller_7m	18
SeqCap EZ Human Exome Library v2.0	13
VCRome V2.1	4
VCRomeV2.1-PKv1	3
TCGA-SARC	255 Samples
Nimblegen SeqCap EZ Human Exome Library v3.0	147
Nimblegen EZ Exome v3.0	108
TCGA-SKCM	472 Samples
Custom V2 Exome Bait, 48 RXN X 16 tubes	472
TCGA-STAD	441 Samples
Custom V2 Exome Bait, 48 RXN X 16 tubes	441
TCGA-TGCT	150 Samples
SeqCap EZ HGSC VCRome	150
TCGA-THCA	499 Samples
Custom V2 Exome Bait, 48 RXN X 16 tubes	499
TCGA-THYM	123 Samples
Nimblegen SeqCap EZ Human Exome Library v3.0|HBV_IDT_probes pooled probes|HPV IDT all pooled probes	123
TCGA-UCEC	550 Samples
HPV_IDT_probes capture chip set|Nimblegen SeqCap EZ Human Exome Library v3.0	258
hg18 nimblegen exome version 2	167
SureSelect Human All Exon 38 Mb v2	68
Nimblegen SeqCap EZ Human Exome Library v2.0	29
HPV IDT all pooled probes|Nimblegen SeqCap EZ Human Exome Library v3.0	25
Nimblegen EZ Exome v3.0|HPV_IDT_probes capture chip set	2
Nimblegen EZ Exome v3.0|120613_HG19_EC_HPV_39235 capture oligo tube|Nimblegen SeqCap EZ Human Exome Library v2.0	1
TCGA-UCS	57 Samples
Custom V2 Exome Bait, 48 RXN X 16 tubes	57
TCGA-UVM	80 Samples
Custom V2 Exome Bait, 48 RXN X 16 tubes	80

## Sheet: Table E. VCRome Undercovered
Gene Name	Fraction of bases with probe coverage	# Exons	Exon #: Fraction of bases with probe coverage in exon
AARD	0.712	2	1:0.667
ABHD17A	0.293	5	2:0.476,3:0.215,4:0.194,5:0.168
AC004076.7	0	3	1:0.000,2:0.000,3:0.000
AC004076.9	0.499	6	4:0.000,5:0.000,6:0.000
AC007040.11	0.8	6	6:0.000
AC007906.1	0.077	4	3:0.105,4:0.000
AC009065.4	0.65	3	1:0.425
AC024592.12	0.656	4	3:0.742,4:0.000
AC037459.4	0.702	5	2:0.324,5:0.417
AC073130.2	0	2	1:0.000,2:0.000
AC087651.1	0	3	1:0.000,2:0.000,3:0.000
AC092835.2	0	5	1:0.000,2:0.000,3:0.000,4:0.000,5:0.000
AC104073.2	0	3	1:0.000,2:0.000,3:0.000
AC104389.1	0.418	3	2:0.000
AC124312.1	0	1	1:0.000
AC126407.1	0	2	1:0.000,2:0.000
AC129492.1	0	1	1:0.000
AC138969.4	0	10	3:0.000,4:0.000,5:0.000,6:0.000,7:0.000,8:0.000,9:0.000,10:0.000
AC231657.1	0.198	3	2:0.000,3:0.000
AC241585.2	0	1	1:0.000
AC245100.1	0	1	1:0.000
ACAN	0.709	18	3:0.747,12:0.546
ACHE	0.777	5	2:0.770,3:0.730,4:0.794
ACKR4	0.763	2	2:0.763
ACTB	0.65	6	3:0.371,4:0.763,5:0.346
ACTBL2	0.73	1	1:0.730
ACTG1	0.742	6	3:0.637,4:0.656,5:0.709
ACTL7B	0.744	1	1:0.744
ACTL8	0.765	3	3:0.741
ACTL9	0.797	1	1:0.797
ACTR3C	0	8	2:0.000,3:0.000,4:0.000,5:0.000,6:0.000,7:0.000
ADAM21	0.776	2	2:0.776
ADAM29	0.717	2	2:0.717
ADAMTS7	0.725	24	10:0.667,12:0.647,13:0.000,14:0.603,15:0.490,16:0.718,18:0.766,19:0.443,20:0.588
ADAT3	0.768	2	2:0.768
ADNP	0.785	5	5:0.772
ADRA2A	0.792	1	1:0.792
ADRA2B	0.768	1	1:0.768
ADRA2C	0.765	1	1:0.765
ADRB2	0.792	1	1:0.792
AGAP4	0.024	7	1:0.000,2:0.000,3:0.000,4:0.000,5:0.000,6:0.000,7:0.033
AGAP5	0.062	8	1:0.283,2:0.000,3:0.000,4:0.000,5:0.000,6:0.000,7:0.000,8:0.043
AGAP6	0	8	1:0.000,2:0.000,3:0.000,4:0.000,5:0.000,6:0.000,7:0.000,8:0.000
AGAP9	0.04	8	1:0.000,2:0.000,3:0.000,4:0.000,5:0.000,6:0.000,7:0.000,8:0.057
AGTR1	0.536	2	2:0.536
AHDC1	0.778	6	5:0.778
AHNAK	0.73	5	5:0.725
AHNAK2	0.678	7	6:0.768,7:0.668
AIM1L	0.527	20	2:0.218,10:0.795
AJUBA	0.775	8	1:0.677,5:0.702
AKAP12	0.793	5	4:0.780
AKAP2	0.33	4	2:0.209
AL008723.1	0	1	1:0.000
AL022578.1	0	1	1:0.000
AL023806.1	0	1	1:0.000
AL135842.1	0	2	1:0.000,2:0.000
AL365181.2	0.043	2	1:0.234,2:0.008
AL645922.1	0	2	1:0.000,2:0.000
ALG1	0.562	13	6:0.486,8:0.000,9:0.000,10:0.000,11:0.000,12:0.000,13:0.000
ALG1L	0.284	6	4:0.000,5:0.000,6:0.000
ALG1L2	0.39	8	2:0.000,3:0.738,5:0.000,6:0.522,7:0.303,8:0.000
AMER1	0.756	2	2:0.756
AMER3	0.77	2	2:0.770
AMY1A	0.434	11	4:0.141,5:0.654,6:0.201,7:0.154,8:0.670,9:0.328,10:0.000,11:0.111
AMY1B	0.395	11	4:0.167,5:0.662,6:0.000,7:0.000,8:0.630,9:0.353,10:0.000,11:0.000
AMY1C	0.433	10	3:0.141,4:0.654,5:0.201,6:0.154,7:0.670,8:0.328,9:0.000,10:0.111
AMY2A	0.53	11	4:0.399,5:0.710,6:0.119,7:0.000,9:0.328,10:0.000,11:0.558
AMY2B	0.548	12	5:0.404,6:0.714,7:0.209,8:0.154,10:0.235,11:0.000,12:0.558
ANG	0.77	2	2:0.770
ANHX	0	8	1:0.000,2:0.000,3:0.000,4:0.000,5:0.000,6:0.000,7:0.000,8:0.000
ANKDD1B	0	14	1:0.000,2:0.000,3:0.000,4:0.000,5:0.000,6:0.000,7:0.000,8:0.000,9:0.000,10:0.000,11:0.000,12:0.000,13:0.000,14:0.000
ANKHD1-EIF4EBP3	0.583	36	1:0.000,15:0.000,21:0.000,25:0.640,26:0.379,29:0.000,31:0.612
ANKRD20A1	0.098	15	1:0.148,2:0.513,3:0.000,4:0.000,5:0.000,7:0.000,8:0.386,9:0.000,10:0.000,11:0.000,12:0.000,13:0.000,14:0.000,15:0.084
ANKRD20A2	0.104	15	1:0.148,2:0.000,3:0.000,4:0.692,5:0.000,7:0.000,8:0.386,9:0.000,10:0.000,11:0.000,12:0.000,13:0.000,14:0.000,15:0.084
ANKRD20A4	0.135	15	1:0.167,2:0.000,3:0.000,4:0.626,5:0.000,7:0.000,8:0.386,9:0.000,10:0.000,11:0.000,12:0.000,13:0.000,14:0.000,15:0.164
ANKRD30BL	0.467	6	1:0.615,3:0.000,5:0.000,6:0.255
ANKRD31	0	25	1:0.000,2:0.000,3:0.000,4:0.000,5:0.000,6:0.000,7:0.000,8:0.000,9:0.000,10:0.000,11:0.000,12:0.000,13:0.000,14:0.000,15:0.000,16:0.000,17:0.000,18:0.000,19:0.000,20:0.000,21:0.000,22:0.000,23:0.000,24:0.000,25:0.000
ANKRD34A	0.763	4	4:0.763
ANKRD34B	0.66	5	5:0.660
ANKRD36	0.077	76	4:0.000,5:0.000,6:0.000,7:0.000,8:0.000,9:0.000,10:0.000,11:0.000,12:0.000,13:0.000,14:0.000,15:0.000,16:0.000,17:0.000,18:0.000,19:0.000,20:0.000,21:0.000,22:0.000,23:0.000,24:0.000,25:0.000,26:0.000,27:0.000,28:0.000,29:0.000,30:0.000,31:0.000,32:0.000,33:0.000,34:0.000,35:0.000,36:0.000,37:0.000,38:0.000,39:0.000,40:0.000,41:0.000,42:0.000,43:0.000,44:0.000,45:0.000,46:0.000,47:0.000,48:0.000,…
ANKRD36B	0.78	44	7:0.000,8:0.000,9:0.000,10:0.000,11:0.000,12:0.767,13:0.517,15:0.621,17:0.000,18:0.000,19:0.000,20:0.000,22:0.000,25:0.034,26:0.041,28:0.493,29:0.207,30:0.726,31:0.000,32:0.795
ANKRD36C	0	67	1:0.000,2:0.000,3:0.000,4:0.000,5:0.000,6:0.000,7:0.000,8:0.000,9:0.000,10:0.000,11:0.000,12:0.000,13:0.000,14:0.000,15:0.000,16:0.000,17:0.000,18:0.000,19:0.000,20:0.000,21:0.000,22:0.000,23:0.000,24:0.000,25:0.000,26:0.000,27:0.000,28:0.000,29:0.000,30:0.000,31:0.000,32:0.000,33:0.000,34:0.000,35:0.000,36:0.000,37:0.000,38:0.000,39:0.000,40:0.000,41:0.000,42:0.000,43:0.000,44:0.000,45:0.000,46:…
ANKRD42	0.795	11	2:0.780,10:0.000,11:0.424
ANKRD62	0	14	1:0.000,2:0.000,3:0.000,4:0.000,5:0.000,6:0.000,7:0.000,8:0.000,9:0.000,10:0.000,11:0.000,12:0.000,13:0.000,14:0.000
ANKRD9	0.776	4	4:0.776
ANTXRL	0	17	1:0.000,2:0.000,3:0.000,4:0.000,5:0.000,6:0.000,7:0.000,8:0.000,9:0.000,10:0.000,11:0.000,12:0.000,13:0.000,14:0.000,15:0.000,16:0.000,17:0.000
AOC2	0.793	4	1:0.722
AP000349.2	0.222	3	1:0.303,2:0.000,3:0.000
AP000721.4	0.483	3	2:0.316
AP006285.2	0	3	2:0.000,3:0.000
AP5B1	0.679	2	1:0.000,2:0.720
APC	0.793	16	16:0.732
APC2	0.791	15	9:0.754,15:0.735
APELA	0	3	1:0.000,2:0.000
APLNR	0.709	2	1:0.709
APOBR	0.753	4	2:0.747,3:0.695
APOC2	0.477	4	3:0.000
APOLD1	0.768	2	2:0.767
ARF6	0.655	2	2:0.655
ARGFX	0.743	4	2:0.000,4:0.781
ARHGEF35	0.792	2	2:0.792
ARHGEF38	0.275	14	5:0.000,6:0.000,7:0.000,8:0.000,9:0.000,10:0.000,11:0.000,12:0.000,13:0.000,14:0.000
ARL14	0.789	1	1:0.789
ARL17A	0.788	4	4:0.589
ARL4A	0.784	2	2:0.784
ARL4D	0.754	2	2:0.754
ARL6IP4	0.772	6	1:0.660,3:0.677
ARMCX1	0.734	4	4:0.734
ARMCX3	0.71	5	5:0.710
ARMCX4	0	2	2:0.000
ARMCX5	0.771	6	6:0.771
ASB14	0.694	11	2:0.000,3:0.000,4:0.000,5:0.000
ASCL3	0.733	1	1:0.733
ASPRV1	0.697	1	1:0.697
ASXL3	0.8	12	11:0.778,12:0.756
ATOH1	0.751	1	1:0.751
ATP5J2-PTCD1	0.45	9	3:0.000,7:0.077
ATP5L2	0	1	1:0.000
ATP6V1E2	0.749	5	5:0.749
ATPIF1	0.766	3	3:0.472
ATXN1	0.707	8	7:0.722,8:0.653
ATXN7L3B	0.673	1	1:0.673
B3GALT4	0.766	1	1:0.766
B3GNT7	0.714	2	2:0.711
BAG5	0.72	2	2:0.720
BBIP1	0	3	2:0.000,3:0.000
BBS10	0.688	2	2:0.657
BBS12	0.753	2	2:0.753
BCL10	0.778	3	2:0.678
BDKRB2	0.743	3	3:0.726
BEAN1	0.626	5	2:0.000,3:0.000
BHLHE22	0.68	1	1:0.680
BHLHE41	0.778	5	5:0.727
BHMG1	0	15	2:0.000,3:0.000,4:0.000,5:0.000,6:0.000,7:0.000,8:0.000,9:0.000,10:0.000,11:0.000,12:0.000,13:0.000,14:0.000,15:0.000
BLOC1S4	0.78	1	1:0.780
BMP10	0.762	2	1:0.796,2:0.749
BMP4	0.741	4	3:0.700,4:0.758
BMS1	0.652	23	2:0.676,4:0.000,5:0.434,6:0.629,7:0.582,8:0.771,14:0.730,15:0.379,16:0.386,17:0.403,18:0.000,19:0.000,20:0.682,21:0.000
BNIP3	0.779	6	1:0.427,4:0.757
BOD1L2	0	1	1:0.000
BRD2	0.792	13	6:0.670,7:0.741,9:0.606,11:0.682,12:0.618
BTBD18	0.752	3	3:0.736
BTBD6	0.77	5	2:0.707,5:0.747
C10orf12	0.791	1	1:0.791
C10orf62	0.792	1	1:0.792
C10orf71	0.798	3	3:0.798
C11orf86	0.753	2	1:0.688
C11orf87	0.798	2	2:0.798
C11orf91	0	2	1:0.000,2:0.000
C12orf74	0.796	3	2:0.769
C14orf169	0.792	1	1:0.792
C14orf178	0.726	3	3:0.641
C15orf39	0.774	3	2:0.766
C15orf62	0.695	1	1:0.695
C15orf65	0	2	1:0.000,2:0.000
C16orf46	0.713	4	4:0.651
C16orf52	0	3	1:0.000,2:0.000,3:0.000
C16orf89	0.767	8	8:0.000
C16orf93	0.787	9	1:0.000
C16orf95	0	5	1:0.000,2:0.000,3:0.000,4:0.000
C17orf100	0.714	1	1:0.714
C17orf47	0.771	2	1:0.750
C17orf74	0.758	3	3:0.722
C17orf80	0.762	6	3:0.712
C17orf97	0.66	2	2:0.600
C18orf63	0	14	2:0.000,3:0.000,4:0.000,5:0.000,6:0.000,7:0.000,8:0.000,9:0.000,10:0.000,11:0.000,12:0.000,13:0.000
C19orf33	0.639	4	2:0.000
C19orf48	0.709	4	4:0.709
C19orf68	0	4	2:0.000,3:0.000,4:0.000
C19orf84	0	2	1:0.000,2:0.000
C1QC	0.72	3	3:0.628
C1QTNF9B-AS1	0	1	1:0.000
C1R	0.796	11	5:0.746,8:0.000,9:0.000,10:0.000
C1orf116	0.766	4	4:0.723
C1orf122	0.772	3	2:0.698
C1orf127	0.749	13	1:0.000,2:0.000,3:0.000,4:0.000
C1orf167	0.56	21	1:0.000,2:0.000,3:0.000,4:0.000,5:0.000,6:0.000,7:0.000
C1orf204	0.768	6	2:0.393
C1orf234	0	3	1:0.000,2:0.000,3:0.000
C20orf195	0.796	2	2:0.796
C22orf15	0.799	6	3:0.739,5:0.555
C22orf29	0.742	3	3:0.742
C22orf46	0.74	2	2:0.632
C2CD4A	0.781	2	2:0.781
C2orf16	0.773	1	1:0.773
C2orf44	0.766	4	2:0.727
C2orf57	0.76	1	1:0.760
C2orf71	0.781	2	1:0.770
C2orf81	0.773	4	4:0.701
C3AR1	0.776	2	2:0.776
C3orf49	0	7	1:0.000,2:0.000,3:0.000,4:0.000,5:0.000,6:0.000
C3orf84	0.717	4	1:0.000,2:0.000
C4orf3	0.397	3	1:0.000,2:0.595
C4orf50	0.403	7	1:0.060
C5AR1	0.752	2	2:0.751
C5orf24	0.713	2	2:0.713
C5orf63	0	5	3:0.000,4:0.000,5:0.000
C6orf120	0.613	1	1:0.613
C6orf132	0.147	5	4:0.062,5:0.000
C6orf163	0.623	5	1:0.000,2:0.000,3:0.000
C6orf183	0	15	2:0.000,3:0.000,4:0.000,5:0.000,6:0.000,7:0.000,8:0.000,9:0.000,10:0.000,11:0.000,12:0.000,13:0.000,14:0.000,15:0.000
C6orf47	0.772	1	1:0.772
C6orf49	0.416	6	4:0.500,5:0.000,6:0.000
C8orf34	0.753	14	1:0.000,7:0.605
C8orf4	0.698	1	1:0.698
C8orf44	0.717	3	2:0.447
C8orf48	0.769	1	1:0.769
C8orf82	0.768	3	3:0.661
C8orf88	0	6	2:0.000,3:0.000,4:0.000,5:0.000,6:0.000
C8orf89	0	4	1:0.000,2:0.000,3:0.000,4:0.000
C9orf131	0.723	2	2:0.702
C9orf172	0.741	1	1:0.741
C9orf66	0.722	1	1:0.722
C9orf69	0.717	2	2:0.717
CAPNS2	0.772	1	1:0.772
CAPZA3	0.773	1	1:0.773
CARD16	0.779	3	3:0.700
CARNS1	0.735	9	1:0.000,2:0.000,3:0.000,8:0.676
CASP12	0	9	1:0.000,2:0.000,3:0.000,4:0.000,5:0.000,6:0.000,7:0.000,8:0.000
CASP7	0.778	7	1:0.000
CBWD1	0.413	15	5:0.000,6:0.000,7:0.000,8:0.000,9:0.000,10:0.000,11:0.000,12:0.000,13:0.000,14:0.000,15:0.607
CBWD2	0.396	15	5:0.000,6:0.000,7:0.000,8:0.000,9:0.000,10:0.000,11:0.000,12:0.000,13:0.000,14:0.323,15:0.000
CBWD3	0.4	15	5:0.750,6:0.000,7:0.000,8:0.000,9:0.000,10:0.000,11:0.000,12:0.000,13:0.000,14:0.000,15:0.000
CBWD5	0.387	15	5:0.750,6:0.000,7:0.000,8:0.000,9:0.000,10:0.000,11:0.000,12:0.000,13:0.000,14:0.000,15:0.000
CBWD7	0.362	15	5:0.000,6:0.000,7:0.000,8:0.000,9:0.000,10:0.000,11:0.000,12:0.000,13:0.000,14:0.000,15:0.000
CBX6	0.771	5	2:0.773,5:0.724
CCDC103	0.182	4	2:0.000,4:0.000
CCDC110	0.783	7	6:0.743
CCDC116	0.795	5	4:0.653
CCDC160	0.758	3	3:0.758
CCDC168	0.758	4	4:0.755
CCDC175	0	20	1:0.000,2:0.000,3:0.000,4:0.000,5:0.000,6:0.000,7:0.000,8:0.000,9:0.000,10:0.000,11:0.000,12:0.000,13:0.000,14:0.000,15:0.000,16:0.000,17:0.000,18:0.000,19:0.000,20:0.000
CCDC177	0	2	2:0.000
CCDC184	0.711	1	1:0.711
CCDC70	0.782	2	2:0.782
CCDC8	0.72	1	1:0.720
CCDC87	0.785	1	1:0.785
CCDC89	0.766	1	1:0.766
CCNJL	0.793	7	4:0.000,7:0.722
CCR10	0.792	2	2:0.787
CCR4	0.789	2	2:0.789
CCR5	0.788	2	2:0.788
CCR6	0.743	3	3:0.741
CCR7	0.793	3	3:0.782
CCR8	0.768	2	2:0.768
CCRL2	0.716	2	2:0.716
CCT8L2	0.769	1	1:0.769
CD209	0.649	7	4:0.253
CD248	0.788	1	1:0.788
CD3EAP	0.78	3	3:0.753
CD7	0.799	4	2:0.600
CD93	0.799	2	1:0.796
CDC42	0.769	6	5:0.581,6:0.511
CDC42EP2	0.667	2	2:0.667
CDK11B	0.652	20	2:0.000,3:0.000,4:0.000,5:0.000,6:0.000,9:0.308,16:0.667
CDK5R2	0.796	1	1:0.796
CDSN	0.792	2	2:0.780
CDY2A	0.76	1	1:0.760
CEACAM18	0.783	6	1:0.692,5:0.000,6:0.000
CEBPG	0.766	2	2:0.766
CECR6	0.783	1	1:0.783
CENPB	0.698	1	1:0.698
CEP19	0.8	3	3:0.721
CERS1	0.762	8	7:0.754,8:0.766
CETN1	0.642	1	1:0.642
CFAP221	0.678	24	2:0.000,3:0.000,4:0.000,5:0.000,6:0.000,7:0.000,8:0.000
CFAP54	0.376	68	1:0.000,2:0.000,3:0.000,4:0.000,5:0.000,6:0.000,7:0.000,8:0.000,9:0.000,10:0.000,11:0.000,12:0.000,13:0.000,14:0.000,15:0.000,16:0.000,17:0.000,18:0.000,19:0.000,20:0.000,21:0.000,22:0.000,23:0.000,24:0.000,25:0.000,26:0.000,27:0.000,28:0.000,29:0.000,30:0.000,31:0.000,32:0.000,33:0.000,34:0.000,61:0.000,62:0.000,63:0.000,64:0.000,65:0.000,66:0.000,67:0.000
CFAP74	0.731	38	19:0.000,20:0.000,21:0.000,22:0.000,23:0.000,24:0.000,25:0.000,26:0.000,27:0.000
CFAP97	0.772	5	2:0.655
CFAP99	0	15	1:0.000,2:0.000,3:0.000,4:0.000,5:0.000,6:0.000,7:0.000,8:0.000,9:0.000,10:0.000,11:0.000,12:0.000,13:0.000,14:0.000,15:0.000
CFB	0.693	18	2:0.000,3:0.000,12:0.000,18:0.000
CFHR4	0.68	10	3:0.000,4:0.000,5:0.000
CFL2	0.749	4	2:0.591
CGB	0.199	3	2:0.000,3:0.267
CGB1	0.145	3	2:0.000,3:0.203
CGB2	0.193	3	2:0.000,3:0.273
CGB5	0.03	3	2:0.000,3:0.000
CGB7	0.03	5	4:0.000,5:0.000
CGB8	0.03	3	2:0.000,3:0.000
CH17-140K24.8	0	2	1:0.000,2:0.000
CHADL	0.794	6	3:0.732
CHEK2	0.799	15	13:0.000,14:0.000,15:0.000
CHML	0.796	1	1:0.796
CHRM2	0.709	3	3:0.709
CHRM5	0.78	3	3:0.780
CHRNB4	0.799	6	2:0.711,5:0.736
CHST14	0.788	1	1:0.788
CHST2	0.728	2	2:0.728
CHST3	0.751	3	3:0.725
CHST4	0.763	3	3:0.763
CHST6	0.746	3	3:0.746
CHSY1	0.78	3	2:0.758,3:0.743
CILP	0.786	9	6:0.794,9:0.719
CIR1	0.8	10	4:0.182,10:0.635
CITED4	0.717	1	1:0.717
CLDN22	0.793	1	1:0.793
CLDN24	0	1	1:0.000
CLDN25	0.771	1	1:0.771
CLDN5	0.782	1	1:0.782
CLEC14A	0.761	1	1:0.761
CLEC17A	0.791	14	4:0.000,13:0.000,14:0.707
CLEC4M	0.678	7	4:0.349
CNKSR3	0.753	22	20:0.190,21:0.000,22:0.254
CNR1	0.73	2	2:0.730
CNTNAP3B	0.112	24	1:0.000,2:0.000,3:0.000,4:0.000,5:0.000,6:0.000,7:0.000,8:0.000,9:0.000,10:0.000,11:0.000,12:0.000,13:0.000,14:0.000,15:0.000,16:0.000,17:0.000,18:0.000,19:0.000,22:0.792,23:0.389,24:0.000
COL8A2	0.645	4	3:0.725,4:0.637
COPG2	0.46	24	10:0.000,11:0.000,12:0.000,13:0.000,14:0.000,15:0.000,16:0.000,17:0.000,18:0.000,19:0.000,20:0.000
CPEB2	0.558	12	1:0.190,6:0.000
CPXCR1	0.765	3	3:0.765
CRACR2B	0.796	9	7:0.000,9:0.554
CREBZF	0.789	1	1:0.789
CRIPAK	0.433	1	1:0.433
CRLF2	0.557	9	6:0.000,7:0.000,8:0.000
CRNN	0.794	3	3:0.773
CRP	0.757	2	2:0.733
CRYBG3	0.336	22	1:0.000,2:0.000,3:0.000,4:0.149
CSNK1A1L	0.744	1	1:0.744
CSNK2A3	0	1	1:0.000
CSNK2B-LY6G5B--991	0.722	8	6:0.000,8:0.000
CSTF2T	0.785	1	1:0.785
CT45A1	0.267	5	2:0.000,3:0.610,4:0.000,5:0.000
CT45A10	0.125	5	2:0.000,3:0.285,4:0.000,5:0.000
CT45A3	0	5	2:0.000,3:0.000,4:0.000,5:0.000
CT45A9	0.253	5	2:0.000,3:0.578,4:0.000,5:0.000
CT47A6	0	3	1:0.000,2:0.000
CT47B1	0.468	3	1:0.543,2:0.000
CTAGE1	0.646	1	1:0.646
CTAGE15	0.309	1	1:0.309
CTAGE4	0.266	1	1:0.266
CTAGE5	0.726	24	6:0.658,9:0.415,13:0.403,18:0.000,23:0.209,24:0.000
CTAGE6	0.446	1	1:0.446
CTAGE8	0.323	1	1:0.323
CTAGE9	0.357	1	1:0.357
CTB-133G6.1	0	10	2:0.000,3:0.000,4:0.000,5:0.000,6:0.000,7:0.000,8:0.000,9:0.000,10:0.000
CTB-55O6.8	0	3	1:0.000,2:0.000,3:0.000
CTB-60B18.6	0	3	2:0.000,3:0.000
CTC-432M15.3	0.67	29	11:0.000,12:0.000,20:0.000,23:0.000,26:0.000,27:0.000
CTC-534A2.2	0	2	2:0.000
CTD-2135J3.4	0.296	6	6:0.000
CTD-2140B24.4	0.728	11	5:0.000,10:0.000
CTD-2207O23.12	0.75	2	2:0.571
CTD-2370N5.3	0	3	1:0.000,2:0.000
CTD-2501B8.1	0.576	31	1:0.518,5:0.000,6:0.000,10:0.000,13:0.399,14:0.000,15:0.000,16:0.000
CTD-3088G3.8	0	65	1:0.000,2:0.000,3:0.000,4:0.000,5:0.000,6:0.000,7:0.000,8:0.000,9:0.000,10:0.000,11:0.000,12:0.000,13:0.000,14:0.000,15:0.000,16:0.000,17:0.000,18:0.000,19:0.000,20:0.000,21:0.000,22:0.000,23:0.000,24:0.000,25:0.000,26:0.000,27:0.000,28:0.000,29:0.000,30:0.000,31:0.000,32:0.000,33:0.000,34:0.000,35:0.000,36:0.000,37:0.000,38:0.000,39:0.000,40:0.000,41:0.000,42:0.000,43:0.000,44:0.000,45:0.000,46:…
CTD-3105H18.14	0.021	4	2:0.000,3:0.000
CTGLF11P	0	9	1:0.000,2:0.000,3:0.000,4:0.000,5:0.000,6:0.000,7:0.000,8:0.000,9:0.000
CXCR2	0.753	3	3:0.753
CXCR4	0.793	1	1:0.793
CXCR6	0.798	2	2:0.798
CXXC4	0.798	3	2:0.789
CXorf67	0.786	1	1:0.786
CYCS	0.648	3	3:0.282
CYP2D7	0	11	1:0.000,2:0.000,3:0.000,4:0.000,5:0.000,6:0.000,7:0.000,8:0.000,9:0.000,10:0.000,11:0.000
CYP8B1	0.733	1	1:0.733
CYSLTR2	0.734	5	5:0.734
DAZ2	0.157	24	2:0.000,3:0.000,4:0.000,5:0.000,6:0.000,9:0.000,10:0.000,11:0.000,12:0.000,13:0.000,14:0.000,15:0.000,16:0.000,17:0.000,18:0.000,19:0.000,20:0.000,21:0.389
DAZ3	0.193	19	2:0.000,3:0.000,4:0.000,5:0.000,6:0.000,9:0.000,10:0.000,11:0.000,12:0.000,13:0.000,14:0.000,15:0.000,16:0.361,17:0.743
DAZL	0.601	7	2:0.000,3:0.279
DCAF12L1	0.768	2	1:0.768
DCAF4L1	0.751	1	1:0.751
DCAF8L1	0.763	1	1:0.763
DDIAS	0.775	6	6:0.742
DDIT3	0.776	4	4:0.750
DDX53	0.708	1	1:0.708
DEFB108B	0.721	2	2:0.628
DEFB126	0.783	2	2:0.737
DEFB129	0.77	2	2:0.743
DEFB133	0	2	1:0.000,2:0.000
DHRS12	0.739	10	1:0.000,3:0.000,10:0.000
DIO3	0.752	1	1:0.752
DIRAS1	0.714	2	2:0.714
DLX4	0.768	3	1:0.601,2:0.721
DMBT1	0.525	53	7:0.614,10:0.253,13:0.244,16:0.481,17:0.114,20:0.059,23:0.244,26:0.355,29:0.000,32:0.000,35:0.000,38:0.062,41:0.262
DNAH10OS	0.024	2	1:0.024
DNAH12	0.732	74	22:0.739,26:0.732,31:0.728,35:0.000,44:0.000,45:0.000,46:0.000,47:0.000,48:0.000,49:0.000,50:0.000,51:0.000,52:0.000,53:0.000,54:0.000,55:0.000,56:0.000,57:0.000,58:0.000,59:0.000,64:0.732,68:0.693
DNAJB7	0.759	1	1:0.759
DNAJC14	0.67	8	3:0.623,6:0.000
DNAJC28	0.768	3	2:0.768
DOC2B	0.72	9	7:0.000,8:0.000,9:0.000
DOLK	0.639	1	1:0.639
DPCR1	0.729	3	2:0.721,3:0.782
DPF3	0.744	11	9:0.000,10:0.000,11:0.000
DPH2	0.799	6	4:0.658,5:0.785
DRD1	0.735	2	2:0.735
DSCR8	0.609	4	3:0.000
DSEL	0.714	2	2:0.714
DSPP	0.654	5	5:0.553
DTHD1	0.673	9	1:0.000,2:0.698,9:0.700
DUSP14	0.69	3	3:0.690
DUSP27	0.785	6	6:0.736
DYNLT1	0.611	5	3:0.000
DYRK3	0.775	3	3:0.748
ECSCR	0.351	12	5:0.000,6:0.000,7:0.000,8:0.000,9:0.000,10:0.000
EEF1A1	0.307	10	2:0.215,3:0.228,4:0.111,5:0.464,6:0.000,7:0.000,8:0.514,9:0.381
EEF1B2	0.723	7	5:0.672,6:0.627,7:0.232
EEF2KMT	0.423	8	1:0.000,2:0.460,4:0.765,6:0.000,7:0.000
EFCAB10	0	4	1:0.000,2:0.000,3:0.000,4:0.000
EGR1	0.796	2	2:0.786
EGR4	0.794	2	2:0.730
EHBP1L1	0.794	19	6:0.699,8:0.798,9:0.699,15:0.661
EIF2S3L	0	1	1:0.000
EIF5AL1	0.746	1	1:0.746
EMC6	0.745	2	2:0.745
EN1	0.787	2	2:0.748
ENC1	0.73	4	3:0.730
ENO4	0.724	14	2:0.000,3:0.000,4:0.000
EOMES	0.754	6	1:0.633,4:0.648
EPM2AIP1	0.786	1	1:0.786
EPPK1	0.359	2	2:0.359
ERAS	0.674	1	1:0.674
ERCC5	0.629	15	8:0.000,9:0.637,15:0.754
ERCC6-PGBD3	0.568	6	2:0.000,5:0.000
ERICH4	0.779	2	2:0.680
ERV3-1	0	2	2:0.000
ERVFRD-1	0.784	2	2:0.784
ERVK3-1	0	4	3:0.000,4:0.000
ERVMER34-1	0	3	3:0.000
ERVV-1	0	1	1:0.000
ERVV-2	0	2	2:0.000
ERVW-1	0.262	2	2:0.262
ESX1	0.781	4	4:0.653
EVI2A	0.759	3	3:0.739
EXOC8	0.76	1	1:0.760
EXTL2	0.744	5	3:0.502
F8A1	0.799	1	1:0.799
FABP5	0.458	4	2:0.277,3:0.304,4:0.741
FAHD1	0.77	1	1:0.770
FAM106A	0	1	1:0.000
FAM110A	0.749	2	2:0.749
FAM110B	0.698	5	5:0.698
FAM110C	0.788	2	1:0.783
FAM111A	0.795	5	5:0.785
FAM111B	0.787	4	4:0.779
FAM120AOS	0.601	3	1:0.453
FAM122A	0.777	1	1:0.777
FAM124A	0.786	5	3:0.565,5:0.688
FAM131A	0.582	6	1:0.000,2:0.000,3:0.000,4:0.705
FAM133A	0.64	3	3:0.640
FAM153B	0.772	23	12:0.000,16:0.000,18:0.000
FAM153C	0.532	10	1:0.000,2:0.000,7:0.000
FAM159B	0	3	1:0.000,2:0.000,3:0.000
FAM174B	0.418	3	3:0.314
FAM180B	0	3	1:0.000,2:0.000,3:0.000
FAM181B	0.792	1	1:0.792
FAM186A	0.765	8	4:0.727
FAM193B	0.764	9	1:0.000,2:0.621,6:0.791
FAM195B	0	6	2:0.000,3:0.000,4:0.000,5:0.000
FAM200B	0.746	2	2:0.746
FAM205A	0.765	4	4:0.750
FAM20C	0.422	10	1:0.797,4:0.000,5:0.000,6:0.000,7:0.000,8:0.000,9:0.000,10:0.000
FAM217B	0.772	5	5:0.772
FAM218A	0.675	1	1:0.675
FAM220A	0	2	1:0.000,2:0.000
FAM222A	0.786	3	3:0.772
FAM229A	0	3	1:0.000,2:0.000,3:0.000
FAM231C	0	1	1:0.000
FAM25A	0.189	3	1:0.000,3:0.000
FAM25C	0.089	3	1:0.329,2:0.000,3:0.000
FAM25G	0.085	3	1:0.315,2:0.000,3:0.000
FAM26D	0.75	2	1:0.703
FAM43A	0.748	1	1:0.748
FAM47A	0.779	1	1:0.779
FAM47B	0.777	1	1:0.777
FAM47C	0.732	1	1:0.732
FAM47E	0.752	8	2:0.153
FAM50B	0.794	1	1:0.794
FAM72B	0	4	1:0.000,2:0.000,3:0.000,4:0.000
FAM83H	0.787	5	5:0.749
FAM84A	0.75	2	2:0.750
FAM84B	0.79	2	2:0.790
FAM86B1	0.217	7	2:0.000,3:0.000,4:0.321,5:0.000,6:0.000,7:0.535
FAM86B2	0.375	8	2:0.000,3:0.000,5:0.321,6:0.316,7:0.000,8:0.535
FAM86C1	0.629	4	2:0.000,3:0.680,4:0.586
FAM90A1	0.426	7	4:0.569,5:0.685,7:0.289
FAM9A	0.714	10	4:0.537,7:0.335
FANCF	0.75	1	1:0.750
FASTKD5	0.773	2	2:0.773
FBLL1	0	1	1:0.000
FBXO30	0.799	3	2:0.781
FBXO43	0.785	5	2:0.697
FBXO46	0.772	2	2:0.772
FDXACB1	0.672	5	1:0.000,4:0.000,5:0.793
FEM1A	0.783	1	1:0.783
FEM1B	0.8	2	2:0.776
FEN1	0.796	2	2:0.796
FERD3L	0.786	1	1:0.786
FFAR3	0.751	2	2:0.751
FGF16	0.561	3	1:0.000
FGF2	0.767	3	1:0.388
FGF7	0.489	4	3:0.000,4:0.000
FGFBP2	0.576	2	1:0.576
FILIP1L	0.777	5	5:0.729
FIZ1	0.799	3	3:0.752
FJX1	0.775	1	1:0.775
FKBP1C	0.755	1	1:0.755
FKSG63	0	1	1:0.000
FLG	0.659	3	3:0.655
FLG2	0.744	3	3:0.739
FLRT1	0.783	2	2:0.783
FLRT2	0.759	2	2:0.759
FMOD	0.795	3	2:0.763
FNDC5	0.671	6	1:0.000,2:0.000
FOXA1	0.766	2	2:0.754
FOXA3	0.773	2	2:0.757
FOXB2	0.737	1	1:0.737
FOXC1	0.795	1	1:0.795
FOXC2	0.74	1	1:0.740
FOXD1	0.731	1	1:0.731
FOXD2	0.704	1	1:0.704
FOXD3	0.759	1	1:0.759
FOXD4	0.384	1	1:0.384
FOXD4L1	0.261	1	1:0.261
FOXD4L3	0.258	1	1:0.258
FOXD4L4	0.173	1	1:0.173
FOXD4L5	0.198	1	1:0.198
FOXD4L6	0.281	1	1:0.281
FOXE1	0.774	1	1:0.774
FOXE3	0.79	1	1:0.790
FOXF1	0.739	2	1:0.713
FOXF2	0.732	2	1:0.694
FOXG1	0.708	1	1:0.708
FOXL2	0.715	1	1:0.715
FOXS1	0.766	1	1:0.766
FRAT2	0.748	1	1:0.748
FREM3	0	8	1:0.000,2:0.000,3:0.000,4:0.000,5:0.000,6:0.000,7:0.000,8:0.000
FSCB	0.789	1	1:0.789
FSCN2	0.751	5	2:0.000,4:0.542
FSIP2	0.183	23	1:0.000,2:0.000,3:0.000,4:0.000,5:0.000,6:0.000,7:0.000,8:0.000,9:0.000,10:0.000,11:0.000,12:0.000,13:0.000,14:0.000,15:0.000,16:0.000,17:0.316
FTH1	0.187	4	1:0.298,2:0.238,3:0.270,4:0.000
FUT2	0.753	2	2:0.753
FUT4	0.743	1	1:0.743
FUT5	0.705	2	2:0.705
FUT7	0.799	2	2:0.796
FZD7	0.781	1	1:0.781
FZD8	0.798	1	1:0.798
GAGE1	0.065	5	2:0.000,3:0.000,4:0.000
GAGE10	0.359	5	2:0.000,3:0.000,5:0.000
GAGE12G	0	5	2:0.000,3:0.000,4:0.000,5:0.000
GAGE12H	0	5	2:0.000,3:0.000,4:0.000,5:0.000
GAGE12J	0	5	2:0.000,3:0.000,4:0.000,5:0.000
GAGE13	0	5	2:0.000,3:0.000,4:0.000,5:0.000
GAGE2A	0	5	2:0.000,3:0.000,4:0.000,5:0.000
GAGE2E	0	4	2:0.000,3:0.000,4:0.000
GALNT4	0.78	1	1:0.780
GAPDH	0.613	9	3:0.510,4:0.327,6:0.422,7:0.329,8:0.741,9:0.429
GBX2	0.798	2	1:0.776
GCC2	0.786	23	6:0.713,20:0.000,21:0.521,22:0.510
GCGR	0	14	2:0.000,3:0.000,4:0.000,5:0.000,6:0.000,7:0.000,8:0.000,9:0.000,10:0.000,11:0.000,12:0.000,13:0.000,14:0.000
GCNT1	0.719	3	3:0.719
GCNT4	0.749	1	1:0.749
GDF5OS	0.134	2	2:0.134
GDF6	0.729	2	2:0.680
GDF9	0.746	3	3:0.724
GDPGP1	0.779	4	4:0.779
GFY	0	5	3:0.000,4:0.000,5:0.000
GGN	0.728	4	3:0.710
GGPS1	0.786	4	4:0.747
GGT1	0.713	16	12:0.000,13:0.664,14:0.531,15:0.000,16:0.367
GGT2	0.693	15	4:0.756,11:0.000,12:0.648,13:0.788,14:0.000,15:0.224
GGT6	0.763	4	4:0.663
GGTLC1	0.329	6	2:0.341,4:0.000,5:0.000,6:0.238
GGTLC2	0.353	6	2:0.233,3:0.734,4:0.442,5:0.000,6:0.367
GHSR	0.757	2	1:0.735
GIMAP1-GIMAP5	0.564	6	3:0.000,4:0.000
GIMAP2	0.793	3	3:0.787
GIMAP5	0.272	4	4:0.236
GJB2	0.756	2	2:0.756
GJB4	0.744	2	2:0.744
GJB5	0.794	2	2:0.794
GJC2	0.796	2	2:0.796
GJC3	0.792	2	1:0.776
GJD2	0.772	2	2:0.754
GJD3	0.792	1	1:0.792
GJD4	0.798	2	2:0.786
GK2	0.795	1	1:0.795
GLIPR1L2	0.646	6	5:0.000,6:0.000
GLT1D1	0.769	12	5:0.000,6:0.000,7:0.000,8:0.000
GLUD2	0.766	1	1:0.766
GNAZ	0.796	3	2:0.698
GOLGA4	0.788	24	14:0.673
GOLGA6A	0.502	18	2:0.558,4:0.000,6:0.000,7:0.000,8:0.000,9:0.000,10:0.500,11:0.493,12:0.000,13:0.645,14:0.000,17:0.760
GOLGA6B	0.563	18	4:0.000,6:0.000,7:0.000,8:0.000,9:0.000,10:0.477,11:0.640,12:0.000,13:0.355,14:0.000
GOLGA6C	0	18	1:0.000,2:0.000,3:0.000,4:0.000,5:0.000,6:0.000,7:0.000,8:0.000,9:0.000,10:0.000,11:0.000,12:0.000,13:0.000,14:0.000,15:0.000,16:0.000,17:0.000,18:0.000
GOLGA6D	0.576	18	4:0.000,6:0.000,7:0.000,8:0.000,9:0.000,10:0.477,11:0.713,12:0.000,13:0.605,14:0.000,16:0.712
GOLGA6L10	0	9	1:0.000,2:0.000,3:0.000,4:0.000,5:0.000,6:0.000,7:0.000,8:0.000,9:0.000
GOLGA6L2	0	8	1:0.000,2:0.000,3:0.000,4:0.000,5:0.000,6:0.000,7:0.000,8:0.000
GOLGA6L22	0	11	1:0.000,2:0.000,3:0.000,4:0.000,5:0.000,6:0.000,7:0.000,8:0.000,9:0.000,10:0.000
GOLGA6L4	0	9	1:0.000,2:0.000,3:0.000,4:0.000,5:0.000,6:0.000,7:0.000,8:0.000,9:0.000
GOLGA6L6	0.041	9	1:0.000,2:0.000,3:0.000,4:0.000,5:0.000,6:0.000,7:0.000,8:0.062
GOLGA6L9	0	9	1:0.000,2:0.000,3:0.000,4:0.000,5:0.000,6:0.000,7:0.000,8:0.000,9:0.000
GOLGA8F	0.04	19	1:0.000,2:0.000,3:0.000,4:0.000,5:0.000,6:0.000,7:0.000,8:0.000,9:0.000,10:0.000,11:0.000,12:0.000,13:0.000,14:0.000,16:0.000,17:0.000,18:0.000,19:0.000
GOLGA8G	0.031	19	1:0.000,2:0.000,3:0.000,4:0.000,5:0.000,6:0.000,7:0.000,8:0.000,9:0.000,10:0.000,11:0.000,12:0.000,13:0.000,14:0.000,15:0.663,16:0.000,17:0.000,18:0.000,19:0.000
GOLGA8J	0	19	1:0.000,2:0.000,3:0.000,4:0.000,5:0.000,6:0.000,7:0.000,8:0.000,9:0.000,10:0.000,11:0.000,12:0.000,13:0.000,14:0.000,15:0.000,16:0.000,17:0.000,18:0.000,19:0.000
GOLGA8K	0	19	1:0.000,2:0.000,3:0.000,4:0.000,5:0.000,6:0.000,7:0.000,8:0.000,9:0.000,10:0.000,11:0.000,12:0.000,13:0.000,14:0.000,15:0.000,16:0.000,17:0.000,18:0.000,19:0.000
GOLGA8M	0	19	1:0.000,2:0.000,3:0.000,4:0.000,5:0.000,6:0.000,7:0.000,8:0.000,9:0.000,10:0.000,11:0.000,12:0.000,13:0.000,14:0.000,15:0.000,16:0.000,17:0.000,18:0.000,19:0.000
GOLGA8N	0	19	1:0.000,2:0.000,3:0.000,4:0.000,5:0.000,6:0.000,7:0.000,8:0.000,9:0.000,10:0.000,11:0.000,12:0.000,13:0.000,14:0.000,15:0.000,16:0.000,17:0.000,18:0.000,19:0.000
GOLGA8O	0	19	1:0.000,2:0.000,3:0.000,4:0.000,5:0.000,6:0.000,7:0.000,8:0.000,9:0.000,10:0.000,11:0.000,12:0.000,13:0.000,14:0.000,15:0.000,16:0.000,17:0.000,18:0.000,19:0.000
GOLGA8Q	0	19	1:0.000,2:0.000,3:0.000,4:0.000,5:0.000,6:0.000,7:0.000,8:0.000,9:0.000,10:0.000,11:0.000,12:0.000,13:0.000,14:0.000,15:0.000,16:0.000,17:0.000,18:0.000,19:0.000
GOLGA8R	0	19	1:0.000,2:0.000,3:0.000,4:0.000,5:0.000,6:0.000,7:0.000,8:0.000,9:0.000,10:0.000,11:0.000,12:0.000,13:0.000,14:0.000,15:0.000,16:0.000,17:0.000,18:0.000,19:0.000
GOLGA8S	0	19	1:0.000,2:0.000,3:0.000,4:0.000,5:0.000,6:0.000,7:0.000,8:0.000,9:0.000,10:0.000,11:0.000,12:0.000,13:0.000,14:0.000,15:0.000,16:0.000,17:0.000,18:0.000,19:0.000
GOLGA8T	0	19	1:0.000,2:0.000,3:0.000,4:0.000,5:0.000,6:0.000,7:0.000,8:0.000,9:0.000,10:0.000,11:0.000,12:0.000,13:0.000,14:0.000,15:0.000,16:0.000,17:0.000,18:0.000,19:0.000
GP1BA	0.79	2	2:0.790
GP5	0.743	1	1:0.743
GP6	0.721	8	8:0.552
GPR1	0.769	4	4:0.769
GPR12	0.697	2	2:0.697
GPR15	0.738	1	1:0.738
GPR151	0.757	1	1:0.757
GPR160	0.726	4	4:0.726
GPR183	0.789	2	2:0.789
GPR19	0.751	4	4:0.751
GPR27	0.777	1	1:0.777
GPR3	0.706	2	2:0.706
GPR37	0.752	2	1:0.771,2:0.729
GPR61	0.796	2	2:0.796
GPR62	0.76	1	1:0.760
GPR82	0.788	3	3:0.788
GPR84	0.761	1	1:0.761
GPR87	0.792	3	3:0.785
GPR88	0.754	2	2:0.754
GPRASP1	0.789	5	5:0.789
GPRASP2	0.784	4	4:0.784
GPRC5A	0.742	4	2:0.700
GPRC5B	0.724	4	2:0.675
GRIFIN	0	5	1:0.000,2:0.000,3:0.000,4:0.000,5:0.000
GRK1	0.505	7	4:0.000,5:0.000,6:0.000,7:0.000
GRM3	0.798	6	2:0.774,4:0.736
GSG2	0.751	1	1:0.751
GSPT2	0.731	1	1:0.731
GSX2	0.757	2	1:0.625
GTF2A1L	0.612	9	3:0.790,6:0.114
GTPBP6	0.554	10	1:0.000,2:0.000,3:0.000,4:0.000
H3F3A	0.484	5	4:0.429,5:0.209
HBG1	0.786	3	1:0.000
HBG2	0.631	8	6:0.000,7:0.677
HCAR3	0.79	1	1:0.790
HCG27	0	2	1:0.000,2:0.000
HDGFL1	0.599	1	1:0.599
HEXIM1	0.699	1	1:0.699
HIC1	0.76	2	2:0.756
HIC2	0.771	3	3:0.767
HIGD2B	0	3	3:0.000
HIRIP3	0.785	7	4:0.753,5:0.284
HIST1H2AD	0.636	1	1:0.636
HIST1H2AG	0.768	1	1:0.768
HIST1H2AH	0.752	1	1:0.752
HIST1H2AI	0.781	1	1:0.781
HIST1H2AJ	0.659	1	1:0.659
HIST1H2AL	0.784	1	1:0.784
HIST1H2BC	0.732	2	1:0.732
HIST1H2BD	0.753	2	1:0.753
HIST1H2BE	0.727	4	4:0.727
HIST1H2BF	0.617	1	1:0.617
HIST1H2BJ	0.759	2	1:0.759
HIST1H2BK	0.622	1	1:0.622
HIST1H2BL	0.572	1	1:0.572
HIST1H2BN	0.391	2	1:0.385
HIST1H2BO	0.68	1	1:0.680
HIST1H4F	0.734	1	1:0.734
HIST2H2AC	0.744	1	1:0.744
HIST2H2BE	0.398	2	1:0.398
HIST2H2BF	0.386	1	1:0.386
HIST3H2BB	0.478	1	1:0.478
HIVEP2	0.768	10	5:0.741,9:0.794,10:0.798
HKR1	0.73	6	6:0.730
HLA-A	0.773	10	5:0.775,6:0.399
HLA-F	0.754	7	2:0.781,4:0.649,7:0.601
HMCN2	0.455	98	1:0.766,16:0.000,17:0.000,18:0.000,19:0.000,20:0.000,21:0.000,22:0.000,23:0.000,24:0.000,25:0.000,26:0.000,32:0.777,39:0.000,40:0.000,41:0.000,42:0.000,43:0.000,44:0.000,45:0.000,46:0.000,47:0.000,48:0.000,49:0.000,50:0.000,51:0.000,52:0.000,53:0.000,54:0.000,55:0.000,56:0.000,57:0.000,62:0.000,63:0.000,64:0.000,65:0.000,66:0.000,67:0.000,68:0.000,69:0.000,70:0.000,71:0.000,72:0.000,73:0.000,74:0…
HMGB1	0.344	5	2:0.233,3:0.692,4:0.497,5:0.000
HMGB3	0.481	5	2:0.307,4:0.440,5:0.246
HMGB4	0.742	2	2:0.742
HMGN2	0.648	7	5:0.608,6:0.292,7:0.778
HMX1	0	2	1:0.000,2:0.000
HNRNPA1	0.426	10	2:0.239,3:0.224,4:0.322,5:0.699,6:0.720,8:0.192,9:0.696
HNRNPA1L2	0.054	1	1:0.054
HNRNPA3	0.505	11	2:0.260,3:0.456,4:0.156,5:0.422,7:0.654,8:0.454,9:0.537
HNRNPCL1	0.779	2	2:0.779
HNRNPCL2	0.776	2	2:0.776
HOXA10-HOXA9	0.029	3	2:0.000,3:0.000
HOXA11	0.796	2	1:0.783
HOXA2	0.74	2	2:0.693
HOXB1	0.781	2	2:0.568
HOXC8	0.767	2	2:0.635
HPR	0.792	5	5:0.720
HRASLS	0.617	4	1:0.000
HRC	0.741	6	1:0.703
HRCT1	0.647	1	1:0.647
HRH1	0.772	2	2:0.772
HRNR	0.704	3	3:0.700
HS6ST3	0.756	2	1:0.758,2:0.753
HSF5	0.779	6	1:0.605,2:0.691
HSPA1A	0.778	1	1:0.778
HSPA1B	0.798	1	1:0.798
HSPA6	0.739	1	1:0.739
HSPA8	0.718	9	3:0.578,4:0.438,5:0.635,7:0.799,8:0.536
HSPC047	0	2	1:0.000,2:0.000
HSPD1	0.778	12	4:0.783,6:0.468,7:0.763,10:0.771,11:0.553,12:0.458
HSPE1	0.579	4	2:0.739,3:0.500,4:0.176
HTR1D	0.78	1	1:0.780
HTR1F	0.758	1	1:0.758
HZGJ	0.789	15	7:0.633,8:0.615
ICAM4	0.799	3	1:0.723
IFIT3	0.766	2	2:0.766
IFNA1	0.744	1	1:0.744
IFNA10	0.67	1	1:0.670
IFNA14	0.654	1	1:0.654
IFNA16	0.595	1	1:0.595
IFNA17	0.521	1	1:0.521
IFNA21	0.442	1	1:0.442
IFNA4	0.614	1	1:0.614
IFNA5	0.77	1	1:0.770
IFNA6	0.686	1	1:0.686
IFNA7	0.546	1	1:0.546
IFNA8	0.653	1	1:0.653
IFNK	0.739	2	1:0.739
IGFALS	0.755	2	2:0.752
IGFN1	0.42	24	12:0.160
IGHV1-18	0.781	2	2:0.748
IGHV1-2	0.793	2	2:0.762
IGHV1OR15-9	0	2	1:0.000,2:0.000
IGHV1OR21-1	0.66	2	2:0.609
IGHV2-5	0.732	2	2:0.692
IGHV3-11	0.045	2	1:0.283,2:0.010
IGHV3-13	0.463	2	1:0.348,2:0.480
IGHV3-15	0.583	2	2:0.521
IGHV3-16	0.718	2	2:0.675
IGHV3-20	0.677	2	1:0.457,2:0.710
IGHV3-21	0.744	2	2:0.705
IGHV3-23	0.547	2	2:0.479
IGHV3-30	0.43	2	2:0.344
IGHV3-33	0.416	2	2:0.328
IGHV3-35	0.681	2	2:0.633
IGHV3-43	0.709	2	1:0.522,2:0.737
IGHV3-48	0.555	2	2:0.489
IGHV3-49	0.747	2	2:0.709
IGHV3-53	0.583	2	1:0.000,2:0.671
IGHV3-64	0.605	2	2:0.541
IGHV3-66	0.675	2	1:0.326,2:0.728
IGHV3-72	0.49	2	2:0.415
IGHV3-74	0.741	2	2:0.705
IGHV3OR15-7	0	2	1:0.000,2:0.000
IGHV3OR16-8	0	2	1:0.000,2:0.000
IGHV3OR16-9	0	1	1:0.000
IGHV4-28	0.782	2	2:0.749
IGHV4-31	0.649	2	2:0.597
IGHV4-34	0.696	2	2:0.629
IGHV4-39	0.637	2	2:0.558
IGHV4-59	0.611	2	2:0.553
IGHV4-61	0.506	2	2:0.432
IGHV4OR15-8	0	2	1:0.000,2:0.000
IGIP	0.784	1	1:0.784
IGKC	0.481	5	1:0.000,2:0.000,3:0.000
IGKV1-16	0.541	2	2:0.456
IGKV1-17	0.487	2	1:0.436,2:0.497
IGKV1-27	0.513	2	2:0.429
IGKV1-33	0.65	2	1:0.091,2:0.753
IGKV1-37	0.541	2	2:0.476
IGKV1-39	0.595	2	2:0.547
IGKV1-5	0.553	2	1:0.000,2:0.655
IGKV1-6	0.322	2	1:0.091,2:0.365
IGKV1-8	0.324	6	1:0.000,2:0.000,3:0.671,6:0.000
IGKV1-9	0.311	2	1:0.000,2:0.368
IGKV1D-12	0.499	2	1:0.000,2:0.591
IGKV1D-13	0.47	2	1:0.000,2:0.557
IGKV1D-16	0.439	2	1:0.109,2:0.500
IGKV1D-37	0	2	1:0.000,2:0.000
IGKV1D-39	0	2	1:0.000,2:0.000
IGKV1D-42	0.742	2	1:0.000
IGKV1D-43	0.795	2	2:0.757
IGKV1D-8	0.592	2	1:0.000,2:0.701
IGKV2-24	0.733	2	2:0.691
IGKV2-30	0.692	2	1:0.551,2:0.714
IGKV2D-30	0.756	2	1:0.735,2:0.759
IGKV2D-40	0	2	1:0.000,2:0.000
IGKV3-11	0.557	2	1:0.041,2:0.642
IGKV3-15	0.339	2	1:0.000,2:0.395
IGKV3-20	0.529	2	2:0.452
IGKV3-7	0.739	2	1:0.000
IGKV3D-15	0.346	2	1:0.000,2:0.403
IGKV3D-20	0.44	2	2:0.348
IGKV3D-7	0.482	2	2:0.382
IGKV4-1	0.799	2	2:0.768
IGLC2	0.666	1	1:0.666
IGLC3	0.678	1	1:0.678
IGLC7	0.522	1	1:0.522
IGLV1-44	0.782	2	2:0.749
IGLV1-50	0.757	2	2:0.721
IGLV11-55	0.758	2	2:0.728
IGLV2-18	0.645	2	1:0.565,2:0.657
IGLV2-23	0.535	2	2:0.463
IGLV2-33	0.788	2	2:0.766
IGLV2-8	0.689	2	1:0.781,2:0.641
IGLV3-10	0.758	2	2:0.721
IGLV3-22	0.791	2	2:0.759
IGLV7-43	0.59	2	2:0.528
IL15RA	0.784	8	1:0.622,2:0.000
INMT	0.795	3	3:0.637
INSM2	0.744	1	1:0.744
IRF2BP1	0.758	1	1:0.758
IRF2BP2	0.757	2	2:0.687
IRF2BPL	0.71	1	1:0.710
IRGC	0.746	2	2:0.746
IRGM	0.694	2	2:0.694
IRS2	0.739	2	1:0.739
IRS4	0.789	1	1:0.789
IRX3	0.766	4	2:0.686
IVL	0.67	2	2:0.670
IZUMO3	0.652	6	1:0.000
JMJD8	0.783	9	2:0.744,6:0.675,7:0.794,8:0.356
KBTBD13	0.729	1	1:0.729
KBTBD2	0.8	4	4:0.760
KBTBD4	0.75	4	4:0.638
KBTBD7	0.782	1	1:0.782
KCNA1	0.776	2	2:0.776
KCNA10	0.781	1	1:0.781
KCNA2	0.737	3	3:0.737
KCNA3	0.769	1	1:0.769
KCNA4	0.794	2	2:0.794
KCNA5	0.732	1	1:0.732
KCNA6	0.752	1	1:0.752
KCNB1	0.79	2	1:0.737
KCNE4	0.713	2	1:0.000
KCNF1	0.732	1	1:0.732
KCNJ1	0.781	2	2:0.781
KCNJ12	0.775	3	3:0.775
KCNJ2	0.798	2	2:0.798
KCNJ4	0.787	2	2:0.787
KCNS2	0.753	2	2:0.753
KCTD11	0.677	1	1:0.677
KCTD21	0.782	2	2:0.782
KDM4D	0.71	3	3:0.710
KDM4E	0	1	1:0.000
KHDC1L	0.711	3	1:0.000
KIAA1161	0.762	2	2:0.762
KIAA1462	0.789	4	3:0.771
KIAA1586	0.768	4	4:0.748
KIAA1875	0	24	1:0.000,2:0.000,3:0.000,4:0.000,5:0.000,6:0.000,7:0.000,8:0.000,9:0.000,10:0.000,11:0.000,12:0.000,13:0.000,14:0.000,15:0.000,16:0.000,17:0.000,18:0.000,19:0.000,20:0.000,21:0.000,22:0.000,23:0.000,24:0.000
KIAA2022	0.77	4	3:0.761
KIF2B	0.768	1	1:0.768
KIR2DL1	0.516	8	1:0.735,2:0.556,3:0.497,4:0.286,5:0.000,6:0.480
KIR2DL3	0.254	8	1:0.235,2:0.000,3:0.540,4:0.000,5:0.000,6:0.000,7:0.302,8:0.490
KIR2DL4	0.69	7	3:0.747,4:0.602,7:0.519
KIR2DS4	0.699	8	1:0.000,4:0.746,5:0.000,7:0.000
KIR3DL1	0.564	9	1:0.176,4:0.640,5:0.408,7:0.000,8:0.000,9:0.599
KIR3DL2	0.721	9	1:0.000,5:0.796,7:0.390,9:0.276
KIR3DL3	0.787	8	1:0.176,5:0.772,7:0.283,8:0.349
KLF14	0.76	1	1:0.760
KLF16	0.792	2	1:0.790,2:0.795
KLHDC7A	0.789	1	1:0.789
KLHDC7B	0.75	1	1:0.750
KLHL11	0.759	2	2:0.743
KLHL26	0.772	3	3:0.733
KLHL29	0.79	14	10:0.798,12:0.727,13:0.000,14:0.000
KLHL33	0.712	4	2:0.607
KLHL34	0.781	1	1:0.781
KLHL38	0.793	3	1:0.733
KLLN	0.704	1	1:0.704
KLRF2	0	6	1:0.000,2:0.000,3:0.000,4:0.000,5:0.000,6:0.000
KPRP	0.735	1	1:0.735
KRBOX1	0	7	4:0.000,5:0.000,6:0.000,7:0.000
KRT10	0.788	8	1:0.702,7:0.589
KRT14	0.789	8	1:0.758,3:0.637,6:0.511
KRT16	0.784	8	1:0.748,3:0.796,4:0.741,6:0.552
KRT18	0.398	8	2:0.362,3:0.747,4:0.185,5:0.436,6:0.246,7:0.594,8:0.298
KRT8	0.418	9	2:0.685,3:0.158,5:0.490,6:0.247,7:0.511,9:0.000
KRTAP1-1	0.646	1	1:0.646
KRTAP1-3	0.631	1	1:0.631
KRTAP1-5	0.726	1	1:0.726
KRTAP10-1	0.502	1	1:0.502
KRTAP10-10	0.664	1	1:0.664
KRTAP10-11	0.614	1	1:0.614
KRTAP10-12	0.52	1	1:0.520
KRTAP10-2	0.632	1	1:0.632
KRTAP10-3	0.524	1	1:0.524
KRTAP10-4	0.556	1	1:0.556
KRTAP10-5	0.673	1	1:0.673
KRTAP10-6	0.409	1	1:0.409
KRTAP10-7	0.465	1	1:0.465
KRTAP10-9	0.587	1	1:0.587
KRTAP2-1	0	1	1:0.000
KRTAP2-2	0	1	1:0.000
KRTAP2-3	0.09	1	1:0.090
KRTAP2-4	0.072	1	1:0.072
KRTAP26-1	0.798	1	1:0.798
KRTAP4-11	0.162	1	1:0.162
KRTAP4-12	0.112	1	1:0.112
KRTAP4-2	0.426	1	1:0.426
KRTAP4-4	0.695	1	1:0.695
KRTAP4-5	0.229	1	1:0.229
KRTAP4-6	0.419	1	1:0.419
KRTAP4-7	0.267	1	1:0.267
KRTAP4-8	0.405	1	1:0.405
KRTAP4-9	0.436	1	1:0.436
KRTAP5-1	0.626	1	1:0.626
KRTAP5-10	0.568	1	1:0.568
KRTAP5-11	0.73	1	1:0.730
KRTAP5-2	0.725	1	1:0.725
KRTAP5-3	0.513	1	1:0.513
KRTAP5-4	0.444	1	1:0.444
KRTAP5-5	0.681	1	1:0.681
KRTAP5-6	0.433	1	1:0.433
KRTAP5-7	0.544	1	1:0.544
KRTAP5-8	0.277	1	1:0.277
KRTAP9-1	0.645	1	1:0.645
KRTAP9-2	0.187	1	1:0.187
KRTAP9-3	0.263	1	1:0.263
KRTAP9-4	0.376	1	1:0.376
KRTAP9-8	0.265	1	1:0.265
KRTAP9-9	0.378	1	1:0.378
L1TD1	0.793	4	4:0.779
L34079.2	0.57	3	1:0.000
LA16c-306E5.2	0	5	1:0.000
LACTBL1	0.564	6	6:0.272
LAD1	0.76	4	2:0.000
LBX2	0.333	2	2:0.227
LCE1A	0.784	1	1:0.784
LCE1E	0.445	2	2:0.445
LCE1F	0.7	1	1:0.700
LCE2C	0.712	2	2:0.712
LCE2D	0.622	2	2:0.622
LEKR1	0.512	13	2:0.000,3:0.000,4:0.000,5:0.000,6:0.000,7:0.000,8:0.000,13:0.764
LGALS16	0	4	1:0.000,2:0.000,3:0.000,4:0.000
LHB	0.789	3	2:0.577
LHFPL2	0.779	5	4:0.665
LIF	0.795	3	3:0.696
LIG4	0.74	2	2:0.740
LILRA2	0.772	7	2:0.167,4:0.799,5:0.529
LILRA6	0.583	8	2:0.417,3:0.182,5:0.687,6:0.257
LILRB1	0.798	15	3:0.472,5:0.716,6:0.586,7:0.673,10:0.724
LILRB3	0.699	14	3:0.500,6:0.593,7:0.000,8:0.000
LILRB5	0.695	13	2:0.556,3:0.793,5:0.535,6:0.749,10:0.406,13:0.000
LIME1	0.7	6	4:0.420,5:0.350
LIMS3	0.418	10	4:0.752,5:0.000,6:0.000,7:0.000,8:0.000,9:0.000,10:0.000
LINC00116	0	9	8:0.000
LINC00493	0	2	1:0.000,2:0.000
LINC01420	0	3	1:0.000
LINGO4	0.782	2	2:0.782
LINS	0.788	7	5:0.782,7:0.686
LIPT1	0.67	3	3:0.670
LKAAEAR1	0.79	2	2:0.723
LMO7DN	0	4	1:0.000,2:0.000,3:0.000,4:0.000
LOR	0.74	2	2:0.740
LPA	0.566	39	1:0.000,3:0.000,4:0.000,5:0.000,6:0.000,7:0.000,8:0.000,9:0.000,10:0.000,11:0.000,12:0.000,13:0.000,14:0.000,15:0.000,16:0.000,18:0.662,20:0.669
LPAR4	0.779	2	2:0.779
LPAR5	0.734	2	2:0.734
LPAR6	0.74	7	7:0.740
LRAT	0.794	3	2:0.735
LRCOL1	0	6	2:0.000,3:0.000,4:0.000,5:0.000,6:0.000
LRFN1	0.782	2	1:0.773,2:0.797
LRFN3	0.768	4	3:0.747
LRRC10	0.797	1	1:0.797
LRRC10B	0.795	1	1:0.795
LRRC18	0.69	3	2:0.681
LRRC25	0.793	2	1:0.756
LRRC30	0.721	1	1:0.721
LRRC37A	0.528	14	1:0.555,2:0.000,4:0.125,5:0.691,7:0.160,8:0.000,9:0.422
LRRC37A2	0.512	15	2:0.546,3:0.000,5:0.125,6:0.691,8:0.160,9:0.000,10:0.385
LRRC37A3	0.451	14	3:0.506,4:0.000,6:0.000,7:0.741,9:0.093,10:0.000,11:0.317
LRRC37B	0.786	12	1:0.750,2:0.514,8:0.176,9:0.794
LRRC4	0.751	2	2:0.751
LRRC4B	0.763	3	2:0.768,3:0.763
LRRC53	0.378	5	5:0.058
LRRC55	0.79	2	1:0.738
LRRC63	0.797	10	3:0.796,10:0.000
LRRC70	0.711	2	2:0.711
LRRC8B	0.742	6	5:0.724
LRRC8D	0.779	3	3:0.779
LRRC9	0	32	2:0.000,3:0.000,4:0.000,5:0.000,6:0.000,7:0.000,8:0.000,9:0.000,10:0.000,11:0.000,12:0.000,13:0.000,14:0.000,15:0.000,16:0.000,17:0.000,18:0.000,19:0.000,20:0.000,21:0.000,22:0.000,23:0.000,24:0.000,25:0.000,26:0.000,27:0.000,28:0.000,29:0.000,30:0.000,31:0.000,32:0.000
LRRN1	0.76	2	2:0.760
LRRN2	0.798	2	2:0.798
LRRN4CL	0.762	2	2:0.762
LRRTM2	0.783	2	2:0.782
LRRTM3	0.796	3	2:0.769
LRRTM4	0.786	4	3:0.769
LTB4R2	0.76	2	2:0.760
LY6E	0.428	4	1:0.000,3:0.789
LY6G6D	0.236	3	2:0.325,3:0.000
LY6G6E	0.601	3	3:0.245
LY75	0.711	35	2:0.000,5:0.000,7:0.000,13:0.000,16:0.000,22:0.000,24:0.000,26:0.000,30:0.335
LYPD8	0.325	7	3:0.000,4:0.000,5:0.000,6:0.000
LYRM5	0.733	3	3:0.671
MAB21L2	0.79	1	1:0.790
MAF	0.727	2	1:0.704
MAFA	0.756	1	1:0.756
MAFB	0.752	1	1:0.752
MAGEA11	0.767	5	5:0.706
MAGEA12	0.661	2	2:0.661
MAGEA3	0.744	3	3:0.744
MAGEA4	0.719	3	3:0.719
MAGEA6	0.752	3	3:0.752
MAGEA8	0.79	3	3:0.790
MAGEA9	0.717	4	4:0.717
MAGEB10	0.625	3	3:0.625
MAGEB2	0.781	2	2:0.781
MAGEB3	0.623	5	5:0.623
MAGEB4	0.69	1	1:0.690
MAGEB6P1	0	1	1:0.000
MAGEC1	0.713	4	4:0.712
MAGEE1	0.713	1	1:0.713
MAGEH1	0.679	1	1:0.679
MAGEL2	0.451	1	1:0.451
MAGIX	0.779	6	1:0.000,4:0.447
MALAT1	0	1	1:0.000
MALRD1	0.614	40	1:0.000,2:0.000,3:0.000,4:0.000,5:0.000,6:0.000,7:0.000,8:0.000,9:0.000,10:0.000,11:0.000,12:0.000,13:0.000,14:0.000,36:0.000,37:0.000,38:0.000,39:0.000,40:0.000
MAP10	0.782	1	1:0.782
MAP1A	0.795	6	4:0.786
MAP1LC3B2	0.796	2	2:0.796
MAP3K15	0.582	29	1:0.000,2:0.000,3:0.000,4:0.000,5:0.000,6:0.000,7:0.000,8:0.000,9:0.000,10:0.000
MAP3K19	0.783	10	7:0.687
MAP3K7CL	0.757	8	3:0.000,4:0.000
MARCKS	0.714	2	2:0.681
MARS2	0.739	1	1:0.739
MARVELD1	0	2	1:0.000
MBD3L2	0.764	2	2:0.746
MBD3L3	0	2	1:0.000,2:0.000
MBLAC1	0.783	2	2:0.783
MC3R	0.793	1	1:0.793
MCIDAS	0	7	1:0.000,2:0.000,3:0.000,4:0.000,5:0.000,6:0.000,7:0.000
MCM9	0.738	13	8:0.000,9:0.000,13:0.680
MED19	0.754	5	4:0.000,5:0.000
MED26	0.749	3	3:0.726
MEF2B	0.742	8	6:0.000,7:0.000
MEI4	0	4	1:0.000,2:0.000,3:0.000,4:0.000
MEIKIN	0	13	1:0.000,2:0.000,3:0.000,4:0.000,5:0.000,6:0.000,7:0.000,8:0.000,9:0.000,10:0.000,11:0.000,12:0.000,13:0.000
MEPCE	0.758	4	1:0.710
MEPE	0.797	4	4:0.782
MESDC1	0.665	1	1:0.665
METTL10	0.749	7	6:0.151
MEX3D	0.74	2	1:0.743,2:0.738
MFHAS1	0.799	3	1:0.788
MFSD6L	0.712	1	1:0.712
MGAM	0.674	71	39:0.000,40:0.000,41:0.000,42:0.000,43:0.000,44:0.000,45:0.000,46:0.000,47:0.000,48:0.000,49:0.000,50:0.000,51:0.000,52:0.000,53:0.000,54:0.000,55:0.000,56:0.000,57:0.000,58:0.000,59:0.000,60:0.000,61:0.000
MGAT2	0.789	1	1:0.789
MGAT4C	0.735	9	9:0.666
MGAT4D	0	11	1:0.000,2:0.000,3:0.000,4:0.000,5:0.000,6:0.000,7:0.000,8:0.000,9:0.000,10:0.000,11:0.000
MIEF2	0.787	4	4:0.724
MILR1	0.261	10	1:0.000,2:0.000,3:0.000,4:0.000,5:0.000
MMP23B	0.497	8	2:0.702,3:0.729,4:0.411,6:0.000,7:0.000,8:0.000
MMRN1	0.786	9	2:0.788,7:0.702
MN1	0.715	2	1:0.701
MNX1	0	2	1:0.000,2:0.000
MOBP	0.333	5	4:0.000
MRGPRX3	0.789	3	3:0.789
MS4A18	0	6	1:0.000,2:0.000,3:0.000,4:0.000,5:0.000,6:0.000
MS4A4E	0	5	1:0.000,2:0.000,3:0.000,4:0.000,5:0.000
MSANTD4	0.75	3	3:0.642
MSRB1	0.67	4	2:0.503,3:0.643
MT1A	0.624	4	3:0.370
MT1E	0.699	3	2:0.697,3:0.609
MT1G	0.731	3	3:0.543
MT1H	0.667	3	2:0.591,3:0.620
MT1HL1	0	1	1:0.000
MT2A	0.785	3	2:0.606
MTFP1	0.369	4	2:0.000,3:0.193
MTRNR2L1	0	1	1:0.000
MTRNR2L13	0.44	1	1:0.440
MTRNR2L6	0	1	1:0.000
MTRNR2L8	0	1	1:0.000
MUC12	0	12	1:0.000,2:0.000,3:0.000,4:0.000,5:0.000,6:0.000,7:0.000,8:0.000,9:0.000,10:0.000,11:0.000,12:0.000
MUC17	0.715	13	3:0.686
MUC20	0.673	4	2:0.632
MUC21	0.587	3	2:0.514
MUC3A	0	12	1:0.000,2:0.000,3:0.000,4:0.000,5:0.000,6:0.000,7:0.000,8:0.000,9:0.000,10:0.000,11:0.000,12:0.000
MUC4	0.457	25	2:0.311,18:0.775
MUC5AC	0.105	49	16:0.000,17:0.000,18:0.000,19:0.000,20:0.000,21:0.000,22:0.000,23:0.000,24:0.000,25:0.000,26:0.000,27:0.000,28:0.000,29:0.000,30:0.000,31:0.000,32:0.000,33:0.000,34:0.000,35:0.000,36:0.000,37:0.000,38:0.000,39:0.000,40:0.000,41:0.000,42:0.000,43:0.000,44:0.000,45:0.000,46:0.000,47:0.000,48:0.000,49:0.000
MYCL	0.771	2	1:0.726
MYCN	0.757	3	2:0.662
MYL10	0.736	8	1:0.000,3:0.000
MYO15B	0	63	1:0.000,2:0.000,3:0.000,4:0.000,5:0.000,6:0.000,7:0.000,8:0.000,9:0.000,10:0.000,11:0.000,12:0.000,13:0.000,14:0.000,15:0.000,16:0.000,17:0.000,18:0.000,19:0.000,20:0.000,21:0.000,22:0.000,23:0.000,24:0.000,25:0.000,26:0.000,27:0.000,28:0.000,29:0.000,30:0.000,31:0.000,32:0.000,33:0.000,34:0.000,35:0.000,36:0.000,37:0.000,38:0.000,39:0.000,40:0.000,41:0.000,42:0.000,43:0.000,44:0.000,45:0.000,46:…
MYRFL	0	25	1:0.000,2:0.000,3:0.000,4:0.000,5:0.000,6:0.000,7:0.000,8:0.000,9:0.000,10:0.000,11:0.000,12:0.000,13:0.000,14:0.000,15:0.000,16:0.000,17:0.000,18:0.000,19:0.000,20:0.000,21:0.000,22:0.000,23:0.000,24:0.000,25:0.000
NACAD	0.65	8	2:0.598,6:0.776
NANOG	0.528	4	1:0.695,2:0.692,4:0.266
NANOGNB	0.561	4	1:0.000,2:0.715,4:0.000
NANOS1	0.76	1	1:0.760
NAP1L5	0.685	1	1:0.685
NAT1	0.688	3	3:0.688
NAT8L	0.491	3	1:0.000,2:0.576
NBPF1	0.24	29	7:0.480,8:0.000,9:0.609,10:0.425,11:0.434,12:0.000,13:0.000,14:0.609,15:0.000,16:0.491,17:0.000,18:0.000,19:0.000,20:0.000,21:0.000,22:0.000,23:0.530,24:0.000,25:0.312,26:0.000,27:0.000,28:0.000,29:0.443
NBPF10	0.014	90	1:0.000,2:0.000,3:0.000,4:0.000,5:0.382,6:0.000,7:0.000,8:0.000,9:0.000,10:0.000,11:0.000,12:0.000,13:0.000,14:0.451,15:0.000,16:0.000,17:0.000,18:0.000,19:0.000,20:0.000,21:0.000,22:0.000,23:0.000,24:0.000,25:0.000,26:0.000,27:0.000,28:0.000,29:0.000,30:0.000,31:0.000,32:0.000,33:0.000,34:0.000,35:0.000,36:0.000,37:0.000,38:0.000,39:0.000,40:0.000,41:0.000,42:0.000,43:0.000,44:0.000,45:0.000,46:…
NBPF11	0.094	24	5:0.000,6:0.000,7:0.000,8:0.000,9:0.420,10:0.362,11:0.000,12:0.000,13:0.000,14:0.000,15:0.000,16:0.000,17:0.000,18:0.457,19:0.000,20:0.000,21:0.000,22:0.000,23:0.000,24:0.000
NBPF12	0.043	36	6:0.000,7:0.000,8:0.000,9:0.000,10:0.000,11:0.000,12:0.000,13:0.000,14:0.000,15:0.000,16:0.000,17:0.000,18:0.000,19:0.000,20:0.000,21:0.000,22:0.000,23:0.000,24:0.000,25:0.000,26:0.000,27:0.000,28:0.000,29:0.000,30:0.520,31:0.000,32:0.000,33:0.000,34:0.000,35:0.000,36:0.410
NBPF14	0	5	1:0.000,2:0.000,3:0.000,4:0.000,5:0.000
NBPF15	0.037	20	6:0.000,7:0.000,8:0.000,9:0.000,10:0.000,11:0.000,12:0.000,13:0.000,14:0.000,15:0.000,16:0.000,17:0.000,18:0.000,19:0.000,20:0.307
NBPF19	0	6	3:0.000,4:0.000,5:0.000,6:0.000
NBPF26	0.014	26	1:0.000,2:0.000,3:0.000,4:0.000,5:0.000,6:0.000,7:0.000,8:0.000,9:0.000,10:0.000,11:0.000,12:0.000,13:0.000,14:0.000,15:0.000,16:0.000,17:0.000,18:0.000,19:0.000,20:0.000,21:0.000,22:0.000,23:0.000,24:0.000,25:0.000,26:0.201
NBPF8	0	138	2:0.000,3:0.000,4:0.000,5:0.000,6:0.000,7:0.000,8:0.000,9:0.000,10:0.000,11:0.000,12:0.000,13:0.000,14:0.000,15:0.000,16:0.000,17:0.000,18:0.000,19:0.000,20:0.000,21:0.000,22:0.000,23:0.000,24:0.000,25:0.000,26:0.000,27:0.000,28:0.000,29:0.000,30:0.000,31:0.000,32:0.000,33:0.000,34:0.000,35:0.000,36:0.000,37:0.000,38:0.000,39:0.000,40:0.000,41:0.000,42:0.000,43:0.000,44:0.000,45:0.000,46:0.000,47…
NBPF9	0.144	29	6:0.000,7:0.000,8:0.423,9:0.000,10:0.670,11:0.000,12:0.000,13:0.116,14:0.000,15:0.311,16:0.000,17:0.000,18:0.000,19:0.000,20:0.000,21:0.474,22:0.000,23:0.000,24:0.000,25:0.000,26:0.000,27:0.000,28:0.000,29:0.320
NCBP2L	0.79	2	2:0.790
NCR1	0.795	7	3:0.618,4:0.717
NCR3LG1	0	5	1:0.000,2:0.000,3:0.000,4:0.000,5:0.000
NDUFA11	0.711	4	3:0.000
NEURL3	0	4	1:0.000,2:0.000,3:0.000,4:0.000
NEUROD2	0.782	2	2:0.782
NEUROG2	0.696	2	2:0.696
NFIL3	0.766	2	2:0.766
NHLH1	0.759	2	2:0.759
NHSL1	0.786	8	6:0.714
NKG7	0.781	4	2:0.748,3:0.570
NKRF	0.797	3	3:0.785
NKX2-3	0.782	2	2:0.745
NKX2-5	0.731	2	2:0.613
NKX2-6	0.647	2	1:0.358,2:0.772
NKX6-3	0.268	3	1:0.000,2:0.000
NLRP6	0.798	8	4:0.733,7:0.768
NME9	0.783	11	1:0.000,5:0.000,11:0.000
NMNAT3	0.751	6	3:0.000,6:0.791
NOBOX	0.619	10	4:0.732,9:0.000,10:0.000
NOMO2	0.72	31	23:0.000,24:0.000,25:0.000,26:0.000,27:0.000,28:0.000,29:0.000,30:0.000,31:0.000
NPAP1	0.795	1	1:0.795
NPIPA1	0	8	1:0.000,2:0.000,3:0.000,4:0.000,5:0.000,6:0.000,7:0.000,8:0.000
NPIPA2	0	8	1:0.000,2:0.000,3:0.000,4:0.000,5:0.000,6:0.000,7:0.000,8:0.000
NPIPA5	0	8	1:0.000,2:0.000,3:0.000,4:0.000,5:0.000,6:0.000,7:0.000,8:0.000
NPIPA7	0	8	1:0.000,2:0.000,3:0.000,4:0.000,5:0.000,6:0.000,7:0.000,8:0.000
NPIPA8	0	10	3:0.000,4:0.000,5:0.000,6:0.000,7:0.000,8:0.000,9:0.000,10:0.000
NPIPB11	0	8	2:0.000,3:0.000,4:0.000,5:0.000,6:0.000,7:0.000,8:0.000
NPIPB15	0.177	7	1:0.000,2:0.000,3:0.000,4:0.000,5:0.000,6:0.000,7:0.342
NPIPB3	0	7	1:0.000,2:0.000,3:0.000,4:0.000,5:0.000,6:0.000,7:0.000
NPIPB4	0	9	1:0.000,2:0.000,3:0.000,4:0.000,5:0.000,6:0.000,7:0.000,8:0.000,9:0.000
NPIPB5	0.026	7	1:0.000,2:0.000,3:0.000,4:0.000,5:0.000,6:0.000,7:0.032
NPIPB6	0	7	1:0.000,2:0.000,3:0.000,4:0.000,5:0.000,6:0.000,7:0.000
NPIPB7	0	7	1:0.000,2:0.000,3:0.000,4:0.000,5:0.000,6:0.000,7:0.000
NPIPB9	0	8	1:0.000,2:0.000,3:0.000,4:0.000,5:0.000,6:0.000,7:0.000,8:0.000
NPM1	0.671	12	4:0.325,5:0.681,6:0.645,7:0.600,10:0.676,12:0.000
NPY2R	0.679	2	2:0.679
NPY5R	0.749	4	4:0.749
NRBP2	0.535	18	1:0.000,2:0.000,3:0.000,4:0.000,5:0.000,6:0.000,7:0.000,8:0.000
NRIP1	0.71	3	3:0.710
NRROS	0.796	3	3:0.785
NRXN3	0.62	20	2:0.000,3:0.000,4:0.000,5:0.000,7:0.786,20:0.361
NT5C1B	0.431	10	4:0.000,5:0.000
NTF3	0.611	1	1:0.611
NTF4	0.694	1	1:0.694
NTN3	0.777	6	1:0.704,5:0.773
NUDT18	0.781	3	3:0.646
NUP62	0.661	2	2:0.661
NUTM2A	0.195	7	1:0.330,2:0.326,3:0.000,4:0.000,5:0.201,6:0.000,7:0.106
NUTM2B	0.182	7	1:0.482,2:0.314,3:0.000,4:0.000,5:0.201,6:0.000,7:0.000
NUTM2D	0.227	7	2:0.464,3:0.000,4:0.000,5:0.198,6:0.000,7:0.000
NUTM2F	0.649	7	2:0.760,3:0.000,4:0.000,5:0.782,7:0.668
NUTM2G	0.642	7	2:0.793,3:0.202,4:0.000,5:0.680,7:0.564
NWD1	0.78	19	3:0.000,4:0.000,5:0.000,6:0.782,17:0.718
NXPH2	0.741	2	2:0.723
NXPH3	0.78	2	2:0.763
NYX	0.779	2	2:0.773
OCLM	0.756	1	1:0.756
OFCC1	0.381	8	5:0.000,6:0.000,7:0.000,8:0.000
OGFOD2	0.78	7	1:0.000,2:0.000
OR10A2	0.752	1	1:0.752
OR10A4	0.773	1	1:0.773
OR10A5	0.795	1	1:0.795
OR10A7	0.725	1	1:0.725
OR10D3	0	1	1:0.000
OR10G4	0.787	1	1:0.787
OR10H1	0.752	1	1:0.752
OR10H3	0.767	1	1:0.767
OR10J3	0.761	1	1:0.761
OR10J5	0.749	1	1:0.749
OR10P1	0.746	1	1:0.746
OR10Q1	0.777	1	1:0.777
OR10S1	0.745	1	1:0.745
OR10W1	0.747	1	1:0.747
OR11A1	0.69	5	5:0.690
OR11H6	0.742	1	1:0.742
OR13C2	0.787	1	1:0.787
OR13C8	0.774	1	1:0.774
OR14A16	0.772	1	1:0.772
OR1D2	0.781	1	1:0.781
OR1E1	0.795	1	1:0.795
OR1E2	0.769	1	1:0.769
OR1J4	0.794	1	1:0.794
OR1L1	0.776	1	1:0.776
OR1L3	0.735	1	1:0.735
OR1L4	0.796	1	1:0.796
OR2A1	0.766	1	1:0.766
OR2A12	0.721	1	1:0.721
OR2A25	0.753	1	1:0.753
OR2A42	0.684	1	1:0.684
OR2A5	0.772	1	1:0.772
OR2A7	0.777	1	1:0.777
OR2AJ1	0.797	1	1:0.797
OR2AP1	0	1	1:0.000
OR2F2	0.723	1	1:0.723
OR2G6	0.79	1	1:0.790
OR2J2	0.763	1	1:0.763
OR2K2	0.789	1	1:0.789
OR2L13	0.74	3	3:0.740
OR2L3	0.729	1	1:0.729
OR2L5	0.665	1	1:0.665
OR2L8	0.791	1	1:0.791
OR2M2	0.786	1	1:0.786
OR2T2	0.767	1	1:0.767
OR2T34	0.766	1	1:0.766
OR2T4	0.74	1	1:0.740
OR2T8	0.763	1	1:0.763
OR2V1	0	1	1:0.000
OR2W3	0.785	1	1:0.785
OR2Y1	0.749	1	1:0.749
OR4A16	0.78	1	1:0.780
OR4A47	0.795	1	1:0.795
OR4A5	0.784	1	1:0.784
OR4C11	0.774	1	1:0.774
OR4C15	0.761	1	1:0.761
OR4C5	0	1	1:0.000
OR4F17	0.757	2	2:0.757
OR4F21	0	1	1:0.000
OR4F6	0.796	1	1:0.796
OR4K1	0.785	1	1:0.785
OR4K13	0.785	1	1:0.785
OR4Q3	0.781	1	1:0.781
OR51B2	0.778	1	1:0.778
OR51B4	0.738	1	1:0.738
OR51B5	0.78	1	1:0.780
OR51B6	0.777	1	1:0.777
OR51D1	0.765	1	1:0.765
OR51E1	0.753	2	2:0.753
OR51F1	0.787	1	1:0.787
OR51H1	0.785	1	1:0.785
OR51I1	0.742	1	1:0.742
OR51I2	0.658	1	1:0.658
OR51M1	0.723	1	1:0.723
OR52A1	0.725	2	2:0.725
OR52B2	0.783	1	1:0.783
OR52D1	0.795	1	1:0.795
OR52K1	0.769	1	1:0.769
OR52M1	0.747	1	1:0.747
OR56A4	0.754	1	1:0.754
OR5A1	0.754	1	1:0.754
OR5AC2	0.784	1	1:0.784
OR5AP2	0.633	1	1:0.633
OR5AS1	0.765	1	1:0.765
OR5D14	0.779	1	1:0.779
OR5D18	0.789	1	1:0.789
OR5H1	0.682	1	1:0.682
OR5H14	0.691	1	1:0.691
OR5H15	0.446	2	1:0.682,2:0.000
OR5H6	0.785	1	1:0.785
OR5L1	0.77	1	1:0.770
OR5P2	0.748	1	1:0.748
OR5R1	0.786	1	1:0.786
OR5T3	0.786	1	1:0.786
OR5W2	0.798	1	1:0.798
OR6A2	0.777	1	1:0.777
OR6B1	0.774	1	1:0.774
OR6B2	0.769	1	1:0.769
OR6C2	0.733	1	1:0.733
OR6C4	0.778	1	1:0.778
OR6C65	0.752	1	1:0.752
OR6C75	0.728	1	1:0.728
OR6C76	0.765	1	1:0.765
OR6F1	0.789	1	1:0.789
OR6J1	0	1	1:0.000
OR6M1	0.757	1	1:0.757
OR6N1	0.754	1	1:0.754
OR7A10	0.73	1	1:0.730
OR7A17	0.787	1	1:0.787
OR7A5	0.766	2	2:0.766
OR7C1	0.729	1	1:0.729
OR7D2	0.785	1	1:0.785
OR7D4	0.719	1	1:0.719
OR7E24	0.65	1	1:0.650
OR8B12	0.713	1	1:0.713
OR8B2	0.771	1	1:0.771
OR8B8	0.594	1	1:0.594
OR8D2	0.778	1	1:0.778
OR8G1	0.748	1	1:0.748
OR8H2	0.773	1	1:0.773
OR8J3	0.754	1	1:0.754
OR8U1	0.717	1	1:0.717
OR9A2	0.69	1	1:0.690
OR9K2	0.746	1	1:0.746
OTOGL	0.678	58	1:0.000,2:0.000,3:0.000,4:0.000,5:0.000,6:0.000,7:0.000,8:0.000,9:0.000,16:0.000,17:0.000,25:0.000,26:0.000,27:0.000,28:0.000,29:0.000,38:0.000,39:0.706,51:0.000,52:0.000
OTUD1	0.704	1	1:0.704
OVOL3	0	3	1:0.000,2:0.000,3:0.000
OXCT2	0.78	1	1:0.780
OXGR1	0.78	4	4:0.780
OXSM	0.778	3	2:0.752
P2RY11	0.017	2	2:0.000
P2RY12	0.792	3	3:0.792
P2RY6	0.685	3	3:0.685
PABPC1L2A	0.672	1	1:0.672
PABPC1L2B	0.745	1	1:0.745
PABPC4L	0.77	2	2:0.770
PABPC5	0.775	2	2:0.775
PAPD5	0.717	13	1:0.000,2:0.000
PAPD7	0.678	13	1:0.000,13:0.759
PAQR6	0.78	8	3:0.516,7:0.781,8:0.527
PAQR7	0.776	2	2:0.776
PCDH20	0.76	5	5:0.749
PCDH7	0.776	2	1:0.773
PCDHA1	0.701	4	1:0.754,4:0.154
PCDHA10	0.655	4	1:0.698,4:0.154
PCDHA11	0.614	4	1:0.650,4:0.154
PCDHA12	0.636	4	1:0.676,4:0.154
PCDHA13	0.681	5	1:0.681,4:0.000
PCDHA2	0.779	4	1:0.757
PCDHA3	0.646	4	1:0.688,4:0.154
PCDHA4	0.641	4	1:0.682,4:0.154
PCDHA5	0.661	4	1:0.706,4:0.154
PCDHA6	0.721	4	1:0.778,4:0.154
PCDHA7	0.673	4	1:0.721,4:0.154
PCDHA8	0.577	4	1:0.605,4:0.154
PCDHA9	0.754	4	4:0.154
PCDHAC1	0.705	4	1:0.758,4:0.154
PCDHAC2	0.76	4	4:0.154
PCDHB10	0.388	4	1:0.000,2:0.000,3:0.000,4:0.480
PCDHB11	0.647	1	1:0.647
PCDHB12	0.598	1	1:0.598
PCDHB13	0.597	1	1:0.597
PCDHB14	0.572	1	1:0.572
PCDHB15	0.59	1	1:0.590
PCDHB16	0.53	1	1:0.530
PCDHB2	0.527	1	1:0.527
PCDHB3	0.574	1	1:0.574
PCDHB4	0.556	1	1:0.556
PCDHB5	0.63	1	1:0.630
PCDHB6	0.529	1	1:0.529
PCDHB7	0.569	1	1:0.569
PCDHB8	0.655	1	1:0.655
PCDHB9	0.525	1	1:0.525
PCDHGA1	0.758	4	1:0.720
PCDHGA10	0.743	4	1:0.703
PCDHGA11	0.776	4	1:0.742
PCDHGA12	0.757	4	1:0.719
PCDHGA2	0.743	4	1:0.704
PCDHGA3	0.776	4	1:0.741
PCDHGA5	0.782	4	1:0.748
PCDHGA6	0.776	4	1:0.741
PCDHGA8	0.787	4	1:0.754
PCDHGB3	0.8	1	1:0.800
PCDHGB4	0.781	4	1:0.747
PCDHGC3	0.727	4	1:0.685
PCDHGC4	0.759	4	1:0.722
PCED1B	0.794	3	3:0.794
PDE12	0.792	3	3:0.725
PDHA2	0.78	1	1:0.780
PDLIM2	0.574	10	1:0.000
PDP2	0.794	2	2:0.794
PDZD9	0.713	4	1:0.000,2:0.000
PDZRN4	0.652	10	1:0.000,2:0.000,3:0.000
PECAM1	0.024	16	1:0.000,2:0.000,3:0.000,4:0.000,5:0.000,6:0.000,7:0.000,8:0.000,9:0.000,10:0.000,11:0.000,12:0.000,13:0.000,14:0.000
PEG10	0.736	2	2:0.736
PERM1	0.759	3	1:0.733
PET100	0	4	1:0.000,2:0.000,3:0.000,4:0.000
PET117	0	2	1:0.000,2:0.000
PEX11A	0.763	3	3:0.692
PEX2	0.8	4	4:0.800
PGAM1	0.367	4	2:0.124,3:0.420,4:0.188
PGAM4	0.575	1	1:0.575
PGK2	0.708	1	1:0.708
PGP	0.792	2	1:0.750
PHF23	0.781	5	4:0.722
PHLDA3	0.643	2	1:0.643
PHOSPHO2	0.736	4	4:0.736
PIEZO1	0.764	51	1:0.000,2:0.000,3:0.000,4:0.000,5:0.000,6:0.000,7:0.000,8:0.000,9:0.000,10:0.000,11:0.000,18:0.753,25:0.779,28:0.722,33:0.754,39:0.743,45:0.783
PIEZO2	0.202	52	1:0.000,2:0.000,3:0.000,4:0.000,5:0.000,6:0.000,7:0.000,8:0.000,9:0.000,10:0.000,11:0.000,12:0.000,13:0.000,14:0.000,15:0.000,16:0.000,17:0.000,18:0.000,19:0.000,20:0.000,21:0.000,22:0.000,23:0.000,24:0.000,25:0.000,26:0.000,27:0.000,28:0.000,29:0.000,30:0.000,31:0.000,32:0.000,33:0.000,34:0.000,35:0.000,36:0.000,37:0.000,38:0.000,39:0.000,40:0.000,41:0.774,46:0.000
PIGC	0.766	1	1:0.766
PIGM	0.742	1	1:0.742
PIGW	0.679	2	2:0.679
PIGZ	0.793	3	3:0.765
PILRB	0.73	9	7:0.526
PINLYP	0	6	2:0.000,3:0.000,4:0.000,5:0.000,6:0.000
PINX1	0.79	7	2:0.000
PKD1	0.58	46	2:0.000,3:0.000,4:0.000,5:0.124,6:0.402,7:0.204,8:0.733,9:0.181,10:0.298,11:0.110,12:0.000,13:0.585,14:0.000,17:0.000,18:0.325,19:0.612,20:0.000,21:0.000,23:0.478,24:0.586,25:0.565,26:0.653,27:0.246,28:0.000,29:0.616,30:0.000,31:0.051,33:0.703,36:0.660,40:0.782,46:0.767
PLA2G10	0.637	4	2:0.523,3:0.000
PLAG1	0.735	5	5:0.684
PLAGL1	0.746	7	7:0.715
PLEKHF2	0.78	2	2:0.780
PLK5	0	14	6:0.000,7:0.000,8:0.000,9:0.000,10:0.000,11:0.000,12:0.000,13:0.000,14:0.000
PNMA2	0.765	3	3:0.765
PNPLA8	0.797	10	2:0.612
POC1B-GALNT4	0.058	3	3:0.000
POLR2J3	0.402	4	3:0.000,4:0.000
POM121L2	0.752	1	1:0.752
POM121L7	0.057	1	1:0.057
POTEB2	0.463	11	1:0.190,2:0.000,4:0.692,5:0.000,6:0.000,7:0.465,8:0.000,9:0.503
POTEB3	0	11	1:0.000,2:0.000,3:0.000,4:0.000,5:0.000,6:0.000,7:0.000,8:0.000,9:0.000,10:0.000,11:0.000
POTEC	0.532	11	1:0.514,2:0.000,4:0.692,5:0.000,6:0.000,7:0.000,8:0.000
POTED	0.684	11	1:0.545,2:0.000,5:0.174,7:0.099
POTEE	0.413	15	1:0.618,2:0.000,3:0.523,4:0.000,5:0.000,6:0.000,7:0.000,8:0.622,11:0.000,13:0.352,14:0.000,15:0.431
POTEF	0.423	17	3:0.476,4:0.000,5:0.500,6:0.692,7:0.000,8:0.000,9:0.000,10:0.644,13:0.028,15:0.544,16:0.000,17:0.427
POTEG	0.38	11	1:0.449,2:0.000,3:0.000,4:0.000,5:0.319,7:0.000,10:0.398
POTEH	0.393	11	1:0.473,2:0.000,3:0.000,4:0.000,5:0.333,7:0.000,10:0.381
POTEI	0.414	15	1:0.749,2:0.670,3:0.494,4:0.579,5:0.000,6:0.000,7:0.000,8:0.644,9:0.683,11:0.056,12:0.644,13:0.357,14:0.000,15:0.309
POTEM	0.316	11	1:0.432,2:0.000,3:0.144,4:0.000,5:0.000,6:0.000,7:0.000,10:0.364
POU3F1	0.799	1	1:0.799
POU3F2	0.8	1	1:0.800
POU3F3	0.721	1	1:0.721
POU4F2	0.758	2	1:0.736,2:0.764
POU5F1B	0.798	2	2:0.798
PP2D1	0	3	1:0.000,2:0.000,3:0.000
PPAPDC2	0.704	1	1:0.704
PPDPF	0.786	4	3:0.756,4:0.741
PPIA	0.392	5	3:0.000,4:0.162,5:0.493
PPIAL4A	0	1	1:0.000
PPIAL4C	0	1	1:0.000
PPIAL4D	0	1	1:0.000
PPIAL4G	0.315	1	1:0.315
PPM1N	0.708	5	1:0.617
PPP1R15A	0.737	3	2:0.721
PPP1R26	0.683	4	4:0.683
PPP1R37	0	13	1:0.000,2:0.000,3:0.000,4:0.000,5:0.000,6:0.000,7:0.000,8:0.000,9:0.000,10:0.000,11:0.000,12:0.000
PPP1R3A	0.779	4	1:0.721,4:0.782
PPP1R3E	0	5	1:0.000,2:0.000
PPP1R3F	0.78	4	1:0.737,4:0.790
PPP3R2	0.678	1	1:0.678
PPP4R2	0.674	9	3:0.456,4:0.713,8:0.731,9:0.420
PPP5D1	0	4	1:0.000,2:0.000,3:0.000,4:0.000
PRAC2	0	2	1:0.000,2:0.000
PRAM1	0.798	10	2:0.782,7:0.417
PRAMEF1	0.595	4	3:0.649,4:0.363
PRAMEF10	0.514	4	2:0.564,3:0.428,4:0.578
PRAMEF11	0.148	4	2:0.000,3:0.000,4:0.379
PRAMEF12	0.772	3	2:0.681,3:0.761
PRAMEF14	0.723	4	2:0.798,3:0.691,4:0.717
PRAMEF15	0	4	2:0.000,3:0.000,4:0.000
PRAMEF17	0.59	3	1:0.728,2:0.537,3:0.574
PRAMEF18	0.37	3	2:0.435,3:0.000
PRAMEF2	0.601	4	2:0.571,3:0.674,4:0.542
PRAMEF25	0	4	2:0.000,3:0.000,4:0.000
PRAMEF4	0.098	4	2:0.481,3:0.000,4:0.000
PRAMEF5	0	4	2:0.000,3:0.000,4:0.000
PRAMEF6	0	4	2:0.000,3:0.000,4:0.000
PRAP1	0.789	8	2:0.356,3:0.656
PRB1	0.685	5	3:0.390,4:0.796
PRB2	0.392	4	3:0.340
PRB3	0.437	4	3:0.378
PRB4	0.663	4	3:0.610
PRDM2	0.782	10	8:0.746
PRH1	0.271	4	1:0.000,3:0.252
PRIM2	0.453	14	8:0.000,9:0.000,10:0.000,11:0.000,12:0.000,13:0.000,14:0.000
PRKCE	0.168	15	3:0.000,4:0.000,5:0.000,6:0.000,7:0.000,8:0.000,9:0.000,10:0.000,11:0.000,12:0.000,13:0.000,14:0.000,15:0.000
PRKRIR	0.703	5	5:0.648
PRLHR	0.753	2	2:0.753
PRMT6	0.652	1	1:0.652
PRNT	0	2	2:0.000
PROB1	0.75	1	1:0.750
PRPS1L1	0.773	1	1:0.773
PRR15L	0.631	2	2:0.631
PRR16	0.593	2	1:0.000,2:0.718
PRR21	0.392	1	1:0.392
PRR22	0.786	3	1:0.462
PRR23A	0.562	1	1:0.562
PRR29	0	5	1:0.000,2:0.000,3:0.000,4:0.000,5:0.000
PRR30	0.791	3	3:0.791
PRR34	0.772	2	2:0.151
PRR36	0	6	2:0.000,3:0.000,4:0.000,5:0.000,6:0.000
PRRT3	0.786	4	4:0.760
PRSS46	0	4	1:0.000,2:0.000,3:0.000,4:0.000
PSAPL1	0.724	1	1:0.724
PSG1	0.463	5	1:0.000,2:0.500,3:0.792,4:0.000,5:0.645
PSG11	0.683	6	2:0.227
PSG2	0.63	6	2:0.281,3:0.616
PSG3	0.537	7	1:0.000,2:0.795,3:0.685,4:0.000,5:0.647
PSG4	0.579	6	1:0.000,3:0.548,4:0.272,5:0.631,6:0.000
PSG5	0.504	7	1:0.453,3:0.000,4:0.283,5:0.667
PSG6	0.5	5	2:0.606,3:0.642,4:0.000
PSG7	0.592	5	2:0.596,3:0.767,4:0.348,5:0.563
PSG8	0.459	5	1:0.000,2:0.492,3:0.659,4:0.265,5:0.512
PSG9	0.647	6	3:0.573,4:0.538,5:0.443
PSMC1	0.705	11	3:0.412,4:0.688,5:0.511,7:0.773,10:0.568,11:0.630
PSME1	0.779	11	4:0.613,8:0.353,10:0.103
PTCHD1	0.779	3	2:0.641,3:0.787
PTCHD3	0.721	4	1:0.677,4:0.694
PTF1A	0.714	2	1:0.640
PURA	0.749	1	1:0.749
PURB	0.745	1	1:0.745
PUS3	0.742	4	2:0.780,3:0.620
PVRIG	0.681	6	3:0.419,6:0.682
PWWP2A	0.733	2	1:0.714,2:0.740
PWWP2B	0.79	3	2:0.774
PXT1	0.489	5	3:0.000,4:0.710
PYCR2	0.779	7	3:0.000
PYGO1	0.797	3	1:0.000
R3HCC1	0.599	8	2:0.000,3:0.000,4:0.533
RAB40A	0.76	3	3:0.760
RAB42	0.748	2	2:0.748
RAB44	0.152	14	2:0.000,3:0.000,4:0.000,5:0.000,6:0.000,7:0.000,8:0.000,9:0.106,13:0.000,14:0.000
RAB6C	0.692	1	1:0.692
RAB9A	0.751	3	3:0.751
RAD51AP2	0.776	3	1:0.760
RAG1	0.765	2	2:0.765
RANBP2	0.521	29	2:0.000,3:0.000,4:0.569,5:0.000,6:0.295,7:0.000,8:0.795,10:0.000,11:0.000,12:0.000,13:0.407,14:0.000,15:0.639,16:0.444,18:0.684,19:0.000,20:0.493,27:0.609
RANBP6	0.764	1	1:0.764
RAPGEFL1	0.692	15	1:0.000,2:0.000
RASD1	0.793	2	2:0.727
RASSF8	0.791	5	5:0.000
RBM12	0.73	3	3:0.730
RBM12B	0.773	3	3:0.773
RBM15B	0.687	1	1:0.687
RBMXL1	0.72	3	3:0.720
RBMY1A1	0	12	2:0.000,3:0.000,4:0.000,5:0.000,6:0.000,7:0.000,8:0.000,9:0.000,10:0.000,11:0.000,12:0.000
RBMY1E	0	12	2:0.000,3:0.000,4:0.000,5:0.000,6:0.000,7:0.000,8:0.000,9:0.000,10:0.000,11:0.000,12:0.000
RBMY1F	0	12	2:0.000,3:0.000,4:0.000,5:0.000,6:0.000,7:0.000,8:0.000,9:0.000,10:0.000,11:0.000,12:0.000
RBP3	0.779	4	1:0.743
RBPJ	0.796	12	8:0.425,11:0.327,12:0.668
REPIN1	0.731	2	2:0.731
REST	0.774	4	2:0.716,4:0.788
RFPL3S	0.537	1	1:0.537
RFPL4AL1	0	3	2:0.000,3:0.000
RFX7	0.748	9	9:0.685
RGPD1	0.293	23	1:0.000,2:0.000,3:0.518,4:0.549,5:0.000,6:0.000,7:0.000,8:0.795,9:0.629,10:0.440,11:0.000,13:0.415,14:0.507,15:0.639,16:0.394,18:0.000,19:0.000,20:0.157,21:0.550,22:0.786
RGPD2	0.323	23	2:0.000,3:0.536,4:0.556,5:0.000,6:0.000,7:0.000,9:0.638,10:0.473,11:0.000,13:0.421,14:0.543,15:0.701,16:0.428,18:0.000,19:0.000,20:0.194,21:0.507,22:0.765
RGPD3	0.245	23	2:0.000,3:0.714,4:0.516,5:0.000,6:0.000,7:0.000,9:0.481,10:0.473,11:0.000,12:0.379,13:0.426,14:0.000,15:0.776,16:0.428,18:0.000,19:0.000,20:0.107,21:0.507,22:0.465
RGPD4	0.252	23	2:0.000,3:0.696,4:0.000,5:0.000,6:0.000,7:0.000,8:0.795,9:0.586,10:0.440,11:0.477,12:0.419,13:0.407,14:0.000,16:0.483,18:0.000,19:0.000,20:0.094,21:0.550,22:0.480
RGPD6	0.208	23	2:0.000,3:0.000,4:0.484,5:0.000,6:0.000,7:0.000,9:0.424,10:0.473,11:0.000,12:0.339,13:0.421,14:0.000,15:0.639,16:0.428,18:0.000,19:0.000,20:0.072,21:0.507,22:0.455
RGPD8	0.182	23	1:0.000,2:0.000,3:0.000,4:0.484,5:0.000,6:0.000,7:0.000,9:0.424,10:0.473,11:0.000,12:0.339,13:0.421,14:0.000,15:0.639,16:0.428,18:0.000,19:0.000,20:0.037,21:0.507,22:0.455
RHOH	0.745	3	3:0.745
RHOXF2	0.761	4	4:0.597
RIMBP3	0.77	1	1:0.770
RIMBP3B	0.726	1	1:0.726
RIPK3	0.712	10	3:0.732,4:0.781,8:0.179
RLIM	0.748	4	4:0.709
RMI2	0.584	5	4:0.000
RNASE1	0.769	2	2:0.769
RNASE4	0.709	2	2:0.709
RNASE7	0.758	2	2:0.758
RNASE9	0.793	4	4:0.793
RNASEH2A	0.779	8	2:0.375,3:0.524,5:0.754,8:0.640
RNF113B	0.644	2	1:0.639
RNF187	0.623	4	1:0.315
RNF208	0.765	2	2:0.765
RNF213	0.752	68	4:0.729,18:0.000,19:0.000,20:0.000,21:0.000,22:0.000,23:0.000,24:0.000,25:0.000,26:0.216,29:0.761,62:0.663
RNF217	0.459	6	1:0.000
RNF224	0	3	2:0.000,3:0.000
RNF6	0.722	5	5:0.677
RNPC3	0.279	16	4:0.000,5:0.000,6:0.000,7:0.000,8:0.000,9:0.000,10:0.000,11:0.000,12:0.000,13:0.000
RP1-66C13.4	0.456	5	4:0.000,5:0.000
RP11-111M22.2	0	2	1:0.000,2:0.000
RP11-1212A22.4	0	10	3:0.000,4:0.000,5:0.000,6:0.000,7:0.000,8:0.000,9:0.000,10:0.000
RP11-1220K2.2	0	48	2:0.000,3:0.000,4:0.000,5:0.000,6:0.000,7:0.000,8:0.000,9:0.000,10:0.000,11:0.000,12:0.000,13:0.000,14:0.000,15:0.000,16:0.000,17:0.000,18:0.000,19:0.000,20:0.000,21:0.000,22:0.000,23:0.000,24:0.000,25:0.000,26:0.000,27:0.000,28:0.000,29:0.000,30:0.000,31:0.000,32:0.000,33:0.000,34:0.000,35:0.000,36:0.000,37:0.000,38:0.000,39:0.000,40:0.000,41:0.000,42:0.000,43:0.000,44:0.000,45:0.000,46:0.000,47…
RP11-178C3.1	0.685	4	1:0.000,3:0.000
RP11-20I23.1	0.147	3	1:0.000
RP11-215A19.2	0.497	2	2:0.000
RP11-231C14.4	0	8	2:0.000,3:0.000,4:0.000,5:0.000,6:0.000,7:0.000,8:0.000
RP11-249C24.12	0	3	1:0.000,2:0.000,3:0.000
RP11-318A15.7	0.178	2	1:0.042,2:0.677
RP11-322E11.6	0.419	3	2:0.000,3:0.000
RP11-330H6.5	0.174	5	5:0.056
RP11-343C2.12	0.291	2	1:0.000
RP11-347C12.3	0	5	1:0.000,2:0.000,3:0.000,4:0.000,5:0.000
RP11-403P17.5	0.673	6	3:0.000
RP11-404P21.8	0.478	4	3:0.000
RP11-407N17.3	0.689	28	4:0.204,13:0.415,17:0.647,22:0.675,27:0.711
RP11-468E2.1	0.568	10	2:0.767,7:0.111,9:0.307,10:0.289
RP11-468E2.6	0.594	4	3:0.000,4:0.570
RP11-475E11.9	0.644	6	1:0.000,3:0.456
RP11-505K9.4	0.713	4	1:0.000
RP11-551L14.1	0	34	1:0.000,2:0.000,3:0.000,4:0.000,5:0.000,6:0.000,7:0.000,8:0.000,9:0.000,10:0.000,11:0.000,12:0.000,13:0.000,14:0.000,15:0.000,16:0.000,17:0.000,18:0.000,19:0.000,20:0.000,21:0.000,22:0.000,23:0.000,24:0.000,25:0.000,26:0.000,27:0.000,28:0.000,29:0.000,30:0.000,31:0.000,32:0.000,33:0.000,34:0.000
RP11-574F21.3	0.62	18	6:0.000,8:0.000,11:0.000
RP11-613M10.9	0.732	12	1:0.743,3:0.000
RP11-723O4.6	0	8	3:0.000,4:0.000,5:0.000,6:0.000,7:0.000,8:0.000
RP11-766F14.2	0	2	1:0.000
RP11-831H9.11	0.743	4	1:0.000,4:0.000
RP11-834C11.12	0.491	2	1:0.000
RP11-849H4.2	0	5	1:0.000,2:0.000,3:0.000,4:0.000,5:0.000
RP11-872D17.8	0.548	4	4:0.000
RP11-903H12.5	0.052	3	2:0.000,3:0.500
RP11-934B9.3	0.738	4	1:0.468,4:0.795
RP1L1	0.774	4	4:0.750
RP3-509I19.11	0	4	1:0.000,2:0.000,3:0.000,4:0.000
RP4-559A3.7	0.528	8	6:0.000,7:0.000
RP4-576H24.4	0.772	3	1:0.000,3:0.594
RP5-850E9.3	0.684	3	2:0.000
RP5-907C10.4	0	4	1:0.000,2:0.000,3:0.000,4:0.000
RP6-24A23.6	0	2	1:0.000,2:0.000
RPA4	0.756	1	1:0.756
RPL10	0.625	7	6:0.276,7:0.216
RPL10A	0.639	6	5:0.324,6:0.304
RPL12	0.685	7	3:0.364,4:0.415,7:0.000
RPL13A	0.528	8	2:0.438,3:0.545,4:0.637,7:0.000,8:0.414
RPL15	0.511	4	2:0.599,3:0.679,4:0.386
RPL17	0.294	7	4:0.000,5:0.465,6:0.000,7:0.750
RPL17-C18orf32	0.597	7	3:0.259,5:0.177
RPL18A	0.605	5	2:0.578,4:0.527,5:0.387
RPL21	0.518	6	2:0.776,4:0.584,5:0.464,6:0.000
RPL22	0.788	4	2:0.695,3:0.720
RPL23A	0.516	5	2:0.342,3:0.452
RPL26	0.461	4	2:0.488,3:0.582,4:0.295
RPL29	0.296	4	4:0.106
RPL32	0.544	4	2:0.792,3:0.610,4:0.269
RPL34	0.605	6	3:0.380,5:0.400
RPL36A	0.523	5	2:0.425,4:0.285
RPL36A-HNRNPH2	0.331	5	2:0.000,3:0.676,4:0.285,5:0.596
RPL39	0.455	3	2:0.308,3:0.735
RPL39L	0.795	4	4:0.795
RPL41	0.782	3	3:0.605
RPL5	0.474	8	3:0.741,4:0.244,5:0.379,6:0.393,7:0.483,8:0.420
RPL6	0.439	7	2:0.300,3:0.576,4:0.521,6:0.373,7:0.392
RPL7	0.386	6	3:0.251,4:0.464,5:0.627,6:0.306
RPL7A	0.638	8	2:0.587,3:0.467,6:0.542,8:0.400
RPL7L1	0.417	6	2:0.679,3:0.470,4:0.594,5:0.291,6:0.153
RPL9	0.623	8	3:0.500,5:0.609,7:0.243
RPS10	0.323	6	2:0.000,3:0.203,5:0.357,6:0.667
RPS10-NUDT3	0.751	9	2:0.240,3:0.442
RPS15A	0.585	5	2:0.226,5:0.383
RPS18	0.795	6	3:0.598,4:0.441
RPS2	0.429	7	2:0.537,3:0.767,4:0.685,5:0.195,6:0.431,7:0.214
RPS20	0.408	4	2:0.350,4:0.191
RPS24	0.649	5	3:0.329
RPS26	0.405	4	2:0.180,3:0.542
RPS27	0.631	4	2:0.541,3:0.604
RPS27A	0.72	6	5:0.636,6:0.453
RPS28	0.795	4	2:0.292
RPS3A	0.338	6	2:0.721,3:0.250,4:0.148,5:0.600,6:0.000
RPS4X	0.77	7	6:0.538,7:0.382
RPS6KL1	0.776	11	4:0.000,7:0.594,11:0.793
RPS7	0.687	7	4:0.618,6:0.510,7:0.436
RPSA	0.229	7	2:0.000,3:0.613,4:0.102,5:0.178,6:0.289,7:0.358
RPTN	0.777	3	3:0.764
RTEL1-TNFRSF6B	0.792	37	2:0.000,18:0.000,23:0.000,31:0.000,32:0.756,33:0.641,35:0.655
RTN2	0.741	10	3:0.463,4:0.635,7:0.771
RTN4RL1	0.793	2	2:0.791
RTP4	0.761	2	2:0.698
RUFY4	0.698	11	1:0.000,2:0.000,3:0.000,4:0.000,5:0.431
RXFP4	0.718	1	1:0.718
RYBP	0.659	4	1:0.366
S1PR4	0.715	1	1:0.715
SACS	0.775	10	10:0.748
SALL3	0.758	3	2:0.729
SAMD9L	0.769	5	5:0.769
SAP25	0	6	3:0.000,4:0.000,5:0.000,6:0.000
SCG2	0.774	2	2:0.774
SCO2	0.789	2	2:0.789
SCP2D1	0.777	1	1:0.777
SDHAF1	0.698	1	1:0.698
SDHAF2	0.553	4	2:0.000
SDHD	0.785	4	4:0.380
SEC22B	0.116	5	2:0.000,3:0.000,4:0.000,5:0.000
SET	0.681	8	3:0.643,4:0.779,6:0.561,7:0.252
SETMAR	0.606	3	3:0.373
SGK223	0.774	6	3:0.717,5:0.753,6:0.794
SGK494	0.553	12	2:0.759,4:0.000,10:0.000,11:0.000,12:0.000
SGOL2	0.787	9	3:0.790,7:0.748
SH2B2	0.786	9	5:0.000,6:0.000
SHB	0.525	6	1:0.000
SHISA7	0.779	4	1:0.765,4:0.688
SIAH1	0.743	2	2:0.743
SIGLEC11	0.789	11	2:0.581,5:0.693,7:0.636
SIGLEC14	0.758	7	2:0.557,3:0.792
SIGLEC15	0.765	6	3:0.664,4:0.728
SIRPB1	0.712	6	2:0.207
SIRPG	0.773	6	2:0.555
SIX1	0.78	2	1:0.780,2:0.780
SIX3	0	2	1:0.000,2:0.000
SIX5	0.77	3	1:0.720,3:0.661
SIX6	0.722	2	1:0.640
SKIDA1	0.781	4	4:0.781
SKOR1	0.619	15	1:0.000,2:0.000,3:0.000,4:0.000,6:0.472,7:0.696,8:0.776
SKOR2	0	3	1:0.000,2:0.000,3:0.000
SLC10A5	0.76	1	1:0.760
SLC15A5	0	9	1:0.000,2:0.000,3:0.000,4:0.000,5:0.000,6:0.000,7:0.000,8:0.000,9:0.000
SLC22A31	0	8	3:0.000,4:0.000,5:0.000,6:0.000,7:0.000,8:0.000
SLC25A26	0.77	11	2:0.000,3:0.000
SLC25A35	0.785	5	5:0.000
SLC25A48	0.605	7	6:0.000,7:0.000
SLC25A51	0.782	3	3:0.782
SLC26A1	0.787	4	3:0.708
SLC26A2	0.784	3	3:0.724
SLC35A2	0.771	5	4:0.630
SLC35A4	0.737	3	3:0.737
SLC35G2	0.756	2	2:0.756
SLC52A1	0.733	5	3:0.639
SLC5A3	0.779	2	2:0.779
SLC9B1	0.716	12	8:0.000,10:0.000,12:0.176
SLFN13	0.765	6	3:0.706,6:0.676
SLITRK1	0.791	1	1:0.791
SLITRK2	0.771	1	1:0.771
SLITRK3	0.784	2	2:0.784
SMG1	0.705	63	2:0.396,3:0.558,6:0.000,7:0.000,8:0.000,10:0.552,11:0.000,12:0.000,13:0.511,14:0.000,15:0.321,17:0.000,18:0.755,19:0.000,20:0.145,21:0.000,22:0.000,23:0.000,24:0.538,25:0.000,26:0.000,27:0.581,28:0.000,29:0.347
SMIM10L1	0	1	1:0.000
SMIM10L2A	0	2	1:0.000
SMIM10L2B	0	2	1:0.000
SMIM17	0	4	2:0.000,3:0.000,4:0.000
SMIM22	0	5	3:0.000,4:0.000,5:0.000
SMIM3	0.426	2	2:0.426
SMKR1	0	2	1:0.000,2:0.000
SMLR1	0	2	1:0.000,2:0.000
SNRNP35	0.765	2	2:0.765
SNRPG	0.593	4	3:0.248
SOCS4	0.799	2	2:0.799
SOCS5	0.765	2	2:0.765
SOCS6	0.777	2	2:0.777
SOD3	0.747	2	2:0.747
SOWAHC	0.771	1	1:0.771
SOX1	0.797	1	1:0.797
SOX11	0.701	1	1:0.701
SOX12	0.753	1	1:0.753
SOX17	0.753	2	2:0.672
SOX21	0.763	1	1:0.763
SOX4	0.747	1	1:0.747
SP9	0.741	2	2:0.737
SPACA4	0.771	1	1:0.771
SPANXB1	0.782	2	2:0.694
SPANXC	0.204	2	1:0.000,2:0.270
SPANXD	0.752	2	2:0.671
SPATA12	0.773	2	2:0.773
SPATA24	0.758	6	6:0.458
SPATA25	0.792	2	2:0.774
SPATA2L	0.795	3	3:0.765
SPATA31A1	0.031	4	1:0.000,2:0.000,4:0.020
SPATA31A3	0.041	4	1:0.000,2:0.000,3:0.000,4:0.044
SPATA31A5	0.052	4	1:0.000,2:0.000,4:0.042
SPATA31A6	0	4	1:0.000,2:0.000,3:0.000,4:0.000
SPATA31A7	0	4	1:0.000,2:0.000,3:0.000,4:0.000
SPATA31D1	0.773	4	4:0.757
SPATA31E1	0.787	4	4:0.763
SPDYE1	0.249	7	1:0.000,2:0.000,3:0.000,5:0.549,6:0.000
SPDYE2	0.19	9	2:0.000,3:0.000,4:0.000,5:0.000,6:0.000,7:0.584,8:0.000
SPDYE3	0.109	11	1:0.000,2:0.000,3:0.000,4:0.000,5:0.000,6:0.000,7:0.000,8:0.000,9:0.738,10:0.000
SPDYE5	0	8	1:0.000,2:0.000,3:0.000,4:0.000,5:0.000,6:0.000,7:0.000
SPDYE6	0.2	8	1:0.000,2:0.000,3:0.000,4:0.000,5:0.000,6:0.614,7:0.000
SPESP1	0.792	2	2:0.779
SPIN3	0.798	2	2:0.798
SPRR1A	0.681	1	1:0.681
SPRR2A	0.447	2	2:0.447
SPRR2B	0.457	1	1:0.457
SPRR2D	0.457	2	2:0.457
SPRR2E	0.447	2	2:0.447
SPRR2F	0.457	2	2:0.457
SPRY1	0.765	3	3:0.765
SPTY2D1-AS1	0	4	1:0.000,2:0.000,3:0.000,4:0.000
SREK1IP1	0.795	5	4:0.507,5:0.684
SRGAP2B	0.245	10	2:0.000,5:0.000,6:0.000,7:0.000,8:0.000,9:0.000,10:0.000
SRGAP2C	0	10	2:0.000,3:0.000,4:0.000,5:0.000,6:0.000,7:0.000,8:0.000,9:0.000,10:0.000
SRRM5	0.708	3	3:0.708
SRSF8	0.754	1	1:0.754
SSTR2	0.79	2	2:0.790
SSTR3	0.774	2	2:0.774
SSTR5	0.787	1	1:0.787
SSX1	0.709	8	3:0.461,7:0.000
SSX2	0.598	8	3:0.000,6:0.787,7:0.228
SSX3	0.563	8	3:0.000,5:0.000,7:0.317
SSX4	0.772	8	3:0.626,7:0.149
SSX4B	0.688	8	3:0.600,5:0.020,7:0.188
SSX5	0.63	9	4:0.000,6:0.000,8:0.277
ST13	0.56	12	1:0.282,7:0.288,8:0.340,9:0.291,11:0.507,12:0.279
STARD9	0	33	1:0.000,2:0.000,3:0.000,4:0.000,5:0.000,6:0.000,7:0.000,8:0.000,9:0.000,10:0.000,11:0.000,12:0.000,13:0.000,14:0.000,15:0.000,16:0.000,17:0.000,18:0.000,19:0.000,20:0.000,21:0.000,22:0.000,23:0.000,24:0.000,25:0.000,26:0.000,27:0.000,28:0.000,29:0.000,30:0.000,31:0.000,32:0.000,33:0.000
STAU2	0.793	15	4:0.000,14:0.000,15:0.000
STK35	0.714	4	1:0.000
STMND1	0	5	1:0.000,2:0.000,3:0.000,4:0.000,5:0.000
STON1	0.773	4	2:0.740
STON1-GTF2A1L	0.415	11	2:0.000,5:0.790
SUMO2	0.562	4	2:0.265,4:0.540
SUOX	0.779	4	4:0.743
SVOP	0.555	16	2:0.000,3:0.000,4:0.000,5:0.000,6:0.000,7:0.000,8:0.000
SYNC	0.8	5	2:0.754
SYNPO	0.718	3	2:0.710,3:0.741
SYNPO2L	0.738	4	4:0.692
SZT2	0.76	71	5:0.000,6:0.000,7:0.000,8:0.000,9:0.000,10:0.000,11:0.000,12:0.000,13:0.000,14:0.000,15:0.000,16:0.000,31:0.786,34:0.766,43:0.398,49:0.776,55:0.710,57:0.785
TAAR8	0.777	1	1:0.777
TAP2	0.669	12	2:0.000,8:0.000
TAS2R1	0.764	1	1:0.764
TAS2R31	0.771	1	1:0.771
TAS2R39	0.789	1	1:0.789
TAS2R7	0.772	1	1:0.772
TAS2R8	0.798	1	1:0.798
TBC1D10A	0.769	9	7:0.000,8:0.516
TBC1D30	0	12	1:0.000,2:0.000,3:0.000,4:0.000,5:0.000,6:0.000,7:0.000,8:0.000,9:0.000,10:0.000,11:0.000,12:0.000
TBC1D3B	0	14	2:0.000,3:0.000,4:0.000,5:0.000,6:0.000,7:0.000,8:0.000,9:0.000,10:0.000,11:0.000,12:0.000,13:0.000,14:0.000
TBC1D3F	0	14	2:0.000,3:0.000,4:0.000,5:0.000,6:0.000,7:0.000,8:0.000,9:0.000,10:0.000,11:0.000,12:0.000,13:0.000,14:0.000
TBC1D3H	0	14	2:0.000,3:0.000,4:0.000,5:0.000,6:0.000,7:0.000,8:0.000,9:0.000,10:0.000,11:0.000,12:0.000,13:0.000,14:0.000
TBC1D3I	0	14	2:0.000,3:0.000,4:0.000,5:0.000,6:0.000,7:0.000,8:0.000,9:0.000,10:0.000,11:0.000,12:0.000,13:0.000,14:0.000
TBC1D3K	0.052	14	2:0.000,3:0.000,4:0.000,5:0.000,6:0.000,7:0.782,8:0.000,9:0.000,10:0.000,11:0.000,12:0.000,13:0.000,14:0.000
TBC1D3L	0	14	2:0.000,3:0.000,4:0.000,5:0.000,6:0.000,7:0.000,8:0.000,9:0.000,10:0.000,11:0.000,12:0.000,13:0.000,14:0.000
TCEAL4	0.668	3	3:0.668
TCEAL6	0.675	4	3:0.727,4:0.292
TCEAL7	0.673	3	3:0.673
TCEANC	0.757	2	1:0.000
TCEB3B	0.781	1	1:0.781
TCEB3C	0.77	1	1:0.770
TCEB3CL	0.494	2	1:0.000
TCEB3CL2	0.799	1	1:0.799
TCF19	0.751	3	2:0.000,3:0.000
TCHH	0.754	3	3:0.749
TDRD12	0.321	28	13:0.000,14:0.000,15:0.000,16:0.000,17:0.000,18:0.000,19:0.000,20:0.000,21:0.000,22:0.000,23:0.000,24:0.000,25:0.000,26:0.000,27:0.000,28:0.000
TDRD15	0.792	4	4:0.792
TDRD6	0.797	3	1:0.792
TERF1	0.702	10	1:0.630,5:0.240,9:0.490,10:0.588
TEX22	0	4	2:0.000,3:0.000,4:0.000
TFDP3	0.787	1	1:0.787
TGIF2LX	0.791	2	2:0.791
THBD	0.769	1	1:0.769
THNSL1	0.783	3	3:0.783
TICAM2	0.757	2	2:0.757
TIGD1	0.147	1	1:0.147
TIGD4	0.771	2	2:0.771
TIGD5	0.655	1	1:0.655
TIGD7	0.789	2	2:0.789
TIMM23B	0.511	7	1:0.000,2:0.000,5:0.000,7:0.000
TKTL2	0.775	1	1:0.775
TLCD2	0	4	1:0.000,2:0.000,3:0.000,4:0.000
TLR1	0.775	4	4:0.775
TLR10	0.785	3	3:0.785
TLR2	0.799	1	1:0.799
TLR6	0.788	2	2:0.788
TLR8	0.787	3	3:0.784
TLR9	0.79	2	2:0.790
TMED7	0.716	3	1:0.000
TMED7-TICAM2	0.443	4	4:0.000
TMEM114	0.491	4	1:0.000,2:0.000
TMEM119	0.68	2	2:0.680
TMEM132C	0.784	9	1:0.000,2:0.650,9:0.745
TMEM136	0.63	3	3:0.508
TMEM158	0.73	1	1:0.730
TMEM168	0.777	5	2:0.708,5:0.750
TMEM174	0.743	2	1:0.727
TMEM177	0.755	2	2:0.755
TMEM178B	0	4	1:0.000,2:0.000,3:0.000,4:0.000
TMEM179	0.744	4	4:0.000
TMEM185B	0	1	1:0.000
TMEM189	0.56	6	4:0.000,5:0.000
TMEM189-UBE2V1	0.721	8	6:0.584,7:0.341,8:0.000
TMEM191B	0	9	1:0.000,2:0.000,3:0.000,4:0.000,5:0.000,6:0.000,7:0.000,8:0.000,9:0.000
TMEM200A	0.734	3	3:0.734
TMEM200B	0.8	2	2:0.800
TMEM200C	0.722	3	3:0.722
TMEM212	0	5	1:0.000,2:0.000,3:0.000,4:0.000
TMEM216	0.671	5	1:0.000,2:0.000
TMEM221	0	3	1:0.000,2:0.000,3:0.000
TMEM229A	0.71	1	1:0.710
TMEM232	0.772	14	12:0.000,14:0.000
TMEM235	0.475	6	2:0.295,3:0.000,4:0.000
TMEM239	0.771	2	2:0.771
TMEM249	0	5	1:0.000,2:0.000,3:0.000,4:0.000,5:0.000
TMEM261	0.794	2	1:0.745
TMEM30B	0.782	1	1:0.782
TMEM30C	0	2	1:0.000,2:0.000
TMEM35	0.782	2	2:0.714
TMEM81	0.737	1	1:0.737
TMEM99	0.749	3	3:0.749
TMPPE	0.759	2	2:0.759
TNFRSF6B	0.698	3	1:0.356
TNFSF13	0.79	6	3:0.000,6:0.000
TNFSF9	0.756	3	1:0.783,3:0.724
TNNC2	0.787	6	3:0.472,4:0.765
TNP2	0.602	2	1:0.585
TOPORS	0.795	3	3:0.788
TOR1AIP1	0.793	10	10:0.646
TOR1AIP2	0.641	3	3:0.641
TOR4A	0.688	2	2:0.688
TP53AIP1	0.349	4	3:0.000,4:0.000
TP53TG3D	0	2	1:0.000,2:0.000
TPD52	0.779	6	3:0.000
TPD52L3	0.785	1	1:0.785
TPRN	0.769	4	1:0.763,2:0.768,4:0.524
TPRX1	0.64	4	1:0.000,2:0.000,3:0.535,4:0.735
TPRXL	0	3	3:0.000
TRABD2B	0	7	1:0.000,2:0.000,3:0.000,4:0.000,5:0.000,6:0.000,7:0.000
TRAC	0.219	5	1:0.000,2:0.392,3:0.000,4:0.000
TRAJ1	0	1	1:0.000
TRAJ10	0	1	1:0.000
TRAJ11	0	1	1:0.000
TRAJ12	0	1	1:0.000
TRAJ14	0	1	1:0.000
TRAJ17	0	1	1:0.000
TRAJ18	0	1	1:0.000
TRAJ19	0	1	1:0.000
TRAJ2	0	1	1:0.000
TRAJ20	0	1	1:0.000
TRAJ21	0	1	1:0.000
TRAJ22	0	1	1:0.000
TRAJ23	0	1	1:0.000
TRAJ24	0	1	1:0.000
TRAJ25	0	1	1:0.000
TRAJ26	0	1	1:0.000
TRAJ27	0	1	1:0.000
TRAJ28	0	1	1:0.000
TRAJ29	0	1	1:0.000
TRAJ3	0	1	1:0.000
TRAJ30	0	1	1:0.000
TRAJ31	0	1	1:0.000
TRAJ33	0	1	1:0.000
TRAJ34	0	1	1:0.000
TRAJ35	0	1	1:0.000
TRAJ36	0	1	1:0.000
TRAJ37	0	1	1:0.000
TRAJ38	0	1	1:0.000
TRAJ39	0	1	1:0.000
TRAJ40	0	1	1:0.000
TRAJ41	0	1	1:0.000
TRAJ42	0	1	1:0.000
TRAJ43	0	1	1:0.000
TRAJ44	0	1	1:0.000
TRAJ45	0	1	1:0.000
TRAJ48	0	1	1:0.000
TRAJ49	0	1	1:0.000
TRAJ5	0	1	1:0.000
TRAJ50	0	1	1:0.000
TRAJ52	0	1	1:0.000
TRAJ53	0	1	1:0.000
TRAJ54	0	1	1:0.000
TRAJ56	0	1	1:0.000
TRAJ57	0	1	1:0.000
TRAJ58	0	1	1:0.000
TRAJ59	0	1	1:0.000
TRAJ6	0	1	1:0.000
TRAJ61	0	1	1:0.000
TRAJ7	0	1	1:0.000
TRAJ9	0	1	1:0.000
TRANK1	0.642	23	1:0.000,2:0.000,3:0.000,4:0.000,5:0.000,6:0.000,7:0.000,8:0.000,9:0.000,10:0.000,11:0.000,12:0.727,13:0.745,21:0.760
TRAPPC2B	0	2	2:0.000
TRAPPC5	0.79	2	2:0.790
TRAV1-1	0	2	1:0.000,2:0.000
TRAV1-2	0	2	1:0.000,2:0.000
TRAV10	0	2	1:0.000,2:0.000
TRAV12-1	0	2	1:0.000,2:0.000
TRAV12-2	0	2	1:0.000,2:0.000
TRAV12-3	0	2	1:0.000,2:0.000
TRAV13-1	0	2	1:0.000,2:0.000
TRAV13-2	0	2	1:0.000,2:0.000
TRAV14DV4	0	2	1:0.000,2:0.000
TRAV16	0	2	1:0.000,2:0.000
TRAV17	0	2	1:0.000,2:0.000
TRAV18	0	2	1:0.000,2:0.000
TRAV19	0	2	1:0.000,2:0.000
TRAV2	0	2	1:0.000,2:0.000
TRAV20	0	2	1:0.000,2:0.000
TRAV21	0	2	1:0.000,2:0.000
TRAV23DV6	0	2	1:0.000,2:0.000
TRAV24	0	2	1:0.000,2:0.000
TRAV25	0	2	1:0.000,2:0.000
TRAV26-1	0	2	1:0.000,2:0.000
TRAV26-2	0	2	1:0.000,2:0.000
TRAV27	0	2	1:0.000,2:0.000
TRAV29DV5	0	2	1:0.000,2:0.000
TRAV3	0	2	1:0.000,2:0.000
TRAV30	0	2	1:0.000,2:0.000
TRAV34	0	2	1:0.000,2:0.000
TRAV36DV7	0	2	1:0.000,2:0.000
TRAV38-1	0	2	1:0.000,2:0.000
TRAV39	0	2	1:0.000,2:0.000
TRAV4	0	2	1:0.000,2:0.000
TRAV40	0	2	1:0.000,2:0.000
TRAV41	0	2	1:0.000,2:0.000
TRAV5	0	2	1:0.000,2:0.000
TRAV6	0	2	1:0.000,2:0.000
TRAV7	0	2	1:0.000,2:0.000
TRAV8-1	0	2	1:0.000,2:0.000
TRAV8-2	0	2	1:0.000,2:0.000
TRAV8-3	0	2	1:0.000,2:0.000
TRAV8-4	0	2	1:0.000,2:0.000
TRAV8-6	0	2	1:0.000,2:0.000
TRAV8-7	0	2	1:0.000,2:0.000
TRAV9-1	0	2	1:0.000,2:0.000
TRAV9-2	0	2	1:0.000,2:0.000
TRBC2	0	4	1:0.000,2:0.000,3:0.000,4:0.000
TRBJ2-1	0	1	1:0.000
TRBJ2-2	0	1	1:0.000
TRBJ2-2P	0	1	1:0.000
TRBJ2-3	0	1	1:0.000
TRBJ2-4	0	1	1:0.000
TRBJ2-7	0	1	1:0.000
TRBV19	0	2	1:0.000,2:0.000
TRBV2	0	2	1:0.000,2:0.000
TRBV20-1	0	2	1:0.000,2:0.000
TRBV23-1	0	2	1:0.000,2:0.000
TRBV24-1	0	2	1:0.000,2:0.000
TRBV25-1	0	7	1:0.000,2:0.000,3:0.000,4:0.000,5:0.000,6:0.000,7:0.000
TRBV27	0	2	1:0.000,2:0.000
TRBV28	0	2	1:0.000,2:0.000
TRBV29-1	0	2	1:0.000,2:0.000
TRBV3-1	0	2	1:0.000,2:0.000
TRBV30	0	2	1:0.000,2:0.000
TRBV4-1	0	2	1:0.000,2:0.000
TRBV4-2	0	2	1:0.000,2:0.000
TRBV5-1	0	3	2:0.000,3:0.000
TRBV6-1	0	2	1:0.000,2:0.000
TRBV7-1	0	2	1:0.000,2:0.000
TRDC	0	4	1:0.000,2:0.000,3:0.000
TRDD1	0	1	1:0.000
TRDJ2	0	1	1:0.000
TRDJ3	0	1	1:0.000
TRDJ4	0	1	1:0.000
TRDV1	0	2	1:0.000,2:0.000
TRDV3	0	2	1:0.000,2:0.000
TREX1	0.695	2	2:0.695
TRGC2	0	8	1:0.000,2:0.000,3:0.000,4:0.000,5:0.000,6:0.000,7:0.000,8:0.000
TRGJ2	0	1	1:0.000
TRGJP1	0	1	1:0.000
TRGJP2	0	1	1:0.000
TRGV10	0	1	1:0.000
TRGV11	0	1	1:0.000
TRGV2	0	2	1:0.000,2:0.000
TRGV3	0	2	1:0.000,2:0.000
TRGV4	0	2	1:0.000,2:0.000
TRGV5	0	3	1:0.000,2:0.000
TRGV9	0	2	1:0.000,2:0.000
TRIL	0.766	1	1:0.766
TRIM13	0.794	2	2:0.794
TRIM16	0.711	11	6:0.252
TRIM32	0.798	2	2:0.798
TRIM39-RPP21	0.8	11	6:0.000,7:0.000
TRIM43	0.792	7	7:0.494
TRIM48	0.32	6	2:0.255,3:0.448,5:0.000
TRIM49	0.589	8	3:0.642,4:0.396,5:0.524,6:0.304,7:0.000,8:0.742
TRIM49B	0	8	3:0.000,4:0.000,5:0.000,6:0.000,7:0.000,8:0.000
TRIM49C	0	8	3:0.000,4:0.000,5:0.000,6:0.000,7:0.000,8:0.000
TRIM49D1	0.439	8	3:0.506,4:0.417,5:0.390,7:0.000,8:0.470
TRIM49D2	0.412	7	2:0.467,3:0.448,4:0.377,6:0.000,7:0.430
[truncated: 354 more rows]

## Sheet: Table F. xGen Undercovered
Gene Name	Fraction of bases with probe coverage	# Exons	Exon #: Fraction of bases with probe coverage in exon
AC004076.7	0.188	3	2:0.000,3:0.000
AC004076.9	0.499	6	4:0.000,5:0.000,6:0.000
AC004754.3	0.607	13	2:0.280,4:0.505,5:0.504,6:0.511,7:0.508,8:0.511,10:0.506
AC006486.9	0.756	5	2:0.505,5:0.698
AC006538.4	0.785	3	3:0.364
AC007040.11	0.672	6	3:0.506,6:0.000
AC007906.1	0.607	4	3:0.322
AC009065.4	0.467	3	1:0.339,2:0.514
AC037459.4	0.571	5	2:0.510,4:0.000
AC073130.2	0	2	1:0.000,2:0.000
AC087651.1	0	3	1:0.000,2:0.000,3:0.000
AC092835.2	0	5	1:0.000,2:0.000,3:0.000,4:0.000,5:0.000
AC104073.2	0	3	1:0.000,2:0.000,3:0.000
AC104389.1	0.64	3	2:0.518,3:0.721
AC104389.2	0.382	3	2:0.518,3:0.000
AC104809.3	0.699	32	1:0.000,2:0.000,3:0.000,4:0.000,5:0.000,6:0.000,7:0.000,8:0.000,9:0.386,25:0.000,26:0.000,32:0.000
AC110615.1	0.72	3	2:0.512
AC124312.1	0	1	1:0.000
AC126407.1	0	2	1:0.000,2:0.000
AC129492.1	0	1	1:0.000
AC138969.4	0	10	3:0.000,4:0.000,5:0.000,6:0.000,7:0.000,8:0.000,9:0.000,10:0.000
AC231657.1	0.198	3	2:0.000,3:0.000
AC241585.2	0	1	1:0.000
AC245100.1	0	1	1:0.000
ADGRD2	0	22	1:0.000,2:0.000,3:0.000,4:0.000,5:0.000,6:0.000,7:0.000,8:0.000,9:0.000,10:0.000,11:0.000,12:0.000,13:0.000,14:0.000,15:0.000,16:0.000,17:0.000,18:0.000,19:0.000,20:0.000,21:0.000
AGAP9	0.061	8	1:0.000,2:0.000,3:0.000,4:0.000,5:0.000,6:0.000,7:0.000,8:0.086
AKAP2	0.125	4	2:0.005,3:0.503
AKR7L	0	7	1:0.000,2:0.000,3:0.000,4:0.000,5:0.000,6:0.000,7:0.000
AL008723.1	0.354	1	1:0.354
AL022578.1	0	1	1:0.000
AL023806.1	0	1	1:0.000
AL135842.1	0.753	2	1:0.000
AL365181.2	0.01	2	1:0.062,2:0.000
AL513523.2	0.239	4	1:0.233
AL645922.1	0	2	1:0.000,2:0.000
ANKHD1-EIF4EBP3	0.403	36	1:0.343,2:0.506,3:0.510,4:0.507,5:0.507,6:0.504,8:0.504,9:0.505,12:0.562,13:0.507,15:0.062,16:0.507,18:0.507,19:0.503,20:0.505,21:0.506,22:0.503,25:0.120,26:0.234,27:0.503,28:0.507,29:0.050,30:0.508,31:0.507,32:0.506,33:0.503
ANKRD30BL	0	6	1:0.000,2:0.000,3:0.000,4:0.000,5:0.000,6:0.000
AP000349.2	0.252	3	1:0.219,3:0.071
AP000721.4	0.426	3	2:0.241
AP006285.2	0	3	2:0.000,3:0.000
APELA	0	3	1:0.000,2:0.000
APOC2	0.742	4	3:0.506
ARHGEF18	0.499	21	4:0.511,5:0.263,6:0.508,8:0.265,10:0.503,12:0.503,13:0.507,14:0.504,17:0.246,18:0.306,19:0.508,20:0.509
ARL17A	0.493	4	4:0.015
ATF7	0.769	12	5:0.507,6:0.506,9:0.503,10:0.505
ATP5EP2	0	1	1:0.000
ATP5J2-PTCD1	0.353	9	3:0.251,4:0.305,5:0.507,7:0.136,8:0.508,9:0.508
BACH1	0.783	4	3:0.000
BAHCC1	0.022	29	3:0.000,4:0.000,5:0.000,6:0.000,7:0.000,8:0.000,9:0.000,10:0.000,11:0.000,12:0.000,13:0.000,14:0.000,15:0.000,16:0.000,17:0.000,18:0.000,19:0.000,20:0.000,21:0.000,22:0.000,23:0.000,24:0.000,25:0.000,26:0.000,27:0.000,28:0.000,29:0.000
BBS1	0.617	17	4:0.286,8:0.508,10:0.512,11:0.503,13:0.503,14:0.507,15:0.504,16:0.161
BCKDHA	0.6	9	2:0.506,5:0.506,6:0.502,7:0.507,8:0.372,9:0.503
BHMG1	0	15	2:0.000,3:0.000,4:0.000,5:0.000,6:0.000,7:0.000,8:0.000,9:0.000,10:0.000,11:0.000,12:0.000,13:0.000,14:0.000,15:0.000
BLOC1S1	0.706	4	1:0.510,3:0.511
BMI1	0.772	10	10:0.321
BNIP3	0.796	6	1:0.340
BPY2C	0.302	9	5:0.000,6:0.000
BRD4	0.515	20	9:0.740,12:0.000,13:0.000,14:0.000,15:0.000,16:0.000,17:0.000,18:0.000,19:0.000,20:0.000
C11orf40	0.541	4	1:0.000,4:0.232
C11orf45	0.797	4	2:0.346
C11orf98	0.64	4	1:0.000,2:0.504,4:0.700
C12orf76	0.532	5	2:0.000,3:0.000
C14orf178	0.238	3	3:0.000
C16orf89	0.792	8	8:0.008
C1QTNF9B-AS1	0	1	1:0.000
C1R	0.396	11	1:0.000,2:0.000,3:0.000,4:0.000,5:0.000,6:0.000,7:0.000,8:0.000,9:0.000
C1orf145	0.699	2	2:0.000
C1orf204	0.455	6	2:0.289,3:0.236,5:0.000
C20orf62	0.791	2	2:0.731
C3orf49	0	7	1:0.000,2:0.000,3:0.000,4:0.000,5:0.000,6:0.000
C4orf48	0.538	4	2:0.000
C5orf56	0	4	2:0.000,3:0.000,4:0.000
C6orf120	0	1	1:0.000
C6orf49	0.439	6	1:0.432,3:0.507,4:0.505,5:0.507,6:0.177
C7orf55-LUC7L2	0.59	10	5:0.507,6:0.508,7:0.337,9:0.505,10:0.051
C8orf44	0.575	3	2:0.512,3:0.641
C8orf86	0.607	3	2:0.788,3:0.043
C9orf172	0	1	1:0.000
CAPN8	0.626	21	12:0.000,13:0.000,14:0.000,15:0.000,16:0.000,17:0.000,18:0.000,19:0.000,20:0.000,21:0.000
CBWD7	0.675	15	5:0.000,6:0.000,7:0.000,8:0.000,9:0.000,10:0.000,11:0.000
CCDC103	0.222	4	2:0.503,3:0.496,4:0.053
CCDC144NL	0.785	4	3:0.083
CCDC163P	0	5	1:0.000,2:0.000,3:0.000,4:0.000,5:0.000
CCL25	0.735	5	4:0.000
CDK11B	0.077	20	3:0.638,4:0.000,5:0.000,6:0.000,7:0.000,8:0.000,9:0.000,10:0.000,11:0.000,12:0.000,13:0.000,14:0.000,15:0.000,16:0.000,17:0.000,18:0.000,19:0.000,20:0.000
CDK3	0.655	7	3:0.512,4:0.503,6:0.505,7:0.508
CDKL1	0.741	9	8:0.000,9:0.000
CDKN1C	0.789	3	1:0.755
CDRT1	0.73	12	2:0.503,3:0.502,4:0.508,5:0.512,7:0.502,8:0.508,9:0.503,10:0.510
CEBPZOS	0.049	5	2:0.000,3:0.000,4:0.145
CENPBD1	0.637	1	1:0.637
CFB	0.66	18	2:0.504,3:0.505,4:0.506,6:0.511,7:0.504,8:0.508,10:0.507,13:0.506,16:0.511,18:0.506
CH17-140K24.8	0	2	1:0.000,2:0.000
CHMP4A	0.658	6	2:0.507,3:0.506,5:0.507
CLLU1OS	0.654	4	1:0.000,2:0.400
CNKSR3	0.781	22	15:0.506,20:0.180,21:0.505,22:0.502
CNPY2	0.778	6	4:0.505
CNTNAP3B	0	24	1:0.000,2:0.000,3:0.000,4:0.000,5:0.000,6:0.000,7:0.000,8:0.000,9:0.000,10:0.000,11:0.000,12:0.000,13:0.000,14:0.000,15:0.000,16:0.000,17:0.000,18:0.000,19:0.000,20:0.000,21:0.000,22:0.000,23:0.000,24:0.000
COPG2	0.282	24	10:0.000,11:0.000,12:0.000,13:0.000,14:0.000,15:0.000,16:0.000,17:0.000,18:0.000,19:0.000,20:0.000,21:0.000,22:0.000,23:0.000,24:0.000
CORO7	0.789	28	5:0.505,12:0.507,14:0.507,15:0.512,16:0.506,19:0.510,22:0.507,25:0.507
CORT	0.657	2	2:0.502
CRCT1	0.76	2	2:0.760
CRLF2	0.579	9	6:0.000,7:0.000,8:0.000
CT45A10	0.112	5	2:0.000,3:0.257,4:0.000,5:0.000
CTAGE5	0.73	24	2:0.508,9:0.504,10:0.512,13:0.504,19:0.512,20:0.503,21:0.504,23:0.502,24:0.503
CTB-102L5.4	0.761	6	2:0.506,5:0.750
CTB-55O6.8	0	3	1:0.000,2:0.000,3:0.000
CTB-60B18.6	0.373	3	2:0.326,3:0.399
CTC-432M15.3	0.488	29	7:0.507,8:0.508,9:0.506,10:0.504,11:0.509,12:0.503,13:0.503,15:0.505,17:0.253,18:0.506,19:0.394,20:0.190,21:0.505,22:0.508,23:0.502,24:0.503,25:0.511,26:0.502,27:0.136,28:0.311
CTC-512J12.6	0.6	5	3:0.500,5:0.467
CTD-2135J3.4	0.377	6	6:0.113
CTD-2140B24.4	0.663	11	3:0.504,5:0.000,10:0.000
CTD-2370N5.3	0	3	1:0.000,2:0.000
CTD-2501B8.1	0.557	31	2:0.511,3:0.503,5:0.507,6:0.505,8:0.509,9:0.504,10:0.510,12:0.504,13:0.505,14:0.000,15:0.000,16:0.000
CTD-3088G3.8	0.363	65	1:0.000,2:0.000,3:0.000,4:0.000,5:0.000,6:0.000,7:0.000,8:0.000,9:0.000,10:0.000,11:0.000,12:0.000,13:0.000,14:0.000,15:0.000,16:0.000,17:0.000,18:0.000,19:0.000,20:0.000,21:0.000,22:0.000,33:0.000,34:0.000,35:0.000,36:0.000,37:0.000,38:0.000,39:0.000,40:0.000,41:0.000,42:0.000,43:0.000,44:0.000,45:0.000,46:0.000,47:0.000,48:0.000,49:0.000,50:0.000,54:0.000,55:0.000
CTD-3105H18.14	0.021	4	2:0.000,3:0.000
CTGLF11P	0.336	9	6:0.000,7:0.000,8:0.000,9:0.132
CXXC4	0.79	3	2:0.781
CXorf67	0	1	1:0.000
CYHR1	0.639	5	5:0.000
CYP2D7	0	11	1:0.000,2:0.000,3:0.000,4:0.000,5:0.000,6:0.000,7:0.000,8:0.000,9:0.000,10:0.000,11:0.000
DAOA	0.476	5	1:0.000,4:0.000
DCAF8L2	0	5	5:0.000
DCHS2	0.267	25	1:0.716,2:0.000,7:0.000,13:0.000,14:0.000,15:0.000,16:0.000,17:0.000,18:0.000,19:0.000,20:0.000,21:0.000,22:0.000,23:0.000,24:0.000,25:0.000
DDX17	0.769	13	13:0.000
DEC1	0.615	8	6:0.000,8:0.000
DEFB130	0	2	1:0.000,2:0.000
DLEU1	0	2	1:0.000,2:0.000
DLGAP3	0	12	3:0.000,4:0.000,5:0.000,6:0.000,7:0.000,8:0.000,9:0.000,10:0.000,11:0.000,12:0.000
DNAH10OS	0.022	2	1:0.022
DNAH12	0.771	74	35:0.000,44:0.000,45:0.000,46:0.000,47:0.000,48:0.000,49:0.000,50:0.000,51:0.000,52:0.000,53:0.000,54:0.000,55:0.000,56:0.000,57:0.000,58:0.000,59:0.000
DNLZ	0	3	1:0.000,2:0.000,3:0.000
DOC2B	0.745	9	7:0.000,8:0.000,9:0.000
DPP6	0.235	26	6:0.000,7:0.000,8:0.000,9:0.000,10:0.000,11:0.000,12:0.000,13:0.000,14:0.000,15:0.000,16:0.000,17:0.000,18:0.000,19:0.000,20:0.000,21:0.000,22:0.000,23:0.000,24:0.000,25:0.000,26:0.000
DSCR4	0.356	3	1:0.000,2:0.000
DSCR8	0	4	2:0.000,3:0.000,4:0.000
ECHDC3	0.648	5	5:0.000
ECSCR	0.426	12	4:0.000,5:0.000,6:0.000,7:0.000,8:0.000
EFCAB10	0	4	1:0.000,2:0.000,3:0.000,4:0.000
EIF2S3L	0	1	1:0.000
EIF4EBP3	0.719	3	2:0.503
EP400NL	0	6	4:0.000,5:0.000,6:0.000
EPPIN-WFDC6	0.607	5	2:0.508,3:0.506,4:0.511
EPPK1	0.469	2	2:0.469
ERCC5	0.513	15	2:0.506,6:0.507,7:0.505,8:0.110,9:0.261,10:0.508,11:0.505,12:0.510,13:0.507
ERCC6-PGBD3	0.651	6	2:0.218,3:0.504,5:0.030
ERV3-1	0	2	2:0.000
ERVFRD-1	0.443	2	2:0.443
ERVK3-1	0	4	3:0.000,4:0.000
ERVMER34-1	0.038	3	3:0.038
ERVV-1	0.654	1	1:0.654
ERVV-2	0.673	2	2:0.673
ERVW-1	0	2	2:0.000
FAM106A	0	1	1:0.000
FAM153C	0	10	1:0.000,2:0.000,3:0.000,4:0.000,5:0.000,6:0.000,7:0.000,8:0.000,9:0.000,10:0.000
FAM174B	0.336	3	3:0.217
FAM182B	0	3	2:0.000,3:0.000
FAM200A	0.073	2	2:0.073
FAM200B	0	2	2:0.000
FAM220A	0	2	1:0.000,2:0.000
FAM231C	0	1	1:0.000
FAM47E	0.596	8	2:0.329,3:0.507,5:0.507,6:0.506
FAM72B	0	4	1:0.000,2:0.000,3:0.000,4:0.000
FAM9A	0.792	10	7:0.394
FBLL1	0	1	1:0.000
FGF16	0.561	3	1:0.000
FITM1	0.782	2	1:0.278
FKBP1C	0	1	1:0.000
FKSG63	0	1	1:0.000
FNTB	0.797	12	5:0.503,8:0.508,9:0.511,12:0.508
GAGE10	0.769	5	2:0.000
GAGE12G	0.237	5	3:0.000,4:0.000,5:0.000
GAGE12H	0.763	5	2:0.000
GAGE12J	0.763	5	2:0.000
GALNT9	0.406	11	1:0.000,2:0.000,3:0.000,4:0.000,5:0.000,6:0.000
GDF5OS	0.159	2	2:0.159
GGT2	0.777	15	4:0.000,5:0.000,6:0.000
GIMAP1-GIMAP5	0.766	6	3:0.000
GIMAP5	0.135	4	4:0.093
GNG12	0.425	4	4:0.000
GOLGA6L10	0.737	9	6:0.508
GOLGA6L2	0.679	8	8:0.547
GOLGA6L22	0.71	11	1:0.556,8:0.549,9:0.394
GOLGA8F	0	19	1:0.000,2:0.000,3:0.000,4:0.000,5:0.000,6:0.000,7:0.000,8:0.000,9:0.000,10:0.000,11:0.000,12:0.000,13:0.000,14:0.000,15:0.000,16:0.000,17:0.000,18:0.000,19:0.000
GOLGA8G	0	19	1:0.000,2:0.000,3:0.000,4:0.000,5:0.000,6:0.000,7:0.000,8:0.000,9:0.000,10:0.000,11:0.000,12:0.000,13:0.000,14:0.000,15:0.000,16:0.000,17:0.000,18:0.000,19:0.000
GOLGA8Q	0	19	1:0.000,2:0.000,3:0.000,4:0.000,5:0.000,6:0.000,7:0.000,8:0.000,9:0.000,10:0.000,11:0.000,12:0.000,13:0.000,14:0.000,15:0.000,16:0.000,17:0.000,18:0.000,19:0.000
GOLGA8R	0	19	1:0.000,2:0.000,3:0.000,4:0.000,5:0.000,6:0.000,7:0.000,8:0.000,9:0.000,10:0.000,11:0.000,12:0.000,13:0.000,14:0.000,15:0.000,16:0.000,17:0.000,18:0.000,19:0.000
GOLGA8S	0	19	1:0.000,2:0.000,3:0.000,4:0.000,5:0.000,6:0.000,7:0.000,8:0.000,9:0.000,10:0.000,11:0.000,12:0.000,13:0.000,14:0.000,15:0.000,16:0.000,17:0.000,18:0.000,19:0.000
GOLGA8T	0	19	1:0.000,2:0.000,3:0.000,4:0.000,5:0.000,6:0.000,7:0.000,8:0.000,9:0.000,10:0.000,11:0.000,12:0.000,13:0.000,14:0.000,15:0.000,16:0.000,17:0.000,18:0.000,19:0.000
GPR141	0	4	4:0.000
GPR146	0	2	2:0.000
GPR42	0	2	2:0.000
GREB1L	0	33	3:0.000,4:0.000,5:0.000,6:0.000,7:0.000,8:0.000,9:0.000,10:0.000,11:0.000,12:0.000,13:0.000,14:0.000,15:0.000,16:0.000,17:0.000,18:0.000,19:0.000,20:0.000,21:0.000,22:0.000,23:0.000,24:0.000,25:0.000,26:0.000,27:0.000,28:0.000,29:0.000,30:0.000,31:0.000,32:0.000,33:0.000
GRIN2C	0.735	13	13:0.160
GSC2	0.688	3	1:0.255
GTF2A1L	0.443	9	3:0.508,6:0.197,7:0.276,9:0.287
GTF2IRD2	0.437	16	16:0.000
GTF2IRD2B	0.437	16	16:0.000
GTPBP6	0.556	10	1:0.000,2:0.000,3:0.000,4:0.000
HBA1	0.301	3	1:0.000,2:0.000
HBG1	0.793	3	1:0.000
HBG2	0.793	8	6:0.000
HCG27	0	2	1:0.000,2:0.000
HHLA3	0.784	3	2:0.333
HIATL2	0	5	1:0.000,2:0.000,3:0.000,4:0.000,5:0.000
HIGD2B	0	3	3:0.000
HIST2H3PS2	0	1	1:0.000
HIVEP3	0	9	4:0.000,5:0.000,6:0.000,7:0.000,8:0.000,9:0.000
HMCN2	0.735	98	1:0.000,2:0.000,3:0.000,4:0.000,5:0.000,6:0.000,7:0.000,8:0.000,9:0.000,10:0.000,11:0.000,12:0.000,13:0.000,14:0.000,15:0.000,16:0.000,17:0.000,18:0.000,19:0.000,20:0.000,21:0.000,22:0.000,23:0.000,24:0.000,25:0.000,26:0.000
HMGN5	0.418	7	7:0.151
HOXA10-HOXA9	0.354	3	1:0.000,2:0.000,3:0.502
HSPA1B	0	1	1:0.000
HSPC047	0	2	1:0.000,2:0.000
HZGJ	0.472	15	4:0.503,6:0.503,7:0.627,8:0.043
IFNGR1	0.735	7	7:0.360
IGHA1	0	3	1:0.000,2:0.000,3:0.000
IGHA2	0	3	1:0.000,2:0.000,3:0.000
IGHD	0	7	1:0.000,2:0.000,3:0.000,4:0.000,5:0.000,6:0.000,7:0.000
IGHD1-20	0	1	1:0.000
IGHD1-26	0	1	1:0.000
IGHD1-7	0	1	1:0.000
IGHD2-2	0	1	1:0.000
IGHD2-21	0	1	1:0.000
IGHD2-8	0	1	1:0.000
IGHD3-10	0	1	1:0.000
IGHD3-16	0	1	1:0.000
IGHD3-22	0	1	1:0.000
IGHD3-9	0	1	1:0.000
IGHD4-11	0	1	1:0.000
IGHD4-17	0	1	1:0.000
IGHD4-4	0	1	1:0.000
IGHD5-12	0	1	1:0.000
IGHD5-24	0	1	1:0.000
IGHD6-13	0	1	1:0.000
IGHD6-19	0	1	1:0.000
IGHD6-25	0	1	1:0.000
IGHD6-6	0	1	1:0.000
IGHE	0	4	1:0.000,2:0.000,3:0.000,4:0.000
IGHG1	0	6	1:0.000,2:0.000,3:0.000,4:0.000,5:0.000,6:0.000
IGHG2	0	4	1:0.000,2:0.000,3:0.000,4:0.000
IGHG3	0	7	1:0.000,2:0.000,3:0.000,4:0.000,5:0.000,6:0.000,7:0.000
IGHG4	0	4	1:0.000,2:0.000,3:0.000,4:0.000
IGHJ2	0	1	1:0.000
IGHJ3	0	1	1:0.000
IGHM	0	4	1:0.000,2:0.000,3:0.000,4:0.000
IGHV1-18	0	2	1:0.000,2:0.000
IGHV1-2	0	2	1:0.000,2:0.000
IGHV1-24	0	2	1:0.000,2:0.000
IGHV1-45	0	2	1:0.000,2:0.000
IGHV1-46	0	2	1:0.000,2:0.000
IGHV1-58	0	2	1:0.000,2:0.000
IGHV1-69	0	2	1:0.000,2:0.000
IGHV1OR15-9	0	2	1:0.000,2:0.000
IGHV1OR21-1	0	2	1:0.000,2:0.000
IGHV2-26	0	2	1:0.000,2:0.000
IGHV2-5	0	2	1:0.000,2:0.000
IGHV2-70	0	2	1:0.000,2:0.000
IGHV3-11	0	2	1:0.000,2:0.000
IGHV3-13	0	2	1:0.000,2:0.000
IGHV3-15	0	2	1:0.000,2:0.000
IGHV3-16	0	2	1:0.000,2:0.000
IGHV3-20	0	2	1:0.000,2:0.000
IGHV3-21	0	2	1:0.000,2:0.000
IGHV3-23	0	2	1:0.000,2:0.000
IGHV3-30	0	2	1:0.000,2:0.000
IGHV3-33	0	2	1:0.000,2:0.000
IGHV3-35	0	2	1:0.000,2:0.000
IGHV3-38	0	2	1:0.000,2:0.000
IGHV3-43	0	2	1:0.000,2:0.000
IGHV3-48	0	2	1:0.000,2:0.000
IGHV3-49	0	2	1:0.000,2:0.000
IGHV3-53	0	2	1:0.000,2:0.000
IGHV3-64	0	2	1:0.000,2:0.000
IGHV3-66	0	2	1:0.000,2:0.000
IGHV3-72	0	2	1:0.000,2:0.000
IGHV3-73	0	2	1:0.000,2:0.000
IGHV3-74	0	2	1:0.000,2:0.000
IGHV3OR15-7	0	2	1:0.000,2:0.000
IGHV3OR16-8	0	2	1:0.000,2:0.000
IGHV3OR16-9	0	1	1:0.000
IGHV4-28	0	2	1:0.000,2:0.000
IGHV4-31	0	2	1:0.000,2:0.000
IGHV4-34	0	2	1:0.000,2:0.000
IGHV4-39	0	2	1:0.000,2:0.000
IGHV4-59	0	2	1:0.000,2:0.000
IGHV4-61	0	2	1:0.000,2:0.000
IGHV5-51	0	2	1:0.000,2:0.000
IGHV6-1	0	2	1:0.000,2:0.000
IGHV7-81	0	2	1:0.000,2:0.000
IGKC	0	5	1:0.000,2:0.000,3:0.000,4:0.000,5:0.000
IGKJ4	0	1	1:0.000
IGKJ5	0	1	1:0.000
IGKV1-16	0	2	1:0.000,2:0.000
IGKV1-17	0	2	1:0.000,2:0.000
IGKV1-27	0	2	1:0.000,2:0.000
IGKV1-33	0	2	1:0.000,2:0.000
IGKV1-37	0	2	1:0.000,2:0.000
IGKV1-39	0	2	1:0.000,2:0.000
IGKV1-5	0	2	1:0.000,2:0.000
IGKV1-6	0	2	1:0.000,2:0.000
IGKV1-8	0	6	1:0.000,2:0.000,3:0.000,4:0.000,5:0.000,6:0.000
IGKV1-9	0	2	1:0.000,2:0.000
IGKV1D-12	0	2	1:0.000,2:0.000
IGKV1D-13	0	2	1:0.000,2:0.000
IGKV1D-16	0	2	1:0.000,2:0.000
IGKV1D-17	0	2	1:0.000,2:0.000
IGKV1D-33	0	2	1:0.000,2:0.000
IGKV1D-37	0	2	1:0.000,2:0.000
IGKV1D-39	0	2	1:0.000,2:0.000
IGKV1D-42	0	2	1:0.000,2:0.000
IGKV1D-43	0	2	1:0.000,2:0.000
IGKV1D-8	0	2	1:0.000,2:0.000
IGKV2-24	0	2	1:0.000,2:0.000
IGKV2-28	0	2	1:0.000,2:0.000
IGKV2-30	0	2	1:0.000,2:0.000
IGKV2D-24	0	2	1:0.000,2:0.000
IGKV2D-28	0	2	1:0.000,2:0.000
IGKV2D-29	0	2	1:0.000,2:0.000
IGKV2D-30	0	2	1:0.000,2:0.000
IGKV2D-40	0	2	1:0.000,2:0.000
IGKV3-11	0	2	1:0.000,2:0.000
IGKV3-15	0	2	1:0.000,2:0.000
IGKV3-20	0	2	1:0.000,2:0.000
IGKV3-7	0	2	1:0.000,2:0.000
IGKV3D-11	0	2	1:0.000,2:0.000
IGKV3D-15	0	2	1:0.000,2:0.000
IGKV3D-20	0	2	1:0.000,2:0.000
IGKV3D-7	0	2	1:0.000,2:0.000
IGKV4-1	0	2	1:0.000,2:0.000
IGKV5-2	0	2	1:0.000,2:0.000
IGKV6-21	0	2	1:0.000,2:0.000
IGKV6D-21	0	2	1:0.000,2:0.000
IGKV6D-41	0	2	1:0.000,2:0.000
IGLC2	0	1	1:0.000
IGLC3	0	1	1:0.000
IGLC7	0	1	1:0.000
IGLJ3	0	1	1:0.000
IGLJ4	0	1	1:0.000
IGLJ5	0	1	1:0.000
IGLJ6	0	1	1:0.000
IGLJ7	0	1	1:0.000
IGLV1-36	0	2	1:0.000,2:0.000
IGLV1-40	0	2	1:0.000,2:0.000
IGLV1-44	0	2	1:0.000,2:0.000
IGLV1-47	0	2	1:0.000,2:0.000
IGLV1-50	0	2	1:0.000,2:0.000
IGLV1-51	0	2	1:0.000,2:0.000
IGLV10-54	0	2	1:0.000,2:0.000
IGLV11-55	0	2	1:0.000,2:0.000
IGLV2-11	0	2	1:0.000,2:0.000
IGLV2-14	0	2	1:0.000,2:0.000
IGLV2-18	0	2	1:0.000,2:0.000
IGLV2-23	0	2	1:0.000,2:0.000
IGLV2-33	0	2	1:0.000,2:0.000
IGLV2-8	0	2	1:0.000,2:0.000
IGLV3-1	0	2	1:0.000,2:0.000
IGLV3-10	0	2	1:0.000,2:0.000
IGLV3-12	0	2	1:0.000,2:0.000
IGLV3-16	0	2	1:0.000,2:0.000
IGLV3-19	0	2	1:0.000,2:0.000
IGLV3-21	0	3	2:0.000,3:0.000
IGLV3-22	0	2	1:0.000,2:0.000
IGLV3-25	0	2	1:0.000,2:0.000
IGLV3-27	0	2	1:0.000,2:0.000
IGLV3-32	0	2	1:0.000,2:0.000
IGLV3-9	0	2	1:0.000,2:0.000
IGLV4-3	0	2	1:0.000,2:0.000
IGLV4-60	0	2	1:0.000,2:0.000
IGLV4-69	0	2	1:0.000,2:0.000
IGLV5-37	0	2	1:0.000,2:0.000
IGLV5-45	0	2	1:0.000,2:0.000
IGLV5-48	0	2	1:0.000,2:0.000
IGLV5-52	0	2	1:0.000,2:0.000
IGLV6-57	0	2	1:0.000,2:0.000
IGLV7-43	0	2	1:0.000,2:0.000
IGLV7-46	0	2	1:0.000,2:0.000
IGLV8-61	0	2	1:0.000,2:0.000
IGLV9-49	0	2	1:0.000,2:0.000
IKZF1	0.103	8	4:0.000,5:0.000,6:0.000,7:0.000,8:0.000
IL10RB	0.742	7	3:0.506,4:0.503,5:0.507
IL36B	0.737	6	5:0.000
INMT-FAM188B	0.678	20	1:0.760,2:0.512
INPP5D	0.186	27	6:0.000,7:0.000,8:0.000,9:0.000,10:0.000,11:0.000,12:0.000,13:0.000,14:0.000,15:0.000,16:0.000,17:0.000,18:0.000,19:0.000,20:0.000,21:0.000,22:0.000,23:0.000,24:0.000,25:0.000,26:0.000,27:0.000
INS	0.724	3	2:0.508
ISCA1	0.618	4	4:0.000
JRK	0.228	2	2:0.228
JRKL	0.719	2	2:0.719
KDM4C	0.702	22	2:0.569,3:0.506,5:0.505,8:0.507,9:0.505,10:0.502,11:0.316,13:0.505,14:0.505
KHDC1	0.675	4	2:0.366,3:0.508
KHDC1L	0.711	3	1:0.000
KIAA0101	0.762	4	3:0.509
KIAA1875	0	24	1:0.000,2:0.000,3:0.000,4:0.000,5:0.000,6:0.000,7:0.000,8:0.000,9:0.000,10:0.000,11:0.000,12:0.000,13:0.000,14:0.000,15:0.000,16:0.000,17:0.000,18:0.000,19:0.000,20:0.000,21:0.000,22:0.000,23:0.000,24:0.000
KIAA1958	0.574	3	3:0.097
KIF5C	0.101	26	4:0.000,5:0.000,6:0.000,7:0.000,8:0.000,9:0.000,10:0.000,11:0.000,12:0.000,13:0.000,14:0.000,15:0.000,16:0.000,17:0.000,18:0.000,19:0.000,20:0.000,21:0.000,22:0.000,23:0.000,24:0.000,25:0.000
KIR3DX1	0	8	1:0.000,2:0.000,3:0.000,4:0.000,5:0.000,6:0.000,7:0.000,8:0.000
KLHL42	0.702	3	3:0.000
KLRC4	0.665	4	1:0.508,4:0.504
KRT9	0.789	8	7:0.188
KRTAP10-7	0.789	1	1:0.789
KRTAP19-1	0.568	1	1:0.568
KRTAP19-2	0.723	1	1:0.723
KRTAP19-3	0.255	2	1:0.433,2:0.000
KRTAP19-4	0.792	1	1:0.792
KRTAP19-7	0.528	2	2:0.000
KRTAP19-8	0.693	1	1:0.693
KRTAP20-1	0.684	1	1:0.684
KRTAP20-2	0.652	1	1:0.652
KRTAP20-4	0	1	1:0.000
KRTAP21-1	0.492	1	1:0.492
KRTAP5-4	0.63	1	1:0.630
KRTAP6-1	0.417	1	1:0.417
KRTAP6-2	0.646	1	1:0.646
KRTAP6-3	0.315	1	1:0.315
KRTAP8-1	0.776	1	1:0.776
L1TD1	0.386	4	3:0.232,4:0.484
L34079.2	0.489	3	1:0.000,3:0.717
LA16c-306E5.2	0	5	1:0.000
LCAT	0.565	6	6:0.000
LILRA6	0.43	8	1:0.000,2:0.000,3:0.316,4:0.396,5:0.727,6:0.396,7:0.000,8:0.555
LILRB3	0.714	14	5:0.772,6:0.596,7:0.000,8:0.000
LIME1	0.749	6	5:0.315
LIMS3	0.286	10	3:0.000,4:0.000,5:0.000,6:0.000,7:0.000,8:0.000,9:0.000,10:0.000
LINC00116	0	9	8:0.000
LINC00493	0	2	1:0.000,2:0.000
LINC01420	0	3	1:0.000
LMO7DN	0.672	4	3:0.000
LPA	0.635	39	3:0.000,4:0.000,5:0.000,6:0.000,7:0.000,8:0.000,9:0.000,10:0.000,11:0.000,12:0.000,13:0.000,14:0.000,15:0.000
LRRC37A	0	14	1:0.000,2:0.000,3:0.000,4:0.000,5:0.000,6:0.000,7:0.000,8:0.000,9:0.000,10:0.000,11:0.000,12:0.000,13:0.000,14:0.000
LRRC37A2	0.342	15	2:0.000,3:0.000,4:0.000,5:0.000,6:0.000,10:0.773,11:0.000
LRRC37A3	0.422	14	3:0.000,5:0.000,6:0.000,7:0.000
LRRC53	0	5	2:0.000,3:0.000,4:0.000,5:0.000
LRRC74B	0	9	1:0.000,2:0.000,3:0.000,4:0.000,5:0.000,6:0.000,7:0.000,8:0.000,9:0.000
LRRC9	0	32	2:0.000,3:0.000,4:0.000,5:0.000,6:0.000,7:0.000,8:0.000,9:0.000,10:0.000,11:0.000,12:0.000,13:0.000,14:0.000,15:0.000,16:0.000,17:0.000,18:0.000,19:0.000,20:0.000,21:0.000,22:0.000,23:0.000,24:0.000,25:0.000,26:0.000,27:0.000,28:0.000,29:0.000,30:0.000,31:0.000,32:0.000
LY6E	0.441	4	1:0.000
LY6G6D	0.58	3	2:0.504,3:0.518
LY6G6E	0	3	1:0.000,2:0.000,3:0.000
LY75	0.6	35	2:0.180,3:0.509,4:0.503,6:0.504,7:0.505,8:0.506,11:0.506,12:0.505,13:0.510,18:0.506,21:0.507,23:0.503,24:0.508,25:0.507,26:0.506,27:0.470,29:0.508,30:0.507,31:0.503,32:0.440,33:0.512,34:0.506
LYPD8	0.335	7	3:0.000,4:0.000,5:0.000,6:0.000
LYRM9	0.738	4	2:0.508
MAGEA9	0	4	4:0.000
MAGEA9B	0	4	4:0.000
MAGEB6P1	0	1	1:0.000
MALAT1	0	1	1:0.000
MAP3K7CL	0.767	8	3:0.000,4:0.000
MBD3L2	0	2	1:0.000,2:0.000
MBD3L3	0	2	1:0.000,2:0.000
MBD3L5	0	2	1:0.000,2:0.000
MDS2	0	7	4:0.000,5:0.000,6:0.000,7:0.000
MED31	0.699	4	4:0.383
MEF2B	0.771	8	4:0.511,5:0.507,6:0.507
METTL10	0.758	7	6:0.181
MILR1	0.251	10	1:0.000,2:0.000,3:0.000,4:0.000,5:0.000
MMP23B	0.648	8	6:0.000,7:0.000,8:0.000
MNX1	0.495	2	2:0.000
MOAP1	0.054	3	3:0.054
MRC1	0	30	1:0.000,2:0.000,3:0.000,4:0.000,5:0.000,6:0.000,7:0.000,8:0.000,9:0.000,10:0.000,11:0.000,12:0.000,13:0.000,14:0.000,15:0.000,16:0.000,17:0.000,18:0.000,19:0.000,20:0.000,21:0.000,22:0.000,23:0.000,24:0.000,25:0.000,26:0.000,27:0.000,28:0.000,29:0.000,30:0.000
MROH1	0.272	43	14:0.000,15:0.000,16:0.000,17:0.000,18:0.000,19:0.000,20:0.000,21:0.000,22:0.000,23:0.000,24:0.000,25:0.000,26:0.000,27:0.000,28:0.000,29:0.000,30:0.000,31:0.000,32:0.000,33:0.000,34:0.000,35:0.000,36:0.000,37:0.000,38:0.000,39:0.000,40:0.000,41:0.000,42:0.000,43:0.000
MRPL30	0.698	6	4:0.503,5:0.000
MS4A18	0	6	1:0.000,2:0.000,3:0.000,4:0.000,5:0.000,6:0.000
MS4A4E	0.655	5	4:0.000,5:0.000
MSLNL	0	15	1:0.000,2:0.000,3:0.000,4:0.000,5:0.000,6:0.000,7:0.000,8:0.000,9:0.000,10:0.000,11:0.000,12:0.000,13:0.000,14:0.000,15:0.000
MTFP1	0.645	4	2:0.508,3:0.506
MTRNR2L1	0	1	1:0.000
MTRNR2L13	0	1	1:0.000
MTRNR2L8	0	1	1:0.000
MUC17	0.775	13	2:0.000,3:0.784,6:0.000,7:0.000,12:0.000
MUC21	0.695	3	1:0.000,2:0.751,3:0.503
MUC3A	0.343	12	2:0.347,5:0.000,6:0.000,7:0.000,8:0.000,9:0.000,10:0.000,11:0.000,12:0.000
MUC5AC	0.11	49	16:0.000,17:0.000,18:0.000,19:0.000,20:0.000,21:0.000,22:0.000,23:0.000,24:0.000,25:0.000,26:0.000,27:0.000,28:0.000,29:0.000,30:0.000,31:0.000,32:0.000,33:0.000,34:0.000,35:0.000,36:0.000,37:0.000,38:0.000,39:0.000,40:0.000,41:0.000,42:0.000,43:0.000,44:0.000,45:0.000,46:0.000,47:0.000,48:0.000,49:0.000
MUCL1	0.59	4	3:0.496,4:0.000
MYL10	0.736	8	1:0.000,3:0.000
MYO15B	0	63	1:0.000,2:0.000,3:0.000,4:0.000,5:0.000,6:0.000,7:0.000,8:0.000,9:0.000,10:0.000,11:0.000,12:0.000,13:0.000,14:0.000,15:0.000,16:0.000,17:0.000,18:0.000,19:0.000,20:0.000,21:0.000,22:0.000,23:0.000,24:0.000,25:0.000,26:0.000,27:0.000,28:0.000,29:0.000,30:0.000,31:0.000,32:0.000,33:0.000,34:0.000,35:0.000,36:0.000,37:0.000,38:0.000,39:0.000,40:0.000,41:0.000,42:0.000,43:0.000,44:0.000,45:0.000,46:…
MYRFL	0.769	25	1:0.000,2:0.000,3:0.000,4:0.000,5:0.000,22:0.000
NACC2	0.498	6	2:0.000
NANOGNB	0.617	4	1:0.255,2:0.733,4:0.000
NAP1L6	0	1	1:0.000
NBPF1	0	29	7:0.000,8:0.000,9:0.000,10:0.000,11:0.000,12:0.000,13:0.000,14:0.000,15:0.000,16:0.000,17:0.000,18:0.000,19:0.000,20:0.000,21:0.000,22:0.000,23:0.000,24:0.000,25:0.000,26:0.000,27:0.000,28:0.000,29:0.000
NBPF10	0.025	90	1:0.000,2:0.000,3:0.000,4:0.000,5:0.000,6:0.000,7:0.000,8:0.000,9:0.000,10:0.000,11:0.000,12:0.000,13:0.000,14:0.000,15:0.000,16:0.000,17:0.000,18:0.000,19:0.000,20:0.000,21:0.000,22:0.000,23:0.000,24:0.000,25:0.000,26:0.000,27:0.000,28:0.000,29:0.000,30:0.000,31:0.000,32:0.000,33:0.000,34:0.000,35:0.000,36:0.000,37:0.000,38:0.000,39:0.000,40:0.000,41:0.000,42:0.000,43:0.000,44:0.000,45:0.000,46:…
NBPF11	0	24	5:0.000,6:0.000,7:0.000,8:0.000,9:0.000,10:0.000,11:0.000,12:0.000,13:0.000,14:0.000,15:0.000,16:0.000,17:0.000,18:0.000,19:0.000,20:0.000,21:0.000,22:0.000,23:0.000,24:0.000
NBPF12	0	36	6:0.000,7:0.000,8:0.000,9:0.000,10:0.000,11:0.000,12:0.000,13:0.000,14:0.000,15:0.000,16:0.000,17:0.000,18:0.000,19:0.000,20:0.000,21:0.000,22:0.000,23:0.000,24:0.000,25:0.000,26:0.000,27:0.000,28:0.000,29:0.000,30:0.000,31:0.000,32:0.000,33:0.000,34:0.000,35:0.000,36:0.000
NBPF14	0	5	1:0.000,2:0.000,3:0.000,4:0.000,5:0.000
NBPF15	0	20	6:0.000,7:0.000,8:0.000,9:0.000,10:0.000,11:0.000,12:0.000,13:0.000,14:0.000,15:0.000,16:0.000,17:0.000,18:0.000,19:0.000,20:0.000
NBPF19	0	6	3:0.000,4:0.000,5:0.000,6:0.000
NBPF26	0.597	26	1:0.000,2:0.000,3:0.000,4:0.000,5:0.000,6:0.000,7:0.000,15:0.000,25:0.000,26:0.246
NBPF3	0.784	15	3:0.505,5:0.502,11:0.509,14:0.000,15:0.742
NBPF4	0.335	16	3:0.000,4:0.000,5:0.000,6:0.000,7:0.000,8:0.000,9:0.000,10:0.000,11:0.000,12:0.000,13:0.000
NBPF6	0.385	16	4:0.000,5:0.000,6:0.000,7:0.000,8:0.000,9:0.000,10:0.000,11:0.000,12:0.000,13:0.000
NBPF8	0.005	138	2:0.000,3:0.000,4:0.000,5:0.000,6:0.000,7:0.000,8:0.000,9:0.000,10:0.000,11:0.000,12:0.000,13:0.000,14:0.000,15:0.000,16:0.000,17:0.000,18:0.000,19:0.000,20:0.000,21:0.000,22:0.000,23:0.000,24:0.000,25:0.000,26:0.000,27:0.000,28:0.000,29:0.000,30:0.000,31:0.000,32:0.000,33:0.000,34:0.000,35:0.000,36:0.000,37:0.000,38:0.000,39:0.000,40:0.000,41:0.000,42:0.000,43:0.000,44:0.000,45:0.000,46:0.497,47…
NBPF9	0.045	29	6:0.000,7:0.000,8:0.000,9:0.616,10:0.495,11:0.000,12:0.000,13:0.000,14:0.000,15:0.000,16:0.000,17:0.000,18:0.000,19:0.000,20:0.000,21:0.000,22:0.000,23:0.000,24:0.000,25:0.000,26:0.000,27:0.000,28:0.000,29:0.000
NCBP2L	0	2	2:0.000
NCF1	0.597	11	1:0.000,5:0.000,8:0.000,9:0.000,11:0.000
NCR3LG1	0.629	5	5:0.000
NDUFA11	0.711	4	3:0.000
NME1-NME2	0.797	5	2:0.262
NOMO2	0.72	31	23:0.000,24:0.000,25:0.000,26:0.000,27:0.000,28:0.000,29:0.000,30:0.000,31:0.000
NPIPB7	0	7	1:0.000,2:0.000,3:0.000,4:0.000,5:0.000,6:0.000,7:0.000
NT5C1B	0.381	10	3:0.507,5:0.089
NT5DC4	0	17	1:0.000,2:0.000,3:0.000,4:0.000,5:0.000,6:0.000,7:0.000,8:0.000,9:0.000,10:0.000,11:0.000,12:0.000,13:0.000,14:0.000,15:0.000,16:0.000,17:0.000
NUTM2D	0	7	1:0.000,2:0.000,3:0.000,4:0.000,5:0.000,6:0.000,7:0.000
OAZ1	0.339	6	3:0.333,4:0.000,5:0.000,6:0.000
OAZ2	0.207	6	3:0.272,4:0.000,5:0.000,6:0.000
OAZ3	0.209	6	3:0.360,4:0.000,5:0.000,6:0.000
OGFOD2	0.788	7	1:0.000,2:0.000,3:0.702
OPN1MW	0.592	6	1:0.000,3:0.000,4:0.000
OR10AD1	0	1	1:0.000
OR10D3	0	1	1:0.000
OR14A2	0	1	1:0.000
OR14I1	0	1	1:0.000
OR14K1	0	1	1:0.000
OR1J2	0	1	1:0.000
OR2A1	0	1	1:0.000
OR2A42	0	1	1:0.000
OR2AJ1	0	1	1:0.000
OR2H2	0	1	1:0.000
OR2J1	0	1	1:0.000
OR4C5	0	1	1:0.000
OR4F17	0	2	2:0.000
OR51H1	0	1	1:0.000
OR51J1	0	1	1:0.000
OR52N2	0	1	1:0.000
OR5H15	0.654	2	2:0.000
OR6B2	0	1	1:0.000
OR6J1	0	1	1:0.000
P2RY11	0.083	2	2:0.067
PAGE3	0	5	2:0.000,3:0.000,4:0.000,5:0.000
PBOV1	0.799	1	1:0.799
PECAM1	0	16	1:0.000,2:0.000,3:0.000,4:0.000,5:0.000,6:0.000,7:0.000,8:0.000,9:0.000,10:0.000,11:0.000,12:0.000,13:0.000,14:0.000,15:0.000,16:0.000
PHLDA1	0.792	2	1:0.792
PI4K2A	0.732	9	2:0.507,3:0.508,4:0.506,7:0.507,9:0.506
PLA2G4B	0.625	21	4:0.511,5:0.508,9:0.504,12:0.507,13:0.511,14:0.502,16:0.507,18:0.506,19:0.503,20:0.503,21:0.505
PLXNA4	0.455	32	13:0.000,14:0.000,15:0.000,16:0.000,17:0.000,18:0.000,19:0.000,20:0.000,21:0.000,22:0.000,23:0.000,24:0.000,25:0.000,26:0.000,27:0.000,28:0.000,29:0.000,30:0.000,31:0.000,32:0.000
PNMA1	0	1	1:0.000
PNMA2	0.091	3	3:0.091
PNMA3	0.288	1	1:0.288
PNMA5	0.28	4	4:0.280
PNMA6A	0.303	2	2:0.303
PNMAL1	0.672	3	2:0.668
POC1B-GALNT4	0.058	3	3:0.000
POM121L7	0	1	1:0.000
POU4F1	0.736	2	2:0.707
PPHLN1	0.744	13	11:0.000,12:0.000,13:0.000
PPIAL4C	0.758	1	1:0.758
PPIAL4D	0.133	1	1:0.133
PPP2R2D	0.583	9	1:0.000,2:0.000,3:0.000,4:0.000,5:0.000,6:0.489
PPP5D1	0.692	4	4:0.000
PRAC1	0.741	2	2:0.545
PRAMEF18	0.6	3	3:0.000
PRAMEF25	0	4	2:0.000,3:0.000,4:0.000
PRAP1	0.707	8	2:0.505,3:0.512,4:0.111
PRH1	0.183	4	1:0.000,3:0.144
PRH1-PRR4	0.741	10	2:0.000,3:0.000,4:0.000,5:0.746
PRIM2	0.453	14	8:0.000,9:0.000,10:0.000,11:0.000,12:0.000,13:0.000,14:0.000
PRM3	0.574	1	1:0.574
PRNT	0	2	2:0.000
PRPH2	0.795	3	3:0.000
PRR26	0	3	1:0.000,2:0.000,3:0.000
PRR34	0.794	2	2:0.000
PSG5	0.783	7	3:0.000
PSG6	0.778	5	4:0.271,5:0.000
PTPRQ	0.057	45	4:0.000,5:0.000,6:0.000,7:0.000,8:0.000,9:0.000,10:0.000,11:0.000,12:0.000,13:0.000,14:0.000,15:0.000,16:0.000,17:0.000,18:0.000,19:0.000,20:0.000,21:0.000,22:0.000,23:0.000,24:0.000,25:0.000,26:0.000,27:0.000,28:0.000,29:0.000,30:0.000,31:0.000,32:0.000,33:0.000,34:0.000,35:0.000,36:0.000,37:0.000,38:0.000,39:0.000,40:0.000,41:0.000,42:0.000,43:0.000,44:0.000,45:0.000
RABIF	0.473	2	2:0.203
RAD51L3-RFFL	0.759	7	1:0.000,6:0.507,7:0.505
RAPGEFL1	0.691	15	1:0.000,2:0.000
RFESD	0.75	6	2:0.000,3:0.000
RFPL3S	0.444	1	1:0.444
RGMB	0.625	5	3:0.189,5:0.502
RMI2	0.584	5	4:0.000
RP1-139D8.6	0	2	1:0.000,2:0.000
RP1-66C13.4	0.456	5	4:0.000,5:0.000
RP11-108O10.8	0.686	19	5:0.116,6:0.511,7:0.511,10:0.507,13:0.512,14:0.510,15:0.431,16:0.507,17:0.508,18:0.511,19:0.508
RP11-111M22.2	0.499	2	2:0.000
RP11-1212A22.4	0	10	3:0.000,4:0.000,5:0.000,6:0.000,7:0.000,8:0.000,9:0.000,10:0.000
RP11-1220K2.2	0	48	2:0.000,3:0.000,4:0.000,5:0.000,6:0.000,7:0.000,8:0.000,9:0.000,10:0.000,11:0.000,12:0.000,13:0.000,14:0.000,15:0.000,16:0.000,17:0.000,18:0.000,19:0.000,20:0.000,21:0.000,22:0.000,23:0.000,24:0.000,25:0.000,26:0.000,27:0.000,28:0.000,29:0.000,30:0.000,31:0.000,32:0.000,33:0.000,34:0.000,35:0.000,36:0.000,37:0.000,38:0.000,39:0.000,40:0.000,41:0.000,42:0.000,43:0.000,44:0.000,45:0.000,46:0.000,47…
RP11-145E5.5	0.611	6	4:0.506,5:0.000
RP11-20I23.1	0.203	3	1:0.066
RP11-215A19.2	0.497	2	2:0.000
RP11-231C14.4	0	8	2:0.000,3:0.000,4:0.000,5:0.000,6:0.000,7:0.000,8:0.000
RP11-249C24.12	0	3	1:0.000,2:0.000,3:0.000
RP11-26J3.4	0.773	8	6:0.505,7:0.000
RP11-315D16.2	0.663	3	2:0.503
RP11-318A15.7	0.419	2	1:0.504,2:0.108
RP11-322E11.6	0.419	3	2:0.000,3:0.000
RP11-330H6.5	0.161	5	5:0.035
RP11-343C2.12	0.162	2	1:0.000,2:0.556
RP11-347C12.3	0	5	1:0.000,2:0.000,3:0.000,4:0.000,5:0.000
RP11-403P17.5	0.673	6	3:0.000
RP11-404P21.8	0.478	4	3:0.000
RP11-407N17.3	0.661	28	2:0.507,4:0.018,5:0.119
RP11-449H3.3	0.516	20	3:0.504,5:0.505,6:0.280,7:0.333,8:0.511,9:0.507,10:0.510,11:0.506,12:0.242,13:0.433,14:0.508,16:0.509,18:0.505,19:0.000
RP11-463D19.2	0.751	8	4:0.506,6:0.000
RP11-468E2.1	0.442	10	6:0.331,7:0.116,8:0.505,9:0.391,10:0.198
RP11-468E2.6	0.629	4	2:0.510,4:0.567
RP11-475E11.9	0.536	6	1:0.000,3:0.503,5:0.507
RP11-505K9.4	0.698	4	1:0.530,2:0.507
RP11-545J16.1	0.644	16	2:0.507,3:0.511,4:0.508,5:0.503,7:0.255,8:0.509,9:0.505,10:0.506,11:0.508
RP11-574F21.3	0.638	18	6:0.000,8:0.165,9:0.504,15:0.511,16:0.508
RP11-812E19.9	0	2	1:0.000,2:0.000
RP11-834C11.12	0.764	2	1:0.458
RP11-849H4.2	0	5	1:0.000,2:0.000,3:0.000,4:0.000,5:0.000
RP11-872D17.8	0.687	4	4:0.308
RP11-903H12.5	0.104	3	2:0.000
RP13-672B3.2	0.61	5	3:0.508,4:0.528
RP3-509I19.11	0.193	4	2:0.000,3:0.000
RP4-539M6.19	0.777	9	5:0.507,6:0.071
RP4-559A3.7	0.666	8	6:0.263,7:0.254
RP4-777O23.3	0.455	5	3:0.000,4:0.507,5:0.507
RP5-1052I5.2	0.431	8	1:0.000,2:0.502,4:0.504,5:0.378,6:0.506,7:0.000,8:0.000
RP5-850E9.3	0.684	3	2:0.000
RP5-864K19.6	0.7	5	1:0.000,4:0.508
RP5-907C10.4	0.729	4	3:0.000
RP6-24A23.6	0	2	1:0.000,2:0.000
RPL17	0.71	7	4:0.511,6:0.505
RPS10	0.681	6	2:0.507,3:0.506
RTEL1-TNFRSF6B	0.766	37	2:0.503,9:0.506,16:0.511,22:0.503,24:0.508,25:0.507,26:0.503,28:0.503,29:0.511,31:0.504,32:0.506,33:0.687
RTN4RL1	0.33	2	2:0.323
RYBP	0.556	4	1:0.000
SAA2-SAA4	0.764	6	5:0.511,6:0.509
SAMD1	0.183	5	1:0.374,2:0.000,3:0.000,4:0.000,5:0.000
SAMD13	0.795	4	4:0.500
SCHIP1	0.784	7	4:0.505,5:0.508
SCIMP	0.646	5	5:0.000
SDHAF2	0.559	4	2:0.504,3:0.000
SEC22B	0.116	5	2:0.000,3:0.000,4:0.000,5:0.000
SETMAR	0.496	3	3:0.000
SHB	0.519	6	1:0.057,2:0.504
SLC19A1	0.783	6	6:0.000
SLC39A3	0.781	3	2:0.014
SMIM10L2A	0	2	1:0.000
SMIM10L2B	0	2	1:0.000
SMIM17	0.689	4	4:0.000
SMIM5	0.778	3	3:0.514
SNAI3	0.793	3	3:0.000
SOX1	0.688	1	1:0.688
SPANXC	0.374	2	1:0.000,2:0.495
SPATA31A6	0.732	4	1:0.000,3:0.000,4:0.777
SPATA31A7	0.721	4	1:0.508,2:0.000,4:0.738
SPTSSB	0	3	3:0.000
SPTY2D1-AS1	0	4	1:0.000,2:0.000,3:0.000,4:0.000
SRGAP2	0.021	22	2:0.000,3:0.000,4:0.000,5:0.000,6:0.000,7:0.000,8:0.000,9:0.000,10:0.000,11:0.000,12:0.000,13:0.000,14:0.000,15:0.000,16:0.000,17:0.000,18:0.000,19:0.000,20:0.000,21:0.000,22:0.000
SRGAP2B	0.259	10	2:0.000,5:0.000,6:0.000,7:0.000,8:0.000,9:0.000,10:0.000
SRGAP2C	0	10	2:0.000,3:0.000,4:0.000,5:0.000,6:0.000,7:0.000,8:0.000,9:0.000,10:0.000
ST20-MTHFS	0.35	4	2:0.000,3:0.275,4:0.502
STON1-GTF2A1L	0.446	11	2:0.034,3:0.502
SYN2	0.699	13	1:0.000,2:0.000,3:0.000
SZRD1	0	4	1:0.000,2:0.000,3:0.000,4:0.000
TAP2	0.465	12	2:0.103,4:0.511,5:0.505,6:0.505,7:0.504,8:0.503,9:0.477,10:0.506,11:0.504
TAS2R19	0	1	1:0.000
TBC1D3F	0.795	14	7:0.000,13:0.510,14:0.705
TBC1D3L	0.687	14	2:0.000,3:0.000,4:0.000,5:0.000,6:0.000,7:0.000
TBX1	0.724	9	3:0.566,9:0.484
TCEANC2	0.699	5	5:0.000
TCEB3CL	0.579	2	1:0.088
TDRD15	0	4	4:0.000
TIGD1	0	1	1:0.000
TIMM23B	0.709	7	1:0.000,5:0.000
TISP43	0	3	2:0.000,3:0.000
TMED7	0.59	3	1:0.505,2:0.260
TMED7-TICAM2	0.505	4	4:0.086
TMEFF1	0.758	10	3:0.508,6:0.510,8:0.508,9:0.503
TMEM110	0.759	8	1:0.506,4:0.508,7:0.507
TMEM114	0.552	4	1:0.000,2:0.000
TMEM155	0.539	6	6:0.000
TMEM189	0.635	6	1:0.504,2:0.508,4:0.503,5:0.502
TMEM200C	0	3	3:0.000
TMEM255A	0.781	7	7:0.000
TMEM30C	0	2	1:0.000,2:0.000
TNFRSF6B	0.766	3	1:0.502
TPD52	0.727	6	1:0.209,3:0.503
TPRXL	0	3	3:0.000
TRAC	0	5	1:0.000,2:0.000,3:0.000,4:0.000
TRAJ1	0	1	1:0.000
TRAJ10	0	1	1:0.000
TRAJ11	0	1	1:0.000
TRAJ12	0	1	1:0.000
TRAJ14	0	1	1:0.000
TRAJ16	0	1	1:0.000
TRAJ17	0	1	1:0.000
TRAJ18	0	1	1:0.000
TRAJ19	0	1	1:0.000
TRAJ2	0	1	1:0.000
TRAJ20	0	1	1:0.000
TRAJ21	0	1	1:0.000
TRAJ22	0	1	1:0.000
TRAJ23	0	1	1:0.000
TRAJ24	0	1	1:0.000
TRAJ25	0	1	1:0.000
TRAJ26	0	1	1:0.000
TRAJ27	0	1	1:0.000
TRAJ28	0	1	1:0.000
TRAJ29	0	1	1:0.000
TRAJ3	0	1	1:0.000
TRAJ30	0	1	1:0.000
TRAJ31	0	1	1:0.000
TRAJ33	0	1	1:0.000
TRAJ34	0	1	1:0.000
TRAJ35	0	1	1:0.000
TRAJ36	0	1	1:0.000
TRAJ37	0	1	1:0.000
TRAJ38	0	1	1:0.000
TRAJ39	0	1	1:0.000
TRAJ40	0	1	1:0.000
TRAJ41	0	1	1:0.000
TRAJ42	0	1	1:0.000
TRAJ43	0	1	1:0.000
TRAJ44	0	1	1:0.000
TRAJ45	0	1	1:0.000
TRAJ48	0	1	1:0.000
TRAJ49	0	1	1:0.000
TRAJ5	0	1	1:0.000
TRAJ50	0	1	1:0.000
TRAJ52	0	1	1:0.000
TRAJ53	0	1	1:0.000
TRAJ54	0	1	1:0.000
TRAJ56	0	1	1:0.000
TRAJ57	0	1	1:0.000
TRAJ58	0	1	1:0.000
TRAJ59	0	1	1:0.000
TRAJ6	0	1	1:0.000
TRAJ61	0	1	1:0.000
TRAJ7	0	1	1:0.000
TRAJ9	0	1	1:0.000
TRAPPC2B	0	2	2:0.000
TRAPPC5	0.607	2	2:0.607
TRAV1-1	0	2	1:0.000,2:0.000
TRAV1-2	0	2	1:0.000,2:0.000
TRAV10	0	2	1:0.000,2:0.000
TRAV12-1	0	2	1:0.000,2:0.000
TRAV12-2	0	2	1:0.000,2:0.000
TRAV12-3	0	2	1:0.000,2:0.000
TRAV13-1	0	2	1:0.000,2:0.000
TRAV13-2	0	2	1:0.000,2:0.000
TRAV14DV4	0	2	1:0.000,2:0.000
TRAV16	0	2	1:0.000,2:0.000
TRAV17	0	2	1:0.000,2:0.000
TRAV18	0	2	1:0.000,2:0.000
TRAV19	0	2	1:0.000,2:0.000
TRAV2	0	2	1:0.000,2:0.000
TRAV20	0	2	1:0.000,2:0.000
TRAV21	0	2	1:0.000,2:0.000
TRAV22	0	2	1:0.000,2:0.000
TRAV23DV6	0	2	1:0.000,2:0.000
TRAV24	0	2	1:0.000,2:0.000
TRAV25	0	2	1:0.000,2:0.000
TRAV26-1	0	2	1:0.000,2:0.000
TRAV26-2	0	2	1:0.000,2:0.000
TRAV27	0	2	1:0.000,2:0.000
TRAV29DV5	0	2	1:0.000,2:0.000
TRAV3	0	2	1:0.000,2:0.000
TRAV30	0	2	1:0.000,2:0.000
TRAV34	0	2	1:0.000,2:0.000
TRAV36DV7	0	2	1:0.000,2:0.000
TRAV38-1	0	2	1:0.000,2:0.000
TRAV39	0	2	1:0.000,2:0.000
TRAV4	0	2	1:0.000,2:0.000
TRAV40	0	2	1:0.000,2:0.000
TRAV41	0	2	1:0.000,2:0.000
TRAV5	0	2	1:0.000,2:0.000
TRAV6	0	2	1:0.000,2:0.000
TRAV7	0	2	1:0.000,2:0.000
TRAV8-1	0	2	1:0.000,2:0.000
TRAV8-2	0	2	1:0.000,2:0.000
TRAV8-3	0	2	1:0.000,2:0.000
TRAV8-4	0	2	1:0.000,2:0.000
TRAV8-6	0	2	1:0.000,2:0.000
TRAV8-7	0	2	1:0.000,2:0.000
TRAV9-1	0	2	1:0.000,2:0.000
TRAV9-2	0	2	1:0.000,2:0.000
TRBC2	0	4	1:0.000,2:0.000,3:0.000,4:0.000
TRBJ2-1	0	1	1:0.000
TRBJ2-2	0	1	1:0.000
TRBJ2-2P	0	1	1:0.000
TRBJ2-3	0	1	1:0.000
TRBJ2-4	0	1	1:0.000
TRBJ2-7	0	1	1:0.000
TRBV19	0	2	1:0.000,2:0.000
TRBV2	0	2	1:0.000,2:0.000
TRBV20-1	0	2	1:0.000,2:0.000
TRBV20OR9-2	0	2	1:0.000,2:0.000
TRBV21OR9-2	0	2	1:0.000,2:0.000
TRBV23-1	0	2	1:0.000,2:0.000
TRBV24-1	0	2	1:0.000,2:0.000
TRBV25-1	0	7	1:0.000,2:0.000,3:0.000,4:0.000,5:0.000,6:0.000,7:0.000
TRBV27	0	2	1:0.000,2:0.000
TRBV28	0	2	1:0.000,2:0.000
TRBV29-1	0	2	1:0.000,2:0.000
TRBV3-1	0	2	1:0.000,2:0.000
TRBV30	0	2	1:0.000,2:0.000
TRBV4-1	0	2	1:0.000,2:0.000
TRBV4-2	0	2	1:0.000,2:0.000
TRBV5-1	0	3	2:0.000,3:0.000
TRBV6-1	0	2	1:0.000,2:0.000
TRBV7-1	0	2	1:0.000,2:0.000
TRDC	0	4	1:0.000,2:0.000,3:0.000
TRDD1	0	1	1:0.000
TRDJ2	0	1	1:0.000
TRDJ3	0	1	1:0.000
TRDJ4	0	1	1:0.000
TRDV1	0	2	1:0.000,2:0.000
TRDV3	0	2	1:0.000,2:0.000
TRGC2	0	8	1:0.000,2:0.000,3:0.000,4:0.000,5:0.000,6:0.000,7:0.000,8:0.000
TRGJ2	0	1	1:0.000
TRGJP1	0	1	1:0.000
TRGJP2	0	1	1:0.000
TRGV10	0	1	1:0.000
TRGV11	0	1	1:0.000
TRGV2	0	2	1:0.000,2:0.000
TRGV3	0	2	1:0.000,2:0.000
TRGV4	0	2	1:0.000,2:0.000
TRGV5	0	3	1:0.000,2:0.000
TRIM16	0.632	11	6:0.177,8:0.509,9:0.512
TRIM39-RPP21	0.573	11	2:0.238,4:0.502,7:0.000
TRIM6	0.757	8	2:0.156
TSPAN7	0.773	8	2:0.508,5:0.506
TTC25	0.567	12	9:0.000,10:0.000,11:0.000,12:0.000
TUBA4B	0	4	1:0.000,2:0.000,3:0.000,4:0.000
TVP23C	0.776	6	3:0.503,5:0.508
TWIST1	0.711	2	1:0.711
U51561.1	0	1	1:0.000
UGT1A1	0.762	5	2:0.508,4:0.505,5:0.302
UGT1A10	0.76	5	2:0.508,4:0.505,5:0.302
UGT1A3	0.762	5	2:0.508,4:0.505,5:0.302
UGT1A4	0.762	5	2:0.508,4:0.505,5:0.302
UGT1A5	0.762	5	2:0.508,4:0.505,5:0.302
UGT1A6	0.761	5	2:0.508,4:0.505,5:0.302
UGT1A8	0.76	5	2:0.508,4:0.505,5:0.302
UGT1A9	0.76	5	2:0.508,4:0.505,5:0.302
UGT2A2	0.723	6	2:0.503,3:0.508,5:0.505,6:0.289
UPK3BL	0.25	6	1:0.000,2:0.000,3:0.000,6:0.000
USO1	0.023	24	2:0.000,3:0.000,4:0.000,5:0.000,6:0.000,7:0.000,8:0.000,9:0.000,10:0.000,11:0.000,12:0.000,13:0.000,14:0.000,15:0.000,16:0.000,17:0.000,18:0.000,19:0.000,20:0.000,21:0.000,22:0.000,23:0.000,24:0.000
USP17L15	0	2	1:0.000,2:0.000
USP17L18	0	1	1:0.000
USP17L2	0	1	1:0.000
USP17L7	0	1	1:0.000
UTS2R	0	1	1:0.000
VAMP2	0.607	5	2:0.504,3:0.509
VCX3B	0.568	3	3:0.499
VKORC1	0.575	3	3:0.000
VN1R2	0.783	1	1:0.783
VNN3	0	8	1:0.000,2:0.000,3:0.000,4:0.000,5:0.000,6:0.000,7:0.000,8:0.000
VPRBP	0.249	25	9:0.000,10:0.000,11:0.000,12:0.000,13:0.000,14:0.000,15:0.000,16:0.000,17:0.000,18:0.000,19:0.000,20:0.000,21:0.000,22:0.000,23:0.000,24:0.000
WBP5	0.654	3	3:0.654
WI2-3308P17.2	0.489	4	2:0.410,3:0.619,4:0.395
XAGE1B	0	4	2:0.000,3:0.000,4:0.000
XXbac-BPG181M17.5	0.601	4	3:0.291
XXbac-BPG32J3.19	0.572	6	2:0.321,3:0.277,4:0.506
XXbac-BPG32J3.20	0	22	1:0.000,2:0.000,3:0.000
XXcos-LUCA11.5	0.588	4	2:0.504
YJEFN3	0.799	6	5:0.000
ZBED6	0.562	1	1:0.562
ZBED6CL	0.495	1	1:0.495
ZBED8	0	2	2:0.000
ZBED9	0.518	4	4:0.000
ZCCHC18	0.593	3	3:0.593
ZCCHC3	0.455	1	1:0.455
ZHX1-C8orf76	0.523	5	3:0.507,4:0.240
ZMYM5	0.622	8	8:0.000
ZMYM6	0.717	16	16:0.386
ZNF208	0.667	4	4:0.000
ZNF487	0	4	1:0.000,2:0.000,3:0.000,4:0.000
ZNF525	0	4	2:0.000,3:0.000,4:0.000
ZNF528	0.648	8	7:0.000
ZNF587	0.788	3	2:0.500
ZNF66	0	4	1:0.000,2:0.000,3:0.000,4:0.000
ZNF667	0.715	5	5:0.670
ZNF670	0.703	7	2:0.654,5:0.000
ZNF718	0.002	4	2:0.000,3:0.000,4:0.000
ZNF724P	0	4	1:0.000,2:0.000,3:0.000,4:0.000
ZNF738	0	5	1:0.000,2:0.000,3:0.000,4:0.000,5:0.000
ZNF763	0.229	4	4:0.073
ZNF788	0	4	1:0.000,2:0.000,3:0.000,4:0.000
ZNF814	0.496	4	3:0.000,4:0.000
ZNF99	0.695	8	1:0.000,6:0.093,7:0.000,8:0.000
ZRSR1	0.192	1	1:0.192
ZSCAN5C	0	5	2:0.000,3:0.000,4:0.000,5:0.000

## Sheet: Table G. Custom Undercovered
Gene Name	Fraction of Bases >20 reads	# Exons	Exon #: Fraction of Bases >20 reads in exon
A1BG	0.741	8	6:0.000,7:0.701
A3GALT2	0.389	5	2:0.000,5:0.214
A4GALT	0.74	2	2:0.740
AAED1	0.598	6	1:0.000,2:0.000
AAK1	0.707	22	8:0.383,9:0.000,12:0.000,13:0.470,17:0.000,19:0.000
AANAT	0.51	4	4:0.000
AARD	0.78	2	1:0.682
AATK	0.334	14	1:0.000,3:0.000,4:0.000,5:0.000,6:0.000,7:0.000,8:0.000,10:0.000,11:0.346,12:0.000
ABCA13	0.761	62	1:0.000,2:0.000,5:0.000,16:0.000,17:0.724,18:0.718,19:0.100,22:0.000,25:0.448,26:0.534,29:0.000,32:0.000,34:0.000,43:0.176,45:0.000,46:0.000,47:0.682,48:0.789,55:0.000,59:0.000,62:0.000
ABCA2	0.65	49	1:0.000,3:0.000,4:0.000,5:0.000,7:0.000,8:0.507,9:0.149,24:0.639,26:0.000,27:0.000,30:0.000,31:0.771,36:0.000,37:0.473,39:0.752,41:0.173,42:0.007,47:0.348,48:0.000
ABCA7	0.73	47	4:0.570,5:0.531,14:0.000,15:0.649,16:0.000,17:0.000,23:0.000,24:0.000,29:0.000,30:0.467,43:0.770,44:0.000,45:0.000,46:0.000
ABCB10	0.767	13	1:0.000
ABCC6	0.787	31	1:0.000,2:0.421,3:0.000,4:0.000,5:0.000,6:0.000,10:0.512,22:0.351,28:0.164
ABCD1	0.657	10	1:0.531,8:0.000,9:0.437,10:0.231
ABHD14A	0.773	5	1:0.000,3:0.000
ABHD14A-ACY1	0.633	17	1:0.000,3:0.000
ABHD15	0.793	2	1:0.670
ABHD16B	0.387	1	1:0.387
ABHD17A	0.52	5	2:0.747,4:0.394,5:0.000
ABHD17C	0.54	3	1:0.234
ABI3	0.613	8	1:0.000,4:0.000,5:0.000,6:0.576,8:0.707
ABI3BP	0.599	35	1:0.000,6:0.000,9:0.000,11:0.000,12:0.000,13:0.000,15:0.000,18:0.000,22:0.000,24:0.000,27:0.031,28:0.000,30:0.183,31:0.000,32:0.000,34:0.000
ABLIM2	0.781	21	1:0.000,2:0.521,3:0.462,7:0.000,11:0.000,18:0.327
ABO	0.672	9	1:0.000,2:0.757,3:0.000,8:0.711,9:0.000
ABTB2	0.637	17	1:0.048,4:0.784,7:0.794,8:0.000,17:0.490
AC004076.7	0.064	3	1:0.341,2:0.000,3:0.000
AC006538.4	0.798	3	3:0.505
AC007040.11	0.785	6	6:0.000
AC007906.1	0.506	4	2:0.000,4:0.000
AC009065.4	0.391	3	1:0.000
AC024592.12	0.427	4	1:0.000,3:0.000
AC037459.4	0.386	5	2:0.000,4:0.000
AC073130.2	0	2	1:0.000,2:0.000
AC087651.1	0	3	1:0.000,2:0.000,3:0.000
AC092835.2	0.11	5	1:0.000,2:0.000,3:0.000,4:0.000,5:0.136
AC104073.2	0	3	1:0.000,2:0.000,3:0.000
AC104389.1	0.365	3	1:0.595,2:0.563,3:0.000
AC104389.2	0.049	3	1:0.476,2:0.000,3:0.000
AC104809.3	0	32	1:0.000,2:0.000,3:0.000,4:0.000,5:0.000,6:0.000,7:0.000,8:0.000,9:0.000,10:0.000,11:0.000,12:0.000,13:0.000,14:0.000,15:0.000,16:0.000,17:0.000,18:0.000,19:0.000,20:0.000,21:0.000,22:0.000,23:0.000,24:0.000,25:0.000,26:0.000,27:0.000,28:0.000,29:0.000,30:0.000,31:0.000,32:0.000
AC124312.1	0.086	1	1:0.086
AC129492.1	0.386	1	1:0.386
AC138969.4	0	10	3:0.000,4:0.000,5:0.000,6:0.000,7:0.000,8:0.000,9:0.000,10:0.000
AC231657.1	0.179	3	2:0.000,3:0.000
AC241585.2	0	1	1:0.000
AC245100.1	0	1	1:0.000
ACAN	0.722	18	4:0.000,7:0.733,8:0.000,11:0.762,12:0.669,18:0.000
ACAP3	0.535	24	1:0.000,2:0.000,3:0.000,9:0.080,10:0.000,15:0.000,16:0.000,20:0.000,21:0.000,22:0.000,24:0.000
ACKR4	0.403	2	2:0.403
ACOT1	0.236	3	1:0.000,3:0.158
ACOT2	0.458	4	2:0.394,4:0.325
ACOT4	0.775	3	1:0.376
ACP6	0.764	10	1:0.000,5:0.034
ACPT	0.667	11	1:0.000,2:0.000,3:0.000,5:0.636,11:0.241
ACR	0.548	5	2:0.613,5:0.112
ACRC	0.783	13	2:0.000,4:0.000,6:0.000,8:0.787,12:0.566
ACSM2B	0.755	14	2:0.367,3:0.000,9:0.000
ACSM4	0.772	13	2:0.483,4:0.590,8:0.111,12:0.417,13:0.000
ACSM6	0.466	11	2:0.000,3:0.000,8:0.000,10:0.000,11:0.000
ACTL10	0.686	1	1:0.686
ACTR3B	0.632	12	1:0.000,2:0.000,4:0.000,6:0.000,7:0.000
ACTR3C	0.477	8	3:0.000,4:0.000,7:0.000
ACY3	0.787	8	3:0.517,7:0.182
ADAD2	0.695	10	1:0.309,2:0.000,10:0.000
ADAL	0.7	9	8:0.000,9:0.000
ADAM32	0.584	25	1:0.000,2:0.000,3:0.000,4:0.000,7:0.000,12:0.586,14:0.000,16:0.000,18:0.000,22:0.000,23:0.000
ADAM33	0.608	22	1:0.000,2:0.725,9:0.323,10:0.000,11:0.000,15:0.000,16:0.000,19:0.338,20:0.000
ADAM8	0.585	23	1:0.000,2:0.000,4:0.772,5:0.000,6:0.000,10:0.000,12:0.000,18:0.353,20:0.000,22:0.000
ADAMTS13	0.787	29	7:0.000,8:0.000,9:0.000,12:0.000,19:0.000,27:0.373
ADAMTS17	0.775	22	1:0.000,2:0.000,11:0.000,21:0.000
ADAMTS20	0.733	39	5:0.000,7:0.000,11:0.000,12:0.671,17:0.000,19:0.000,24:0.000,28:0.311,29:0.000,34:0.000,35:0.000,37:0.000,38:0.000,39:0.000
ADAMTS7	0.615	24	1:0.000,2:0.612,7:0.567,9:0.000,10:0.000,13:0.000,14:0.000,17:0.646,18:0.570,19:0.785,20:0.000,21:0.000,22:0.245,23:0.319,24:0.241
ADAMTS8	0.667	9	1:0.000,4:0.000
ADAMTSL1	0.778	29	13:0.765,14:0.705,18:0.299,19:0.667,21:0.000,26:0.000,29:0.000
ADAMTSL2	0.596	19	5:0.000,10:0.000,12:0.000,13:0.157,14:0.000,15:0.788,16:0.503,17:0.000
ADAMTSL5	0.478	12	2:0.000,3:0.000,6:0.000,7:0.000,10:0.000,11:0.597,12:0.709
ADAP1	0.729	11	1:0.000,2:0.000,3:0.000
ADARB2	0.613	10	3:0.373,5:0.598,7:0.692,8:0.000
ADAT3	0.239	2	2:0.239
ADCK5	0.592	15	1:0.000,3:0.407,8:0.000,9:0.000,12:0.000,13:0.285,15:0.000
ADCY4	0.794	26	2:0.000,3:0.611,4:0.000,5:0.600,14:0.000,18:0.000
ADCYAP1	0.751	4	2:0.000
ADGB	0	36	1:0.000,2:0.000,3:0.000,4:0.000,5:0.000,6:0.000,7:0.000,8:0.000,9:0.000,10:0.000,11:0.000,12:0.000,13:0.000,14:0.000,15:0.000,16:0.000,17:0.000,18:0.000,19:0.000,20:0.000,21:0.000,22:0.000,23:0.000,24:0.000,25:0.000,26:0.000,27:0.000,28:0.000,29:0.000,30:0.000,31:0.000,32:0.000,33:0.000,34:0.000,35:0.000,36:0.000
ADGRA1	0.57	7	2:0.000,7:0.391
ADGRA2	0.632	19	1:0.000,7:0.000,14:0.000,19:0.391
ADGRB1	0.565	31	2:0.000,3:0.414,4:0.000,11:0.559,17:0.000,18:0.000,22:0.000,25:0.669,26:0.677,27:0.775,28:0.537,30:0.000,31:0.000
ADGRB2	0.764	30	4:0.000,5:0.000,9:0.000,13:0.561,15:0.727,21:0.537,23:0.000,26:0.697,29:0.333
ADGRD2	0	22	1:0.000,2:0.000,3:0.000,4:0.000,5:0.000,6:0.000,7:0.000,8:0.000,9:0.000,10:0.000,11:0.000,12:0.000,13:0.000,14:0.000,15:0.000,16:0.000,17:0.000,18:0.000,19:0.000,20:0.000,21:0.000
ADGRF3	0.76	13	1:0.000,2:0.000,3:0.000,5:0.000,6:0.000
ADGRG6	0.792	25	2:0.000,5:0.000,9:0.000,11:0.652,12:0.000,13:0.720,15:0.227,16:0.000,17:0.000,21:0.474,24:0.641
ADGRL3	0.64	24	2:0.000,3:0.631,5:0.000,9:0.000,10:0.430,13:0.000,22:0.000,23:0.000,24:0.179
ADGRV1	0.754	90	1:0.000,2:0.043,3:0.000,4:0.000,5:0.000,6:0.728,14:0.287,16:0.371,20:0.613,25:0.000,29:0.713,30:0.231,31:0.727,32:0.000,35:0.000,36:0.000,42:0.000,47:0.374,50:0.301,58:0.467,62:0.050,65:0.242,67:0.182,69:0.000,70:0.762,71:0.000,75:0.000,79:0.605,81:0.000,87:0.000,88:0.000,89:0.472,90:0.000
ADH5	0.796	9	2:0.000,4:0.000
ADI1	0.778	4	1:0.000
ADIRF	0.71	3	2:0.000
ADM2	0.085	2	1:0.000,2:0.113
ADM5	0.16	2	2:0.000
ADO	0.48	1	1:0.480
ADRA1B	0.712	2	2:0.267
ADRA1D	0.517	2	1:0.446,2:0.645
ADRA2A	0.564	1	1:0.564
ADRA2C	0.523	1	1:0.523
ADRB1	0.588	1	1:0.588
ADRB3	0.323	2	1:0.310
AEBP2	0.357	9	1:0.219,3:0.000,5:0.000,6:0.000,7:0.325,8:0.000,9:0.000
AES	0.68	7	1:0.000,4:0.000,6:0.307,7:0.703
AF165138.7	0	7	1:0.000,2:0.000,3:0.000,4:0.000,5:0.000,6:0.000,7:0.000
AGAP2	0.793	18	7:0.000,8:0.799,11:0.546,17:0.766,18:0.000
AGAP4	0.109	7	1:0.000,2:0.000,3:0.000,4:0.000,6:0.000,7:0.123
AGAP5	0.447	8	2:0.652,3:0.000,5:0.000,6:0.000,7:0.000,8:0.421
AGAP6	0.704	8	6:0.000,8:0.636
AGAP9	0.533	8	1:0.000,2:0.000,3:0.000,4:0.000,5:0.000,7:0.000,8:0.731
AGBL3	0	17	2:0.000,3:0.000,4:0.000,5:0.000,6:0.000,7:0.000,8:0.000,9:0.000,10:0.000,11:0.000,12:0.000,13:0.000,14:0.000,15:0.000,16:0.000,17:0.000
AGBL4	0.121	14	1:0.000,2:0.000,3:0.000,4:0.000,5:0.000,8:0.000,9:0.000,10:0.000,11:0.325,12:0.000,13:0.000,14:0.000
AGMAT	0.743	7	1:0.000
AGPAT2	0.755	6	6:0.000
AGRN	0.618	36	1:0.000,4:0.000,5:0.000,19:0.000,22:0.317,23:0.000,24:0.000,26:0.196,30:0.571,31:0.000,32:0.347,34:0.431,35:0.000,36:0.000
AGXT	0.686	11	3:0.000,4:0.000,9:0.000,11:0.000
AHI1	0.706	27	2:0.000,8:0.000,9:0.000,12:0.429,13:0.000,15:0.000,16:0.000,17:0.565,21:0.066,24:0.000,25:0.000,27:0.000
AIF1L	0.678	7	1:0.000,2:0.000,3:0.000
AIM1L	0.588	20	2:0.487,3:0.000,4:0.000,11:0.764,12:0.000,14:0.000,17:0.000
AIRE	0.708	14	1:0.000,4:0.000,9:0.000,10:0.628,12:0.000
AJAP1	0.741	6	2:0.600
AJUBA	0.651	8	1:0.438
AK1	0.672	7	6:0.000
AK3	0.779	5	1:0.000
AK4	0.774	6	2:0.000
AK8	0.69	13	6:0.524,7:0.000,11:0.000,13:0.193
AK9	0.548	41	2:0.692,4:0.717,13:0.000,14:0.000,15:0.000,16:0.000,17:0.000,18:0.000,19:0.000,20:0.000,21:0.000,22:0.000,23:0.000,24:0.000,30:0.000,31:0.000,32:0.000,33:0.000,34:0.000
AKAP17A	0	5	2:0.000,3:0.000,4:0.000,5:0.000
AKAP8L	0.777	14	2:0.000,14:0.000
AKIP1	0.714	6	2:0.185
AKIRIN1	0.62	5	1:0.000
AKIRIN2	0.616	5	1:0.000
AKR1B15	0.757	12	3:0.000,8:0.449,12:0.000
AKR1C1	0.746	9	4:0.000,6:0.318,8:0.000
AKR1C2	0.544	9	4:0.000,6:0.336,7:0.000,8:0.000,9:0.000
AKT1S1	0.376	5	2:0.111,5:0.000
AL022578.1	0	1	1:0.000
AL023806.1	0	1	1:0.000
AL135842.1	0.753	2	1:0.000
AL365181.2	0.374	2	2:0.261
AL513523.2	0.525	4	1:0.521
AL645922.1	0.551	2	2:0.000
ALDH16A1	0.737	17	1:0.000,2:0.000,6:0.604,7:0.000,14:0.000
ALDH3B1	0.553	10	2:0.000,3:0.000,4:0.000,9:0.560,10:0.000
ALDH4A1	0.737	15	1:0.000,2:0.755,3:0.000,5:0.474,9:0.568,10:0.553,11:0.000
ALDH5A1	0.78	10	1:0.000
ALG13	0.675	27	5:0.000,8:0.000,9:0.671,10:0.000,11:0.000,12:0.000,13:0.000,14:0.000,21:0.000,24:0.080,25:0.000,27:0.741
ALKBH4	0.785	3	1:0.610,3:0.750
ALKBH6	0.67	7	7:0.000
ALKBH7	0.694	4	1:0.000
ALKBH8	0.394	12	7:0.000,9:0.000,10:0.000,11:0.000,12:0.000
ALPP	0.761	11	8:0.681,9:0.000,10:0.752,11:0.595
ALPPL2	0.619	11	8:0.000,9:0.000,10:0.000,11:0.448
ALX3	0.766	4	1:0.166
ALX4	0.623	4	1:0.000
ALYREF	0.595	6	1:0.000,4:0.000
AMDHD2	0.734	11	1:0.000,5:0.408,10:0.000
AMELY	0	6	2:0.000,3:0.000,4:0.000,5:0.000,6:0.000
AMH	0.113	5	1:0.000,2:0.000,3:0.000,4:0.000,5:0.221
AMMECR1	0.638	6	1:0.233
AMN	0.382	12	1:0.000,6:0.464,7:0.000,8:0.000,9:0.000,10:0.000,11:0.000,12:0.000
AMOTL1	0.725	13	1:0.000,5:0.000,7:0.000,8:0.000,12:0.627,13:0.000
AMY1A	0.012	11	2:0.000,3:0.000,4:0.000,5:0.000,6:0.000,7:0.146,8:0.000,9:0.000,10:0.000,11:0.000
AMY1B	0	11	2:0.000,3:0.000,4:0.000,5:0.000,6:0.000,7:0.000,8:0.000,9:0.000,10:0.000,11:0.000
AMY1C	0.145	10	1:0.000,2:0.000,3:0.000,4:0.000,5:0.000,8:0.000,9:0.000,10:0.000
AMY2A	0.205	11	4:0.000,5:0.000,6:0.000,7:0.000,8:0.000,9:0.000,10:0.000,11:0.000
ANAPC1	0.393	48	4:0.000,5:0.000,8:0.568,10:0.000,19:0.684,20:0.000,25:0.000,26:0.000,27:0.000,28:0.000,29:0.000,30:0.000,31:0.000,32:0.000,33:0.000,34:0.000,35:0.000,37:0.000,38:0.356,39:0.000,40:0.000,41:0.090,42:0.000,43:0.000,44:0.000,45:0.000,46:0.000,47:0.111,48:0.000
ANGPTL4	0.695	7	1:0.000,5:0.438
ANGPTL6	0.678	6	2:0.218
ANHX	0	8	1:0.000,2:0.000,3:0.000,4:0.000,5:0.000,6:0.000,7:0.000,8:0.000
ANKDD1B	0	14	1:0.000,2:0.000,3:0.000,4:0.000,5:0.000,6:0.000,7:0.000,8:0.000,9:0.000,10:0.000,11:0.000,12:0.000,13:0.000,14:0.000
ANKIB1	0.657	20	2:0.000,5:0.000,8:0.000,10:0.000,11:0.000,12:0.000,14:0.000,18:0.000
ANKK1	0.474	8	1:0.000,7:0.000,8:0.244
ANKLE1	0.683	9	1:0.000,2:0.000,3:0.000,4:0.000
ANKRD10	0.761	6	1:0.000,3:0.000
ANKRD13B	0.743	15	1:0.000,12:0.203,15:0.000
ANKRD13D	0.621	15	1:0.000,2:0.000,3:0.000,8:0.000,14:0.543,15:0.000
ANKRD18A	0.058	16	1:0.000,2:0.000,3:0.690,4:0.000,5:0.000,6:0.000,7:0.000,8:0.000,9:0.000,10:0.000,11:0.000,12:0.292,13:0.000,14:0.000,15:0.000
ANKRD18B	0.134	16	1:0.000,2:0.357,4:0.000,5:0.000,6:0.000,7:0.000,8:0.000,9:0.000,10:0.000,11:0.000,12:0.731,13:0.199,14:0.000,15:0.000
ANKRD2	0.433	9	1:0.000,2:0.000,4:0.000,5:0.566,7:0.000,9:0.373
ANKRD20A1	0.04	15	1:0.000,2:0.000,3:0.000,4:0.000,5:0.000,6:0.000,7:0.000,8:0.000,10:0.000,11:0.000,12:0.000,13:0.000,14:0.000,15:0.013
ANKRD20A2	0	15	1:0.000,2:0.000,3:0.000,4:0.000,5:0.000,6:0.000,7:0.000,8:0.000,9:0.000,10:0.000,11:0.000,12:0.000,13:0.000,14:0.000,15:0.000
ANKRD20A4	0.119	15	1:0.000,2:0.000,3:0.000,4:0.000,5:0.000,6:0.000,7:0.000,8:0.000,9:0.000,10:0.000,11:0.000,14:0.000,15:0.090
ANKRD23	0.748	9	6:0.636,7:0.000,9:0.000
ANKRD24	0.294	22	2:0.000,3:0.000,4:0.000,5:0.000,7:0.000,10:0.000,12:0.000,13:0.000,14:0.000,15:0.000,16:0.000,17:0.000,18:0.216,21:0.788,22:0.449
ANKRD28	0.663	28	1:0.000,4:0.000,6:0.000,7:0.000,11:0.000,13:0.000,14:0.191,15:0.000,16:0.000,18:0.000,19:0.000,22:0.795
ANKRD30B	0.244	36	1:0.000,2:0.000,3:0.092,4:0.000,5:0.580,6:0.000,7:0.748,8:0.000,9:0.000,10:0.000,12:0.000,18:0.000,20:0.000,22:0.000,23:0.000,24:0.000,26:0.000,27:0.000,28:0.000,29:0.000,30:0.000,31:0.000,32:0.000,33:0.000,34:0.000,35:0.000,36:0.194
ANKRD30BL	0.054	6	1:0.000,2:0.000,3:0.000,4:0.000,5:0.000,6:0.429
ANKRD31	0	25	1:0.000,2:0.000,3:0.000,4:0.000,5:0.000,6:0.000,7:0.000,8:0.000,9:0.000,10:0.000,11:0.000,12:0.000,13:0.000,14:0.000,15:0.000,16:0.000,17:0.000,18:0.000,19:0.000,20:0.000,21:0.000,22:0.000,23:0.000,24:0.000,25:0.000
ANKRD32	0.425	21	2:0.000,3:0.000,4:0.000,5:0.000,6:0.000,7:0.000,8:0.000,9:0.000,10:0.000,11:0.000,12:0.000,13:0.000,14:0.000
ANKRD34C	0	1	1:0.000
ANKRD36	0.168	76	2:0.000,3:0.730,4:0.000,5:0.000,6:0.000,8:0.000,9:0.000,10:0.000,11:0.000,12:0.000,13:0.000,14:0.000,15:0.000,16:0.000,17:0.000,18:0.000,19:0.000,20:0.000,21:0.000,22:0.000,23:0.000,25:0.000,26:0.699,27:0.000,28:0.000,30:0.370,33:0.000,34:0.000,38:0.000,40:0.000,42:0.000,43:0.000,44:0.000,46:0.178,48:0.000,49:0.000,50:0.000,51:0.000,52:0.000,53:0.000,54:0.000,56:0.671,58:0.000,59:0.000,60:0.000,6…
ANKRD36B	0.206	44	2:0.000,3:0.563,4:0.000,5:0.696,6:0.000,7:0.000,9:0.000,11:0.000,12:0.000,18:0.000,20:0.671,21:0.000,22:0.000,24:0.000,25:0.000,26:0.000,27:0.000,28:0.000,29:0.655,30:0.000,31:0.000,32:0.000,33:0.000,34:0.000,35:0.000,36:0.000,37:0.000,38:0.000,39:0.000,40:0.000,41:0.000,42:0.000,43:0.000
ANKRD36C	0.344	67	2:0.000,4:0.000,5:0.362,6:0.000,8:0.000,9:0.000,10:0.000,11:0.000,12:0.000,13:0.000,14:0.000,15:0.000,16:0.000,17:0.000,18:0.000,19:0.000,20:0.000,21:0.000,22:0.000,23:0.000,24:0.000,25:0.000,29:0.000,30:0.000,32:0.521,38:0.000,39:0.000,40:0.000,42:0.000,43:0.000,44:0.000,45:0.000,46:0.000,48:0.096,50:0.000,51:0.000,52:0.000,55:0.000,56:0.000,57:0.000,58:0.000,59:0.000,60:0.000,61:0.000,62:0.000,…
ANKRD39	0.726	4	1:0.000,3:0.750
ANKRD42	0.728	11	2:0.713,8:0.321,10:0.000,11:0.294
ANKRD52	0.779	28	1:0.000,3:0.000,5:0.000,11:0.000,16:0.795,17:0.000,20:0.000,27:0.000
ANKRD54	0.637	8	1:0.000
ANKRD6	0.649	16	2:0.000,3:0.030,4:0.192,5:0.000,6:0.000,11:0.563,13:0.007
ANKRD60	0	4	1:0.000,2:0.000,3:0.000,4:0.000
ANKRD62	0	14	1:0.000,2:0.000,3:0.000,4:0.000,5:0.000,6:0.000,7:0.000,8:0.000,9:0.000,10:0.000,11:0.000,12:0.000,13:0.000,14:0.000
ANKRD65	0	4	2:0.000,3:0.000,4:0.000
ANKRD66	0	5	1:0.000,2:0.000,3:0.000,4:0.000,5:0.000
ANKRD9	0.081	4	4:0.081
ANKS1B	0.76	26	2:0.000,5:0.000,10:0.608,14:0.000,16:0.000,17:0.000,18:0.000,20:0.341,22:0.000,23:0.000
ANKUB1	0	6	1:0.000,2:0.000,3:0.000,4:0.000,5:0.000,6:0.000
ANO1	0.776	26	2:0.459,3:0.768,8:0.000,11:0.677,13:0.000,14:0.000,15:0.000,26:0.311
ANO7	0.744	25	2:0.000,9:0.000,12:0.000,17:0.600,20:0.379,21:0.000
ANO8	0.632	18	1:0.000,2:0.342,9:0.078,13:0.197,16:0.000,18:0.264
ANO9	0.798	23	2:0.000,3:0.000,8:0.578,9:0.000,16:0.690,18:0.266
ANP32B	0.681	7	1:0.000,5:0.000,7:0.000
ANTXR2	0.514	17	1:0.697,3:0.000,4:0.000,5:0.000,6:0.000,8:0.000,10:0.000,11:0.000,13:0.000,16:0.000
ANTXRL	0	17	1:0.000,2:0.000,3:0.000,4:0.000,5:0.000,6:0.000,7:0.000,8:0.000,9:0.000,10:0.000,11:0.000,12:0.000,13:0.000,14:0.000,15:0.000,16:0.000,17:0.000
ANXA6	0.789	26	2:0.000,9:0.000,12:0.602,22:0.309,25:0.138,26:0.000
ANXA8	0.301	12	2:0.000,3:0.000,5:0.000,6:0.000,9:0.000,10:0.000,11:0.000,12:0.317
ANXA8L1	0.253	12	2:0.000,3:0.000,4:0.658,5:0.000,6:0.000,9:0.000,10:0.000,11:0.000,12:0.000
AP000349.2	0.635	3	1:0.502
AP000721.4	0	3	1:0.000,2:0.000,3:0.000
AP1AR	0.706	10	1:0.000,3:0.000,4:0.000,5:0.000,8:0.541
AP1M2	0.785	12	1:0.000,2:0.669,8:0.389,10:0.706,11:0.000,12:0.000
AP1S1	0.646	5	1:0.000,2:0.682,3:0.000
AP2A1	0.592	24	3:0.252,6:0.637,7:0.000,8:0.000,12:0.000,14:0.000,15:0.000,20:0.000,21:0.316,23:0.000
AP2A2	0.715	22	1:0.000,6:0.578,9:0.574,15:0.000,16:0.699,18:0.000,21:0.000,22:0.000
AP3S1	0.784	6	1:0.000,4:0.208
AP4S1	0.703	6	6:0.000
AP5B1	0.632	2	1:0.000,2:0.670
AP5Z1	0.665	17	5:0.000,6:0.000,9:0.319,11:0.000,12:0.000,14:0.000
APBA1	0.785	13	2:0.550
APBA3	0.432	11	3:0.000,4:0.000,5:0.000,6:0.000,8:0.000,9:0.000,10:0.000,11:0.000
APC2	0.168	15	2:0.312,3:0.077,4:0.790,5:0.000,6:0.000,7:0.000,8:0.000,9:0.000,10:0.000,15:0.088
APCDD1L	0.707	4	2:0.000,3:0.637
APELA	0	3	1:0.000,2:0.000
APLN	0	3	1:0.000,2:0.000
APOBEC3A	0.59	5	1:0.000,3:0.315,5:0.000
APOBR	0.463	4	2:0.451,3:0.599,4:0.000
APOE	0.538	4	4:0.386
APOLD1	0.652	2	2:0.651
APOM	0.799	6	1:0.000
APOOL	0.444	9	4:0.000,5:0.000,6:0.000,7:0.000,9:0.000
APOPT1	0.739	5	1:0.000
APRT	0.648	5	1:0.000,2:0.000
AQP12A	0.434	4	2:0.566,3:0.000,4:0.000
AQP12B	0.431	3	1:0.656,2:0.000,3:0.000
AQP3	0.717	6	1:0.000,3:0.000
AR	0.713	8	1:0.566,4:0.712
ARAP1	0.742	35	3:0.230,4:0.000,12:0.680,15:0.000,19:0.469,21:0.659,28:0.316,31:0.000
ARFGEF3	0.772	34	3:0.671,8:0.000,9:0.000,11:0.000,17:0.000,19:0.000,25:0.000,29:0.000,32:0.000,33:0.714
ARHGAP11B	0.66	11	2:0.732,4:0.000
ARHGAP22	0.595	10	4:0.783,9:0.066
ARHGAP23	0	24	1:0.000,2:0.000,3:0.000,4:0.000,5:0.000,6:0.000,7:0.000,8:0.000,9:0.000,10:0.000,11:0.000,12:0.000,13:0.000,14:0.000,15:0.000,16:0.000,17:0.000,18:0.000,19:0.000,20:0.000,21:0.000,22:0.000,23:0.000,24:0.000
ARHGAP27	0.516	17	1:0.000,2:0.169,13:0.253,16:0.585,17:0.000
ARHGAP4	0.697	19	2:0.502,4:0.000,7:0.000,8:0.000,10:0.000,11:0.000,12:0.000,16:0.261
ARHGAP40	0	15	2:0.000,3:0.000,4:0.000,5:0.000,6:0.000,7:0.000,8:0.000,9:0.000,10:0.000,11:0.000,12:0.000,13:0.000,14:0.000,15:0.000
ARHGAP42	0	24	1:0.000,2:0.000,3:0.000,4:0.000,5:0.000,6:0.000,7:0.000,8:0.000,9:0.000,10:0.000,11:0.000,12:0.000,13:0.000,14:0.000,15:0.000,16:0.000,17:0.000,18:0.000,19:0.000,20:0.000,21:0.000,22:0.000,23:0.000,24:0.000
ARHGAP44	0.673	21	1:0.000,2:0.000,3:0.000,6:0.429,7:0.636,11:0.000,13:0.000,16:0.602,17:0.000,18:0.000
ARHGAP6	0.71	13	1:0.423,3:0.000,13:0.346
ARHGDIG	0.676	6	1:0.000,6:0.410
ARHGEF16	0.552	15	2:0.000,3:0.000,4:0.000,5:0.000,10:0.000
ARHGEF18	0.662	21	11:0.000,13:0.000,17:0.004,18:0.000
ARHGEF19	0.705	16	6:0.000,7:0.000,8:0.392,11:0.000,12:0.565
ARHGEF26	0.77	15	3:0.000,4:0.397,5:0.000,6:0.000,7:0.634,9:0.693,10:0.000
ARHGEF28	0.533	37	5:0.000,7:0.000,8:0.000,10:0.000,13:0.000,15:0.379,20:0.000,22:0.573,23:0.000,24:0.000,26:0.000,27:0.000,28:0.000,30:0.000,34:0.195,35:0.575,36:0.000,37:0.000
ARHGEF33	0	18	3:0.000,4:0.000,5:0.000,6:0.000,7:0.000,8:0.000,9:0.000,10:0.000,11:0.000,12:0.000,13:0.000,14:0.000,15:0.000,16:0.000,17:0.000,18:0.000
ARHGEF35	0.087	2	2:0.087
ARHGEF38	0.28	14	5:0.000,6:0.000,7:0.000,8:0.000,9:0.000,10:0.000,11:0.000,12:0.000,13:0.000,14:0.000
ARHGEF39	0.791	9	1:0.000,7:0.683
ARHGEF5	0.131	15	2:0.104,3:0.000,4:0.000,5:0.000,6:0.224,7:0.000,8:0.000,9:0.000,10:0.000,11:0.000,12:0.000,13:0.000
ARHGEF9	0.644	11	1:0.000,3:0.000,5:0.000,10:0.000
ARID1B	0.758	19	1:0.010,16:0.000
ARID3A	0.577	9	2:0.000,3:0.089,5:0.761,9:0.755
ARID3C	0.63	7	1:0.421,3:0.000,4:0.686
ARID5A	0.791	7	1:0.000,5:0.000,6:0.000
ARIH2OS	0.723	1	1:0.723
ARL1	0.69	6	2:0.000,6:0.000
ARL10	0.751	4	1:0.000
ARL15	0.637	5	1:0.792,3:0.000,5:0.000
ARL17A	0	4	2:0.000,3:0.000,4:0.000
ARL2	0.766	5	1:0.062,2:0.676,4:0.630
ARL5C	0	6	1:0.000,2:0.000,3:0.000,4:0.000,5:0.000,6:0.000
ARL6IP4	0.328	6	1:0.152,2:0.000,3:0.246
ARMC10	0.671	6	1:0.000,6:0.349
ARMCX4	0	2	2:0.000
ARMCX6	0.559	3	3:0.559
ARPC1B	0.798	10	2:0.688,8:0.000
ARPC5L	0.675	6	3:0.000
ARRDC4	0.756	8	1:0.000
ARSA	0.596	8	1:0.000,2:0.266,5:0.720,6:0.000
ARSD	0.782	10	1:0.000,5:0.507,10:0.624
ARTN	0.303	5	4:0.423,5:0.170
ARVCF	0.72	20	3:0.000,5:0.528,6:0.628,10:0.000,19:0.000
ARX	0.05	5	1:0.194,2:0.000,4:0.000,5:0.000
ASAH2B	0.173	6	3:0.000,4:0.000,5:0.000,6:0.000
ASB10	0.722	6	1:0.766,2:0.299,4:0.000
ASB13	0.686	6	1:0.000,2:0.000
ASB14	0.46	11	2:0.000,3:0.000,4:0.000,5:0.000,6:0.000,7:0.000
ASB16	0.733	5	3:0.343,5:0.785
ASB18	0.367	6	3:0.000,4:0.000,5:0.000
ASCL1	0.612	2	1:0.612
ASCL2	0	2	1:0.000
ASCL4	0.335	1	1:0.335
ASF1A	0.748	4	1:0.000,4:0.784
ASIP	0.669	4	4:0.254
ASMT	0	8	1:0.000,2:0.000,3:0.000,4:0.000,5:0.000,6:0.000,7:0.000,8:0.000
ASMTL	0	13	1:0.000,2:0.000,3:0.000,4:0.000,5:0.000,6:0.000,7:0.000,8:0.000,9:0.000,10:0.000,11:0.000,12:0.000,13:0.000
ASPA	0.752	6	2:0.000
ASPDH	0.494	7	1:0.000,2:0.000,4:0.100,6:0.729,7:0.000
ASPG	0.604	16	2:0.000,5:0.000,6:0.528,7:0.000,11:0.000,14:0.000,15:0.000
ASRGL1	0.679	7	2:0.000,6:0.027
ATAD2B	0.628	28	1:0.000,3:0.000,5:0.000,6:0.000,7:0.000,8:0.000,9:0.000,11:0.483,12:0.000,13:0.000,19:0.699,21:0.563,22:0.662,23:0.000,27:0.000,28:0.000
ATAD3A	0.746	16	1:0.000,3:0.000,4:0.000,13:0.465,15:0.670
ATAD3B	0.725	16	1:0.000,3:0.000,4:0.000,8:0.526,11:0.792,15:0.670
ATAD3C	0.726	12	4:0.179,7:0.000,9:0.000
ATCAY	0.735	13	2:0.000,3:0.000,6:0.000,7:0.667
ATF4	0.773	4	4:0.711
ATF5	0.656	3	2:0.522,3:0.692
ATG16L2	0.7	18	1:0.000,4:0.000,5:0.000,7:0.000
ATG2A	0.773	41	3:0.000,5:0.478,6:0.000,7:0.155,12:0.753,16:0.750,18:0.414,19:0.000,22:0.506,25:0.000,27:0.582,28:0.535,30:0.000,37:0.000
ATG4B	0.458	13	3:0.000,4:0.000,5:0.000,6:0.699,8:0.546,9:0.000,10:0.281,13:0.000
ATG9B	0.429	13	1:0.267,6:0.278,8:0.000,9:0.768,10:0.627,11:0.000,12:0.000,13:0.000
ATHL1	0.734	14	2:0.000,3:0.000,5:0.000
ATOH7	0.693	1	1:0.693
ATOH8	0.768	3	1:0.708
ATP13A1	0.614	26	1:0.000,2:0.000,4:0.000,5:0.000,9:0.000,14:0.000,15:0.000,16:0.000,25:0.417,26:0.243
ATP2A3	0.794	21	1:0.000,2:0.000,4:0.000,9:0.000,18:0.687,19:0.000,20:0.000
ATP4B	0.784	7	1:0.759,7:0.000
ATP5D	0.215	5	1:0.404,2:0.000,3:0.584,4:0.000
ATP5E	0.795	3	1:0.000
ATP5EP2	0.462	1	1:0.462
ATP5I	0.738	4	2:0.000
ATP5L2	0.729	1	1:0.729
ATP6V0E2	0.361	4	1:0.000
ATP6V1E1	0.774	9	2:0.000,8:0.000
ATP6V1G1	0.487	3	1:0.000,2:0.000
ATP8B3	0.579	29	4:0.000,7:0.000,8:0.000,10:0.000,12:0.775,14:0.000,19:0.000,21:0.000,23:0.341,24:0.085,25:0.000,27:0.000,28:0.633,29:0.527
ATPAF1	0.649	9	1:0.000,8:0.667
ATRAID	0.691	7	1:0.000
ATXN1L	0	3	3:0.000
ATXN2	0.72	25	1:0.000,2:0.676,3:0.000,7:0.000,14:0.000,15:0.692
ATXN7L1	0.133	12	4:0.000,5:0.000,6:0.000,7:0.000,8:0.000,9:0.000,10:0.000,11:0.000,12:0.000
ATXN7L3B	0	1	1:0.000
AUH	0.6	10	1:0.000,2:0.000,10:0.000
AURKAIP1	0.792	4	2:0.000
AVEN	0.727	6	1:0.000
AVP	0.242	3	2:0.000,3:0.000
B3GALT6	0.154	1	1:0.154
B3GAT1	0.731	7	4:0.621,5:0.741
B3GAT2	0.719	4	1:0.538
B3GNT6	0.482	2	2:0.482
B3GNT9	0.38	2	2:0.380
B3GNTL1	0.784	13	1:0.000,11:0.000,12:0.000
B4GALNT4	0.555	20	1:0.000,2:0.000,14:0.064,15:0.000
B4GAT1	0.649	2	1:0.585
BAALC	0.635	3	1:0.000
BABAM1	0.584	9	2:0.316,7:0.000,8:0.000
BACE2	0.734	9	1:0.000,6:0.000
BACH1	0.67	4	2:0.773,3:0.000
BAD	0.623	4	3:0.000
BAHCC1	0.486	29	2:0.000,3:0.000,5:0.687,6:0.000,7:0.005,9:0.585,10:0.311,11:0.000,12:0.283,14:0.000,16:0.000,17:0.000,18:0.350,19:0.000,20:0.000,27:0.352
BAIAP2L2	0.648	14	8:0.000,9:0.000,10:0.516,12:0.322
BAIAP3	0.764	34	1:0.000,2:0.433,4:0.000,6:0.000,12:0.000,15:0.000,23:0.000,27:0.000,28:0.596
BANP	0.665	12	4:0.000,6:0.604,8:0.642,9:0.000,11:0.611
BARHL2	0.767	3	1:0.715,3:0.703
BARX1	0.305	4	1:0.000,2:0.000
BASP1	0.551	2	2:0.551
BATF2	0.795	3	2:0.000
BATF3	0.766	3	1:0.000
BAX	0.76	6	1:0.000,6:0.000
BBC3	0.201	4	2:0.000,3:0.000
BBIP1	0	3	2:0.000,3:0.000
BCAR1	0.742	7	1:0.000,3:0.000,5:0.686,6:0.000
BCAS4	0.706	5	1:0.000
BCL11B	0.56	4	1:0.000,3:0.526,4:0.500
BCL2L10	0.39	2	1:0.233
BCL2L12	0.646	7	1:0.656,2:0.000,6:0.425
BCL3	0.585	9	1:0.000,4:0.522,7:0.375,8:0.136
BCR	0.768	23	1:0.651,9:0.197,11:0.000,17:0.000,18:0.000,20:0.726
BDH2	0.737	10	6:0.000,7:0.000
BEAN1	0	5	2:0.000,3:0.000,4:0.000,5:0.000
BEGAIN	0.611	7	2:0.000,6:0.000,7:0.565
BEND4	0.484	6	2:0.000,3:0.547,6:0.615
BEND5	0.671	6	1:0.000,2:0.000
BEST2	0.639	10	4:0.000,10:0.255
BEST4	0.588	9	3:0.000,5:0.000,9:0.000
BFSP1	0.74	8	1:0.000,5:0.472,7:0.000
BHLHA15	0.123	2	2:0.123
BHLHE22	0.388	1	1:0.388
BHLHE23	0.314	1	1:0.314
BHLHE41	0.39	5	5:0.199
BHMG1	0	15	2:0.000,3:0.000,4:0.000,5:0.000,6:0.000,7:0.000,8:0.000,9:0.000,10:0.000,11:0.000,12:0.000,13:0.000,14:0.000,15:0.000
BIK	0.795	5	3:0.000
BIN1	0.679	19	10:0.012,11:0.000,12:0.000,13:0.000,15:0.000
BIN3	0.79	9	1:0.000,2:0.000,4:0.000,6:0.000
BLOC1S3	0.199	2	2:0.199
BLOC1S4	0.394	1	1:0.394
BLOC1S6	0.586	5	1:0.000,3:0.000,4:0.483
BMP7	0.76	7	1:0.256
BMP8A	0.346	7	1:0.231,2:0.000,3:0.000,4:0.000
BMP8B	0.347	7	1:0.237,2:0.000,3:0.000,4:0.000
BNIP2	0.683	10	3:0.000,7:0.000,10:0.000
BNIP3	0.691	6	1:0.000
BOD1	0.575	4	1:0.000
BOD1L1	0.791	26	1:0.000,2:0.000,4:0.556,7:0.000,8:0.000,9:0.000,11:0.000,13:0.000,14:0.000,15:0.000,16:0.000,20:0.000,21:0.000,22:0.000,23:0.000,24:0.494
BOD1L2	0.576	1	1:0.576
BOK	0.567	5	2:0.000,4:0.671
BPY2C	0	9	4:0.000,5:0.000,6:0.000,7:0.000
BRAT1	0.771	14	4:0.000,7:0.000,9:0.567,10:0.135,11:0.214,12:0.000
BRCC3	0.492	10	1:0.626,3:0.000,5:0.000,6:0.000,7:0.000,8:0.000
BRD4	0.792	20	8:0.529,13:0.462,14:0.301,19:0.496
BRD9	0.724	16	1:0.000,2:0.000,3:0.000,10:0.000
BRI3	0.624	3	1:0.000
BRI3BP	0.718	3	1:0.000
BRICD5	0.782	6	3:0.167
BRK1	0.772	3	2:0.699,3:0.000
BRSK1	0.776	19	1:0.000,14:0.278,19:0.285
BRSK2	0.676	20	1:0.000,4:0.234,6:0.000,7:0.043,8:0.599,11:0.000,17:0.613,18:0.000
BSG	0.611	9	1:0.000,2:0.440,6:0.549,8:0.000
BSPH1	0	6	1:0.000,2:0.000,3:0.000,4:0.000,5:0.000
BSPRY	0.643	6	1:0.000,3:0.000
BST1	0.764	9	1:0.000,9:0.642
BSX	0.627	3	1:0.000
BTBD11	0.716	17	1:0.307,4:0.000
BTBD17	0.439	3	3:0.250
BTBD18	0	3	2:0.000,3:0.000
BTBD19	0	8	1:0.000,2:0.000,3:0.000,4:0.000,5:0.000,6:0.000,7:0.000,8:0.000
BTBD2	0.563	9	1:0.000,3:0.688,4:0.000,5:0.732,6:0.611
BTBD6	0.78	5	2:0.000,3:0.000
BTG2	0.702	2	1:0.000
BTNL9	0.728	11	5:0.496,6:0.000,11:0.447
BZW1	0.639	12	4:0.000,7:0.000,8:0.690,10:0.000,12:0.000
BZW2	0.789	12	5:0.697,6:0.000,7:0.000
C10orf105	0	2	2:0.000
C10orf131	0	8	3:0.000,4:0.000,5:0.000,6:0.000,7:0.000,8:0.000
C10orf32	0.561	5	1:0.000
C10orf53	0.656	3	1:0.000
C10orf55	0.461	4	4:0.401
C10orf67	0.475	5	1:0.000,4:0.000,5:0.000
C10orf71	0.499	3	3:0.499
C11orf21	0	5	1:0.000,2:0.000,3:0.000,4:0.000
C11orf31	0.398	4	1:0.000,2:0.315
C11orf40	0.595	4	1:0.589,4:0.000
C11orf71	0.622	2	2:0.000
C11orf80	0.418	17	1:0.000,2:0.000,3:0.000,4:0.000,6:0.000,7:0.000,11:0.000,12:0.664,13:0.000,16:0.000
C11orf86	0	2	1:0.000,2:0.000
C11orf91	0	2	1:0.000,2:0.000
C11orf94	0.66	3	1:0.000
C11orf95	0	5	1:0.000,2:0.000,3:0.000,4:0.000,5:0.000
C11orf96	0	1	1:0.000
C11orf98	0.667	4	1:0.000,2:0.320
C12orf29	0.745	7	1:0.000,3:0.000,7:0.788
C12orf42	0.788	6	2:0.000,4:0.000
C12orf45	0.59	4	1:0.626,2:0.000,4:0.548
C12orf56	0.623	11	3:0.000,4:0.000,5:0.757,6:0.000,7:0.750,8:0.000,11:0.443
C12orf73	0	3	2:0.000,3:0.000
C12orf75	0	6	1:0.000,2:0.000,3:0.000,4:0.000,5:0.000
C12orf76	0.569	5	3:0.000
C14orf169	0.71	1	1:0.710
C14orf178	0.45	3	3:0.278
C14orf180	0.342	5	2:0.000,5:0.000
C14orf80	0.276	8	1:0.000,2:0.000,4:0.000,5:0.778,6:0.000,7:0.000,8:0.285
C15orf41	0.579	11	3:0.000,4:0.000,5:0.000,6:0.000,9:0.000
C15orf48	0.694	4	1:0.556,3:0.000
C15orf52	0.685	11	1:0.000,6:0.635,10:0.000,11:0.527
C15orf61	0	2	1:0.000,2:0.000
C15orf62	0	1	1:0.000
C15orf65	0	2	1:0.000,2:0.000
C16orf13	0.207	6	1:0.000,2:0.000,3:0.000,4:0.000
C16orf52	0	3	1:0.000,2:0.000,3:0.000
C16orf54	0.241	2	2:0.241
C16orf58	0.626	13	1:0.000,2:0.000,6:0.000
C16orf59	0.781	10	1:0.000,2:0.000,8:0.000
C16orf72	0.629	4	1:0.000,2:0.000
C16orf74	0.121	4	3:0.000,4:0.000
C16orf78	0.776	5	2:0.000,3:0.524
C16orf86	0.761	4	1:0.000,2:0.761
C16orf89	0.718	8	7:0.000,8:0.000
C16orf90	0.645	3	1:0.000,3:0.000
C16orf93	0.732	9	1:0.000,3:0.000
C16orf95	0	5	1:0.000,2:0.000,3:0.000,4:0.000
C16orf96	0	16	1:0.000,2:0.000,3:0.000,4:0.000,5:0.000,6:0.000,7:0.000,8:0.000,9:0.000,10:0.000,11:0.000,12:0.000,13:0.000,14:0.000,15:0.000,16:0.000
C17orf100	0.286	1	1:0.286
C17orf104	0.493	8	1:0.000,2:0.000,3:0.000,4:0.000,5:0.758,6:0.000,7:0.000,8:0.000
C17orf105	0	6	1:0.000,2:0.000,3:0.000,4:0.000,5:0.000
C17orf107	0	3	1:0.000,2:0.000,3:0.000
C17orf49	0.776	6	1:0.000,2:0.000
C17orf50	0.101	3	2:0.000,3:0.207
C17orf51	0	2	1:0.000,2:0.000
C17orf59	0.435	1	1:0.435
C17orf62	0.771	7	2:0.000,3:0.000
C17orf64	0.496	6	1:0.000,2:0.000,3:0.000
C17orf70	0.749	9	1:0.000,2:0.000,9:0.000
C17orf75	0.779	10	1:0.000,5:0.000,7:0.000
C17orf78	0.586	7	4:0.000,5:0.128,6:0.000
C17orf85	0.573	13	1:0.000,2:0.000,3:0.000,4:0.000,5:0.000,6:0.000,7:0.000
C17orf89	0.133	3	1:0.000,2:0.000
C17orf96	0	1	1:0.000
C17orf97	0.709	2	1:0.000
C17orf99	0	5	1:0.000,2:0.000,3:0.000,4:0.000,5:0.000
C18orf42	0	2	1:0.000,2:0.000
C18orf63	0	14	2:0.000,3:0.000,4:0.000,5:0.000,6:0.000,7:0.000,8:0.000,9:0.000,10:0.000,11:0.000,12:0.000,13:0.000
C19orf24	0.003	3	1:0.000,2:0.000
C19orf25	0	2	1:0.000,2:0.000
C19orf26	0.485	9	2:0.467,4:0.000,5:0.497,6:0.093,7:0.000,8:0.000
C19orf33	0.639	4	2:0.000
C19orf35	0.226	4	3:0.179,4:0.188
C19orf38	0	8	2:0.000,3:0.000,4:0.000,5:0.000,6:0.000,7:0.000,8:0.000
C19orf43	0.35	3	1:0.000
C19orf45	0.717	9	2:0.255
C19orf52	0.432	2	1:0.000,2:0.491
C19orf54	0.528	6	1:0.000,2:0.000,6:0.734
C19orf60	0.12	5	1:0.000,2:0.000,3:0.000,4:0.000
C19orf66	0.707	8	1:0.000,4:0.000,7:0.000
C19orf68	0	4	2:0.000,3:0.000,4:0.000
C19orf70	0.678	4	4:0.000
C19orf71	0	4	1:0.000,2:0.000,3:0.000,4:0.000
C19orf80	0.231	6	3:0.465,4:0.000,5:0.000,6:0.000
C19orf84	0	2	1:0.000,2:0.000
C1D	0.756	5	5:0.406
C1QA	0.78	3	2:0.730,3:0.795
C1QBP	0.727	6	1:0.000
C1QC	0.755	3	2:0.000
C1QL1	0.719	2	1:0.635
C1QL2	0.529	2	1:0.405
C1QL3	0.676	2	1:0.577
C1QL4	0.597	2	1:0.462
C1QTNF2	0.773	3	1:0.484,2:0.368
C1QTNF4	0.367	2	2:0.367
C1QTNF5	0.577	3	2:0.000
C1QTNF8	0.636	5	3:0.798,4:0.575
C1QTNF9	0.668	4	4:0.569
C1QTNF9B	0.757	5	5:0.688
C1QTNF9B-AS1	0.33	1	1:0.330
C1R	0.604	11	2:0.424,3:0.352,6:0.000,7:0.000,8:0.000,9:0.000,10:0.000
C1orf106	0.699	10	5:0.000,9:0.562
C1orf115	0.28	2	1:0.000
C1orf122	0.288	3	1:0.000,2:0.000
C1orf127	0.718	13	1:0.000,2:0.000,3:0.000,4:0.000,8:0.000,11:0.000
C1orf145	0	2	1:0.000,2:0.000
C1orf159	0.389	10	3:0.000,4:0.000,5:0.000,8:0.000,10:0.000
C1orf167	0	21	1:0.000,2:0.000,3:0.000,4:0.000,5:0.000,6:0.000,7:0.000,8:0.000,9:0.000,10:0.000,11:0.000,12:0.000,13:0.000,14:0.000,15:0.000,16:0.000,17:0.000,18:0.000,19:0.000,20:0.000,21:0.000
C1orf185	0	5	1:0.000,2:0.000,3:0.000,4:0.000,5:0.000
C1orf198	0.767	4	1:0.598
C1orf204	0	6	1:0.000,2:0.000,3:0.000,4:0.000,5:0.000
C1orf226	0.609	3	1:0.000,2:0.573,3:0.775
C1orf228	0	13	3:0.000,4:0.000,5:0.000,6:0.000,7:0.000,8:0.000,9:0.000,10:0.000,11:0.000,12:0.000,13:0.000
C1orf234	0	3	1:0.000,2:0.000,3:0.000
C1orf27	0.486	14	3:0.000,4:0.000,5:0.000,8:0.000,9:0.000,11:0.791,13:0.000,14:0.000
C1orf35	0.612	8	2:0.126,4:0.000,6:0.000
C1orf50	0.763	5	1:0.000,2:0.457
C1orf53	0.397	3	1:0.000
C1orf61	0.777	7	5:0.284
C1orf68	0	1	1:0.000
C1orf94	0.738	7	1:0.000
C1orf95	0.754	4	1:0.480
C20orf144	0.333	2	1:0.000,2:0.458
C20orf173	0	6	2:0.000,3:0.000,4:0.000,5:0.000
C20orf202	0	2	1:0.000,2:0.000
C20orf24	0.708	4	1:0.000
C20orf62	0	2	1:0.000,2:0.000
C21orf2	0.594	7	1:0.000,3:0.000,6:0.000,7:0.419
C21orf33	0	7	1:0.000,2:0.000,3:0.000,4:0.000,5:0.000,6:0.000,7:0.000
C21orf58	0.432	8	1:0.000,5:0.000,6:0.000,8:0.000
C22orf15	0.414	6	1:0.000,2:0.000,3:0.000,6:0.000
C22orf39	0.472	3	2:0.000
C22orf46	0	2	1:0.000,2:0.000
C2CD4A	0.211	2	2:0.211
C2CD4B	0	2	2:0.000
C2CD4C	0	2	2:0.000
C2CD4D	0	2	2:0.000
C2orf54	0.795	5	1:0.780,4:0.546
C2orf69	0.692	2	1:0.000
C2orf72	0	3	1:0.000,2:0.000,3:0.000
C2orf73	0.453	5	2:0.000,4:0.000,5:0.586
C2orf74	0	4	1:0.000,2:0.000,3:0.000,4:0.000
C2orf81	0	4	1:0.000,2:0.000,3:0.000,4:0.000
C2orf82	0	4	2:0.000,3:0.000,4:0.000
C2orf91	0	4	2:0.000,3:0.000,4:0.000
C3orf33	0.663	5	4:0.248,5:0.667
C3orf49	0	7	1:0.000,2:0.000,3:0.000,4:0.000,5:0.000,6:0.000
C3orf52	0.268	6	1:0.000,3:0.133,4:0.085,5:0.121,6:0.000
C3orf58	0.713	3	1:0.435
C3orf84	0.707	4	1:0.000,4:0.633
C4A	0.081	41	1:0.000,2:0.000,3:0.000,4:0.000,5:0.000,6:0.000,7:0.000,8:0.000,9:0.000,10:0.000,11:0.000,12:0.000,13:0.000,14:0.000,15:0.000,16:0.000,17:0.000,18:0.000,19:0.000,20:0.000,21:0.000,22:0.000,23:0.000,24:0.000,25:0.145,27:0.709,29:0.000,30:0.000,31:0.000,32:0.000,33:0.000,34:0.000,35:0.000,36:0.000,37:0.000,38:0.000,39:0.000,40:0.000,41:0.000
C4B	0.075	41	1:0.000,2:0.000,3:0.000,4:0.000,5:0.000,6:0.000,7:0.000,8:0.000,9:0.000,10:0.000,11:0.000,12:0.000,13:0.000,14:0.000,15:0.000,16:0.000,17:0.000,18:0.000,19:0.000,20:0.000,21:0.000,22:0.000,23:0.000,24:0.000,25:0.105,27:0.598,29:0.021,30:0.000,31:0.000,32:0.000,33:0.000,34:0.000,35:0.000,36:0.000,37:0.000,38:0.000,39:0.000,40:0.000,41:0.000
C4orf29	0.555	11	2:0.000,3:0.000,4:0.000,6:0.000,7:0.000,8:0.784,9:0.578,10:0.776
C4orf3	0.477	3	1:0.000,2:0.716
C4orf32	0.617	2	1:0.000
C4orf45	0.553	5	1:0.000,2:0.674,4:0.495,5:0.000
C4orf46	0.731	2	1:0.505
C4orf47	0	7	1:0.000,2:0.000,3:0.000,4:0.000,5:0.000,6:0.000,7:0.000
C4orf48	0	4	2:0.000,3:0.000,4:0.000
C4orf50	0.408	7	1:0.064
C5orf38	0.65	4	1:0.270
C5orf42	0.642	52	2:0.000,3:0.000,4:0.000,5:0.000,6:0.000,7:0.000,8:0.000,9:0.000,10:0.000,11:0.000,12:0.000,13:0.000,14:0.000,15:0.000,16:0.000,17:0.000,18:0.000,44:0.000,50:0.000
C5orf47	0	5	1:0.000,2:0.000,3:0.000,4:0.000
C5orf49	0.669	3	1:0.000
C5orf52	0	3	1:0.000,2:0.000,3:0.000
C5orf63	0	5	3:0.000,4:0.000,5:0.000
C6orf132	0	5	1:0.000,2:0.000,3:0.000,4:0.000,5:0.000
C6orf141	0	1	1:0.000
C6orf163	0	5	1:0.000,2:0.000,3:0.000,4:0.000,5:0.000
C6orf183	0	15	2:0.000,3:0.000,4:0.000,5:0.000,6:0.000,7:0.000,8:0.000,9:0.000,10:0.000,11:0.000,12:0.000,13:0.000,14:0.000,15:0.000
C6orf223	0.639	4	3:0.000,4:0.578
C6orf52	0	5	2:0.000,3:0.000,4:0.000,5:0.000
C7orf43	0.653	11	1:0.000,10:0.000
C7orf50	0.634	5	2:0.496,3:0.655,4:0.000
C7orf72	0	9	1:0.000,2:0.000,3:0.000,4:0.000,5:0.000,6:0.000,7:0.000,8:0.000,9:0.000
C7orf73	0	3	1:0.000,2:0.000,3:0.000
C8G	0.576	7	1:0.536,2:0.212,3:0.000,7:0.000
C8orf34	0.798	14	1:0.000
C8orf46	0.753	6	3:0.000
C8orf48	0	1	1:0.000
C8orf58	0.754	7	1:0.000,4:0.193,5:0.000
C8orf59	0.614	4	3:0.000
C8orf74	0.632	4	1:0.000,2:0.000
C8orf82	0.229	3	1:0.000,3:0.224
C8orf88	0	6	2:0.000,3:0.000,4:0.000,5:0.000,6:0.000
C8orf89	0	4	1:0.000,2:0.000,3:0.000,4:0.000
C9orf114	0.796	12	1:0.000,8:0.000,11:0.642,12:0.000
C9orf116	0.652	3	1:0.000
C9orf129	0.382	5	2:0.000,3:0.000
C9orf142	0.595	7	1:0.000,2:0.000,5:0.000
C9orf153	0.649	4	3:0.699,4:0.000
C9orf16	0.452	2	1:0.000,2:0.659
C9orf171	0.694	7	1:0.000,3:0.000
C9orf172	0.321	1	1:0.321
C9orf173	0.368	6	2:0.000,4:0.416,5:0.000,6:0.450
C9orf40	0.272	2	1:0.000
C9orf47	0.36	3	1:0.333,2:0.000
C9orf50	0.605	7	1:0.000
C9orf57	0	5	1:0.000,2:0.000,3:0.000,4:0.000,5:0.000
C9orf66	0.398	1	1:0.398
C9orf69	0.721	2	2:0.721
C9orf89	0.647	6	1:0.000,5:0.000,6:0.000
CA5A	0.756	7	2:0.657,6:0.000
CAAP1	0.549	6	1:0.327,2:0.000,3:0.000
CABLES1	0.642	10	1:0.195
CABLES2	0.748	10	1:0.000
CABP4	0.652	6	1:0.514,4:0.000
CACFD1	0.592	5	1:0.000,5:0.000
CACNA1A	0.643	47	1:0.645,4:0.000,6:0.000,10:0.000,19:0.441,26:0.342,27:0.000,28:0.733,33:0.652,41:0.000,42:0.489,44:0.000,45:0.000,46:0.000,47:0.000
CACNA1B	0.612	47	1:0.000,8:0.707,10:0.000,13:0.000,19:0.000,20:0.454,27:0.080,29:0.679,30:0.784,35:0.000,39:0.000,41:0.000,43:0.000,44:0.000,45:0.000,46:0.000
CACNA1F	0.742	48	2:0.628,3:0.000,4:0.000,5:0.315,9:0.780,10:0.000,11:0.000,13:0.000,20:0.255,23:0.402,24:0.000,42:0.712,44:0.000,47:0.000
CACNA1H	0.494	35	2:0.000,4:0.000,8:0.000,9:0.077,12:0.000,13:0.000,14:0.590,15:0.000,16:0.000,17:0.278,18:0.000,19:0.661,27:0.428,29:0.642,31:0.000,32:0.000,33:0.000,34:0.000
CACNA1I	0.593	37	2:0.000,7:0.000,8:0.000,10:0.391,13:0.025,17:0.000,18:0.000,30:0.000,31:0.000,32:0.000,37:0.000
CACNA2D2	0.79	39	1:0.000,2:0.000,8:0.000,14:0.000,22:0.000,23:0.000,24:0.000,35:0.000,39:0.206
CACNA2D3	0.71	38	1:0.000,3:0.000,4:0.000,7:0.000,10:0.000,11:0.702,12:0.000,17:0.000,23:0.602,27:0.000,28:0.000,30:0.000,33:0.000
CACNA2D4	0.776	38	1:0.511,7:0.000,14:0.000,16:0.000,24:0.094,27:0.000,28:0.000,30:0.000,33:0.302,34:0.000,35:0.000
CACNG6	0.635	4	1:0.136
CACNG8	0.49	4	1:0.728,4:0.253
CACTIN	0.578	10	1:0.000,4:0.205,5:0.442,6:0.000,7:0.000,8:0.000,9:0.662
CADPS2	0.608	29	1:0.000,3:0.712,4:0.000,6:0.000,9:0.000,10:0.000,15:0.000,17:0.000,18:0.000,19:0.146,23:0.000,24:0.000,26:0.000,28:0.000
CALHM3	0	3	1:0.000,2:0.000,3:0.000
CALY	0.347	6	2:0.000,3:0.586,5:0.163
CAMK2B	0.784	21	1:0.000,13:0.000,15:0.000,17:0.000,18:0.000
CAMK2N1	0.3	2	1:0.000
CAMKK2	0.788	17	2:0.741,4:0.000,9:0.607,15:0.000,16:0.000
CAMSAP1	0.665	17	1:0.000,2:0.000,3:0.000,4:0.000,5:0.000,7:0.144,9:0.000,10:0.000,12:0.015,13:0.718,16:0.630,17:0.000
CAMSAP3	0.574	17	1:0.000,4:0.000,11:0.383,12:0.000,13:0.000
CAND2	0.76	15	1:0.000,3:0.000,4:0.000,5:0.000,6:0.000,12:0.000
CAPN1	0.761	22	2:0.285,5:0.440,8:0.000,10:0.776,15:0.000,16:0.000
CAPN12	0.784	21	10:0.266,12:0.000,20:0.000,21:0.000
CAPN14	0	22	2:0.000,3:0.000,4:0.000,5:0.000,6:0.000,7:0.000,8:0.000,9:0.000,10:0.000,11:0.000,12:0.000,13:0.000,14:0.000,15:0.000,16:0.000,17:0.000,18:0.000,19:0.000,20:0.000,21:0.000,22:0.000
CAPN15	0.492	14	4:0.416,6:0.000,7:0.000,10:0.000,11:0.674,12:0.000
CAPN8	0	21	1:0.000,2:0.000,3:0.000,4:0.000,5:0.000,6:0.000,7:0.000,8:0.000,9:0.000,10:0.000,11:0.000,12:0.000,13:0.000,14:0.000,15:0.000,16:0.000,17:0.000,18:0.000,19:0.000,20:0.000,21:0.000
CAPNS1	0.791	11	2:0.191
CAPS2	0.564	18	1:0.000,2:0.000,3:0.000,4:0.000,5:0.000,6:0.000,7:0.000,10:0.000,18:0.000
CARD10	0.642	21	2:0.123,4:0.175,6:0.000,10:0.000,16:0.657,17:0.000,21:0.000
CARD14	0.703	23	4:0.000,6:0.104,18:0.000,19:0.609,21:0.000,23:0.231
CARD9	0.611	13	3:0.000,6:0.194,7:0.563,8:0.594,12:0.000,13:0.000
CARNS1	0.333	9	1:0.000,2:0.000,3:0.000,4:0.000,5:0.371,6:0.000,7:0.000,8:0.000,9:0.721
CARS2	0.734	15	1:0.000,11:0.691,14:0.111
CASC10	0.676	2	1:0.662,2:0.679
CASKIN1	0.462	20	1:0.000,2:0.000,18:0.139,19:0.000
CASP12	0	9	1:0.000,2:0.000,3:0.000,4:0.000,5:0.000,6:0.000,7:0.000,8:0.000
CASP8AP2	0.731	9	3:0.000,5:0.000,6:0.000,8:0.654
CASP9	0.719	9	1:0.000,7:0.389,8:0.000
CATSPERG	0.714	29	2:0.000,3:0.000,4:0.000,5:0.000,6:0.000,7:0.000,8:0.000
CBFA2T3	0.54	12	1:0.000,6:0.000,8:0.000,9:0.427,10:0.000,12:0.000
CBLN3	0.702	3	1:0.387
CBS	0	17	3:0.000,4:0.000,5:0.000,6:0.000,7:0.000,8:0.000,9:0.000,10:0.000,11:0.000,12:0.000,13:0.000,14:0.000,15:0.000,16:0.000,17:0.000
CBWD1	0.341	15	1:0.000,2:0.000,3:0.000,6:0.000,7:0.000,9:0.000,11:0.000,12:0.000,13:0.000,14:0.085
CBWD2	0.447	15	1:0.753,2:0.000,3:0.000,6:0.789,9:0.000,11:0.000,12:0.000,13:0.000,14:0.323,15:0.000
CBWD3	0	15	1:0.000,2:0.000,3:0.000,4:0.000,5:0.000,6:0.000,7:0.000,8:0.000,9:0.000,10:0.000,11:0.000,12:0.000,13:0.000,14:0.000,15:0.000
CBWD5	0.182	15	1:0.045,2:0.000,3:0.000,4:0.000,6:0.000,7:0.000,8:0.000,9:0.000,10:0.000,12:0.000,13:0.000,14:0.746,15:0.000
CBWD7	0.242	15	1:0.000,2:0.000,4:0.000,6:0.000,7:0.000,9:0.000,10:0.000,11:0.000,12:0.362,13:0.000,14:0.138,15:0.000
CBX6	0.697	5	2:0.000,5:0.667
CBX7	0.598	6	1:0.000,5:0.332
CBX8	0.729	5	5:0.657
CC2D2A	0.589	37	2:0.000,3:0.000,6:0.794,8:0.537,10:0.000,12:0.690,14:0.504,16:0.322,17:0.000,21:0.672,22:0.000,23:0.000,24:0.435,26:0.755,27:0.000,28:0.000,29:0.000,34:0.000,35:0.000,37:0.000
CCDC102A	0.549	9	2:0.169,3:0.542,5:0.564,8:0.000
CCDC105	0.586	7	1:0.000,7:0.795
CCDC109B	0.652	8	1:0.000,2:0.000,3:0.579,4:0.000
CCDC114	0.716	14	2:0.000,3:0.000,4:0.000,5:0.000,6:0.000,13:0.785
CCDC117	0.773	5	1:0.000
CCDC12	0.609	9	3:0.000,6:0.000,7:0.000
CCDC120	0.581	10	6:0.000,9:0.000,10:0.581
CCDC122	0.681	7	4:0.000,6:0.000
CCDC124	0.546	5	3:0.000,4:0.000
CCDC136	0.654	18	2:0.000,3:0.000,5:0.000,8:0.283,10:0.000,11:0.000,12:0.798,16:0.431
CCDC137	0.678	6	1:0.358,6:0.076
CCDC14	0.702	12	1:0.000,2:0.000,3:0.000,4:0.000,6:0.695,9:0.000,10:0.000
CCDC141	0.567	24	1:0.000,2:0.000,3:0.000,4:0.000,5:0.000,6:0.000,7:0.000,8:0.000,9:0.000,10:0.000,11:0.000,24:0.000
CCDC144A	0.244	18	2:0.000,3:0.000,4:0.297,5:0.677,6:0.000,7:0.000,8:0.000,9:0.000,10:0.000,11:0.341,12:0.000,13:0.000,14:0.000,15:0.408,16:0.000,17:0.000,18:0.000
CCDC144NL	0.65	4	2:0.000,3:0.000
CCDC149	0.557	13	2:0.000,11:0.000,12:0.000,13:0.000
CCDC15	0.523	16	3:0.000,4:0.000,5:0.658,6:0.000,7:0.000,9:0.707,10:0.000,11:0.000,12:0.000,13:0.000,14:0.000,16:0.000
CCDC150	0.696	28	5:0.000,6:0.000,9:0.000,10:0.000,13:0.000,15:0.000,16:0.000,21:0.000,22:0.724,24:0.000,26:0.310
CCDC152	0	9	2:0.000,3:0.000,4:0.000,5:0.000,6:0.000,7:0.000,8:0.000,9:0.000
CCDC153	0.596	8	3:0.000,4:0.000,5:0.000
CCDC154	0	17	1:0.000,2:0.000,3:0.000,4:0.000,5:0.000,6:0.000,7:0.000,8:0.000,9:0.000,10:0.000,11:0.000,12:0.000,13:0.000,14:0.000,15:0.000,16:0.000,17:0.000
CCDC155	0.619	20	5:0.000,8:0.000,9:0.000,10:0.000,12:0.000,13:0.000,18:0.000,20:0.000
CCDC157	0.768	12	7:0.000,8:0.000,9:0.254
CCDC159	0.529	13	3:0.000,7:0.000,8:0.676,10:0.680,11:0.000,12:0.487
CCDC160	0.134	3	3:0.134
CCDC166	0	2	1:0.000,2:0.000
CCDC168	0	4	1:0.000,2:0.000,3:0.000,4:0.000
CCDC169	0	8	1:0.000,2:0.000,3:0.000,4:0.000,5:0.000,6:0.000,7:0.000,8:0.000
CCDC17	0.44	13	1:0.000,2:0.000,3:0.000,4:0.761,5:0.000,6:0.000,10:0.000,12:0.568,13:0.723
CCDC173	0.7	9	3:0.000,4:0.716,6:0.000,7:0.477
CCDC175	0	20	1:0.000,2:0.000,3:0.000,4:0.000,5:0.000,6:0.000,7:0.000,8:0.000,9:0.000,10:0.000,11:0.000,12:0.000,13:0.000,14:0.000,15:0.000,16:0.000,17:0.000,18:0.000,19:0.000,20:0.000
CCDC176	0.704	12	2:0.297,3:0.000,4:0.736,5:0.000,6:0.000,7:0.697
CCDC177	0	2	2:0.000
CCDC183	0.677	14	1:0.000,4:0.000,10:0.000,14:0.000
CCDC184	0.636	1	1:0.636
CCDC22	0.619	17	1:0.000,4:0.000,6:0.218,7:0.000,8:0.000,9:0.592,17:0.000
CCDC24	0.79	9	2:0.000,6:0.000
CCDC3	0.54	3	1:0.000
CCDC39	0.563	20	3:0.000,4:0.000,8:0.000,9:0.000,12:0.000,15:0.644,16:0.000,17:0.603,18:0.328,20:0.000
CCDC42B	0	8	1:0.000,2:0.000,3:0.000,4:0.000,5:0.000,6:0.000,7:0.000
CCDC53	0.359	7	1:0.000,3:0.000,4:0.000,6:0.000,7:0.000
CCDC57	0.731	17	4:0.000,6:0.000,7:0.632,8:0.591,11:0.480,14:0.000,15:0.000
CCDC61	0.5	14	2:0.480,6:0.000,8:0.000,10:0.257,12:0.000,13:0.425,14:0.000
CCDC64	0.747	9	1:0.000
CCDC64B	0.189	10	2:0.362,3:0.000,5:0.129,6:0.000,7:0.453,8:0.000,9:0.000,10:0.000
CCDC67	0.549	14	2:0.000,4:0.000,5:0.785,6:0.000,7:0.671,9:0.000,10:0.596,11:0.000,12:0.000
CCDC71L	0	1	1:0.000
CCDC74A	0.764	8	1:0.568,3:0.478,4:0.784
CCDC74B	0.733	8	1:0.548,3:0.261
CCDC78	0.728	14	1:0.000,2:0.000,3:0.000,11:0.000
CCDC79	0	19	3:0.000,4:0.000,5:0.000,6:0.000,7:0.000,8:0.000,9:0.000,10:0.000,11:0.000,12:0.000,13:0.000,14:0.000,15:0.000,16:0.000,17:0.000,18:0.000,19:0.000
CCDC84	0.786	11	1:0.000,2:0.427
CCDC85A	0.746	6	1:0.000,3:0.000,4:0.489
CCDC85B	0.126	1	1:0.126
CCDC85C	0	6	1:0.000,2:0.000,3:0.000,4:0.000,5:0.000,6:0.000
CCDC88B	0.566	27	1:0.000,9:0.000,10:0.000,11:0.000,12:0.000,13:0.000,14:0.755,16:0.280,17:0.000,18:0.000,19:0.580,21:0.000,24:0.329,25:0.000
CCDC88C	0.659	30	1:0.000,4:0.000,6:0.000,7:0.220,9:0.000,11:0.000,13:0.384,16:0.258,21:0.000,22:0.561,24:0.000,28:0.000,29:0.507,30:0.390
CCDC9	0.737	12	4:0.000,6:0.488,7:0.362,8:0.681,11:0.000
CCDC94	0.755	8	4:0.741,5:0.000
CCL17	0.754	4	2:0.000
CCL26	0.744	4	2:0.000
CCM2L	0.607	9	1:0.000,5:0.000
CCNI2	0.405	6	1:0.000,5:0.000
CCNK	0.507	11	5:0.000,7:0.459,9:0.000,11:0.000
CCNO	0.462	3	1:0.160,3:0.494
CCR10	0.578	2	2:0.568
CCSAP	0.72	4	2:0.379
CCSER1	0.583	11	3:0.000,4:0.287,5:0.653,7:0.000,8:0.000,9:0.000,10:0.000,11:0.000
CCZ1	0.244	15	1:0.000,2:0.000,3:0.000,4:0.000,6:0.214,7:0.551,9:0.790,10:0.000,11:0.000,12:0.500,13:0.000,14:0.000,15:0.000
CCZ1B	0.22	15	1:0.000,2:0.000,3:0.000,4:0.000,6:0.000,7:0.534,10:0.000,11:0.000,12:0.314,13:0.000,14:0.000,15:0.000
CD164	0.611	7	1:0.000,7:0.000
CD177	0.707	9	5:0.000,7:0.425,8:0.000
CD320	0.53	5	1:0.000,3:0.000
CD47	0.751	9	1:0.000,3:0.000,6:0.000
CD58	0.754	6	1:0.000,4:0.000,5:0.000
CD6	0.627	13	2:0.000,3:0.000,4:0.516,10:0.000,12:0.000
CD7	0.589	4	1:0.000,3:0.000
CD79A	0.725	5	4:0.000,5:0.000
CD8A	0.774	9	4:0.000,6:0.000
CD8B	0.645	6	1:0.000,3:0.000,4:0.000,5:0.000
CD99	0	10	1:0.000,2:0.000,3:0.000,4:0.000,5:0.000,6:0.000,7:0.000,8:0.000,9:0.000,10:0.000
CDAN1	0.77	28	1:0.000,2:0.240,5:0.000,23:0.691,24:0.000,28:0.000
CDC14B	0.688	14	1:0.000,3:0.000,9:0.000
CDC27	0.735	19	3:0.270,7:0.297,8:0.591,11:0.000,19:0.000
CDC34	0.522	5	1:0.000,3:0.000,5:0.696
CDC42BPG	0.75	37	1:0.000,9:0.000,11:0.432,13:0.211,19:0.000,20:0.000,23:0.767,24:0.000,25:0.000,35:0.000,36:0.000
CDC42EP1	0.724	3	3:0.662
CDC42EP5	0	3	3:0.000
CDH15	0.578	14	1:0.000,3:0.218,4:0.710,5:0.000,8:0.705,10:0.429,11:0.000,12:0.562,14:0.582
CDH22	0.762	12	2:0.533,7:0.650,12:0.329
CDHR4	0.12	19	2:0.791,3:0.000,5:0.000,6:0.000,7:0.000,8:0.000,9:0.000,10:0.000,11:0.000,12:0.000,13:0.000,14:0.000,15:0.000,16:0.000,17:0.000,18:0.000,19:0.000
CDIP1	0.427	6	3:0.000,5:0.000
CDIPT	0.72	6	2:0.748,6:0.000
CDK10	0.778	13	1:0.793,10:0.000,13:0.000
CDK11A	0.379	20	2:0.000,6:0.000,7:0.000,8:0.000,9:0.000,10:0.000,11:0.222,12:0.000,14:0.000,18:0.060,19:0.000,20:0.000
CDK11B	0.475	20	2:0.108,6:0.000,7:0.000,8:0.000,9:0.000,10:0.000,11:0.420,12:0.000,18:0.651,19:0.000,20:0.000
CDK13	0.772	14	1:0.145
CDK2AP2	0.606	4	1:0.000,4:0.000
CDK5	0.775	12	1:0.000,5:0.175,6:0.719,12:0.000
CDK5R2	0.526	1	1:0.526
CDKL3	0.445	13	2:0.000,3:0.000,4:0.000,6:0.000,7:0.000,11:0.350,12:0.000
CDKN1C	0	3	1:0.000,2:0.000
CDKN2D	0.719	2	1:0.000
CDNF	0.795	4	1:0.000
CDR2L	0.272	5	1:0.000,2:0.000,3:0.785,4:0.467,5:0.209
CDRT1	0.535	12	1:0.727,2:0.036,3:0.527,4:0.352,6:0.091,7:0.000,8:0.000,9:0.624,12:0.668
CDRT15	0.39	3	1:0.458,2:0.678,3:0.000
CDRT15L2	0.083	2	1:0.264,2:0.000
CDSN	0.778	2	1:0.000
CDT1	0.648	10	1:0.197,3:0.686,6:0.000,7:0.000,10:0.628
CDV3	0.691	5	1:0.000
CDX1	0.442	3	1:0.000
CDX2	0.638	3	1:0.410
CDY2A	0	1	1:0.000
CEACAM16	0.766	7	2:0.000,4:0.301
CEBPA	0.27	1	1:0.270
CEBPB	0.329	1	1:0.329
CEBPD	0.514	1	1:0.514
CEBPZOS	0	5	2:0.000,3:0.000,4:0.000
CECR6	0.225	1	1:0.225
CEL	0.606	11	1:0.000,8:0.417,9:0.000,11:0.361
CELF3	0.713	13	2:0.000,8:0.000,9:0.000,10:0.261
CELF6	0.367	13	1:0.000,2:0.000,5:0.000,6:0.000,7:0.000,8:0.000,9:0.000
CELSR1	0.791	35	12:0.000,19:0.000,21:0.000,23:0.252,28:0.394,29:0.000,30:0.000,31:0.000
CEND1	0.747	2	2:0.747
CENPA	0.764	5	1:0.000
CENPB	0.705	1	1:0.705
CENPBD1	0.257	1	1:0.257
CENPC	0.284	19	1:0.000,2:0.000,3:0.000,4:0.000,5:0.000,7:0.000,8:0.300,9:0.000,11:0.660,12:0.000,13:0.000,14:0.000,15:0.000,16:0.000,17:0.000,18:0.000,19:0.000
CENPH	0.704	9	1:0.000,4:0.000
CENPV	0.568	5	1:0.137
CEP131	0.726	25	6:0.289,8:0.000,10:0.763,11:0.000,12:0.000,14:0.167,15:0.381,18:0.545,20:0.120
CEP162	0.559	27	2:0.000,4:0.000,5:0.000,6:0.000,8:0.000,10:0.552,11:0.000,14:0.000,15:0.000,16:0.362,17:0.000,18:0.000,20:0.000,23:0.789,25:0.000,26:0.000
CEP170	0.339	20	4:0.000,5:0.203,6:0.000,8:0.000,11:0.000,12:0.449,13:0.393,14:0.000,15:0.000,16:0.737,17:0.000,18:0.000,19:0.000,20:0.000
CEP170B	0.503	19	2:0.000,3:0.000,4:0.671,8:0.477,9:0.236,10:0.000,11:0.000,12:0.583,14:0.331,15:0.035,19:0.770
CEP290	0.393	54	3:0.000,5:0.000,7:0.000,8:0.000,10:0.000,11:0.000,12:0.000,13:0.000,15:0.000,17:0.000,18:0.000,19:0.000,20:0.000,21:0.764,22:0.000,23:0.000,24:0.000,25:0.000,26:0.546,27:0.000,28:0.417,30:0.000,31:0.651,32:0.000,33:0.000,34:0.741,36:0.000,37:0.000,38:0.790,40:0.374,41:0.163,42:0.000,43:0.782,45:0.000,46:0.000,47:0.000,48:0.000,50:0.000,52:0.000,54:0.797
CEP295	0	30	2:0.000,3:0.000,4:0.000,5:0.000,6:0.000,7:0.000,8:0.000,9:0.000,10:0.000,11:0.000,12:0.000,13:0.000,14:0.000,15:0.000,16:0.000,17:0.000,18:0.000,19:0.000,20:0.000,21:0.000,22:0.000,23:0.000,24:0.000,25:0.000,26:0.000,27:0.000,28:0.000,29:0.000,30:0.000
CEP350	0.701	38	2:0.000,3:0.000,4:0.000,5:0.000,8:0.000,9:0.000,13:0.377,15:0.754,17:0.000,18:0.324,21:0.000,25:0.000,31:0.000,32:0.000,33:0.000,34:0.621,36:0.000
CEP78	0.452	16	1:0.000,2:0.699,3:0.000,8:0.000,9:0.000,10:0.000,12:0.000,13:0.671,14:0.000,15:0.000,16:0.523
CERS1	0	8	7:0.000,8:0.000
CES1	0.694	14	6:0.000,12:0.000,13:0.000,14:0.000
CES4A	0.77	12	1:0.000,3:0.000,4:0.687,10:0.000
CFAP221	0.685	24	2:0.000,3:0.000,4:0.000,5:0.000,6:0.000,7:0.000,8:0.000
CFAP46	0.364	58	1:0.000,2:0.000,7:0.253,10:0.000,11:0.000,12:0.000,13:0.000,14:0.000,15:0.000,16:0.000,17:0.000,18:0.000,19:0.000,20:0.000,21:0.000,22:0.000,23:0.000,24:0.000,25:0.000,26:0.000,27:0.000,28:0.000,29:0.000,30:0.000,31:0.000,32:0.000,33:0.000,34:0.000,35:0.000,36:0.000,37:0.000,38:0.000,39:0.688,41:0.000,53:0.000,56:0.000,58:0.686
CFAP54	0.332	68	1:0.000,2:0.000,3:0.000,4:0.000,5:0.000,6:0.000,7:0.000,8:0.000,9:0.000,10:0.000,11:0.000,12:0.000,13:0.000,14:0.000,15:0.000,16:0.000,17:0.000,18:0.000,19:0.000,20:0.000,21:0.000,22:0.000,23:0.000,24:0.000,25:0.000,26:0.000,27:0.000,28:0.000,29:0.000,30:0.000,31:0.000,32:0.000,33:0.000,34:0.000,47:0.000,50:0.180,52:0.635,55:0.488,57:0.330,58:0.000,61:0.000,62:0.000,63:0.000,64:0.000,65:0.000,66:…
CFAP57	0.501	24	12:0.000,13:0.000,14:0.000,15:0.000,16:0.000,17:0.000,18:0.000,19:0.000,20:0.000,21:0.000,22:0.000,23:0.000,24:0.000
CFAP74	0.586	38	19:0.000,20:0.000,21:0.000,22:0.000,23:0.000,24:0.000,25:0.000,26:0.000,27:0.000,28:0.000,29:0.000,30:0.000,31:0.000,32:0.000,34:0.038,36:0.571
CFAP97	0.59	5	2:0.450,5:0.648
CFAP99	0	15	1:0.000,2:0.000,3:0.000,4:0.000,5:0.000,6:0.000,7:0.000,8:0.000,9:0.000,10:0.000,11:0.000,12:0.000,13:0.000,14:0.000,15:0.000
CFC1	0.259	6	1:0.000,2:0.000,4:0.000,5:0.000,6:0.000
CFD	0.1	5	1:0.000,2:0.000,3:0.517,4:0.004,5:0.000
CFHR3	0.734	6	4:0.678,5:0.000
CFP	0.638	10	2:0.000,3:0.000,5:0.585,7:0.569,9:0.000
CGA	0.758	4	4:0.000
CGB	0.171	3	2:0.000,3:0.222
CGB1	0.791	3	3:0.663
CGB2	0.278	3	2:0.190,3:0.305
CGB5	0.03	3	2:0.000,3:0.000
CGB7	0.564	5	5:0.311
CGB8	0.03	3	2:0.000,3:0.000
CH17-140K24.8	0.667	2	2:0.507
CHADL	0.012	6	1:0.000,2:0.000,3:0.000,4:0.000,5:0.000
CHCHD10	0.227	4	1:0.000,2:0.000,3:0.485
CHCHD4	0.795	3	1:0.000,3:0.786
CHCHD6	0.757	8	1:0.000,7:0.419,8:0.000
CHD8	0.712	38	5:0.000,8:0.000,9:0.000,10:0.393,12:0.000,14:0.418,16:0.156,17:0.445,21:0.000,27:0.254,29:0.000,31:0.799,37:0.000,38:0.000
CHD9	0.741	39	4:0.000,6:0.000,7:0.000,8:0.000,9:0.690,11:0.000,14:0.042,15:0.797,16:0.000,22:0.750,24:0.000,31:0.650,33:0.711,34:0.633,35:0.000,38:0.000
CHDH	0.603	9	3:0.000
CHERP	0.719	17	3:0.281,4:0.000,8:0.771,10:0.000
CHFR	0.705	18	2:0.000,6:0.000,11:0.000,13:0.000
CHGA	0.555	8	1:0.000,7:0.000,8:0.000
CHIC1	0.166	6	1:0.000,3:0.000,5:0.000,6:0.000
CHIC2	0.709	6	1:0.546,3:0.417
CHKA	0.762	12	1:0.326,11:0.000
CHM	0.689	15	1:0.714,3:0.000,9:0.769,10:0.000,11:0.000,13:0.000,14:0.776,15:0.000
CHMP1A	0.504	7	5:0.186,6:0.000
CHMP6	0.715	8	1:0.000,2:0.000
CHMP7	0.78	11	2:0.000
CHN1	0.741	13	1:0.000,2:0.000,3:0.000,4:0.000,5:0.746,7:0.000,8:0.000
CHRFAM7A	0.016	10	3:0.000,4:0.000,5:0.000,6:0.000,7:0.000,8:0.000,9:0.182,10:0.000
CHRNA10	0.776	5	4:0.432
CHRNA7	0.195	10	1:0.000,5:0.000,6:0.000,7:0.000,8:0.000,9:0.000,10:0.000
CHRNB2	0.777	6	1:0.000,5:0.739
CHRNE	0.7	12	9:0.000,10:0.529,11:0.000,12:0.141
CHST13	0.34	3	1:0.000,3:0.314
CHST14	0.76	1	1:0.760
CHST2	0.672	2	2:0.672
CHST3	0.578	3	3:0.532
CHST7	0.368	2	1:0.368
CHSY3	0.79	3	1:0.305
CHTF18	0.466	22	1:0.000,2:0.000,3:0.000,5:0.000,7:0.000,9:0.000,10:0.000,11:0.401,12:0.000,13:0.000,14:0.718,16:0.000,18:0.382
CIDEC	0.785	6	3:0.000
CISD2	0.615	3	1:0.350,3:0.000
CISD3	0	4	1:0.000,2:0.000,3:0.000,4:0.000
CITED1	0.598	3	3:0.563
CITED4	0	1	1:0.000
CIZ1	0.76	17	2:0.000,10:0.000,15:0.000,17:0.000
CKAP4	0.733	2	1:0.000
CKB	0.633	8	3:0.000,4:0.000,5:0.605,6:0.476
CKMT1A	0.4	10	2:0.000,3:0.000,4:0.000,5:0.000,6:0.000
CKMT1B	0.4	10	2:0.000,3:0.000,4:0.000,5:0.000,6:0.000
CKS2	0.779	3	3:0.000
CLASP1	0.765	39	3:0.000,8:0.000,10:0.000,11:0.065,15:0.000,19:0.000,20:0.000,24:0.000,29:0.000,33:0.000,38:0.000,39:0.770
CLASP2	0.582	40	1:0.000,2:0.000,3:0.000,4:0.000,5:0.000,8:0.327,9:0.000,10:0.000,12:0.000,13:0.000,14:0.667,15:0.000,17:0.000,18:0.000,19:0.000,20:0.000,25:0.000,27:0.000,28:0.000,30:0.000,34:0.000,37:0.000
CLASRP	0.73	21	8:0.371,13:0.000,14:0.349
CLCN7	0.617	25	1:0.000,4:0.000,10:0.000,15:0.000,18:0.000,22:0.000,23:0.000,24:0.000,25:0.000
CLDN11	0.638	3	1:0.000
CLDN19	0.563	4	1:0.484,4:0.000
CLDN23	0.6	1	1:0.600
CLDN24	0.632	1	1:0.632
CLDN5	0.676	1	1:0.676
CLDND2	0.778	4	3:0.067
CLEC11A	0.666	4	3:0.417,4:0.522
CLEC12A	0.682	7	1:0.000,4:0.667,6:0.700,7:0.000
CLEC14A	0.754	1	1:0.754
CLEC16A	0.787	24	1:0.000,4:0.617,7:0.000,13:0.000,14:0.675,15:0.000,20:0.480
CLEC17A	0.494	14	2:0.000,3:0.000,4:0.000,9:0.000,10:0.603,13:0.000,14:0.511
CLEC18A	0.149	13	2:0.000,3:0.000,5:0.000,6:0.000,7:0.000,8:0.000,9:0.000,10:0.000,11:0.000,12:0.065,13:0.000
CLEC18B	0.344	13	1:0.000,2:0.000,3:0.000,7:0.000,8:0.000,9:0.000,10:0.515,11:0.037,13:0.000
CLEC18C	0.069	13	2:0.000,3:0.000,4:0.000,5:0.000,6:0.000,7:0.000,8:0.000,9:0.000,10:0.000,11:0.000,13:0.000
CLEC19A	0	3	1:0.000,2:0.000,3:0.000
CLEC2A	0	5	1:0.000,2:0.000,3:0.000,4:0.000,5:0.000
CLEC2L	0.436	5	1:0.000,2:0.000,3:0.407
CLEC4G	0.728	9	3:0.000,5:0.000,7:0.557
CLIC3	0.392	6	1:0.000,2:0.418,5:0.000,6:0.000
CLIC6	0.333	6	1:0.000
CLLU1	0.768	2	1:0.768
CLNK	0.555	19	3:0.000,9:0.000,12:0.000,13:0.000,14:0.000,15:0.000,16:0.000,17:0.000,19:0.367
CLNS1A	0.752	7	1:0.000,3:0.490
CLPP	0.537	6	1:0.000,4:0.798,5:0.642,6:0.353
CLPSL2	0.406	3	1:0.000,3:0.000
CLTA	0.788	7	1:0.272
CLTCL1	0.756	33	1:0.000,2:0.000,11:0.000,13:0.000,15:0.000,17:0.000,21:0.166,24:0.000
CLUH	0.604	26	2:0.000,5:0.000,6:0.690,10:0.381,11:0.772,12:0.000,13:0.000,16:0.555,17:0.000,22:0.582,23:0.000,24:0.000
CMC2	0.7	5	4:0.000
CMIP	0.484	21	1:0.000,5:0.000,7:0.000,8:0.000,9:0.000,10:0.294,12:0.519,13:0.163,18:0.000,19:0.000
CMPK1	0.751	6	1:0.000
CMPK2	0.5	5	1:0.000
CMTM3	0.557	6	2:0.000,4:0.000
CMTM4	0.553	4	1:0.000,4:0.430
CMTM6	0.717	4	1:0.000
CMTM7	0.699	5	1:0.000
CMTM8	0.718	4	1:0.000
CNBD1	0.591	11	1:0.614,2:0.000,5:0.719,7:0.000,8:0.000,9:0.000,11:0.000
CNEP1R1	0.196	6	1:0.000,2:0.000,4:0.000,5:0.000,6:0.000
CNFN	0.596	4	3:0.000
CNIH1	0.554	5	1:0.000,3:0.000
CNIH2	0.774	6	1:0.000,6:0.000
CNIH3	0.766	6	4:0.000
CNNM1	0.578	11	1:0.308,5:0.510,7:0.634
CNNM3	0.582	8	1:0.275
CNPY3	0.753	6	1:0.000,6:0.750
CNRIP1	0.638	3	1:0.000
CNTD2	0.566	5	1:0.674,2:0.400,5:0.000
CNTFR	0.749	10	3:0.000,9:0.000,10:0.000
CNTN5	0.771	25	3:0.000,7:0.583,9:0.000,11:0.766,12:0.000,13:0.225,15:0.773,19:0.000,25:0.000
CNTNAP3	0.205	24	1:0.000,2:0.000,3:0.000,4:0.000,5:0.000,6:0.000,7:0.000,8:0.000,9:0.000,10:0.314,11:0.000,13:0.000,16:0.404,17:0.000,18:0.000,19:0.000,20:0.037,22:0.000
CNTNAP3B	0.062	24	1:0.000,2:0.000,3:0.000,4:0.000,5:0.000,6:0.362,7:0.000,8:0.000,9:0.000,10:0.000,11:0.000,12:0.000,13:0.000,14:0.000,15:0.000,17:0.000,18:0.000,19:0.000,20:0.000,21:0.000,22:0.000,23:0.000,24:0.000
CNTNAP4	0.786	24	1:0.000,6:0.519,7:0.000,13:0.000,19:0.747,21:0.000,22:0.763,23:0.000
COA5	0.556	3	1:0.414,3:0.000
COL13A1	0.69	40	1:0.646,2:0.000,3:0.000,15:0.000,16:0.000,21:0.000,22:0.000,23:0.000,24:0.000,25:0.000,31:0.000
COL18A1	0.588	41	1:0.527,3:0.000,4:0.000,6:0.506,7:0.000,15:0.000,18:0.000,19:0.000,20:0.000,24:0.000,25:0.000,28:0.387,31:0.000,33:0.624,35:0.797,38:0.000,39:0.192,40:0.000
COL20A1	0.675	36	2:0.000,9:0.000,12:0.089,14:0.707,16:0.000,19:0.600,20:0.000,21:0.295,23:0.000,24:0.189,26:0.000,27:0.000,31:0.000,32:0.667
COL21A1	0.613	30	2:0.000,5:0.364,6:0.000,7:0.487,9:0.000,11:0.000,13:0.000,15:0.000,16:0.000,17:0.000,18:0.000,19:0.000,22:0.000,24:0.000,25:0.000,30:0.670
COL23A1	0.572	29	1:0.000,3:0.000,10:0.000,13:0.000,17:0.000,21:0.772,23:0.000,24:0.000,27:0.000
COL26A1	0.542	13	1:0.000,3:0.000,4:0.000,6:0.000,8:0.000,10:0.000,12:0.247
COL6A1	0.729	35	1:0.412,4:0.000,5:0.000,16:0.698,19:0.000,20:0.000,22:0.000,25:0.000,26:0.000,32:0.158
COL6A5	0.289	43	2:0.000,4:0.000,5:0.000,6:0.000,7:0.000,8:0.000,9:0.000,10:0.000,11:0.000,12:0.000,13:0.000,14:0.000,15:0.000,16:0.000,17:0.000,18:0.000,19:0.000,20:0.000,21:0.000,22:0.000,23:0.000,24:0.000,25:0.000,26:0.000,27:0.000,28:0.000,29:0.000,30:0.000,31:0.000,32:0.000,33:0.000,34:0.000,35:0.000,41:0.000,42:0.000
COL8A2	0.56	4	3:0.772,4:0.539
COL9A2	0.61	32	1:0.000,2:0.000,5:0.000,8:0.000,13:0.000,22:0.000,24:0.000,25:0.000,26:0.000,27:0.000,28:0.551,30:0.000
COL9A3	0.722	32	1:0.000,2:0.000,11:0.298,13:0.000,14:0.000,22:0.000,23:0.000,24:0.639,31:0.000,32:0.707
COLCA2	0	5	4:0.000,5:0.000
COLGALT1	0.755	12	1:0.000,2:0.000,8:0.196
COMMD3	0.764	8	1:0.000
COMMD4	0.765	8	1:0.000,2:0.000,3:0.000
COMP	0.784	19	1:0.000,2:0.000,4:0.399,5:0.594,7:0.000
COMTD1	0.194	7	1:0.000,2:0.000,3:0.000,4:0.000,5:0.000,6:0.000
COPE	0.749	10	4:0.464,6:0.000,8:0.000
COPG2	0.271	24	1:0.000,3:0.037,4:0.000,5:0.000,7:0.000,8:0.586,10:0.000,11:0.000,12:0.000,13:0.000,14:0.000,15:0.000,16:0.000,17:0.000,18:0.000,19:0.000,20:0.000,21:0.000
COPZ2	0.61	9	1:0.000,3:0.695,5:0.000,7:0.000
COQ2	0.308	7	1:0.000,2:0.000,4:0.000,6:0.000
CORO7	0.762	28	2:0.000,5:0.000,10:0.000,11:0.000,13:0.000,14:0.130,20:0.762,28:0.000
CORO7-PAM16	0.747	31	2:0.000,5:0.000,10:0.000,11:0.000,13:0.000,14:0.130,20:0.762,29:0.000
COTL1	0.627	4	1:0.000,2:0.000
COX16	0.636	4	4:0.000
COX18	0.633	6	1:0.000,5:0.676
COX5A	0.779	5	1:0.000
COX5B	0.736	4	1:0.000
COX6A2	0.286	3	1:0.000,2:0.000
COX6B2	0.622	5	3:0.000
COX8A	0.457	2	1:0.000
CPAMD8	0.751	42	1:0.000,2:0.342,9:0.000,11:0.675,17:0.679,20:0.000,27:0.000,30:0.777,36:0.761,39:0.000,40:0.000,42:0.116
CPEB2	0.487	12	1:0.069,6:0.000
CPEB3	0.595	10	2:0.154
CPLX2	0.649	5	4:0.244
CPNE7	0.606	15	1:0.000,2:0.000,6:0.722,7:0.000,9:0.000,13:0.104
CPOX	0.795	7	1:0.496
CPSF3L	0.792	17	8:0.385,14:0.000,15:0.000,16:0.000
CPSF4L	0	6	1:0.000,2:0.000,3:0.000,4:0.000,5:0.000,6:0.000
CR1	0.561	47	6:0.520,7:0.000,8:0.000,9:0.000,10:0.000,11:0.000,12:0.000,13:0.000,14:0.000,15:0.000,16:0.000,17:0.000,18:0.000,19:0.000,20:0.000,21:0.000,22:0.000,26:0.000,27:0.000,43:0.656,44:0.000,45:0.000,46:0.771,47:0.000
CRACR2A	0.509	20	12:0.000,13:0.000,14:0.000,15:0.000,16:0.000,17:0.000,18:0.000,19:0.000,20:0.000
CRACR2B	0.428	9	3:0.597,4:0.000,5:0.000,6:0.000,7:0.000,9:0.326
CRAMP1L	0.557	21	2:0.000,3:0.000,4:0.000,5:0.000,7:0.000,8:0.589,10:0.408,15:0.505
CRB2	0.616	13	1:0.000,3:0.388,4:0.000,6:0.000,10:0.000,13:0.000
CRB3	0.774	4	2:0.000
CRCT1	0.677	2	2:0.677
CREB3L1	0.573	12	1:0.000,3:0.000,4:0.000,8:0.000,9:0.000,11:0.672
CREG1	0.466	4	1:0.000
CREG2	0.495	4	1:0.000
CRELD2	0.707	10	1:0.000,3:0.541,6:0.000,8:0.635
CRH	0.337	2	2:0.337
CRHR2	0.725	12	1:0.000,2:0.571,4:0.000,8:0.000
CRIP2	0.445	8	1:0.000,2:0.000,4:0.000,5:0.000
CRLF1	0.748	9	1:0.000,2:0.656,7:0.729,8:0.000,9:0.000
CRLF2	0	9	1:0.000,2:0.000,3:0.000,4:0.000,5:0.000,6:0.000,7:0.000,8:0.000
CRLS1	0.616	7	1:0.000,3:0.677
CRMP1	0.738	14	1:0.000,9:0.420,14:0.272
CROCC	0.506	37	1:0.000,4:0.000,5:0.000,11:0.000,12:0.577,14:0.000,17:0.000,18:0.000,21:0.783,23:0.000,24:0.594,25:0.000,26:0.000,27:0.000,30:0.000,31:0.000,34:0.000,36:0.000
CRTAP	0.614	7	1:0.040
CRYAA	0	3	1:0.000,2:0.000,3:0.000
CRYAB	0.761	4	2:0.373
CRYBG3	0.347	22	1:0.000,2:0.000,3:0.000,4:0.173,15:0.000
CSDC2	0.476	4	2:0.000,4:0.595
CSF2RA	0	14	3:0.000,4:0.000,5:0.000,6:0.000,7:0.000,8:0.000,9:0.000,10:0.000,11:0.000,12:0.000,13:0.000,14:0.000
CSF3	0.699	5	1:0.000,2:0.390,3:0.556
CSH1	0.515	5	2:0.000,3:0.000,4:0.782
CSH2	0.512	5	2:0.000,3:0.000,4:0.770
CSMD1	0.614	71	3:0.000,5:0.000,8:0.795,9:0.000,10:0.576,12:0.163,13:0.000,14:0.000,15:0.746,16:0.785,18:0.000,19:0.000,20:0.000,23:0.282,27:0.690,30:0.000,31:0.000,32:0.000,33:0.000,34:0.000,35:0.000,36:0.552,39:0.000,40:0.000,41:0.786,48:0.000,51:0.000,52:0.544,56:0.307,57:0.678,60:0.000,64:0.000,66:0.000,67:0.580,70:0.421,71:0.000
CSN1S1	0.473	16	2:0.000,5:0.000,6:0.000,7:0.000,8:0.000,11:0.000,12:0.000,13:0.000,14:0.000,16:0.000
CSNK1D	0.75	9	7:0.000,8:0.000
CSNK1E	0.775	15	7:0.198,12:0.000
CSNK1G2	0.572	12	4:0.029,5:0.000,7:0.000,8:0.000,10:0.036,11:0.626
CST3	0.449	4	1:0.000
CST6	0.553	3	1:0.163
CSTB	0.778	3	1:0.000
CT45A1	0.121	5	2:0.408,3:0.000,4:0.000,5:0.000
CT45A10	0.602	5	2:0.000,5:0.000
CT45A3	0.102	5	2:0.000,3:0.000,4:0.000
CT45A9	0	5	2:0.000,3:0.000,4:0.000,5:0.000
CT47A6	0.107	3	1:0.125,2:0.000
CT55	0.653	5	3:0.579,5:0.000
CT62	0.64	4	3:0.556,4:0.681
CTAG2	0.615	3	1:0.401,3:0.655
CTAGE15	0	1	1:0.000
CTAGE4	0	1	1:0.000
CTAGE6	0.116	1	1:0.116
CTAGE8	0.036	1	1:0.036
CTAGE9	0.208	1	1:0.208
CTB-102L5.4	0.748	6	4:0.000
CTB-133G6.1	0	10	2:0.000,3:0.000,4:0.000,5:0.000,6:0.000,7:0.000,8:0.000,9:0.000,10:0.000
CTB-55O6.8	0	3	1:0.000,2:0.000,3:0.000
CTB-60B18.6	0.008	3	2:0.000,3:0.012
CTBP1	0.575	9	1:0.000,4:0.000,6:0.000,9:0.000
CTC-260F20.3	0.682	7	4:0.000,7:0.323
CTC-534A2.2	0	2	2:0.000
CTD-2116N17.1	0.786	8	4:0.000
CTD-2140B24.4	0.627	11	6:0.000,7:0.000,10:0.000,11:0.474
CTD-2207O23.3	0.604	22	1:0.000,2:0.000,12:0.000,14:0.000,18:0.004,19:0.000,22:0.000
CTD-2583A14.10	0.541	3	3:0.318
CTD-3088G3.8	0	65	1:0.000,2:0.000,3:0.000,4:0.000,5:0.000,6:0.000,7:0.000,8:0.000,9:0.000,10:0.000,11:0.000,12:0.000,13:0.000,14:0.000,15:0.000,16:0.000,17:0.000,18:0.000,19:0.000,20:0.000,21:0.000,22:0.000,23:0.000,24:0.000,25:0.000,26:0.000,27:0.000,28:0.000,29:0.000,30:0.000,31:0.000,32:0.000,33:0.000,34:0.000,35:0.000,36:0.000,37:0.000,38:0.000,39:0.000,40:0.000,41:0.000,42:0.000,43:0.000,44:0.000,45:0.000,46:…
CTD-3214H19.16	0.391	3	2:0.000,3:0.230
CTDP1	0.629	13	1:0.000,8:0.431,12:0.000
CTF1	0.196	3	1:0.000,3:0.000
CTGF	0.725	5	1:0.000,2:0.000
CTGLF11P	0.557	9	1:0.000,3:0.000,4:0.000,5:0.000,6:0.000,9:0.705
CTHRC1	0.795	4	1:0.000
CTNNBIP1	0.63	6	5:0.000
CTRB1	0.205	7	1:0.000,2:0.000,3:0.000,4:0.000,5:0.000,6:0.000
CTRB2	0.205	7	1:0.000,2:0.000,3:0.000,4:0.000,5:0.000,6:0.000
CTU1	0.017	3	2:0.035,3:0.000
CTXN1	0.373	2	2:0.373
CTXN2	0	2	2:0.000
CUX2	0.781	22	6:0.000,8:0.000,9:0.000,15:0.517,17:0.571,18:0.419
CWC15	0.319	7	3:0.000,5:0.000,6:0.000,7:0.000
CWC22	0.639	20	2:0.000,3:0.000,4:0.378,5:0.463,6:0.519,8:0.000,9:0.699,11:0.000,13:0.000,14:0.000,15:0.000,17:0.000,18:0.000
CWC25	0.773	10	1:0.000,4:0.000,5:0.000,8:0.253
CWF19L2	0.54	18	1:0.000,2:0.000,3:0.000,4:0.000,5:0.000,6:0.362,7:0.000,8:0.753,10:0.000,12:0.580,15:0.500,17:0.000
CXCL12	0.774	3	1:0.000
CXCL14	0.702	4	1:0.000
CXCL2	0.691	4	1:0.000
CXCL3	0.691	4	1:0.000
CXCL5	0.684	4	1:0.000
CXXC4	0.617	3	2:0.601
CXorf36	0.766	5	1:0.794,3:0.000,5:0.757
CXorf40A	0.314	5	4:0.593,5:0.000
CXorf40B	0.329	5	4:0.621,5:0.000
CXorf67	0.741	1	1:0.741
CYB561D1	0.786	3	1:0.000
CYB5R3	0.688	9	1:0.000,3:0.000,9:0.000
CYBA	0.389	6	1:0.000,5:0.000,6:0.000
CYFIP2	0.794	31	2:0.000,7:0.000,9:0.000,10:0.000,11:0.593,13:0.508,16:0.500,30:0.000
CYHR1	0.226	5	3:0.000,4:0.000,5:0.000
CYLC1	0.708	5	2:0.000,4:0.696
CYP1B1	0.766	3	2:0.634
CYP21A2	0.339	10	1:0.000,2:0.000,3:0.561,4:0.000,5:0.000,8:0.503,9:0.000,10:0.147
CYP26C1	0.388	6	1:0.000,2:0.000,3:0.587,5:0.000,6:0.767
CYP2D6	0.527	9	1:0.039,2:0.657,3:0.752,4:0.000,5:0.791,8:0.000,9:0.520
CYP2D7	0.283	11	1:0.126,3:0.000,5:0.000,6:0.531,8:0.000,9:0.000,10:0.000,11:0.000
CYP2S1	0.759	9	1:0.000,7:0.000
CYP2U1	0.7	5	1:0.000
CYP2W1	0.466	9	1:0.000,2:0.000,4:0.000,6:0.000,7:0.324
CYS1	0.111	3	1:0.000,3:0.000
CYSRT1	0	2	1:0.000,2:0.000
CYTL1	0.745	4	1:0.412
DAAM2	0.76	25	2:0.000,5:0.653,7:0.000,8:0.000,9:0.000,14:0.613,23:0.240
DAB2IP	0.766	17	2:0.000,3:0.231,12:0.560,14:0.000
DACH1	0.795	11	1:0.521,5:0.787
DACT2	0	4	1:0.000,2:0.000,3:0.000,4:0.000
DACT3	0.142	4	1:0.000,2:0.000,3:0.000,4:0.193
DAP	0.453	4	1:0.000,4:0.000
DAPK3	0.545	9	5:0.000,6:0.000,9:0.000
DAPL1	0.549	4	1:0.000,2:0.000
DAPP1	0.407	9	1:0.000,3:0.433,4:0.427,5:0.000,6:0.000,7:0.000,8:0.420
DAZ2	0	24	1:0.000,2:0.000,3:0.000,4:0.000,5:0.000,6:0.000,7:0.000,8:0.000,9:0.000,10:0.000,11:0.000,12:0.000,13:0.000,14:0.000,15:0.000,16:0.000,17:0.000,18:0.000,19:0.000,20:0.000,21:0.000,22:0.000,23:0.000
DAZ3	0	19	1:0.000,2:0.000,3:0.000,4:0.000,5:0.000,6:0.000,7:0.000,8:0.000,9:0.000,10:0.000,11:0.000,12:0.000,13:0.000,14:0.000,15:0.000,16:0.000,17:0.000,18:0.000
DBNDD1	0.585	4	1:0.000,3:0.000
DBNDD2	0.57	4	4:0.000
DBP	0.401	4	1:0.367,2:0.000,4:0.597
DBX1	0.618	4	1:0.196,3:0.650
DBX2	0.605	4	1:0.000
DCAF10	0.679	7	1:0.000
DCAF8L2	0.43	5	5:0.430
DCD	0.751	5	2:0.000,5:0.000
DCHS1	0.657	21	5:0.000,6:0.752,7:0.649,10:0.177,12:0.452,17:0.652,21:0.401
DCXR	0.765	8	1:0.500,2:0.000,3:0.684
DDA1	0.641	5	5:0.000
DDAH1	0.774	7	1:0.360
DDN	0.782	2	1:0.569
DDRGK1	0.724	9	1:0.000,3:0.000,7:0.000
DDT	0.183	5	2:0.000,3:0.000,4:0.000
DDTL	0.299	3	1:0.000,2:0.000
DDX11	0.758	27	4:0.000,5:0.000,9:0.000,13:0.000,19:0.000,25:0.000
DDX25	0.479	12	1:0.000,2:0.000,3:0.000,4:0.000,5:0.548,9:0.000,10:0.706,12:0.000
DDX3Y	0	17	1:0.000,2:0.000,3:0.000,4:0.000,5:0.000,6:0.000,7:0.000,8:0.000,9:0.000,10:0.000,11:0.000,12:0.000,13:0.000,14:0.000,15:0.000,16:0.000,17:0.000
DDX51	0.727	15	1:0.000,2:0.000,15:0.000
DDX54	0.794	20	1:0.000,15:0.000,20:0.348
DDX60L	0.504	38	3:0.000,5:0.000,6:0.000,7:0.491,9:0.549,11:0.000,12:0.000,13:0.360,14:0.514,15:0.000,16:0.517,19:0.000,21:0.000,23:0.000,24:0.194,25:0.000,27:0.675,29:0.000,33:0.000,34:0.372,36:0.368,37:0.000
DEAF1	0.782	12	1:0.000,6:0.000
DECR2	0.683	9	1:0.000,6:0.000,7:0.000
DEDD2	0.637	5	2:0.000
DEF6	0.795	11	7:0.271,9:0.156
DEF8	0.795	13	5:0.000,12:0.000
DEFA3	0	3	2:0.000,3:0.000
DEFB104A	0	2	1:0.000,2:0.000
DEFB104B	0	2	1:0.000,2:0.000
DEFB105A	0	3	1:0.000,2:0.000,3:0.000
DEFB105B	0	3	1:0.000,2:0.000,3:0.000
DEFB106A	0	2	1:0.000,2:0.000
DEFB106B	0	2	1:0.000,2:0.000
DEFB107A	0	2	1:0.000,2:0.000
DEFB107B	0	2	1:0.000,2:0.000
DEFB108B	0.739	2	1:0.000
DEFB113	0.602	2	2:0.482
DEFB130	0	2	1:0.000,2:0.000
DEFB131	0.502	2	2:0.316
DEFB133	0	2	1:0.000,2:0.000
DEFB4A	0	2	1:0.000,2:0.000
DENND1A	0.759	22	1:0.000,10:0.000,14:0.590,16:0.000,22:0.557
DENND1C	0.695	23	2:0.000,3:0.386,11:0.000,12:0.000,15:0.000,16:0.000,17:0.000,18:0.014,19:0.000,20:0.630,21:0.000
DENND4A	0.582	32	3:0.463,4:0.636,7:0.000,8:0.000,9:0.000,10:0.000,11:0.000,12:0.000,13:0.000,14:0.185,15:0.381,17:0.000,22:0.729,23:0.774,25:0.000,31:0.692,32:0.365
DENND5B	0.694	21	1:0.000,2:0.455,3:0.579,7:0.470,9:0.477,12:0.622,14:0.000,17:0.000,18:0.000,20:0.491
DENND6A	0.694	20	1:0.000,6:0.764,9:0.000,13:0.000,14:0.000,18:0.019
DENND6B	0.433	20	1:0.000,2:0.000,6:0.000,7:0.700,9:0.000,10:0.764,11:0.000,12:0.000,15:0.000,16:0.000,17:0.000,18:0.000,19:0.760
DENR	0.389	8	3:0.000,4:0.000,5:0.000,6:0.000,7:0.579
DERA	0.454	9	1:0.000,3:0.000,4:0.000,5:0.000,7:0.000
DERL3	0.425	7	1:0.000,2:0.000,3:0.000,4:0.000,7:0.149
DES	0.666	9	1:0.289,8:0.265
DEXI	0.625	2	1:0.625
DGKB	0.648	26	4:0.000,5:0.000,8:0.000,9:0.000,11:0.416,13:0.000,14:0.000,15:0.573,16:0.000,21:0.000,22:0.000
DGKQ	0.519	23	1:0.000,2:0.000,5:0.000,6:0.000,7:0.773,9:0.000,10:0.000,11:0.000,13:0.000,17:0.000
DGKZ	0.644	31	1:0.000,10:0.000,13:0.000,14:0.000,20:0.000,21:0.228,26:0.000,31:0.000
DHFR	0.771	6	2:0.000,6:0.000
DHH	0.506	3	1:0.789,3:0.163
DHODH	0.728	9	1:0.000,5:0.000,6:0.000
DHRS12	0.594	10	1:0.000,3:0.000,9:0.000,10:0.000
DHRS13	0.744	5	2:0.000,5:0.639
DHRS4	0.781	8	7:0.125,8:0.000
DHRS4L2	0.718	9	1:0.508,8:0.000,9:0.000
DHRSX	0	7	1:0.000,2:0.000,3:0.000,4:0.000,5:0.000,6:0.000,7:0.000
DHX40	0.613	18	5:0.478,6:0.000,9:0.000,10:0.000,11:0.000,12:0.196,13:0.000,14:0.000
DIP2A	0.787	38	1:0.000,2:0.000,3:0.000,9:0.000,16:0.000,25:0.617,27:0.385,28:0.000,30:0.000,32:0.538,33:0.000
DIXDC1	0.664	20	1:0.000,2:0.023,3:0.627,9:0.000,10:0.725,11:0.000,12:0.000,18:0.000,19:0.000
DLEU1	0	2	1:0.000,2:0.000
DLEU7	0.168	2	1:0.176,2:0.000
DLG3	0.663	19	1:0.000,4:0.671,5:0.613,8:0.185,11:0.638,14:0.000,18:0.000
DLGAP2	0.551	12	2:0.542,4:0.000,6:0.000,9:0.704,12:0.000
DLGAP3	0.737	12	3:0.683,6:0.748,7:0.347,12:0.511
DLL1	0.333	3	3:0.000
DLL3	0.539	9	2:0.312,4:0.000,7:0.350
DLX2	0.682	3	1:0.545,3:0.689
DLX6	0.46	3	1:0.000
DMBT1	0.723	53	1:0.000,9:0.000,12:0.000,13:0.000,14:0.000,22:0.000,23:0.000,24:0.000,28:0.424,29:0.191,30:0.000,31:0.000,32:0.000,33:0.000,34:0.000,35:0.000,36:0.000,42:0.000
DMPK	0.744	15	1:0.481,11:0.000,14:0.000,15:0.000
DMRT1	0.706	5	1:0.068
DMRT2	0.689	5	3:0.000
DMRT3	0.787	2	1:0.335
DMRTA1	0.635	2	1:0.171
DMRTA2	0.159	3	2:0.000,3:0.242
DMRTB1	0.567	4	1:0.227
DMRTC1	0	6	1:0.000,2:0.000,3:0.000,4:0.000,5:0.000,6:0.000
DMWD	0.749	5	1:0.197
DNA2	0.657	21	5:0.000,6:0.000,7:0.000,9:0.164,11:0.137,14:0.000,21:0.000
DNAAF2	0.534	3	1:0.518,2:0.000,3:0.746
DNAAF3	0.737	12	5:0.000,6:0.000,8:0.000
DNAAF5	0.682	13	1:0.000,4:0.000,7:0.292
DNAH1	0.758	78	3:0.000,4:0.680,7:0.173,8:0.743,10:0.406,12:0.000,17:0.000,23:0.000,26:0.000,29:0.646,30:0.425,35:0.000,41:0.315,45:0.592,48:0.000,49:0.320,52:0.581,53:0.651,54:0.000,55:0.742,56:0.000,57:0.000,60:0.000,61:0.000,68:0.531,71:0.275
DNAH10OS	0	2	1:0.000
DNAH11	0.783	82	1:0.088,2:0.000,3:0.000,4:0.416,5:0.000,8:0.750,13:0.000,20:0.448,27:0.000,30:0.449,33:0.745,44:0.326,45:0.144,46:0.756,47:0.000,51:0.000,54:0.000,56:0.000,61:0.000,63:0.509,72:0.000,74:0.776
DNAH12	0.109	74	4:0.000,12:0.000,13:0.000,14:0.000,15:0.000,16:0.000,17:0.000,18:0.000,19:0.000,20:0.000,21:0.000,22:0.000,23:0.000,24:0.000,25:0.000,26:0.000,27:0.000,28:0.000,29:0.000,30:0.000,31:0.000,32:0.000,33:0.000,34:0.000,35:0.000,36:0.000,37:0.000,38:0.000,39:0.000,40:0.000,41:0.000,42:0.000,43:0.000,44:0.000,45:0.000,46:0.000,47:0.000,48:0.000,49:0.000,50:0.000,51:0.000,52:0.000,53:0.000,54:0.000,55:0…
DNAH14	0.042	84	2:0.000,7:0.000,8:0.000,9:0.000,10:0.000,11:0.000,12:0.000,13:0.000,14:0.000,15:0.000,16:0.000,17:0.000,18:0.000,19:0.000,20:0.000,21:0.000,22:0.000,23:0.000,24:0.000,25:0.000,26:0.000,27:0.000,28:0.000,29:0.000,30:0.000,31:0.000,32:0.000,33:0.000,34:0.000,35:0.000,36:0.000,37:0.000,38:0.000,39:0.000,40:0.000,41:0.000,42:0.000,43:0.000,44:0.000,45:0.000,46:0.000,47:0.000,48:0.000,49:0.000,50:0.00…
DNAH6	0.104	77	2:0.000,3:0.000,4:0.000,5:0.000,6:0.000,7:0.000,16:0.000,17:0.000,18:0.000,19:0.000,20:0.000,21:0.000,22:0.000,23:0.000,24:0.000,25:0.000,26:0.000,27:0.000,28:0.000,29:0.000,30:0.000,31:0.000,32:0.000,33:0.000,34:0.000,35:0.000,36:0.000,37:0.000,38:0.000,39:0.000,40:0.000,41:0.000,42:0.000,43:0.000,44:0.000,45:0.000,46:0.000,47:0.000,48:0.000,49:0.000,50:0.000,51:0.000,52:0.000,53:0.000,54:0.000,…
DNAJB6	0.78	10	9:0.000
DNAJC25	0.666	4	1:0.000
DNAJC4	0.795	7	2:0.000,7:0.438
DNAJC7	0.766	14	6:0.000,9:0.000,10:0.000,13:0.000
DNAJC9	0.77	5	1:0.000
DNAL1	0.419	8	2:0.000,4:0.000,5:0.000,7:0.000,8:0.000
DNAL4	0.481	4	4:0.000
DNASE1L2	0.452	6	1:0.000,2:0.000,3:0.000,4:0.427
DND1	0.256	4	1:0.000,3:0.000,4:0.336
DNHD1	0.306	43	10:0.000,11:0.000,12:0.000,13:0.000,14:0.000,15:0.000,16:0.000,17:0.000,18:0.000,19:0.000,20:0.000,21:0.000,22:0.000,23:0.000,24:0.000,25:0.000,26:0.000,27:0.000,28:0.000,29:0.000,30:0.000,31:0.000,32:0.000,33:0.000,34:0.000,35:0.637,37:0.000,39:0.698,41:0.567
DNLZ	0.486	3	1:0.061,3:0.633
DNM1	0.788	22	1:0.000,5:0.556,11:0.000,21:0.000
DNMT3L	0.534	12	6:0.669,9:0.000,10:0.000,11:0.000,12:0.000
DNPH1	0.627	4	1:0.000
DOC2B	0	9	1:0.000,2:0.000,3:0.000,4:0.000,5:0.000,6:0.000,7:0.000,8:0.000,9:0.000
DOCK1	0.653	52	1:0.000,5:0.000,11:0.000,15:0.071,16:0.000,18:0.000,19:0.000,21:0.000,23:0.000,24:0.000,25:0.551,29:0.000,30:0.000,31:0.000,34:0.593,36:0.000,39:0.511,41:0.380,44:0.644,46:0.000,49:0.121,50:0.636,52:0.000
DOCK10	0.727	56	1:0.000,2:0.000,3:0.311,10:0.524,11:0.506,16:0.000,18:0.000,19:0.140,21:0.000,22:0.000,24:0.000,27:0.000,30:0.000,31:0.000,33:0.000,34:0.750,38:0.000,44:0.000,51:0.537,52:0.768,55:0.281
DOCK3	0.701	53	1:0.000,2:0.000,3:0.000,4:0.000,5:0.000,7:0.000,8:0.000,9:0.000,10:0.000,12:0.000,13:0.382,21:0.000,22:0.512,28:0.000,29:0.000,31:0.000,33:0.000,36:0.000,37:0.234,39:0.000,47:0.656,48:0.504,53:0.778
DOCK4	0.656	52	1:0.000,2:0.000,3:0.000,4:0.000,7:0.000,8:0.487,9:0.000,13:0.762,14:0.672,17:0.000,18:0.000,19:0.000,20:0.000,26:0.000,27:0.705,28:0.000,29:0.000,30:0.339,32:0.000,33:0.000,38:0.000,42:0.695,43:0.000,47:0.000,49:0.000,50:0.000
DOCK5	0.687	52	1:0.000,3:0.000,6:0.000,7:0.566,10:0.392,11:0.000,15:0.000,16:0.452,17:0.760,20:0.000,23:0.723,24:0.000,25:0.000,30:0.000,32:0.000,34:0.000,36:0.000,39:0.000,40:0.448,42:0.000,44:0.000,49:0.140,52:0.000
DOCK6	0.706	48	1:0.000,2:0.000,5:0.000,8:0.000,9:0.553,12:0.305,17:0.000,19:0.000,20:0.000,21:0.000,24:0.773,26:0.304,27:0.614,37:0.000,40:0.167,41:0.000,47:0.198,48:0.000
DOCK9	0.636	57	1:0.421,2:0.000,3:0.444,4:0.000,6:0.000,7:0.000,9:0.000,10:0.000,11:0.000,13:0.439,14:0.000,18:0.000,22:0.161,24:0.000,25:0.000,32:0.474,33:0.000,36:0.000,41:0.000,42:0.000,44:0.000,45:0.000,49:0.000,50:0.000,52:0.322,54:0.743,56:0.000
DOHH	0.386	5	4:0.000,5:0.000
DOK2	0.701	5	2:0.000,3:0.000
DOK3	0.771	6	3:0.248
DOK7	0.561	7	1:0.000,2:0.000,6:0.000,7:0.419
DOT1L	0.79	28	1:0.000,13:0.207,16:0.000,22:0.000,27:0.452
DPCR1	0.203	3	1:0.000,2:0.178
DPF3	0.708	11	4:0.508,9:0.000,10:0.000,11:0.000
DPH3	0.751	3	2:0.693,3:0.409
DPP6	0.619	26	1:0.000,4:0.000,6:0.000,7:0.000,13:0.000,15:0.000,18:0.000,19:0.000,22:0.000,25:0.000
DPP7	0.703	13	1:0.000,2:0.000,3:0.571,4:0.000,8:0.426
DPP9	0.57	22	3:0.000,4:0.416,7:0.763,8:0.000,10:0.000,12:0.000,13:0.681,15:0.000,17:0.719,18:0.524,20:0.000,22:0.000
DPY19L1	0.746	22	1:0.000,11:0.253,12:0.000,13:0.000,19:0.617,22:0.025
DPY19L2	0.746	22	2:0.000,6:0.032,7:0.000,9:0.000,10:0.000,11:0.000,12:0.000,15:0.000
DRD4	0.348	4	1:0.000,2:0.593,3:0.256
DRG2	0.788	13	1:0.000,5:0.000,9:0.000
DRGX	0.731	6	1:0.000,3:0.422,5:0.000
DSCR8	0	4	2:0.000,3:0.000,4:0.000
DSPP	0.43	5	5:0.200
DTD2	0.781	3	1:0.000
DTHD1	0	9	1:0.000,2:0.000,3:0.000,4:0.000,5:0.000,6:0.000,7:0.000,8:0.000,9:0.000
DTNB	0.787	21	3:0.000,5:0.000,11:0.389,12:0.148,14:0.605,16:0.000,17:0.756
DTWD1	0.738	6	3:0.212
DTX1	0.696	9	2:0.350,3:0.000,5:0.000
DTX2	0.728	12	6:0.000,7:0.220,8:0.000,11:0.000,12:0.443
DTX4	0.756	9	1:0.483,4:0.512,5:0.000,8:0.000,9:0.547
DTYMK	0.79	5	1:0.046
DUS3L	0.583	13	1:0.000,3:0.261,8:0.000,11:0.788,12:0.116,13:0.000
DUSP1	0.682	4	1:0.044
DUSP15	0.551	7	1:0.000,3:0.000,7:0.216
DUSP2	0.489	4	1:0.070,2:0.000
DUSP23	0.411	3	2:0.000
DUSP28	0.301	3	1:0.056
DUSP3	0.776	3	1:0.000
DUSP5	0.798	4	1:0.449
DUSP7	0.617	3	1:0.066
DUSP8	0.363	7	3:0.000,7:0.000
DUSP9	0.677	4	2:0.000
DUT	0.705	6	1:0.587,5:0.000
DVL1	0.72	15	3:0.230,4:0.000,5:0.727,11:0.000,15:0.511
DYNC1I2	0.65	16	2:0.000,3:0.203,5:0.000,6:0.302,7:0.620,11:0.000,12:0.388
DYNC2H1	0.586	90	3:0.000,4:0.000,8:0.386,9:0.000,11:0.000,12:0.694,20:0.000,22:0.000,23:0.000,24:0.000,27:0.000,29:0.000,31:0.000,33:0.656,35:0.277,36:0.000,37:0.000,40:0.000,46:0.000,47:0.000,48:0.000,49:0.578,50:0.000,52:0.000,53:0.000,54:0.000,55:0.377,56:0.000,58:0.758,60:0.000,61:0.000,64:0.000,65:0.000,66:0.000,68:0.000,69:0.000,70:0.521,71:0.000,72:0.000,74:0.795,77:0.714,79:0.000,81:0.000,82:0.000,84:0.00…
DYNLT3	0.786	5	1:0.000,2:0.000
DZANK1	0.71	21	2:0.055,3:0.000,4:0.000,6:0.000,8:0.000,20:0.000
E2F1	0.691	7	1:0.000,7:0.415
E2F4	0.717	10	1:0.000,2:0.500,3:0.000
E2F5	0.775	8	1:0.363,5:0.000
E2F6	0.688	7	1:0.000,4:0.000
E4F1	0.702	14	1:0.478,8:0.210,9:0.000,11:0.000,12:0.098
EBF4	0	18	1:0.000,2:0.000,3:0.000,4:0.000,5:0.000,6:0.000,7:0.000,8:0.000,9:0.000,10:0.000,11:0.000,12:0.000,13:0.000,14:0.000,15:0.000,16:0.000,17:0.000
EBLN2	0.501	1	1:0.501
EBPL	0.725	4	1:0.000
ECEL1	0.694	18	2:0.182,15:0.000
ECHDC3	0.743	5	1:0.000
ECI1	0.741	7	1:0.000,2:0.000,4:0.531
ECSCR	0.18	12	1:0.000,2:0.000,5:0.000,6:0.000,7:0.000,8:0.000,9:0.000,10:0.000
EDA	0.794	8	3:0.000,4:0.000,6:0.692
EDA2R	0.551	7	3:0.715,5:0.000,6:0.509
EDEM1	0.739	12	1:0.167,2:0.000
EEF1A2	0.8	8	5:0.000,8:0.000
EEF1G	0.725	10	3:0.000,4:0.000,8:0.220
EEF2	0.706	15	1:0.000,8:0.000,12:0.596,13:0.000,14:0.436,15:0.000
EFCAB10	0	4	1:0.000,2:0.000,3:0.000,4:0.000
EFCAB12	0.753	9	6:0.000,8:0.561,9:0.436
EFCAB8	0	27	2:0.000,3:0.000,4:0.000,5:0.000,6:0.000,7:0.000,8:0.000,9:0.000,10:0.000,11:0.000,12:0.000,13:0.000,14:0.000,15:0.000,16:0.000,17:0.000,18:0.000,19:0.000,20:0.000,21:0.000,22:0.000,23:0.000,24:0.000,25:0.000,26:0.000,27:0.000
EFCC1	0.286	8	1:0.000,2:0.000,3:0.000,4:0.000
EFHC2	0.446	15	1:0.000,3:0.000,7:0.000,8:0.568,9:0.000,10:0.000,12:0.247,13:0.000,14:0.000,15:0.000
EFHD1	0.738	4	1:0.374
EFHD2	0.465	4	1:0.516,3:0.215,4:0.000
EFNA2	0.402	4	1:0.000,2:0.611,4:0.000
EFNA5	0.7	5	1:0.000,4:0.000
EFR3A	0.708	23	1:0.000,2:0.571,3:0.680,4:0.781,5:0.648,6:0.000,11:0.000,14:0.000,18:0.000,19:0.000
EFR3B	0	23	1:0.000,2:0.000,3:0.000,4:0.000,5:0.000,6:0.000,7:0.000,8:0.000,9:0.000,10:0.000,11:0.000,12:0.000,13:0.000,14:0.000,15:0.000,16:0.000,17:0.000,18:0.000,19:0.000,20:0.000,21:0.000,22:0.000,23:0.000
EGFL7	0.421	10	3:0.000,5:0.267,6:0.427,8:0.000,9:0.000
EGLN1	0.633	5	1:0.473
EGR4	0.524	2	1:0.000,2:0.700
EHBP1L1	0.674	19	1:0.000,2:0.000,3:0.000,12:0.000,13:0.000,14:0.625,17:0.054,19:0.000
EHD2	0.786	6	3:0.000,4:0.504
EI24	0.644	11	3:0.000,4:0.754,7:0.000,10:0.000
EID2	0.788	1	1:0.788
EIF1AY	0	7	1:0.000,2:0.000,3:0.000,4:0.000,5:0.000,6:0.000,7:0.000
EIF2A	0.697	14	2:0.000,3:0.000,5:0.000,6:0.000,7:0.000,12:0.000
EIF2S2	0.717	9	1:0.000,3:0.000,7:0.000,8:0.000
EIF3B	0.753	19	1:0.000,18:0.000
EIF3C	0.082	21	2:0.000,3:0.000,4:0.000,5:0.000,6:0.000,7:0.000,8:0.000,10:0.615,11:0.000,12:0.000,13:0.000,14:0.000,15:0.000,16:0.000,17:0.000,18:0.000,19:0.000,20:0.000,21:0.000
EIF3CL	0	21	2:0.000,3:0.000,4:0.000,5:0.000,6:0.000,7:0.000,8:0.000,9:0.000,10:0.000,11:0.000,12:0.000,13:0.000,14:0.000,15:0.000,16:0.000,17:0.000,18:0.000,19:0.000,20:0.000,21:0.000
EIF4E	0.57	7	1:0.000,3:0.750,4:0.328,6:0.214,7:0.252
EIF4E1B	0.619	9	3:0.000,5:0.729,6:0.000,7:0.009,9:0.478
EIF4E3	0.532	7	1:0.000,2:0.000,5:0.000
EIF4EBP1	0.594	3	1:0.000
EIF4EBP2	0.727	3	1:0.317
EIF4EBP3	0.66	3	1:0.000
EIF5AL1	0.378	1	1:0.378
ELANE	0.602	6	2:0.642,3:0.000,4:0.021
ELFN1	0.025	3	3:0.025
ELK1	0.634	6	3:0.482,4:0.671,6:0.000
ELMOD1	0.442	11	2:0.000,3:0.000,4:0.000,5:0.000,8:0.000,9:0.000,10:0.000
EMC10	0.605	7	1:0.000,5:0.324,7:0.541
EMC6	0.73	2	2:0.730
EMC8	0.79	5	1:0.424
EME2	0.663	8	1:0.000,2:0.000
EMID1	0.688	15	1:0.000,2:0.000,7:0.000,8:0.673,11:0.000
EMILIN1	0.787	8	4:0.751,8:0.577
EML5	0.663	44	1:0.000,2:0.781,4:0.000,6:0.000,8:0.000,9:0.739,11:0.786,12:0.000,14:0.572,16:0.106,17:0.000,19:0.000,24:0.000,27:0.000,28:0.000,32:0.000,33:0.000,34:0.580,39:0.000,40:0.000,44:0.000
EML6	0	41	1:0.000,2:0.000,3:0.000,4:0.000,5:0.000,6:0.000,7:0.000,8:0.000,9:0.000,10:0.000,11:0.000,12:0.000,13:0.000,14:0.000,15:0.000,16:0.000,17:0.000,18:0.000,19:0.000,20:0.000,21:0.000,22:0.000,23:0.000,24:0.000,25:0.000,26:0.000,27:0.000,28:0.000,29:0.000,30:0.000,31:0.000,32:0.000,33:0.000,34:0.000,35:0.000,36:0.000,37:0.000,38:0.000,39:0.000,40:0.000,41:0.000
EMX1	0.433	3	1:0.254,2:0.422
EMX2	0.779	3	1:0.586
EN1	0.572	2	1:0.512,2:0.735
EN2	0.28	2	1:0.000
ENDOG	0.114	3	1:0.000,2:0.236,3:0.269
ENDOV	0.475	10	2:0.535,3:0.704,5:0.000,6:0.725,7:0.000,8:0.000
ENG	0.785	14	1:0.000,5:0.000,10:0.154,14:0.000
ENKD1	0.728	7	1:0.000,4:0.000,5:0.561
ENO4	0	14	1:0.000,2:0.000,3:0.000,4:0.000,5:0.000,6:0.000,7:0.000,8:0.000,9:0.000,10:0.000,11:0.000,12:0.000,13:0.000,14:0.000
ENTHD2	0.634	12	1:0.000,3:0.000,4:0.000,10:0.000,12:0.539
ENTPD2	0.727	9	1:0.000,8:0.000,9:0.245
EOMES	0.666	6	1:0.218
EP400NL	0.161	6	4:0.000,5:0.219,6:0.000
EPC2	0.697	14	1:0.000,3:0.555,4:0.275,5:0.228,6:0.729,12:0.000,14:0.795
EPDR1	0.776	3	1:0.439
EPHA10	0.76	17	2:0.000,4:0.000,5:0.000,6:0.000
EPM2A	0.698	4	1:0.000
EPN1	0.616	11	4:0.304,5:0.000,6:0.000,7:0.684,8:0.162,10:0.465,11:0.627
EPOR	0.751	8	1:0.000,5:0.000,6:0.000
EPPK1	0.437	2	2:0.437
EPS8L1	0.647	20	6:0.000,8:0.195,10:0.000,12:0.691,14:0.000,17:0.000,18:0.383
EPS8L2	0.518	21	2:0.000,6:0.000,7:0.000,8:0.000,9:0.000,11:0.067,14:0.000,17:0.000,18:0.767,19:0.652,20:0.000
EPT1	0.724	10	2:0.000,4:0.000,7:0.000,10:0.000
EQTN	0.775	8	1:0.000,5:0.000,7:0.500
ERAS	0.729	1	1:0.729
ERI2	0.333	9	1:0.000,9:0.000
ERICH2	0	5	1:0.000,2:0.000,3:0.000,4:0.000,5:0.000
ERICH4	0	2	1:0.000,2:0.000
ERICH6B	0	15	3:0.000,4:0.000,5:0.000,6:0.000,7:0.000,8:0.000,9:0.000,10:0.000,11:0.000,12:0.000,13:0.000,14:0.000,15:0.000
ERLIN1	0.745	11	3:0.000,4:0.000,6:0.000,9:0.244
ERN1	0.764	22	1:0.000,5:0.000,6:0.309,9:0.595,10:0.777,12:0.786,13:0.314,14:0.670,15:0.679,21:0.000
ERO1L	0.768	16	1:0.000,2:0.567,7:0.240,16:0.000
ERV3-1	0.722	2	2:0.722
ERVFRD-1	0.465	2	2:0.465
ERVK3-1	0	4	3:0.000,4:0.000
ERVMER34-1	0	3	3:0.000
ERVV-1	0	1	1:0.000
ERVV-2	0	2	2:0.000
ESPN	0.449	13	1:0.000,3:0.000,4:0.000,5:0.530,7:0.713,8:0.000,10:0.443
ESPNL	0.434	9	1:0.320,2:0.560,3:0.663,4:0.732,6:0.000,7:0.770,8:0.000,9:0.393
ESRRB	0.793	7	6:0.000
ETFB	0.785	6	4:0.111,5:0.314
ETHE1	0.776	7	1:0.000,5:0.000
ETNK1	0.798	8	1:0.350
ETNK2	0.587	8	1:0.000,2:0.435,8:0.000
ETV1	0.738	14	3:0.000,6:0.000,12:0.006,13:0.000
ETV2	0.569	7	4:0.000,5:0.485,6:0.000
ETV3	0.26	5	5:0.000
ETV7	0.632	6	3:0.000
EVA1B	0.556	3	3:0.487
EVI5L	0.409	19	3:0.500,4:0.707,6:0.000,12:0.000,13:0.000,14:0.000,15:0.000,16:0.422,17:0.000,18:0.000,19:0.000
EVPLL	0.297	11	2:0.000,3:0.658,5:0.000,7:0.000,8:0.000,9:0.000,10:0.000
EVX1	0.605	3	1:0.532,3:0.476
EVX2	0.595	3	3:0.238
EXD3	0.445	22	3:0.000,4:0.218,7:0.000,8:0.000,11:0.000,13:0.294,14:0.000,15:0.264,16:0.098,18:0.000,20:0.000,22:0.468
EXOC3	0.756	13	3:0.000,7:0.000,8:0.784,11:0.000
EXOC3L2	0.722	10	6:0.309,7:0.740,8:0.000,10:0.792
EXOC3L4	0.243	11	1:0.520,2:0.000,3:0.000,4:0.000,5:0.000,7:0.000,9:0.000,11:0.000
EXOC5	0.639	18	1:0.000,2:0.000,5:0.000,6:0.000,7:0.000,12:0.000,14:0.000,16:0.000,17:0.731
EXOC6B	0.663	22	3:0.000,5:0.000,9:0.000,10:0.000,12:0.000,14:0.000,15:0.000,17:0.000,18:0.733,21:0.000
EXOSC5	0.742	6	5:0.000,6:0.000
EXOSC6	0	1	1:0.000
EYS	0.178	43	12:0.000,13:0.000,14:0.000,15:0.000,16:0.000,17:0.000,18:0.000,19:0.000,20:0.000,21:0.000,22:0.000,23:0.000,24:0.000,25:0.000,26:0.000,27:0.000,28:0.000,29:0.000,30:0.000,31:0.000,32:0.000,33:0.000,34:0.000,35:0.000,36:0.000,37:0.000,38:0.000,39:0.000,40:0.000,41:0.000,42:0.000,43:0.000
F2RL3	0.566	2	1:0.000,2:0.624
F7	0.792	9	1:0.000,2:0.000,3:0.000
F8A1	0.014	1	1:0.014
FA2H	0.625	7	1:0.000,6:0.723,7:0.000
FAAH	0.781	15	1:0.000,2:0.325,13:0.000
FABP12	0.539	4	1:0.000,3:0.539,4:0.000
FABP5	0.797	4	1:0.000
FADS1	0.716	12	1:0.000,12:0.000
FADS3	0.664	12	1:0.000,3:0.005
FADS6	0.76	6	1:0.000
FAHD2B	0.739	8	3:0.000
FAIM3	0.715	8	5:0.000,6:0.000,7:0.000
FAM101B	0.761	2	1:0.000
FAM102A	0.739	11	7:0.000,8:0.000
FAM104A	0.572	3	3:0.000
FAM106A	0	1	1:0.000
FAM109A	0.525	2	2:0.525
FAM110A	0.378	2	2:0.378
FAM110C	0.472	2	1:0.461
FAM110D	0	2	2:0.000
FAM117B	0.65	8	1:0.000
FAM120A	0.796	18	1:0.527,6:0.000,7:0.000,14:0.658
FAM120AOS	0.711	3	1:0.604
FAM124A	0.787	5	1:0.000,3:0.000,4:0.733
FAM124B	0.535	2	2:0.000
FAM129C	0.666	16	1:0.000,2:0.000,7:0.000,8:0.000,9:0.000,10:0.712,14:0.000
FAM131A	0.776	6	1:0.000,2:0.000
FAM131C	0.473	7	1:0.000,3:0.000,5:0.459,7:0.000
FAM132A	0.476	8	1:0.000,5:0.000,6:0.000,8:0.000
FAM132B	0	8	1:0.000,2:0.000,3:0.000,4:0.000,5:0.000,6:0.000,7:0.000,8:0.000
FAM133A	0.566	3	3:0.566
FAM133B	0.371	11	3:0.000,6:0.000,7:0.000,8:0.000,9:0.000,11:0.000
FAM134B	0.783	9	1:0.053,7:0.677
FAM149B1	0	14	1:0.000,2:0.000,3:0.000,4:0.000,5:0.000,6:0.000,7:0.000,8:0.000,9:0.000,10:0.000,11:0.000,12:0.000,13:0.000,14:0.000
FAM150A	0.513	5	1:0.000
FAM150B	0.449	6	2:0.000
FAM153A	0.242	23	4:0.000,5:0.000,6:0.000,7:0.000,8:0.000,9:0.000,10:0.000,14:0.000,15:0.000,16:0.000,19:0.000,20:0.000,21:0.000,22:0.000
FAM153B	0.532	23	4:0.000,5:0.680,6:0.212,7:0.000,9:0.000,16:0.000,19:0.000,20:0.000,21:0.000,22:0.000
FAM153C	0.307	10	1:0.355,2:0.000,3:0.000,4:0.000,5:0.000,9:0.000
FAM155B	0.755	3	1:0.596
FAM159B	0	3	1:0.000,2:0.000,3:0.000
FAM160A1	0	14	4:0.000,5:0.000,6:0.000,7:0.000,8:0.000,9:0.000,10:0.000,11:0.000,12:0.000,13:0.000,14:0.000
FAM160B2	0.651	17	1:0.000,3:0.000,4:0.457,6:0.160,7:0.695,8:0.000,13:0.769,16:0.000
FAM162B	0.648	4	1:0.000
FAM163B	0.709	3	3:0.642
FAM166B	0.657	6	5:0.000,6:0.000
FAM167B	0.715	2	2:0.394
FAM168B	0.689	7	2:0.000,6:0.000
FAM170B	0	2	1:0.000,2:0.000
FAM171A2	0	8	1:0.000,2:0.000,3:0.000,4:0.000,5:0.000,6:0.000,7:0.000,8:0.000
FAM173A	0.209	5	1:0.000,2:0.000,3:0.000,4:0.784,5:0.434
FAM174B	0.48	3	3:0.386
FAM177A1	0.751	5	1:0.000
FAM179A	0.71	20	2:0.000,3:0.685,6:0.791,8:0.365,12:0.000,14:0.000,17:0.000,20:0.467
FAM180B	0	3	1:0.000,2:0.000,3:0.000
FAM181B	0.144	1	1:0.144
FAM182B	0	3	2:0.000,3:0.000
FAM184B	0	18	1:0.000,2:0.000,3:0.000,4:0.000,5:0.000,6:0.000,7:0.000,8:0.000,9:0.000,10:0.000,11:0.000,12:0.000,13:0.000,14:0.000,15:0.000,16:0.000,17:0.000,18:0.000
FAM185A	0	7	1:0.000,2:0.000,3:0.000,4:0.000,5:0.000,6:0.000,7:0.000
FAM186A	0	8	1:0.000,2:0.000,3:0.000,4:0.000,5:0.000,6:0.000,7:0.000,8:0.000
FAM189A1	0	11	1:0.000,2:0.000,3:0.000,4:0.000,5:0.000,6:0.000,7:0.000,8:0.000,9:0.000,10:0.000,11:0.000
FAM189B	0.745	12	6:0.468,9:0.502,12:0.333
FAM193B	0.487	9	1:0.000,2:0.798,3:0.000,4:0.165,5:0.457,6:0.666
FAM195A	0.275	5	1:0.000,2:0.000,4:0.000,5:0.070
FAM195B	0	6	2:0.000,3:0.000,4:0.000,5:0.000
FAM196B	0	4	2:0.000,3:0.000,4:0.000
FAM198A	0	5	1:0.000,2:0.000,3:0.000,4:0.000,5:0.000
FAM19A5	0.59	4	1:0.000,2:0.633,4:0.000
FAM200A	0.089	2	2:0.089
FAM200B	0	2	2:0.000
FAM205A	0	4	1:0.000,2:0.000,3:0.000,4:0.000
FAM207A	0.632	6	1:0.000,6:0.000
FAM20A	0.677	11	1:0.218,4:0.000,8:0.000
FAM20C	0.102	10	1:0.000,3:0.000,4:0.000,5:0.000,6:0.000,7:0.000,8:0.000,9:0.000,10:0.000
FAM210B	0.679	3	1:0.000
FAM213B	0.403	7	1:0.000,2:0.000,3:0.000
FAM214A	0.791	13	8:0.000,10:0.000,12:0.270,13:0.039
FAM216A	0.776	7	1:0.000,2:0.000
FAM218A	0.711	1	1:0.711
FAM219B	0.596	5	1:0.000,2:0.693
FAM21A	0.607	31	2:0.504,4:0.000,5:0.000,7:0.000,9:0.477,10:0.000,11:0.000,12:0.546,13:0.000,14:0.000,15:0.783,20:0.618,21:0.000,23:0.000,24:0.078,25:0.630,28:0.000
FAM21C	0.553	30	1:0.000,2:0.569,4:0.000,5:0.000,7:0.000,9:0.432,10:0.000,11:0.000,13:0.069,14:0.000,16:0.000,17:0.000,18:0.000,20:0.600,21:0.000,23:0.000,24:0.000,25:0.654,27:0.000
FAM220A	0	2	1:0.000,2:0.000
FAM221B	0.706	7	5:0.000,6:0.000,7:0.000
FAM222A	0.624	3	3:0.600
FAM227A	0	19	2:0.000,3:0.000,4:0.000,5:0.000,6:0.000,7:0.000,8:0.000,9:0.000,10:0.000,11:0.000,12:0.000,13:0.000,14:0.000,15:0.000,16:0.000,17:0.000,18:0.000,19:0.000
FAM228B	0	11	2:0.000,3:0.000,4:0.000,5:0.000,6:0.000,7:0.000,8:0.000,9:0.000,10:0.000
FAM229A	0	3	1:0.000,2:0.000,3:0.000
FAM231C	0	1	1:0.000
FAM25A	0	3	1:0.000,2:0.000,3:0.000
FAM25C	0	3	1:0.000,2:0.000,3:0.000
FAM25G	0	3	1:0.000,2:0.000,3:0.000
FAM26D	0.41	2	1:0.000
FAM26F	0.446	3	2:0.000
FAM32A	0.363	4	1:0.000,2:0.000
FAM35A	0.684	9	3:0.611,4:0.583,6:0.000
FAM3A	0.694	10	5:0.444,6:0.000,7:0.000,9:0.740
FAM43A	0.443	1	1:0.443
FAM43B	0.323	1	1:0.323
FAM47E	0	8	1:0.000,2:0.000,3:0.000,4:0.000,5:0.000,6:0.000,7:0.000,8:0.000
FAM47E-STBD1	0.028	7	1:0.000,2:0.000,3:0.000,4:0.000,5:0.000,6:0.000
FAM53A	0.759	5	4:0.613
FAM53B	0.738	5	4:0.737,5:0.642
FAM57A	0.734	5	1:0.000,2:0.000
FAM57B	0.754	5	5:0.288
FAM65B	0.531	23	6:0.000,13:0.000,15:0.000,16:0.000,17:0.000,18:0.000,19:0.000,20:0.000,21:0.000,22:0.000,23:0.000
FAM69A	0.166	5	1:0.000,2:0.793,3:0.000,4:0.599,5:0.000
FAM69B	0.752	5	1:0.000,5:0.683
FAM69C	0.265	4	1:0.000,2:0.000,4:0.772
FAM71D	0.757	9	4:0.705,5:0.747,7:0.000,8:0.000
FAM71E2	0	11	1:0.000,2:0.000,3:0.000,4:0.000,5:0.000,6:0.000,7:0.000,8:0.000,9:0.000,10:0.000
FAM71F2	0.616	5	1:0.000,4:0.000,5:0.668
FAM72A	0.131	4	1:0.000,2:0.000,3:0.000,4:0.621
FAM72B	0.311	4	1:0.000,2:0.000,3:0.360
FAM72C	0	4	1:0.000,2:0.000,3:0.000,4:0.000
FAM73B	0.756	16	3:0.626,7:0.271,8:0.000,9:0.328,12:0.192
FAM83D	0.783	4	1:0.211
FAM83E	0.57	5	1:0.585,2:0.000,4:0.656,5:0.567
FAM83F	0.641	5	1:0.000,5:0.000
FAM83H	0.666	5	5:0.578
FAM84A	0.661	2	2:0.661
FAM86B1	0.048	7	1:0.000,2:0.000,3:0.000,4:0.000,5:0.000,6:0.287,7:0.000
FAM86B2	0	8	1:0.000,2:0.000,3:0.000,4:0.000,5:0.000,6:0.000,7:0.000,8:0.000
FAM86C1	0.758	4	1:0.000
FAM89A	0.476	2	1:0.000
FAM89B	0.452	2	1:0.000
FAM8A1	0.66	5	1:0.407
FAM92A1	0.753	9	1:0.000,3:0.000,5:0.000,7:0.000
FAM96B	0.616	5	1:0.690,3:0.000,4:0.587
FAM98B	0.465	8	1:0.000,4:0.000,5:0.481,8:0.000
FAM98C	0.73	8	2:0.000,3:0.000
FAM9A	0.667	10	5:0.000,6:0.000,7:0.458
FAM9C	0.77	8	5:0.000
FASN	0.748	43	5:0.438,8:0.644,9:0.715,11:0.647,12:0.000,14:0.397,23:0.000,26:0.000,27:0.574,29:0.190,30:0.467,38:0.000,40:0.199
FASTK	0.746	10	1:0.000,2:0.449,3:0.644,10:0.630
FBF1	0.609	28	2:0.000,4:0.000,5:0.000,7:0.000,9:0.683,12:0.125,13:0.000,15:0.000,16:0.506,17:0.505,23:0.737,24:0.215,25:0.000
FBLL1	0.413	1	1:0.413
FBLN2	0.596	18	2:0.401,3:0.000,4:0.000,10:0.000,14:0.341,15:0.009,16:0.000
FBRS	0.456	12	4:0.000,5:0.000,8:0.000,9:0.000,11:0.274,12:0.610
FBRSL1	0	17	1:0.000,2:0.000,3:0.000,4:0.000,5:0.000,6:0.000,7:0.000,8:0.000,9:0.000,10:0.000,11:0.000,12:0.000,13:0.000,14:0.000,15:0.000,16:0.000,17:0.000
FBXL15	0.41	4	1:0.000,2:0.182,3:0.399,4:0.737
FBXL16	0.632	6	2:0.654,3:0.680,5:0.000,6:0.436
FBXL17	0.47	9	1:0.000,2:0.000
FBXL19	0.414	11	2:0.000,3:0.000,4:0.000,5:0.000,6:0.728,7:0.559,8:0.000,9:0.228
FBXL22	0.629	2	2:0.294
FBXL8	0.101	3	2:0.000,3:0.117
FBXO15	0.799	10	1:0.000,2:0.000,9:0.352
FBXO17	0.583	6	2:0.000
FBXO2	0.405	6	1:0.000,2:0.000,5:0.000
FBXO27	0.719	6	2:0.343
FBXO28	0.73	5	1:0.000,3:0.770
FBXO31	0.708	9	1:0.000,5:0.000
FBXO33	0.769	4	1:0.466,4:0.761
FBXO41	0.391	13	2:0.000,4:0.000,5:0.607,7:0.371,9:0.000,10:0.000,11:0.421,13:0.000
FBXO45	0.631	3	1:0.000
FBXW10	0.6	14	1:0.721,2:0.261,3:0.701,4:0.414,6:0.318,7:0.000,14:0.297
FBXW4	0.79	9	1:0.000
FBXW5	0.534	9	2:0.000,5:0.725,6:0.487,7:0.331,9:0.000
FCER2	0.726	11	3:0.588,7:0.270,8:0.000,11:0.655
FCGBP	0.72	28	1:0.000,3:0.691,5:0.631,7:0.152,8:0.667,9:0.260,10:0.000,11:0.000,13:0.358,15:0.508,17:0.160,18:0.000,19:0.266,21:0.279
FCGR1A	0.323	6	1:0.000,2:0.000,3:0.114,5:0.147,6:0.142
FCGR2B	0.674	8	1:0.000,2:0.000,5:0.000,6:0.000
FCGR2C	0.711	7	1:0.000,2:0.000,5:0.000
FCHO2	0.363	26	1:0.000,2:0.000,3:0.000,4:0.000,5:0.000,6:0.000,8:0.000,11:0.000,12:0.000,13:0.000,14:0.000,15:0.000,16:0.000,17:0.000,18:0.702,20:0.750,21:0.000,22:0.000,24:0.000,26:0.609
FCHSD1	0.687	20	1:0.000,2:0.000,4:0.000,10:0.000,12:0.390,13:0.247,18:0.000,20:0.000
FCHSD2	0.554	20	1:0.000,2:0.000,3:0.000,5:0.614,6:0.127,7:0.000,9:0.000,10:0.000,11:0.778,13:0.000,18:0.292,20:0.000
FDX1	0.667	4	1:0.000
FEM1A	0.742	1	1:0.742
FER1L5	0.318	53	1:0.000,2:0.000,3:0.000,4:0.000,5:0.000,6:0.000,7:0.000,8:0.000,9:0.000,10:0.000,11:0.000,12:0.000,13:0.000,14:0.000,15:0.000,16:0.000,17:0.000,18:0.000,19:0.000,20:0.000,21:0.000,22:0.000,23:0.000,24:0.000,25:0.000,26:0.000,27:0.000,28:0.000,29:0.000,30:0.000,31:0.000,32:0.000,33:0.000,34:0.000,35:0.098,40:0.000,41:0.000,48:0.690
FEV	0.384	3	1:0.000,2:0.000,3:0.466
FEZ2	0.686	9	1:0.000,7:0.000,9:0.000
FEZF2	0.629	6	3:0.399
FFAR1	0.497	1	1:0.497
FFAR3	0.63	2	2:0.630
FGD1	0.755	18	1:0.000,3:0.461,6:0.000,11:0.000
FGD5	0.707	20	1:0.698,5:0.000,7:0.000,14:0.000,15:0.000,20:0.000
FGF11	0.715	5	1:0.000
FGF16	0.481	3	1:0.000,2:0.519
FGF19	0.575	3	1:0.000,2:0.567
FGF20	0.55	3	1:0.000
FGF22	0.423	3	1:0.000,3:0.579
FGF3	0.453	3	1:0.000,3:0.561
FGF4	0.452	3	1:0.000
FGF8	0.716	6	1:0.000,2:0.000,3:0.000
FGFBP3	0.306	2	2:0.306
FGFR3	0.774	18	2:0.000,5:0.000,10:0.000,18:0.497
FGFRL1	0.566	8	3:0.000,4:0.575,5:0.000,6:0.305,8:0.587
FHAD1	0	31	2:0.000,3:0.000,4:0.000,5:0.000,6:0.000,7:0.000,8:0.000,9:0.000,10:0.000,11:0.000,12:0.000,13:0.000,14:0.000,15:0.000,16:0.000,17:0.000,18:0.000,19:0.000,20:0.000,21:0.000,22:0.000,23:0.000,24:0.000,25:0.000,26:0.000,27:0.000,28:0.000,29:0.000,30:0.000,31:0.000
FIBCD1	0.553	8	2:0.000,3:0.252,4:0.425,6:0.000
FIGLA	0.479	5	1:0.000,2:0.595,4:0.000,5:0.000
FIS1	0.786	5	5:0.000
FIZ1	0.368	3	3:0.226
FJX1	0.257	1	1:0.257
FKBP15	0.556	28	1:0.000,2:0.000,5:0.000,6:0.000,8:0.000,11:0.000,12:0.000,15:0.000,16:0.000,17:0.000,20:0.000,21:0.000,24:0.000,26:0.716,28:0.462
FKBP1A	0.74	5	1:0.000,2:0.000
FKRP	0.356	4	4:0.356
FKSG63	0	1	1:0.000
FLT3LG	0.705	9	6:0.000,7:0.637
FLYWCH1	0.515	10	4:0.000,5:0.656,6:0.504,7:0.148,9:0.000
FMN1	0.799	17	3:0.000,4:0.737,6:0.000,7:0.000,8:0.472,14:0.000,16:0.000,17:0.000
FMN2	0.768	18	1:0.508,18:0.037
FMNL1	0.764	27	1:0.000,4:0.000,14:0.000,15:0.000,19:0.667
FMNL2	0.761	26	4:0.792,7:0.000,11:0.000,15:0.424,17:0.542,19:0.000,20:0.556,22:0.402,24:0.000
FNBP1	0.683	17	1:0.000,5:0.000,10:0.000,12:0.664,13:0.278,14:0.131,17:0.000
FNBP1L	0.388	17	1:0.000,2:0.000,3:0.000,4:0.000,5:0.000,6:0.000,7:0.000,9:0.000,10:0.000,11:0.000,14:0.000
FNDC1	0.7	23	1:0.000,3:0.000,4:0.000,9:0.685,11:0.753,13:0.000,14:0.000,16:0.007,20:0.000
FNDC5	0.671	6	1:0.000,2:0.000
FNDC7	0.721	13	1:0.000,2:0.000,3:0.000,4:0.000
FNIP2	0.782	17	1:0.000,3:0.327,4:0.000,9:0.609,10:0.708,15:0.000,16:0.483
FOLH1	0.778	19	1:0.000,3:0.358,13:0.000,15:0.330,16:0.592
FOXA1	0.733	2	2:0.719
FOXA2	0.755	3	3:0.743
FOXB1	0.524	2	2:0.524
FOXB2	0.521	1	1:0.521
FOXC1	0.367	1	1:0.367
FOXC2	0.59	1	1:0.590
FOXD1	0.261	1	1:0.261
FOXD2	0.269	1	1:0.269
FOXD3	0.311	1	1:0.311
FOXD4L3	0.06	1	1:0.060
FOXD4L4	0.347	1	1:0.347
FOXD4L5	0.056	1	1:0.056
FOXD4L6	0	1	1:0.000
FOXE1	0.409	1	1:0.409
FOXE3	0.319	1	1:0.319
FOXF1	0.583	2	1:0.515
FOXF2	0.559	2	1:0.497
FOXG1	0.66	1	1:0.660
FOXH1	0.747	3	1:0.000
FOXI2	0.373	2	1:0.262,2:0.500
FOXI3	0.135	2	1:0.267,2:0.000
FOXJ1	0.502	3	2:0.490,3:0.510
FOXK1	0.618	9	1:0.314,7:0.382,9:0.000
FOXL1	0.65	1	1:0.650
FOXL2	0.475	1	1:0.475
FOXN4	0.543	10	2:0.000,3:0.000,4:0.000,5:0.000,6:0.000,10:0.562
FOXO1	0.748	3	1:0.213
FOXO3	0.544	4	2:0.259,3:0.670
FOXP3	0.627	12	2:0.000,3:0.000,7:0.000,8:0.000
FOXQ1	0.29	1	1:0.290
FPGS	0.73	15	1:0.000,10:0.426,11:0.000,12:0.530,13:0.671,14:0.000
FRAT1	0.131	1	1:0.131
FRAT2	0.103	1	1:0.103
FREM1	0.777	38	3:0.000,9:0.424,12:0.711,13:0.000,16:0.000,19:0.000,23:0.000,24:0.270,25:0.743,30:0.000,33:0.000,35:0.039,38:0.565
FREM3	0	8	1:0.000,2:0.000,3:0.000,4:0.000,5:0.000,6:0.000,7:0.000,8:0.000
FRG1	0.668	9	4:0.000,6:0.000,7:0.000
FRG2	0.369	4	1:0.000,2:0.000,3:0.000,4:0.611
FRG2B	0.443	4	1:0.376,2:0.000,3:0.000,4:0.601
FRMD1	0.789	11	8:0.000,10:0.000,11:0.708
FRMD4B	0.708	23	1:0.401,2:0.000,3:0.000,4:0.000,5:0.000,7:0.000,8:0.000,9:0.000,10:0.000,11:0.000,12:0.000,19:0.500
FRMD8	0.701	11	6:0.000,7:0.000
FRMPD2	0.701	29	21:0.000,22:0.000,23:0.000,24:0.000,25:0.486,26:0.000,28:0.000,29:0.000
FRRS1L	0.622	5	1:0.000
FSBP	0	2	1:0.000,2:0.000
FSCN1	0.721	5	1:0.546
FSCN2	0.415	5	1:0.438,2:0.000,3:0.689,5:0.000
FSD1L	0	13	1:0.000,2:0.000,3:0.000,4:0.000,5:0.000,6:0.000,7:0.000,8:0.000,9:0.000,10:0.000,11:0.000,12:0.000,13:0.000
FSD2	0.758	13	3:0.625,5:0.000,6:0.787,7:0.712,9:0.000,10:0.284,12:0.672,13:0.569
FSIP2	0.239	23	1:0.000,2:0.000,3:0.000,4:0.000,5:0.000,6:0.000,7:0.000,8:0.000,9:0.000,10:0.000,11:0.000,12:0.000,13:0.000,14:0.000,15:0.000,16:0.000,17:0.437
FSTL3	0.352	5	1:0.000,3:0.000,4:0.408,5:0.000
FUK	0.636	24	7:0.000,12:0.000,13:0.456,15:0.000,16:0.351,17:0.000,18:0.432,20:0.275
FUNDC1	0.605	5	1:0.000,2:0.000
FUNDC2	0.767	5	1:0.000
FUOM	0.353	6	1:0.000,2:0.000,3:0.000,4:0.303
FUT4	0.582	1	1:0.582
FUT7	0.594	2	2:0.589
FUZ	0.583	11	1:0.000,6:0.000,7:0.000,8:0.000
FXN	0.711	5	1:0.000
FXR2	0.65	17	1:0.000,2:0.000,3:0.000,4:0.000,6:0.000,12:0.000,13:0.556
FXYD2	0.627	6	3:0.000
FXYD6	0.799	8	2:0.000
FXYD6-FXYD2	0.694	11	2:0.000,8:0.000
FYB	0.765	18	4:0.000,5:0.000,7:0.000,10:0.000,11:0.000,12:0.000,13:0.000,14:0.000,17:0.000,18:0.000
FZD5	0.77	2	2:0.770
FZD8	0.693	1	1:0.693
FZD9	0.791	1	1:0.791
FZR1	0.684	14	5:0.375,9:0.000,10:0.000,13:0.000
G0S2	0.606	2	2:0.606
GABARAPL1	0.746	4	1:0.000
GABRA5	0.714	11	10:0.000,11:0.437
GABRG3	0.697	10	1:0.000,3:0.000,6:0.536,7:0.000,9:0.000
GABRR3	0.625	10	4:0.000,6:0.000,7:0.567,10:0.000
GADD45G	0.669	4	2:0.000,4:0.613
GADD45GIP1	0.734	2	1:0.491
GADL1	0.649	15	1:0.000,2:0.000,3:0.000,4:0.000,5:0.000,13:0.731
GAGE1	0.308	5	2:0.000,3:0.000,4:0.683
GAGE10	0.724	5	3:0.388,5:0.000
GAGE12G	0	5	2:0.000,3:0.000,4:0.000,5:0.000
GAGE12H	0.045	5	2:0.000,3:0.132,4:0.000,5:0.000
GAGE12J	0.415	5	3:0.521,4:0.000,5:0.000
GAGE13	0	5	2:0.000,3:0.000,4:0.000,5:0.000
GAGE2A	0.493	5	3:0.760,4:0.000,5:0.000
GAGE2E	0.381	4	2:0.000,3:0.000
GAL	0.745	6	2:0.000
GAL3ST2	0.469	4	4:0.226
GAL3ST3	0.613	3	3:0.593
GALK1	0.699	9	1:0.679,2:0.747,6:0.000,7:0.374
GALNS	0.677	14	1:0.000,8:0.500,10:0.380,13:0.000,14:0.000
GALNT12	0.702	10	1:0.000,3:0.216
GALNT9	0.37	11	1:0.000,2:0.000,3:0.000,4:0.000,5:0.000,6:0.000,10:0.619
GALR3	0.435	2	2:0.163
GAMT	0.446	6	1:0.000,2:0.000,3:0.000
GAREML	0	6	1:0.000,2:0.000,3:0.000,4:0.000,5:0.000,6:0.000
GAS1	0.201	1	1:0.201
GAS2L1	0.709	6	2:0.649,6:0.640
GAS6	0.747	15	1:0.000,2:0.000,8:0.746,14:0.000
GAS8	0.793	11	1:0.000,3:0.601,6:0.767,9:0.271
GATA4	0.536	7	2:0.000
GATA5	0.379	7	2:0.000,4:0.000,5:0.000
GATA6	0.473	7	2:0.317,3:0.000
GATAD1	0.693	5	1:0.000
GATSL2	0.402	9	1:0.000,5:0.000,6:0.000,7:0.000,8:0.000,9:0.000
GATSL3	0.787	9	7:0.590,8:0.032,9:0.000
GBA	0.79	12	6:0.493,7:0.792,11:0.000,12:0.000
GBA3	0.768	5	1:0.672,3:0.775,4:0.000
GBE1	0.5	16	2:0.000,3:0.000,5:0.000,8:0.000,9:0.000,11:0.000,12:0.488,13:0.735,15:0.000
GBX1	0.648	2	1:0.286
GCAT	0.799	9	1:0.000,4:0.714
GCGR	0	14	2:0.000,3:0.000,4:0.000,5:0.000,6:0.000,7:0.000,8:0.000,9:0.000,10:0.000,11:0.000,12:0.000,13:0.000,14:0.000
GCH1	0.591	6	1:0.493,2:0.073,4:0.000
GCHFR	0.627	3	1:0.000,2:0.379
GCLM	0.775	7	1:0.000,4:0.000
GCNT7	0	4	1:0.000,2:0.000,3:0.000,4:0.000
GCSH	0.531	5	1:0.000,3:0.750,4:0.386
GDF10	0.77	3	1:0.056
GDF6	0.672	2	2:0.533
GDF7	0.376	2	1:0.146,2:0.470
GDPD5	0.777	17	8:0.000,9:0.623,11:0.199,12:0.708,13:0.551
GFER	0.583	3	1:0.000
GFI1	0.624	7	4:0.305,5:0.000
GFRA2	0.556	11	4:0.000,7:0.000,8:0.000,10:0.759
GFRA4	0.051	5	2:0.000,3:0.000,4:0.000,5:0.000
GFY	0	5	3:0.000,4:0.000,5:0.000
GGACT	0	3	3:0.000
GGN	0.75	4	3:0.734
GGT1	0.525	16	5:0.000,8:0.606,9:0.582,10:0.000,11:0.000,15:0.544,16:0.000
GGT2	0	15	4:0.000,5:0.000,6:0.000,7:0.000,8:0.000,9:0.000,10:0.000,11:0.000,12:0.000,13:0.000,14:0.000,15:0.000
GGT5	0.695	12	4:0.000,5:0.475,6:0.000,11:0.000
GGT6	0.541	4	3:0.000,4:0.440
GGTLC2	0.676	6	2:0.659,6:0.000
GHDC	0.77	10	3:0.000,10:0.000
GHRHR	0.793	13	1:0.000,3:0.000,5:0.000
GID4	0.652	6	1:0.283
GIP	0.758	6	5:0.000,6:0.000
GIPC1	0.757	9	4:0.590,7:0.000
GIPC2	0.788	6	1:0.504,6:0.461
GIPC3	0.62	6	1:0.000,6:0.145
GIPR	0.775	14	2:0.000,12:0.568,14:0.193
GJA3	0.459	2	2:0.459
GJB1	0.756	2	2:0.756
GJC2	0.492	2	2:0.492
GJD3	0.205	1	1:0.205
GJD4	0.552	2	2:0.524
GKAP1	0.767	13	3:0.398,12:0.000,13:0.000
GLB1L3	0.638	20	1:0.000,5:0.000,11:0.413,15:0.000,16:0.000,17:0.000,18:0.000,19:0.000
GLCCI1	0.722	8	1:0.000
GLI4	0.64	4	3:0.000,4:0.661
GLIPR1L2	0.647	6	5:0.000,6:0.000
GLIS1	0.773	10	6:0.436,8:0.000,9:0.000
GLIS2	0.668	8	8:0.346
GLOD5	0.576	4	1:0.000,2:0.000
GLRX5	0.378	2	1:0.000
GLT1D1	0.704	12	1:0.000,5:0.000,6:0.000,7:0.000,8:0.000
GLTPD2	0.397	4	2:0.000,4:0.139
GLTSCR1	0.216	15	5:0.000,6:0.149,7:0.000,8:0.425,9:0.315,10:0.000,11:0.000,13:0.000,14:0.000,15:0.155
GLTSCR2	0.53	13	4:0.000,7:0.000,8:0.000,9:0.000
GLYATL3	0	6	2:0.000,3:0.000,4:0.000,5:0.000,6:0.000
GMNC	0	5	1:0.000,2:0.000,3:0.000,4:0.000,5:0.000
GMPPA	0.771	13	3:0.000,9:0.000,11:0.000
GNA15	0.707	7	1:0.000,2:0.000
GNAT3	0.392	8	1:0.466,2:0.000,3:0.000,5:0.000,7:0.487,8:0.000
GNG10	0.609	3	1:0.000
GNG7	0.609	5	4:0.000
GNMT	0.768	6	1:0.000
GOLGA6A	0.191	18	1:0.000,2:0.300,3:0.000,4:0.000,5:0.000,6:0.000,7:0.000,9:0.000,10:0.000,11:0.000,12:0.000,15:0.000,16:0.000,17:0.000
GOLGA6B	0.205	18	1:0.000,2:0.000,3:0.000,4:0.000,5:0.000,6:0.000,7:0.000,9:0.000,10:0.000,11:0.501,12:0.000,13:0.605,14:0.000,15:0.000,16:0.000,17:0.000,18:0.414
GOLGA6C	0.061	18	1:0.000,2:0.000,3:0.000,4:0.000,5:0.000,6:0.000,7:0.000,8:0.000,9:0.000,10:0.000,11:0.000,12:0.000,13:0.000,14:0.000,15:0.000,16:0.000,17:0.000
GOLGA6D	0.061	18	1:0.000,2:0.000,3:0.000,4:0.000,5:0.000,6:0.000,7:0.000,8:0.000,9:0.000,10:0.000,11:0.000,12:0.000,13:0.000,14:0.000,15:0.000,16:0.000,17:0.000
GOLGA6L10	0.12	9	1:0.000,2:0.467,3:0.000,4:0.000,5:0.000,6:0.052,7:0.000,8:0.000,9:0.669
GOLGA6L2	0.038	8	1:0.452,2:0.000,4:0.569,5:0.000,6:0.136,7:0.000,8:0.000
GOLGA6L22	0	11	1:0.000,2:0.000,3:0.000,4:0.000,5:0.000,6:0.000,7:0.000,8:0.000,9:0.000,10:0.000
GOLGA6L4	0	9	1:0.000,2:0.000,3:0.000,4:0.000,5:0.000,6:0.000,7:0.000,8:0.000,9:0.000
GOLGA6L6	0	9	1:0.000,2:0.000,3:0.000,4:0.000,5:0.000,6:0.000,7:0.000,8:0.000
GOLGA6L9	0.073	9	1:0.000,2:0.000,3:0.000,4:0.654,5:0.000,6:0.000,7:0.000,8:0.000,9:0.316
GOLGA8A	0	16	1:0.000,2:0.000,3:0.000,4:0.000,5:0.000,6:0.000,7:0.000,8:0.000,9:0.000,10:0.000,11:0.000,12:0.000,13:0.000,14:0.000,15:0.000,16:0.000
GOLGA8B	0	16	1:0.000,2:0.000,3:0.000,4:0.000,5:0.000,6:0.000,7:0.000,8:0.000,9:0.000,10:0.000,11:0.000,12:0.000,13:0.000,14:0.000,15:0.000,16:0.000
GOLGA8F	0	19	1:0.000,2:0.000,3:0.000,4:0.000,5:0.000,6:0.000,7:0.000,8:0.000,9:0.000,10:0.000,11:0.000,12:0.000,13:0.000,14:0.000,15:0.000,16:0.000,17:0.000,18:0.000,19:0.000
GOLGA8G	0	19	1:0.000,2:0.000,3:0.000,4:0.000,5:0.000,6:0.000,7:0.000,8:0.000,9:0.000,10:0.000,11:0.000,12:0.000,13:0.000,14:0.000,15:0.000,16:0.000,17:0.000,18:0.000,19:0.000
GOLGA8J	0	19	1:0.000,2:0.000,3:0.000,4:0.000,5:0.000,6:0.000,7:0.000,8:0.000,9:0.000,10:0.000,11:0.000,12:0.000,13:0.000,14:0.000,15:0.000,16:0.000,17:0.000,18:0.000,19:0.000
GOLGA8K	0	19	1:0.000,2:0.000,3:0.000,4:0.000,5:0.000,6:0.000,7:0.000,8:0.000,9:0.000,10:0.000,11:0.000,12:0.000,13:0.000,14:0.000,15:0.000,16:0.000,17:0.000,18:0.000,19:0.000
GOLGA8M	0.091	19	1:0.000,2:0.000,3:0.000,4:0.000,5:0.000,6:0.000,7:0.000,8:0.000,9:0.000,10:0.000,11:0.000,12:0.097,13:0.000,14:0.000,15:0.000,17:0.327,18:0.000,19:0.080
GOLGA8N	0	19	1:0.000,2:0.000,3:0.000,4:0.000,5:0.000,6:0.000,7:0.000,8:0.000,9:0.000,10:0.000,11:0.000,12:0.000,13:0.000,14:0.000,15:0.000,16:0.000,17:0.000,18:0.000,19:0.000
GOLGA8O	0	19	1:0.000,2:0.000,3:0.000,4:0.000,5:0.000,6:0.000,7:0.000,8:0.000,9:0.000,10:0.000,11:0.000,12:0.000,13:0.000,14:0.000,15:0.000,16:0.000,17:0.000,18:0.000,19:0.000
GOLGA8Q	0	19	1:0.000,2:0.000,3:0.000,4:0.000,5:0.000,6:0.000,7:0.000,8:0.000,9:0.000,10:0.000,11:0.000,12:0.000,13:0.000,14:0.000,15:0.000,16:0.000,17:0.000,18:0.000,19:0.000
GOLGA8R	0.045	19	1:0.000,2:0.000,3:0.000,4:0.000,5:0.000,6:0.000,7:0.000,8:0.000,9:0.000,10:0.000,12:0.000,13:0.000,14:0.000,15:0.000,16:0.000,17:0.000,18:0.000,19:0.000
GOLGA8S	0.276	19	1:0.000,2:0.000,3:0.000,4:0.000,5:0.000,6:0.000,7:0.000,8:0.000,9:0.000,10:0.000,13:0.000,14:0.000,15:0.000,17:0.184,18:0.000,19:0.568
GOLGA8T	0.012	19	1:0.000,2:0.000,3:0.000,4:0.000,5:0.000,6:0.000,7:0.000,8:0.000,9:0.000,10:0.000,11:0.261,12:0.000,13:0.000,14:0.000,15:0.000,16:0.000,17:0.000,18:0.000,19:0.000
GP1BB	0	2	1:0.000,2:0.000
GP9	0.702	3	3:0.702
GPAT2	0.37	23	3:0.000,4:0.202,5:0.000,6:0.000,7:0.000,8:0.000,9:0.000,10:0.000,11:0.000,12:0.691,14:0.101,17:0.369,18:0.000,20:0.496,23:0.000
GPATCH11	0.341	9	1:0.000,2:0.000,3:0.000,4:0.000,7:0.000,9:0.000
GPC1	0.761	9	1:0.000,3:0.727,6:0.000
GPC2	0.648	10	7:0.000,8:0.000,9:0.000,10:0.500
GPHB5	0.519	3	3:0.000
GPIHBP1	0.733	4	2:0.000
GPR135	0.455	1	1:0.455
GPR137C	0.785	7	1:0.538,2:0.000
GPR143	0.567	9	1:0.000,2:0.000,7:0.576,8:0.587
GPR150	0.143	1	1:0.143
GPR153	0.535	6	5:0.000,6:0.000
GPR157	0.701	4	1:0.478,3:0.610
GPR173	0.782	2	2:0.782
GPR25	0.523	1	1:0.523
GPR26	0.722	3	1:0.578
GPR27	0.337	1	1:0.337
GPR42	0.314	2	2:0.314
GPR62	0.213	1	1:0.213
GPR68	0.58	2	2:0.580
GPR78	0.671	3	1:0.463
GPR88	0.226	2	2:0.226
GPR89A	0.33	14	3:0.000,5:0.000,6:0.000,7:0.000,8:0.000,10:0.000,12:0.000,14:0.000
GPR89B	0.327	14	3:0.000,5:0.000,6:0.000,7:0.000,8:0.000,10:0.000,12:0.000,14:0.000
GPSM1	0.53	14	1:0.000,4:0.000,5:0.000,7:0.359,8:0.000,9:0.000,11:0.000,14:0.633
GPT	0.673	12	6:0.205,7:0.425,9:0.480,10:0.000
GPX1	0.588	2	1:0.000
GPX4	0.68	7	1:0.000,4:0.303
GRAMD1B	0.561	20	2:0.000,3:0.000,6:0.000,10:0.784,11:0.000,12:0.000,18:0.000,19:0.000,20:0.000
GRAP	0.04	5	1:0.000,2:0.000,3:0.000,4:0.154,5:0.000
GRAPL	0	4	1:0.000,2:0.000,3:0.000,4:0.000
GRASP	0.385	8	1:0.126,7:0.000,8:0.113
GREB1L	0	33	3:0.000,4:0.000,5:0.000,6:0.000,7:0.000,8:0.000,9:0.000,10:0.000,11:0.000,12:0.000,13:0.000,14:0.000,15:0.000,16:0.000,17:0.000,18:0.000,19:0.000,20:0.000,21:0.000,22:0.000,23:0.000,24:0.000,25:0.000,26:0.000,27:0.000,28:0.000,29:0.000,30:0.000,31:0.000,32:0.000,33:0.000
GRID2IP	0	22	1:0.000,2:0.000,3:0.000,4:0.000,5:0.000,6:0.000,7:0.000,8:0.000,9:0.000,10:0.000,11:0.000,12:0.000,13:0.000,14:0.000,15:0.000,16:0.000,17:0.000,18:0.000,19:0.000,20:0.000,21:0.000,22:0.000
GRIFIN	0.552	5	1:0.000,3:0.294,4:0.677,5:0.000
GRIK5	0.788	20	2:0.000,7:0.000,20:0.000
GRIN1	0.772	21	3:0.689,4:0.000,6:0.000,12:0.000,13:0.000,15:0.651,16:0.734
GRIN2C	0.567	13	3:0.130,4:0.000,13:0.136
GRIN2D	0.458	13	2:0.000,3:0.635,5:0.000,13:0.050
GRIN3B	0.38	9	1:0.000,2:0.000,4:0.000,6:0.322,8:0.000,9:0.000
GRIP2	0.546	25	1:0.000,3:0.000,5:0.000,6:0.448,11:0.135,13:0.000,14:0.397,18:0.000,20:0.000,21:0.000,22:0.358,25:0.562
GRIPAP1	0.783	26	5:0.000,6:0.503,8:0.000,9:0.562,12:0.000,13:0.753,18:0.000,23:0.000
GRK1	0.53	7	4:0.000,5:0.000,6:0.000,7:0.000
GRM5	0.793	9	3:0.600,6:0.751,9:0.354
GRM6	0.776	10	1:0.000,4:0.445
GRP	0.689	3	1:0.000
GRSF1	0.712	10	1:0.000,9:0.000
GSC	0.205	3	1:0.000,2:0.000
GSC2	0.045	3	1:0.000,2:0.110,3:0.000
GSDMA	0.732	12	2:0.411,4:0.675,6:0.000,7:0.000,11:0.000
GSDMD	0.726	14	7:0.000,12:0.000,14:0.654
GSK3A	0.683	11	1:0.000,7:0.000,11:0.000
GSPT1	0.571	15	1:0.000,2:0.000,3:0.000,4:0.000,5:0.000,6:0.000,10:0.670
GSR	0.792	13	1:0.000,3:0.764
GSTT2	0	5	1:0.000,2:0.000,3:0.000,4:0.000,5:0.000
GSTT2B	0.133	5	1:0.000,3:0.000,4:0.000,5:0.048
GSTZ1	0.748	9	1:0.000,3:0.000,4:0.000
GSX1	0.521	2	1:0.075
GSX2	0.59	2	1:0.347
GTF2F1	0.799	13	3:0.000,9:0.775,10:0.000,11:0.000
GTF2H2	0	16	2:0.000,3:0.000,4:0.000,5:0.000,6:0.000,7:0.000,8:0.000,9:0.000,10:0.000,11:0.000,12:0.000,13:0.000,14:0.000,15:0.000,16:0.000
GTF2H2C	0.091	16	2:0.000,3:0.000,4:0.000,5:0.000,6:0.000,7:0.000,8:0.000,9:0.000,10:0.000,12:0.000,13:0.000,14:0.000,15:0.000,16:0.000
GTF2I	0.236	35	4:0.296,9:0.000,12:0.000,13:0.000,14:0.000,15:0.000,16:0.000,17:0.000,18:0.000,19:0.000,20:0.000,21:0.000,22:0.000,23:0.000,24:0.000,25:0.000,26:0.000,27:0.000,28:0.000,29:0.000,30:0.000,31:0.000,32:0.000,33:0.000,34:0.000
GTF2IRD2	0.016	16	2:0.000,3:0.000,4:0.000,5:0.130,6:0.000,7:0.000,8:0.000,9:0.000,10:0.000,11:0.000,12:0.000,13:0.000,14:0.000,15:0.000,16:0.013
GTF2IRD2B	0.179	16	2:0.000,3:0.000,5:0.549,6:0.000,7:0.000,8:0.000,9:0.000,10:0.000,11:0.000,12:0.000,13:0.000,14:0.000,15:0.000,16:0.180
GTF3A	0.454	9	1:0.000,2:0.000,3:0.000,4:0.303,5:0.000,9:0.606
GTPBP6	0	10	1:0.000,2:0.000,3:0.000,4:0.000,5:0.000,6:0.000,7:0.000,8:0.000,9:0.000,10:0.000
GUCA2A	0.784	3	1:0.000
GUCY2D	0.683	20	2:0.117,4:0.696,16:0.697,17:0.000,18:0.000,19:0.000
GXYLT1	0.782	8	1:0.000,4:0.643
GXYLT2	0.784	7	1:0.000
GYG2	0.77	12	3:0.000,4:0.648,5:0.697,8:0.726,9:0.756,12:0.753
GYLTL1B	0.768	14	2:0.000,6:0.000,7:0.000
GYPA	0.795	7	1:0.000,2:0.434
GYPB	0.703	5	1:0.000,3:0.000,5:0.000
GZMM	0.588	5	1:0.000,4:0.000
H1FOO	0.564	5	2:0.000,3:0.549
H1FX	0.357	1	1:0.357
H2AFB1	0	1	1:0.000
H2BFM	0.08	3	1:0.000
H3F3A	0.64	5	4:0.766,5:0.132
HAAO	0.744	10	5:0.000,6:0.000,9:0.000
HABP4	0.719	8	1:0.000
HACD1	0.704	7	1:0.000
HACD2	0.529	7	1:0.000,5:0.000,7:0.000
HACD3	0.683	11	1:0.000,4:0.533,5:0.000,10:0.788,11:0.000
HACD4	0.793	7	1:0.000,5:0.000
HAGHL	0.339	8	3:0.000,4:0.000,5:0.000,6:0.745,7:0.700,8:0.000
HAND2	0.59	2	1:0.517
HAPLN2	0.674	7	6:0.650,7:0.187
HAPLN4	0.602	5	2:0.669,5:0.000
HAS1	0.568	5	1:0.000,2:0.248,5:0.673
HAUS2	0.768	6	1:0.000,2:0.452
HAUS6	0.8	17	5:0.791,7:0.653,9:0.680,10:0.638,12:0.000,15:0.279
HAUS7	0.791	10	1:0.652,6:0.000,9:0.791
HBA1	0.301	3	1:0.000,2:0.000
HBA2	0.301	3	1:0.000,2:0.000
HBG1	0.248	3	1:0.000,2:0.000
HBG2	0.547	8	6:0.000,7:0.574
HBM	0.533	3	1:0.413,2:0.293
HBQ1	0.301	3	1:0.000,2:0.000
HBZ	0.221	3	2:0.000,3:0.000
HCFC1R1	0.717	3	1:0.000
HCG27	0.568	2	1:0.000,2:0.724
HCN2	0.624	8	1:0.199,8:0.269
HCN4	0.61	8	1:0.308,8:0.412
HCRT	0.177	2	2:0.131
HDAC10	0.716	20	2:0.000,7:0.772,8:0.000,9:0.000,10:0.000,18:0.585,19:0.464,20:0.000
HDAC7	0.716	26	1:0.000,3:0.000,9:0.000,10:0.000,13:0.000,16:0.000,21:0.724,23:0.761
HDDC3	0.55	4	1:0.000,4:0.000
HDGFL1	0.386	1	1:0.386
HDGFRP2	0.411	16	1:0.000,4:0.000,7:0.000,8:0.000,9:0.000,11:0.000,13:0.255,14:0.444,16:0.000
HDHD1	0.767	4	1:0.000,3:0.696
HEATR3	0.799	15	1:0.000,2:0.214,11:0.000
HEATR5A	0.61	36	2:0.000,3:0.000,4:0.000,5:0.000,6:0.000,11:0.000,13:0.000,14:0.000,17:0.000,18:0.429,19:0.375,22:0.000,24:0.796,25:0.000,27:0.372,33:0.000,35:0.000
HECTD4	0.756	76	1:0.000,2:0.000,3:0.000,4:0.000,5:0.000,6:0.000,10:0.000,14:0.000,17:0.000,26:0.782,27:0.695,28:0.000,29:0.648,35:0.623,37:0.663,38:0.049,40:0.000,48:0.000,56:0.780,57:0.752,59:0.000,60:0.000,61:0.724,74:0.000
HEG1	0.78	17	1:0.000,4:0.785,7:0.000,9:0.000,13:0.000,14:0.000,15:0.000,17:0.113
HELZ2	0.75	19	1:0.331,6:0.700,7:0.000,8:0.690,11:0.414,17:0.229,19:0.672
HEPACAM	0.758	7	7:0.000
HERC1	0.758	78	3:0.000,9:0.000,11:0.000,12:0.000,13:0.611,16:0.000,19:0.000,21:0.000,25:0.000,27:0.597,30:0.000,33:0.000,39:0.141,49:0.779,50:0.000,52:0.000,54:0.662,55:0.000,56:0.570,58:0.714,59:0.000,60:0.374,64:0.000,66:0.654,68:0.000,71:0.606,74:0.000,76:0.000
HERC6	0.474	23	1:0.000,2:0.000,3:0.000,5:0.263,8:0.000,10:0.000,11:0.000,13:0.000,14:0.000,16:0.000,18:0.389,20:0.000,21:0.451,22:0.000,23:0.749
HES2	0.192	4	1:0.000,2:0.000,4:0.000
HES3	0.383	4	4:0.131
HES4	0.27	4	1:0.000,4:0.000
HES5	0.16	3	1:0.000,2:0.482,3:0.000
HES6	0.425	4	1:0.000,2:0.000,3:0.000,4:0.675
HES7	0.152	4	2:0.000,3:0.000,4:0.135
HEXIM2	0.657	4	4:0.629
HEY1	0.79	5	5:0.683
HEYL	0.558	5	1:0.000,5:0.472
HGFAC	0.721	14	4:0.000,6:0.182,7:0.054,9:0.000,12:0.383,13:0.537
HGH1	0.449	6	1:0.083,6:0.382
HHEX	0.556	4	1:0.000
HHIPL1	0.488	9	1:0.000,4:0.000,8:0.000,9:0.000
HHLA1	0	17	2:0.000,3:0.000,4:0.000,5:0.000,6:0.000,7:0.000,8:0.000,9:0.000,10:0.000,11:0.000,12:0.000,13:0.000,14:0.000,15:0.000,16:0.000,17:0.000
HIATL2	0.47	5	1:0.000,3:0.000,5:0.000
HIC1	0.293	2	2:0.281
HID1	0.765	19	1:0.000,11:0.599,14:0.000,16:0.556,18:0.000
HIGD1C	0.544	3	2:0.489,3:0.000
HIGD2B	0.146	3	3:0.146
HINT3	0.634	5	1:0.000
HIP1R	0.668	32	1:0.000,11:0.652,12:0.000,13:0.000,14:0.016,16:0.000,17:0.000,18:0.000,22:0.051,26:0.000
HIST1H4J	0.388	1	1:0.388
HIST1H4K	0.436	1	1:0.436
HIST2H3PS2	0.788	1	1:0.788
HLA-DQB2	0.669	6	1:0.000,2:0.521,5:0.000,6:0.000
HMCN2	0.006	98	1:0.000,2:0.000,3:0.000,4:0.000,5:0.000,6:0.000,7:0.000,8:0.000,9:0.000,10:0.000,11:0.000,12:0.000,13:0.000,14:0.000,15:0.573,16:0.000,17:0.000,18:0.000,19:0.000,20:0.000,21:0.000,22:0.000,23:0.000,24:0.000,25:0.000,26:0.000,27:0.000,28:0.000,29:0.000,30:0.000,31:0.000,32:0.000,33:0.000,34:0.000,35:0.000,36:0.000,37:0.000,38:0.000,39:0.000,40:0.000,41:0.000,42:0.000,43:0.000,44:0.000,45:0.000,46:…
HMG20B	0.204	10	2:0.000,3:0.376,4:0.000,5:0.000,7:0.000,8:0.000,10:0.000
HMGA1	0.574	6	4:0.000,6:0.000
HMGA2	0.564	5	1:0.000,4:0.000
HMGB1	0.753	5	5:0.096
HMGN5	0.117	7	4:0.000,6:0.000,7:0.000
HMGXB3	0	20	2:0.000,3:0.000,4:0.000,5:0.000,6:0.000,7:0.000,8:0.000,9:0.000,10:0.000,11:0.000,12:0.000,13:0.000,14:0.000,15:0.000,16:0.000,17:0.000,18:0.000,19:0.000,20:0.000
HMHA1	0.517	23	1:0.000,2:0.610,5:0.000,6:0.000,8:0.262,9:0.000,10:0.000,11:0.000,17:0.046,18:0.000,20:0.000,21:0.000
HMHB1	0.706	2	1:0.000
HMX1	0	2	1:0.000,2:0.000
HMX3	0.372	2	1:0.000,2:0.593
HNRNPA0	0.746	1	1:0.746
HNRNPAB	0.791	8	2:0.000
HNRNPCL1	0.774	2	2:0.774
HNRNPD	0.757	9	1:0.000
HOMER3	0.422	10	2:0.000,3:0.000,5:0.000,7:0.000,10:0.000
HOPX	0.644	3	2:0.451
HORMAD1	0.79	15	6:0.000,11:0.000,12:0.000,13:0.000
HORMAD2	0.535	11	2:0.157,4:0.000,6:0.000,7:0.000,8:0.000,9:0.000
HOXA10	0.531	2	1:0.397
HOXA11	0.782	2	1:0.711
HOXA13	0.599	2	1:0.492
HOXA4	0.465	2	1:0.164
HOXB4	0.796	2	1:0.663
HOXB6	0.587	3	2:0.328
HOXB7	0.729	2	1:0.557
HOXB9	0.725	2	1:0.600
HOXC12	0.617	2	1:0.467
HOXC13	0.541	2	1:0.380
HOXC5	0.776	2	1:0.670
HOXC9	0.738	3	2:0.619
HOXD1	0.634	2	1:0.446
HOXD13	0.794	2	1:0.727
HOXD8	0.718	2	1:0.574
HOXD9	0.457	2	1:0.296
HP	0.678	7	1:0.000,3:0.000,4:0.000,5:0.000
HPGD	0.794	7	1:0.000,3:0.776,6:0.707
HPS6	0.796	1	1:0.796
HR	0.697	19	2:0.683,5:0.588,6:0.000,7:0.000,8:0.405,11:0.000,13:0.000,17:0.000
HRASLS	0.617	4	1:0.000
HRCT1	0.793	1	1:0.793
HRK	0	2	1:0.000
HRNR	0.573	3	3:0.566
HS3ST2	0.716	2	1:0.353
HS3ST3A1	0.23	2	1:0.000,2:0.452
HS3ST3B1	0.324	2	1:0.303,2:0.342
HS3ST4	0.621	2	1:0.293
HS3ST6	0.577	2	1:0.000
HS6ST1	0.505	2	1:0.159,2:0.762
HS6ST2	0.597	4	2:0.208,3:0.736,4:0.705
HS6ST3	0.761	2	1:0.522
HSBP1	0	4	1:0.000,2:0.000,3:0.000
HSBP1L1	0	4	1:0.000,2:0.000,3:0.000,4:0.000
HSD11B1L	0.318	7	3:0.000,4:0.000,6:0.584,7:0.000
HSD11B2	0.782	5	1:0.000
HSD17B7	0.743	9	4:0.000,9:0.000
HSF2BP	0.756	9	2:0.000,9:0.000
HSF4	0.643	13	1:0.000,4:0.000,5:0.303,9:0.066
HSFX1	0.059	2	1:0.133,2:0.000
HSFX2	0.012	2	1:0.027,2:0.000
HSH2D	0.74	8	5:0.000,6:0.446,7:0.000
HSPA12B	0.696	13	11:0.737,13:0.166
HSPA1A	0.211	1	1:0.211
HSPA1B	0.207	1	1:0.207
HSPA6	0.648	1	1:0.648
[truncated: 2,884 more rows]

## Sheet: Table H. Undercovered Cancer Ge
#Undercovered Cancer Genes
Custom Kit
Gene Name	Fraction of Bases >20 reads	# Exons	Exon #: Fraction of Bases >20 reads in exon
AJUBA	0.651	8	1:0.438
ARID1B	0.758	19	1:0.010,16:0.000
CCDC120	0.581	10	6:0.000,9:0.000,10:0.581
CD58	0.754	6	1:0.000,4:0.000,5:0.000
CD79A	0.725	5	4:0.000,5:0.000
CDC27	0.735	19	3:0.270,7:0.297,8:0.591,11:0.000,19:0.000
CEBPA	0.27	1	1:0.270
CHD8	0.712	38	5:0.000,8:0.000,9:0.000,10:0.393,12:0.000,14:0.418,16:0.156,17:0.445,21:0.000,27:0.254,29:0.000,31:0.799,37:0.000,38:0.000
CNBD1	0.591	11	1:0.614,2:0.000,5:0.719,7:0.000,8:0.000,9:0.000,11:0.000
CRLF2	0	9	1:0.000,2:0.000,3:0.000,4:0.000,5:0.000,6:0.000,7:0.000,8:0.000
EIF2S2	0.717	9	1:0.000,3:0.000,7:0.000,8:0.000
ETNK1	0.798	8	1:0.350
FAM104A	0.572	3	3:0.000
FGFR3	0.774	18	2:0.000,5:0.000,10:0.000,18:0.497
FOXA1	0.733	2	2:0.719
FOXA2	0.755	3	3:0.743
FOXL2	0.475	1	1:0.475
FOXQ1	0.29	1	1:0.290
GAGE12J	0.415	5	3:0.521,4:0.000,5:0.000
GTF2I	0.236	35	4:0.296,9:0.000,12:0.000,13:0.000,14:0.000,15:0.000,16:0.000,17:0.000,18:0.000,19:0.000,20:0.000,21:0.000,22:0.000,23:0.000,24:0.000,25:0.000,26:0.000,27:0.000,28:0.000,29:0.000,30:0.000,31:0.000,32:0.000,33:0.000,34:0.000
H3F3A	0.64	5	4:0.766,5:0.132
JAK3	0.713	24	2:0.630,4:0.000,6:0.000,8:0.000,10:0.262,13:0.000,23:0.000
KLF4	0.559	5	1:0.000,2:0.000,3:0.477
KMT2B	0.757	37	1:0.000,2:0.082,3:0.667,7:0.714,9:0.305,18:0.752,28:0.614,29:0.689,33:0.685,34:0.000,35:0.440
LZTR1	0.797	21	1:0.235,9:0.000,11:0.000,14:0.723
MAP2K2	0.352	11	1:0.000,4:0.000,5:0.000,6:0.000,7:0.000,9:0.000,10:0.000,11:0.000
MAP2K7	0.684	11	1:0.024,2:0.000,3:0.000,9:0.650
MUC6	0.78	33	1:0.000,4:0.000,5:0.000,6:0.000,7:0.000,8:0.000,10:0.388,13:0.797,14:0.611,15:0.000,16:0.474,19:0.000,21:0.000,26:0.542,32:0.621,33:0.000
MYOD1	0.579	3	1:0.603,3:0.429
NBPF1	0.419	29	7:0.400,9:0.000,12:0.767,14:0.000,17:0.000,21:0.359,22:0.000,23:0.000,24:0.000,25:0.000,26:0.000,27:0.000,28:0.000,29:0.000
NOTCH1	0.735	34	1:0.000,2:0.000,3:0.342,4:0.000,7:0.000,9:0.000,11:0.598,13:0.492,19:0.000,23:0.733,24:0.088,26:0.155
OTUD7A	0.516	11	1:0.000,6:0.000,11:0.230
PAPD5	0.587	13	1:0.000,2:0.000,4:0.000,6:0.000,7:0.326
PAX5	0.784	10	1:0.000,5:0.163,8:0.775,10:0.000
RPS15	0.622	4	2:0.000,3:0.460
RPS2	0.737	7	2:0.356,4:0.000
RUNX1	0.67	8	8:0.000
SH2B3	0.62	8	2:0.104
SMO	0.675	12	1:0.000,2:0.000,12:0.460
SOCS1	0.302	2	2:0.302
SOX17	0.588	2	2:0.469
STK11	0.355	10	1:0.559,3:0.000,4:0.000,5:0.504,6:0.531,7:0.000,8:0.165,9:0.247
TBC1D12	0.526	13	1:0.048,11:0.000,13:0.000
TBL1XR1	0.781	16	3:0.000,9:0.000,10:0.000,11:0.000
TBX3	0.533	8	7:0.136,8:0.000
TERT	0.58	16	1:0.000,2:0.287,5:0.000,13:0.000
TNFRSF14	0.786	8	1:0.667,4:0.000
TOP2A	0.639	35	3:0.000,4:0.000,5:0.000,6:0.000,13:0.000,14:0.000,17:0.000,20:0.000,22:0.000,25:0.000,27:0.000,29:0.363,31:0.323,32:0.000,33:0.496,35:0.000
U2AF1	0	8	1:0.000,2:0.000,3:0.000,4:0.000,5:0.000,6:0.000,7:0.000,8:0.000
UPF3A	0.712	10	1:0.000,2:0.000,7:0.497
VHL	0.693	3	1:0.421
WT1	0.726	10	1:0.341
ZFP36L2	0.549	2	1:0.000,2:0.568
#VCRome Kit
Gene Name	Fraction of bases with probe coverage	# Exons	Exon #: Fraction of bases with probe coverage in exon
ADNP	0.785	5	5:0.772
AJUBA	0.775	8	1:0.677,5:0.702
AMER1	0.756	2	2:0.756
APC	0.793	16	16:0.732
CRLF2	0.557	9	6:0.000,7:0.000,8:0.000
EEF1A1	0.307	10	2:0.215,3:0.228,4:0.111,5:0.464,6:0.000,7:0.000,8:0.514,9:0.381
FLG	0.659	3	3:0.655
FOXA1	0.766	2	2:0.754
FOXL2	0.715	1	1:0.715
GAGE12J	0	5	2:0.000,3:0.000,4:0.000,5:0.000
H3F3A	0.484	5	4:0.429,5:0.209
HIST1H2BD	0.753	2	1:0.753
HLA-A	0.773	10	5:0.775,6:0.399
MUC17	0.715	13	3:0.686
NBPF1	0.24	29	7:0.480,8:0.000,9:0.609,10:0.425,11:0.434,12:0.000,13:0.000,14:0.609,15:0.000,16:0.491,17:0.000,18:0.000,19:0.000,20:0.000,21:0.000,22:0.000,23:0.530,24:0.000,25:0.312,26:0.000,27:0.000,28:0.000,29:0.443
NPM1	0.671	12	4:0.325,5:0.681,6:0.645,7:0.600,10:0.676,12:0.000
OR4A16	0.78	1	1:0.780
PAPD5	0.717	13	1:0.000,2:0.000
PSG4	0.579	6	1:0.000,3:0.548,4:0.272,5:0.631,6:0.000
RPL10	0.625	7	6:0.276,7:0.216
RPL22	0.788	4	2:0.695,3:0.720
RPL5	0.474	8	3:0.741,4:0.244,5:0.379,6:0.393,7:0.483,8:0.420
RPS2	0.429	7	2:0.537,3:0.767,4:0.685,5:0.195,6:0.431,7:0.214
SOX17	0.753	2	2:0.672
ZFHX3	0.775	10	2:0.778,9:0.731,10:0.782
ZFP36L1	0.762	3	2:0.748
ZFP36L2	0.75	2	2:0.741
ZNF750	0.798	3	2:0.746
ZNRF3	0.793	9	8:0.705
#xGen Kit
Gene Name	Fraction of bases with probe coverage	# Exons	Exon #: Fraction of bases with probe coverage in exon
CRLF2	0.579	9	6:0.000,7:0.000,8:0.000
GAGE12J	0.763	5	2:0.000
IKZF1	0.103	8	4:0.000,5:0.000,6:0.000,7:0.000,8:0.000
MUC17	0.775	13	2:0.000,3:0.784,6:0.000,7:0.000,12:0.000
NBPF1	0	29	7:0.000,8:0.000,9:0.000,10:0.000,11:0.000,12:0.000,13:0.000,14:0.000,15:0.000,16:0.000,17:0.000,18:0.000,19:0.000,20:0.000,21:0.000,22:0.000,23:0.000,24:0.000,25:0.000,26:0.000,27:0.000,28:0.000,29:0.000

## Sheet: Table I. STAD MSI Loci
Gene	Chromosome	MSI Loci Start	MSI Loci End	Average Depth
ACVR2A	chr2	147899471	147899478	111.398
ACVR2A	chr2	147926116	147926123	117.349
ASTE1	chr3	131024458	131024463	92.193
ASTE1	chr3	131014202	131014212	66.918
KIAA2018	chr3	113658634	113658644	154.553
KIAA2018	chr3	113661242	113661250	113.015
SLC22A9	chr11	63382198	63382208	162.185
SMAP1	chr6	70836970	70836976	27.334
SMAP1	chr6	70798666	70798675	11.154
SPINK5	chr5	148086422	148086427	97.466
SPINK5	chr5	148094396	148094401	179.175
SPINK5	chr5	148120311	148120320	20.862
TGFBR2	chr3	30650379	30650388	110.698
