# Supplementary material for: Whole-exome sequencing capture kit biases yield false negative mutation calls in TCGA cohorts
Source: PLoS One. 2018 Oct 3;13(10):e0204912. doi: 10.1371/journal.pone.0204912 (PMC6169918; doi:10.1371/journal.pone.0204912)
Supplement: S1 Data — (ZIP) [file pone.0204912.s007.zip]

Archive with 20,976 entries (9,999 files):
- tcga_bed/
- tcga_bed/PPP6C.bed
- tcga_bed/PPP4R1.bed
- tcga_bed/RPAP1.bed
- tcga_bed/PAX8.bed
- tcga_bed/GOLGA8S.bed
- tcga_bed/OR13D1.bed
- tcga_bed/KRT27.bed
- tcga_bed/CLEC2L.bed
- tcga_bed/CGB8.bed
- tcga_bed/SEH1L.bed
- tcga_bed/MTIF2.bed
- tcga_bed/ZNF648.bed
- tcga_bed/SLC38A10.bed
- tcga_bed/CHMP5.bed
- tcga_bed/OR5T1.bed
- tcga_bed/KATNBL1.bed
- tcga_bed/SIN3B.bed
- tcga_bed/CRIPT.bed
- tcga_bed/PEX11A.bed
- tcga_bed/LEUTX.bed
- tcga_bed/GRHL3.bed
- tcga_bed/GLMN.bed
- tcga_bed/FAAH.bed
- tcga_bed/TMPRSS5.bed
- tcga_bed/SEMA4D.bed
- tcga_bed/NAA11.bed
- tcga_bed/SLC25A41.bed
- tcga_bed/IGKV3-11.bed
- tcga_bed/HMGN2.bed
- tcga_bed/VPREB3.bed
- tcga_bed/NEFL.bed
- tcga_bed/PLEKHF1.bed
- tcga_bed/ITSN1.bed
- tcga_bed/MAGOHB.bed
- tcga_bed/AMMECR1.bed
- tcga_bed/LRRIQ4.bed
- tcga_bed/HOXC4.bed
- tcga_bed/KNTC1.bed
- tcga_bed/IFT80.bed
- tcga_bed/ZNF106.bed
- tcga_bed/ZNF660.bed
- tcga_bed/ENGASE.bed
- tcga_bed/SPATC1L.bed
- tcga_bed/NDNL2.bed
- tcga_bed/SAMD1.bed
- tcga_bed/SULT1A1.bed
- tcga_bed/CREG1.bed
- tcga_bed/CD79B.bed
- tcga_bed/FAM153A.bed
- tcga_bed/ACY3.bed
- tcga_bed/PPIL3.bed
- tcga_bed/DECR2.bed
- tcga_bed/ZFAND6.bed
- tcga_bed/SNCAIP.bed
- tcga_bed/ZNF674.bed
- tcga_bed/PSG3.bed
- tcga_bed/MDH1B.bed
- tcga_bed/GPNMB.bed
- tcga_bed/BACE2.bed
- tcga_bed/UBE2D1.bed
- tcga_bed/NRG3.bed
- tcga_bed/OAF.bed
- tcga_bed/MYB.bed
- tcga_bed/ZNF112.bed
- tcga_bed/TRBV6-1.bed
- tcga_bed/UQCRHL.bed
- tcga_bed/C20orf78.bed
- tcga_bed/MIR512-1.bed
- tcga_bed/XKR4.bed
- tcga_bed/KLRC2.bed
- tcga_bed/ZYX.bed
- tcga_bed/BATF3.bed
- tcga_bed/TBC1D2.bed
- tcga_bed/GOLGA3.bed
- tcga_bed/PLEKHG5.bed
- tcga_bed/OR6C68.bed
- tcga_bed/BCL7A.bed
- tcga_bed/PRICKLE1.bed
- tcga_bed/DPM3.bed
- tcga_bed/CACNG6.bed
- tcga_bed/DPY19L1.bed
- tcga_bed/MT3.bed
- tcga_bed/SLC35G1.bed
- tcga_bed/TRMT61B.bed
- tcga_bed/POU2AF1.bed
- tcga_bed/MTR.bed
- tcga_bed/HEMK1.bed
- tcga_bed/PCDH19.bed
- tcga_bed/SLC2A2.bed
- tcga_bed/RASGRP1.bed
- tcga_bed/LHX4.bed
- tcga_bed/CTHRC1.bed
- tcga_bed/LTB4R.bed
- tcga_bed/CHRFAM7A.bed
- tcga_bed/SVIP.bed
- tcga_bed/MYLIP.bed
- tcga_bed/HOMER1.bed
- tcga_bed/TRBV20OR9-2.bed
- tcga_bed/H1F0.bed
- tcga_bed/NAALAD2.bed
- tcga_bed/ACTB.bed
- tcga_bed/PTPRR.bed
- tcga_bed/G2E3.bed
- tcga_bed/POLD4.bed
- tcga_bed/TRPV2.bed
- tcga_bed/ALG11.bed
- tcga_bed/APLP1.bed
- tcga_bed/AGPAT2.bed
- tcga_bed/ZNF853.bed
- tcga_bed/PLA2G4D.bed
- tcga_bed/HMGB1.bed
- tcga_bed/SLC35F5.bed
- tcga_bed/ASPA.bed
- tcga_bed/TRBV21OR9-2.bed
- tcga_bed/MITD1.bed
- tcga_bed/SPATA6.bed
- tcga_bed/EGLN3.bed
- tcga_bed/BMPR2.bed
- tcga_bed/DNM1P35.bed
- tcga_bed/ZXDC.bed
- tcga_bed/C15orf52.bed
- tcga_bed/CCDC38.bed
- tcga_bed/YDJC.bed
- tcga_bed/FAN1.bed
- tcga_bed/CHST9.bed
- tcga_bed/MUSK.bed
- tcga_bed/CAPZA1.bed
- tcga_bed/PCNA.bed
- tcga_bed/REC114.bed
- tcga_bed/F5.bed
- tcga_bed/ABR.bed
- tcga_bed/IFT43.bed
- tcga_bed/AC007161.5.bed
- tcga_bed/GLCE.bed
- tcga_bed/PTPRE.bed
- tcga_bed/LSM5.bed
- tcga_bed/SRP14.bed
- tcga_bed/GREB1L.bed
- tcga_bed/PALD1.bed
- tcga_bed/DCAF12L1.bed
- tcga_bed/MIB2.bed
- tcga_bed/NPIPB15.bed
- tcga_bed/CTD-2532D12.4.bed
- tcga_bed/KRTAP10-7.bed
- tcga_bed/FANCA.bed
- tcga_bed/ACTA2.bed
- tcga_bed/PDLIM1.bed
- tcga_bed/DNASE1L3.bed
- tcga_bed/RAMP1.bed
- tcga_bed/HINT1.bed
- tcga_bed/ADIPOR1.bed
- tcga_bed/XIRP2.bed
- tcga_bed/THOC3.bed
- tcga_bed/HIST2H3PS2.bed
- tcga_bed/VCL.bed
- tcga_bed/ICOSLG.bed
- tcga_bed/SNORD115-4.bed
- tcga_bed/CBR1.bed
- tcga_bed/C10orf126.bed
- tcga_bed/IFT57.bed
- tcga_bed/PTGFRN.bed
- tcga_bed/SPATA18.bed
- tcga_bed/TUBGCP2.bed
- tcga_bed/CORO1A.bed
- tcga_bed/OR5M3.bed
- tcga_bed/MESDC1.bed
- tcga_bed/METTL7A.bed
- tcga_bed/UPB1.bed
- tcga_bed/IGF1.bed
- tcga_bed/PLRG1.bed
- tcga_bed/TRPC3.bed
- tcga_bed/ANKRD9.bed
- tcga_bed/CSDE1.bed
- tcga_bed/ATP5L2.bed
- tcga_bed/NDRG3.bed
- tcga_bed/CCDC152.bed
- tcga_bed/PARD6G-AS1.bed
- tcga_bed/SHROOM3.bed
- tcga_bed/FGF10.bed
- tcga_bed/C11orf70.bed
- tcga_bed/PPP6R3.bed
- tcga_bed/RILP.bed
- tcga_bed/TTC28.bed
- tcga_bed/MORN5.bed
- tcga_bed/POLR1E.bed
- tcga_bed/RNF220.bed
- tcga_bed/OR2J1.bed
- tcga_bed/THSD1.bed
- tcga_bed/CBFB.bed
- tcga_bed/ODF2.bed
- tcga_bed/INS-IGF2.bed
- tcga_bed/ARMC5.bed
- tcga_bed/TACC2.bed
- tcga_bed/CCDC146.bed
- tcga_bed/CRYBA2.bed
- tcga_bed/ADAM7.bed
- tcga_bed/GLT6D1.bed
- tcga_bed/FUNDC2.bed
- tcga_bed/ANXA13.bed
- tcga_bed/SNORD114-12.bed
- tcga_bed/PTGDR.bed
- tcga_bed/KIAA0101.bed
- tcga_bed/FRY.bed
- tcga_bed/SCG5.bed
- tcga_bed/FAM221B.bed
- tcga_bed/PSG11.bed
- tcga_bed/SOCS2.bed
- tcga_bed/C2CD4A.bed
- tcga_bed/DHX40.bed
- tcga_bed/ELFN1.bed
- tcga_bed/UAP1L1.bed
- tcga_bed/SPATA24.bed
- tcga_bed/ZNF462.bed
- tcga_bed/INPP1.bed
- tcga_bed/C9orf170.bed
- tcga_bed/HS6ST1.bed
- tcga_bed/GPD1.bed
- tcga_bed/RNF208.bed
- tcga_bed/KIAA1551.bed
- tcga_bed/ZNF304.bed
- tcga_bed/POLR2I.bed
- tcga_bed/TTC14.bed
- tcga_bed/TIGD6.bed
- tcga_bed/HIATL1.bed
- tcga_bed/APOBEC3A.bed
- tcga_bed/NOC2L.bed
- tcga_bed/MAGT1.bed
- tcga_bed/RPA4.bed
- tcga_bed/FAM72B.bed
- tcga_bed/NKRF.bed
- tcga_bed/DZIP1L.bed
- tcga_bed/MIR517B.bed
- tcga_bed/FAM104A.bed
- tcga_bed/ACSS1.bed
- tcga_bed/IGLV4-69.bed
- tcga_bed/MLIP.bed
- tcga_bed/OR5AS1.bed
- tcga_bed/UNKL.bed
- tcga_bed/CYP2A7.bed
- tcga_bed/C11orf58.bed
- tcga_bed/SOX10.bed
- tcga_bed/SLC26A10.bed
- tcga_bed/COMMD6.bed
- tcga_bed/GLRA4.bed
- tcga_bed/AL023806.1.bed
- tcga_bed/KIF22.bed
- tcga_bed/CDIP1.bed
- tcga_bed/LINC00588.bed
- tcga_bed/CHI3L1.bed
- tcga_bed/ROCK1.bed
- tcga_bed/TRIM17.bed
- tcga_bed/ATG10.bed
- tcga_bed/CTC-231O11.1.bed
- tcga_bed/NNAT.bed
- tcga_bed/RP11-25K21.6.bed
- tcga_bed/FKBPL.bed
- tcga_bed/BST2.bed
- tcga_bed/THY1.bed
- tcga_bed/SLC30A5.bed
- tcga_bed/RNF4.bed
- tcga_bed/CAMSAP2.bed
- tcga_bed/OTP.bed
- tcga_bed/DIRAS2.bed
- tcga_bed/TMEM60.bed
- tcga_bed/DNAJC14.bed
- tcga_bed/OR2G6.bed
- tcga_bed/KLHL41.bed
- tcga_bed/TMEM253.bed
- tcga_bed/MUTYH.bed
- tcga_bed/WDR6.bed
- tcga_bed/LINC00205.bed
- tcga_bed/OR2T29.bed
- tcga_bed/CCDC185.bed
- tcga_bed/TMEM247.bed
- tcga_bed/FCN3.bed
- tcga_bed/GNB5.bed
- tcga_bed/ALDH18A1.bed
- tcga_bed/TACO1.bed
- tcga_bed/PRAMEF1.bed
- tcga_bed/ORAOV1.bed
- tcga_bed/MORC2.bed
- tcga_bed/UBR5.bed
- tcga_bed/HIST1H3I.bed
- tcga_bed/TMEM74.bed
- tcga_bed/OR2F2.bed
- tcga_bed/GTF2A2.bed
- tcga_bed/LTB4R2.bed
- tcga_bed/CIZ1.bed
- tcga_bed/SLC16A6.bed
- tcga_bed/LINC00577.bed
- tcga_bed/PHF7.bed
- tcga_bed/SPINT3.bed
- tcga_bed/IGLL5.bed
- tcga_bed/RBSN.bed
- tcga_bed/RBP4.bed
- tcga_bed/ZNF23.bed
- tcga_bed/DENND4A.bed
- tcga_bed/ERRFI1.bed
- tcga_bed/PHACTR4.bed
[truncated: 9,700 more entries]
