# Supplementary material for: Whole-exome sequencing capture kit biases yield false negative mutation calls in TCGA cohorts
Source: PLoS One. 2018 Oct 3;13(10):e0204912. doi: 10.1371/journal.pone.0204912 (PMC6169918; doi:10.1371/journal.pone.0204912)
Supplement: S1 Data — (ZIP) [file pone.0204912.s007.zip › tcga_bed/PPP6C.bed]

chr9	125146572	125149921	PPP6C	0	-
chr9	125153532	125153742	PPP6C	0	-
chr9	125153905	125153985	PPP6C	0	-
chr9	125158240	125158382	PPP6C	0	-
chr9	125160840	125160906	PPP6C	0	-
chr9	125171084	125171180	PPP6C	0	-
chr9	125189643	125189818	PPP6C	0	-
