# Supplementary material for: Whole-exome sequencing capture kit biases yield false negative mutation calls in TCGA cohorts
Source: PLoS One. 2018 Oct 3;13(10):e0204912. doi: 10.1371/journal.pone.0204912 (PMC6169918; doi:10.1371/journal.pone.0204912)
Supplement: S1 Data — (ZIP) [file pone.0204912.s007.zip › tcga_bed/PPP4R1.bed]

chr18	9546790	9547952	PPP4R1	0	-
chr18	9549196	9549338	PPP4R1	0	-
chr18	9550051	9550186	PPP4R1	0	-
chr18	9550277	9550398	PPP4R1	0	-
chr18	9553321	9553422	PPP4R1	0	-
chr18	9557220	9557382	PPP4R1	0	-
chr18	9559418	9559604	PPP4R1	0	-
chr18	9561979	9562075	PPP4R1	0	-
chr18	9563377	9563550	PPP4R1	0	-
chr18	9570156	9570683	PPP4R1	0	-
chr18	9577063	9577191	PPP4R1	0	-
chr18	9583116	9583275	PPP4R1	0	-
chr18	9584514	9584580	PPP4R1	0	-
chr18	9584720	9584828	PPP4R1	0	-
chr18	9588088	9588235	PPP4R1	0	-
chr18	9588710	9588853	PPP4R1	0	-
chr18	9593767	9593874	PPP4R1	0	-
chr18	9595017	9595153	PPP4R1	0	-
chr18	9614225	9614270	PPP4R1	0	-
chr18	9614477	9614558	PPP4R1	0	-
