# Supplementary material for: Whole-exome sequencing capture kit biases yield false negative mutation calls in TCGA cohorts
Source: PLoS One. 2018 Oct 3;13(10):e0204912. doi: 10.1371/journal.pone.0204912 (PMC6169918; doi:10.1371/journal.pone.0204912)
Supplement: S1 Data — (ZIP) [file pone.0204912.s007.zip › tcga_bed/RPAP1.bed]

chr15	41517175	41517691	RPAP1	0	-
chr15	41517797	41517857	RPAP1	0	-
chr15	41518005	41518182	RPAP1	0	-
chr15	41520390	41521147	RPAP1	0	-
chr15	41521737	41521880	RPAP1	0	-
chr15	41522097	41522250	RPAP1	0	-
chr15	41522764	41522960	RPAP1	0	-
chr15	41523244	41523354	RPAP1	0	-
chr15	41523770	41523972	RPAP1	0	-
chr15	41524095	41524254	RPAP1	0	-
chr15	41524990	41525148	RPAP1	0	-
chr15	41526897	41527068	RPAP1	0	-
chr15	41527166	41527301	RPAP1	0	-
chr15	41527422	41527605	RPAP1	0	-
chr15	41527859	41528027	RPAP1	0	-
chr15	41528234	41528336	RPAP1	0	-
chr15	41529469	41529568	RPAP1	0	-
chr15	41529863	41529979	RPAP1	0	-
chr15	41531022	41531202	RPAP1	0	-
chr15	41534713	41534935	RPAP1	0	-
chr15	41535511	41535632	RPAP1	0	-
chr15	41536128	41536218	RPAP1	0	-
chr15	41536500	41536649	RPAP1	0	-
chr15	41536944	41537201	RPAP1	0	-
chr15	41544218	41544259	RPAP1	0	-
