# Supplementary material for: Whole-exome sequencing capture kit biases yield false negative mutation calls in TCGA cohorts
Source: PLoS One. 2018 Oct 3;13(10):e0204912. doi: 10.1371/journal.pone.0204912 (PMC6169918; doi:10.1371/journal.pone.0204912)
Supplement: S1 Data — (ZIP) [file pone.0204912.s007.zip › tcga_bed/PAX8.bed]

chr2	113215996	113218609	PAX8	0	-
chr2	113220091	113220178	PAX8	0	-
chr2	113227154	113227256	PAX8	0	-
chr2	113235393	113235582	PAX8	0	-
chr2	113236600	113236721	PAX8	0	-
chr2	113241550	113241726	PAX8	0	-
chr2	113242007	113242130	PAX8	0	-
chr2	113242689	113242778	PAX8	0	-
chr2	113244426	113244624	PAX8	0	-
chr2	113246753	113246919	PAX8	0	-
chr2	113278369	113278469	PAX8	0	-
chr2	113278830	113278950	PAX8	0	-
