# Supplementary material for: Whole-exome sequencing capture kit biases yield false negative mutation calls in TCGA cohorts
Source: PLoS One. 2018 Oct 3;13(10):e0204912. doi: 10.1371/journal.pone.0204912 (PMC6169918; doi:10.1371/journal.pone.0204912)
Supplement: S1 Data — (ZIP) [file pone.0204912.s007.zip › tcga_bed/GOLGA8S.bed]

chr15	23354845	23354893	GOLGA8S	0	+
chr15	23356590	23356710	GOLGA8S	0	+
chr15	23357295	23357355	GOLGA8S	0	+
chr15	23357538	23357619	GOLGA8S	0	+
chr15	23358471	23358510	GOLGA8S	0	+
chr15	23358783	23358831	GOLGA8S	0	+
chr15	23358919	23359004	GOLGA8S	0	+
chr15	23359099	23359209	GOLGA8S	0	+
chr15	23360231	23360318	GOLGA8S	0	+
chr15	23360424	23360532	GOLGA8S	0	+
chr15	23360727	23360815	GOLGA8S	0	+
chr15	23361220	23361456	GOLGA8S	0	+
chr15	23361723	23361792	GOLGA8S	0	+
chr15	23363164	23363240	GOLGA8S	0	+
chr15	23363677	23363769	GOLGA8S	0	+
chr15	23364342	23364443	GOLGA8S	0	+
chr15	23364525	23364623	GOLGA8S	0	+
chr15	23364718	23364874	GOLGA8S	0	+
chr15	23364958	23365134	GOLGA8S	0	+
