# Supplementary material for: Whole-exome sequencing capture kit biases yield false negative mutation calls in TCGA cohorts
Source: PLoS One. 2018 Oct 3;13(10):e0204912. doi: 10.1371/journal.pone.0204912 (PMC6169918; doi:10.1371/journal.pone.0204912)
Supplement: S1 Data — (ZIP) [file pone.0204912.s007.zip › tcga_bed/KRT27.bed]

chr17	40776807	40777138	KRT27	0	-
chr17	40777252	40777302	KRT27	0	-
chr17	40777514	40777732	KRT27	0	-
chr17	40779501	40779627	KRT27	0	-
chr17	40779699	40779861	KRT27	0	-
chr17	40780299	40780456	KRT27	0	-
chr17	40781187	40781270	KRT27	0	-
chr17	40782049	40782534	KRT27	0	-
