# Supplementary material for: Whole-exome sequencing capture kit biases yield false negative mutation calls in TCGA cohorts
Source: PLoS One. 2018 Oct 3;13(10):e0204912. doi: 10.1371/journal.pone.0204912 (PMC6169918; doi:10.1371/journal.pone.0204912)
Supplement: S1 Data — (ZIP) [file pone.0204912.s007.zip › tcga_bed/CLEC2L.bed]

chr7	139523855	139524117	CLEC2L	0	+
chr7	139536273	139536348	CLEC2L	0	+
chr7	139540320	139540487	CLEC2L	0	+
chr7	139542020	139542121	CLEC2L	0	+
chr7	139544230	139544984	CLEC2L	0	+
