# Supplementary material for: Whole-exome sequencing capture kit biases yield false negative mutation calls in TCGA cohorts
Source: PLoS One. 2018 Oct 3;13(10):e0204912. doi: 10.1371/journal.pone.0204912 (PMC6169918; doi:10.1371/journal.pone.0204912)
Supplement: S1 Data — (ZIP) [file pone.0204912.s007.zip › tcga_bed/CGB8.bed]

chr19	49047637	49047969	CGB8	0	-
chr19	49048204	49048372	CGB8	0	-
chr19	49048724	49049106	CGB8	0	-
