# Supplementary material for: Whole-exome sequencing capture kit biases yield false negative mutation calls in TCGA cohorts
Source: PLoS One. 2018 Oct 3;13(10):e0204912. doi: 10.1371/journal.pone.0204912 (PMC6169918; doi:10.1371/journal.pone.0204912)
Supplement: S1 Data — (ZIP) [file pone.0204912.s007.zip › tcga_bed/SEH1L.bed]

chr18	12947994	12948232	SEH1L	0	+
chr18	12951854	12951905	SEH1L	0	+
chr18	12955462	12955609	SEH1L	0	+
chr18	12963159	12963371	SEH1L	0	+
chr18	12971152	12971251	SEH1L	0	+
chr18	12978751	12978892	SEH1L	0	+
chr18	12982517	12982675	SEH1L	0	+
chr18	12984039	12984190	SEH1L	0	+
chr18	12985239	12987536	SEH1L	0	+
