# Supplementary material for: Whole-exome sequencing capture kit biases yield false negative mutation calls in TCGA cohorts
Source: PLoS One. 2018 Oct 3;13(10):e0204912. doi: 10.1371/journal.pone.0204912 (PMC6169918; doi:10.1371/journal.pone.0204912)
Supplement: S1 Data — (ZIP) [file pone.0204912.s007.zip › tcga_bed/MTIF2.bed]

chr2	55236594	55236820	MTIF2	0	-
chr2	55237287	55237428	MTIF2	0	-
chr2	55240010	55240175	MTIF2	0	-
chr2	55242939	55243080	MTIF2	0	-
chr2	55243415	55243668	MTIF2	0	-
chr2	55244028	55244233	MTIF2	0	-
chr2	55246336	55246461	MTIF2	0	-
chr2	55249394	55249534	MTIF2	0	-
chr2	55252476	55252653	MTIF2	0	-
chr2	55254040	55254201	MTIF2	0	-
chr2	55254653	55254825	MTIF2	0	-
chr2	55262315	55262427	MTIF2	0	-
chr2	55263639	55263865	MTIF2	0	-
chr2	55267568	55267635	MTIF2	0	-
chr2	55269168	55269243	MTIF2	0	-
