# Supplementary material for: Whole-exome sequencing capture kit biases yield false negative mutation calls in TCGA cohorts
Source: PLoS One. 2018 Oct 3;13(10):e0204912. doi: 10.1371/journal.pone.0204912 (PMC6169918; doi:10.1371/journal.pone.0204912)
Supplement: S1 Data — (ZIP) [file pone.0204912.s007.zip › tcga_bed/SLC38A10.bed]

chr17	81251195	81251612	SLC38A10	0	-
chr17	81252194	81252683	SLC38A10	0	-
chr17	81253072	81253240	SLC38A10	0	-
chr17	81260237	81260394	SLC38A10	0	-
chr17	81270917	81271024	SLC38A10	0	-
chr17	81272515	81272627	SLC38A10	0	-
chr17	81275968	81276151	SLC38A10	0	-
chr17	81277030	81277133	SLC38A10	0	-
chr17	81280608	81280733	SLC38A10	0	-
chr17	81282188	81282332	SLC38A10	0	-
chr17	81283408	81283502	SLC38A10	0	-
chr17	81284849	81284895	SLC38A10	0	-
chr17	81289690	81289808	SLC38A10	0	-
chr17	81294822	81295267	SLC38A10	0	-
