# Supplementary material for: Whole-exome sequencing capture kit biases yield false negative mutation calls in TCGA cohorts
Source: PLoS One. 2018 Oct 3;13(10):e0204912. doi: 10.1371/journal.pone.0204912 (PMC6169918; doi:10.1371/journal.pone.0204912)
Supplement: S1 Data — (ZIP) [file pone.0204912.s007.zip › tcga_bed/CHMP5.bed]

chr9	33264941	33265147	CHMP5	0	+
chr9	33266009	33266114	CHMP5	0	+
chr9	33267852	33267899	CHMP5	0	+
chr9	33270622	33270716	CHMP5	0	+
chr9	33271151	33271223	CHMP5	0	+
chr9	33276455	33276564	CHMP5	0	+
chr9	33278112	33278225	CHMP5	0	+
chr9	33280808	33281539	CHMP5	0	+
