# Supplementary material for: Whole-exome sequencing capture kit biases yield false negative mutation calls in TCGA cohorts
Source: PLoS One. 2018 Oct 3;13(10):e0204912. doi: 10.1371/journal.pone.0204912 (PMC6169918; doi:10.1371/journal.pone.0204912)
Supplement: S1 Data — (ZIP) [file pone.0204912.s007.zip › tcga_bed/KATNBL1.bed]

chr15	34140673	34142371	KATNBL1	0	-
chr15	34145397	34145491	KATNBL1	0	-
chr15	34146760	34146850	KATNBL1	0	-
chr15	34147199	34147289	KATNBL1	0	-
chr15	34147379	34147430	KATNBL1	0	-
chr15	34148631	34148750	KATNBL1	0	-
chr15	34152789	34153069	KATNBL1	0	-
chr15	34154643	34154684	KATNBL1	0	-
chr15	34163559	34163690	KATNBL1	0	-
chr15	34209950	34210079	KATNBL1	0	-
