# Supplementary material for: Whole-exome sequencing capture kit biases yield false negative mutation calls in TCGA cohorts
Source: PLoS One. 2018 Oct 3;13(10):e0204912. doi: 10.1371/journal.pone.0204912 (PMC6169918; doi:10.1371/journal.pone.0204912)
Supplement: S1 Data — (ZIP) [file pone.0204912.s007.zip › tcga_bed/SIN3B.bed]

chr19	16829399	16829540	SIN3B	0	+
chr19	16829790	16829897	SIN3B	0	+
chr19	16831493	16831647	SIN3B	0	+
chr19	16841767	16841968	SIN3B	0	+
chr19	16846969	16847113	SIN3B	0	+
chr19	16851411	16851534	SIN3B	0	+
chr19	16853068	16853158	SIN3B	0	+
chr19	16854142	16854261	SIN3B	0	+
chr19	16862351	16862559	SIN3B	0	+
chr19	16863679	16863796	SIN3B	0	+
chr19	16865409	16865648	SIN3B	0	+
chr19	16866372	16866556	SIN3B	0	+
chr19	16869459	16870075	SIN3B	0	+
chr19	16871228	16871398	SIN3B	0	+
chr19	16876054	16876228	SIN3B	0	+
chr19	16876485	16876578	SIN3B	0	+
chr19	16877544	16877639	SIN3B	0	+
chr19	16878182	16878390	SIN3B	0	+
chr19	16878496	16880350	SIN3B	0	+
