# Supplementary material for: Whole-exome sequencing capture kit biases yield false negative mutation calls in TCGA cohorts
Source: PLoS One. 2018 Oct 3;13(10):e0204912. doi: 10.1371/journal.pone.0204912 (PMC6169918; doi:10.1371/journal.pone.0204912)
Supplement: S1 Data — (ZIP) [file pone.0204912.s007.zip › tcga_bed/CRIPT.bed]

chr2	46617150	46617298	CRIPT	0	+
chr2	46618772	46618838	CRIPT	0	+
chr2	46619626	46619681	CRIPT	0	+
chr2	46623763	46623867	CRIPT	0	+
chr2	46624162	46625742	CRIPT	0	+
