# Supplementary material for: Whole-exome sequencing capture kit biases yield false negative mutation calls in TCGA cohorts
Source: PLoS One. 2018 Oct 3;13(10):e0204912. doi: 10.1371/journal.pone.0204912 (PMC6169918; doi:10.1371/journal.pone.0204912)
Supplement: S1 Data — (ZIP) [file pone.0204912.s007.zip › tcga_bed/PEX11A.bed]

chr15	89681530	89683948	PEX11A	0	-
chr15	89686430	89686546	PEX11A	0	-
chr15	89690576	89690782	PEX11A	0	-
