# Supplementary material for: Whole-exome sequencing capture kit biases yield false negative mutation calls in TCGA cohorts
Source: PLoS One. 2018 Oct 3;13(10):e0204912. doi: 10.1371/journal.pone.0204912 (PMC6169918; doi:10.1371/journal.pone.0204912)
Supplement: S1 Data — (ZIP) [file pone.0204912.s007.zip › tcga_bed/GRHL3.bed]

chr1	24319321	24319568	GRHL3	0	+
chr1	24331425	24331612	GRHL3	0	+
chr1	24334644	24334706	GRHL3	0	+
chr1	24336481	24336827	GRHL3	0	+
chr1	24337077	24337151	GRHL3	0	+
chr1	24337635	24337789	GRHL3	0	+
chr1	24337991	24338103	GRHL3	0	+
chr1	24339667	24339762	GRHL3	0	+
chr1	24342114	24342273	GRHL3	0	+
chr1	24342693	24342772	GRHL3	0	+
chr1	24342891	24343025	GRHL3	0	+
chr1	24344896	24344931	GRHL3	0	+
chr1	24346552	24346641	GRHL3	0	+
chr1	24347467	24347553	GRHL3	0	+
chr1	24350057	24350122	GRHL3	0	+
chr1	24354373	24355318	GRHL3	0	+
