# Supplementary material for: Whole-exome sequencing capture kit biases yield false negative mutation calls in TCGA cohorts
Source: PLoS One. 2018 Oct 3;13(10):e0204912. doi: 10.1371/journal.pone.0204912 (PMC6169918; doi:10.1371/journal.pone.0204912)
Supplement: S1 Data — (ZIP) [file pone.0204912.s007.zip › tcga_bed/GLMN.bed]

chr1	92246401	92246646	GLMN	0	-
chr1	92247061	92247144	GLMN	0	-
chr1	92247877	92247989	GLMN	0	-
chr1	92262862	92262926	GLMN	0	-
chr1	92263622	92263732	GLMN	0	-
chr1	92264553	92264638	GLMN	0	-
chr1	92266418	92266492	GLMN	0	-
chr1	92266699	92266741	GLMN	0	-
chr1	92267912	92268002	GLMN	0	-
chr1	92268104	92268135	GLMN	0	-
chr1	92269722	92269776	GLMN	0	-
chr1	92271464	92271652	GLMN	0	-
chr1	92286489	92286592	GLMN	0	-
chr1	92288913	92289151	GLMN	0	-
chr1	92290197	92290306	GLMN	0	-
chr1	92291417	92291537	GLMN	0	-
chr1	92297403	92297529	GLMN	0	-
chr1	92297960	92298029	GLMN	0	-
chr1	92298924	92298976	GLMN	0	-
