# Supplementary material for: Whole-exome sequencing capture kit biases yield false negative mutation calls in TCGA cohorts
Source: PLoS One. 2018 Oct 3;13(10):e0204912. doi: 10.1371/journal.pone.0204912 (PMC6169918; doi:10.1371/journal.pone.0204912)
Supplement: S1 Data — (ZIP) [file pone.0204912.s007.zip › tcga_bed/FAAH.bed]

chr1	46394264	46394543	FAAH	0	+
chr1	46402090	46402204	FAAH	0	+
chr1	46405013	46405148	FAAH	0	+
chr1	46405371	46405505	FAAH	0	+
chr1	46405587	46405794	FAAH	0	+
chr1	46406037	46406078	FAAH	0	+
chr1	46406243	46406368	FAAH	0	+
chr1	46408458	46408584	FAAH	0	+
chr1	46409100	46409198	FAAH	0	+
chr1	46410397	46410497	FAAH	0	+
chr1	46410813	46410854	FAAH	0	+
chr1	46411611	46411651	FAAH	0	+
chr1	46412142	46412251	FAAH	0	+
chr1	46413074	46413220	FAAH	0	+
chr1	46413446	46413845	FAAH	0	+
