# Supplementary material for: Whole-exome sequencing capture kit biases yield false negative mutation calls in TCGA cohorts
Source: PLoS One. 2018 Oct 3;13(10):e0204912. doi: 10.1371/journal.pone.0204912 (PMC6169918; doi:10.1371/journal.pone.0204912)
Supplement: S1 Data — (ZIP) [file pone.0204912.s007.zip › tcga_bed/TMPRSS5.bed]

chr11	113687550	113688274	TMPRSS5	0	-
chr11	113689764	113689917	TMPRSS5	0	-
chr11	113690230	113690373	TMPRSS5	0	-
chr11	113690840	113690939	TMPRSS5	0	-
chr11	113693070	113693249	TMPRSS5	0	-
chr11	113694477	113694640	TMPRSS5	0	-
chr11	113695399	113695443	TMPRSS5	0	-
chr11	113696857	113696971	TMPRSS5	0	-
chr11	113697282	113697418	TMPRSS5	0	-
chr11	113698904	113699027	TMPRSS5	0	-
chr11	113699594	113699693	TMPRSS5	0	-
chr11	113700065	113700168	TMPRSS5	0	-
chr11	113706221	113706373	TMPRSS5	0	-
