# Supplementary material for: Whole-exome sequencing capture kit biases yield false negative mutation calls in TCGA cohorts
Source: PLoS One. 2018 Oct 3;13(10):e0204912. doi: 10.1371/journal.pone.0204912 (PMC6169918; doi:10.1371/journal.pone.0204912)
Supplement: S1 Data — (ZIP) [file pone.0204912.s007.zip › tcga_bed/SEMA4D.bed]

chr9	89377390	89379629	SEMA4D	0	-
chr9	89381054	89381098	SEMA4D	0	-
chr9	89381173	89381346	SEMA4D	0	-
chr9	89386366	89386482	SEMA4D	0	-
chr9	89387385	89387608	SEMA4D	0	-
chr9	89388635	89388792	SEMA4D	0	-
chr9	89388871	89389047	SEMA4D	0	-
chr9	89391263	89391415	SEMA4D	0	-
chr9	89392422	89392536	SEMA4D	0	-
chr9	89393561	89393655	SEMA4D	0	-
chr9	89396736	89396835	SEMA4D	0	-
chr9	89399275	89399338	SEMA4D	0	-
chr9	89402870	89403016	SEMA4D	0	-
chr9	89405350	89405699	SEMA4D	0	-
chr9	89455887	89455953	SEMA4D	0	-
chr9	89497918	89498089	SEMA4D	0	-
