# Supplementary material for: Whole-exome sequencing capture kit biases yield false negative mutation calls in TCGA cohorts
Source: PLoS One. 2018 Oct 3;13(10):e0204912. doi: 10.1371/journal.pone.0204912 (PMC6169918; doi:10.1371/journal.pone.0204912)
Supplement: S1 Data — (ZIP) [file pone.0204912.s007.zip › tcga_bed/SLC25A41.bed]

chr19	6426038	6426561	SLC25A41	0	-
chr19	6427102	6427250	SLC25A41	0	-
chr19	6427333	6427501	SLC25A41	0	-
chr19	6429723	6429831	SLC25A41	0	-
chr19	6430008	6430161	SLC25A41	0	-
chr19	6432048	6432204	SLC25A41	0	-
chr19	6433486	6433762	SLC25A41	0	-
