# Supplementary material for: Whole-exome sequencing capture kit biases yield false negative mutation calls in TCGA cohorts
Source: PLoS One. 2018 Oct 3;13(10):e0204912. doi: 10.1371/journal.pone.0204912 (PMC6169918; doi:10.1371/journal.pone.0204912)
Supplement: S1 Data — (ZIP) [file pone.0204912.s007.zip › tcga_bed/HMGN2.bed]

chr1	26472514	26472562	HMGN2	0	+
chr1	26472607	26472627	HMGN2	0	+
chr1	26473482	26473527	HMGN2	0	+
chr1	26473702	26473732	HMGN2	0	+
chr1	26474084	26474135	HMGN2	0	+
chr1	26474571	26474667	HMGN2	0	+
chr1	26475112	26475970	HMGN2	0	+
