# Supplementary material for: Whole-exome sequencing capture kit biases yield false negative mutation calls in TCGA cohorts
Source: PLoS One. 2018 Oct 3;13(10):e0204912. doi: 10.1371/journal.pone.0204912 (PMC6169918; doi:10.1371/journal.pone.0204912)
Supplement: S1 Data — (ZIP) [file pone.0204912.s007.zip › tcga_bed/NEFL.bed]

chr8	24950954	24952952	NEFL	0	-
chr8	24953475	24953795	NEFL	0	-
chr8	24954180	24954305	NEFL	0	-
chr8	24955471	24957110	NEFL	0	-
