# Supplementary material for: Whole-exome sequencing capture kit biases yield false negative mutation calls in TCGA cohorts
Source: PLoS One. 2018 Oct 3;13(10):e0204912. doi: 10.1371/journal.pone.0204912 (PMC6169918; doi:10.1371/journal.pone.0204912)
Supplement: S1 Data — (ZIP) [file pone.0204912.s007.zip › tcga_bed/ITSN1.bed]

chr21	33642457	33642713	ITSN1	0	+
chr21	33718796	33718856	ITSN1	0	+
chr21	33721177	33721270	ITSN1	0	+
chr21	33722587	33722651	ITSN1	0	+
chr21	33735043	33735204	ITSN1	0	+
chr21	33750142	33750322	ITSN1	0	+
chr21	33751809	33751906	ITSN1	0	+
chr21	33755296	33755397	ITSN1	0	+
chr21	33761922	33761986	ITSN1	0	+
chr21	33765874	33766012	ITSN1	0	+
chr21	33767712	33767828	ITSN1	0	+
chr21	33772060	33772323	ITSN1	0	+
chr21	33774728	33774878	ITSN1	0	+
chr21	33774967	33775108	ITSN1	0	+
chr21	33781460	33781548	ITSN1	0	+
chr21	33781993	33782133	ITSN1	0	+
chr21	33794340	33794468	ITSN1	0	+
chr21	33797378	33797608	ITSN1	0	+
chr21	33799807	33799929	ITSN1	0	+
chr21	33802429	33802444	ITSN1	0	+
chr21	33810974	33811222	ITSN1	0	+
chr21	33813912	33814072	ITSN1	0	+
chr21	33818266	33818472	ITSN1	0	+
chr21	33819240	33819323	ITSN1	0	+
chr21	33823486	33823653	ITSN1	0	+
chr21	33826817	33826863	ITSN1	0	+
chr21	33829623	33829745	ITSN1	0	+
chr21	33834306	33834424	ITSN1	0	+
chr21	33836440	33836632	ITSN1	0	+
chr21	33856735	33856857	ITSN1	0	+
chr21	33858685	33858792	ITSN1	0	+
chr21	33865150	33865334	ITSN1	0	+
chr21	33867232	33867331	ITSN1	0	+
chr21	33875353	33875521	ITSN1	0	+
chr21	33882242	33882455	ITSN1	0	+
chr21	33883549	33883671	ITSN1	0	+
chr21	33885040	33885123	ITSN1	0	+
chr21	33885438	33885522	ITSN1	0	+
chr21	33886286	33886460	ITSN1	0	+
chr21	33888151	33899861	ITSN1	0	+
