# Supplementary material for: Whole-exome sequencing capture kit biases yield false negative mutation calls in TCGA cohorts
Source: PLoS One. 2018 Oct 3;13(10):e0204912. doi: 10.1371/journal.pone.0204912 (PMC6169918; doi:10.1371/journal.pone.0204912)
Supplement: S1 Data — (ZIP) [file pone.0204912.s007.zip › tcga_bed/MAGOHB.bed]

chr12	10604189	10606374	MAGOHB	0	-
chr12	10607853	10607936	MAGOHB	0	-
chr12	10609830	10609941	MAGOHB	0	-
chr12	10610621	10610680	MAGOHB	0	-
chr12	10613438	10613623	MAGOHB	0	-
