# Supplementary material for: Whole-exome sequencing capture kit biases yield false negative mutation calls in TCGA cohorts
Source: PLoS One. 2018 Oct 3;13(10):e0204912. doi: 10.1371/journal.pone.0204912 (PMC6169918; doi:10.1371/journal.pone.0204912)
Supplement: S1 Data — (ZIP) [file pone.0204912.s007.zip › tcga_bed/AMMECR1.bed]

chrX	110194185	110198634	AMMECR1	0	-
chrX	110200953	110201050	AMMECR1	0	-
chrX	110202445	110202536	AMMECR1	0	-
chrX	110216517	110216632	AMMECR1	0	-
chrX	110264488	110264599	AMMECR1	0	-
chrX	110317598	110318239	AMMECR1	0	-
