# Supplementary material for: Whole-exome sequencing capture kit biases yield false negative mutation calls in TCGA cohorts
Source: PLoS One. 2018 Oct 3;13(10):e0204912. doi: 10.1371/journal.pone.0204912 (PMC6169918; doi:10.1371/journal.pone.0204912)
Supplement: S1 Data — (ZIP) [file pone.0204912.s007.zip › tcga_bed/LRRIQ4.bed]

chr3	169821921	169822941	LRRIQ4	0	+
chr3	169828758	169828932	LRRIQ4	0	+
chr3	169830491	169830630	LRRIQ4	0	+
chr3	169832986	169833183	LRRIQ4	0	+
chr3	169837478	169837775	LRRIQ4	0	+
