# Supplementary material for: Whole-exome sequencing capture kit biases yield false negative mutation calls in TCGA cohorts
Source: PLoS One. 2018 Oct 3;13(10):e0204912. doi: 10.1371/journal.pone.0204912 (PMC6169918; doi:10.1371/journal.pone.0204912)
Supplement: S1 Data — (ZIP) [file pone.0204912.s007.zip › tcga_bed/KNTC1.bed]

chr12	122527247	122527351	KNTC1	0	+
chr12	122529990	122530192	KNTC1	0	+
chr12	122534663	122534784	KNTC1	0	+
chr12	122538338	122538454	KNTC1	0	+
chr12	122539675	122539754	KNTC1	0	+
chr12	122542049	122542127	KNTC1	0	+
chr12	122543599	122543634	KNTC1	0	+
chr12	122544158	122544269	KNTC1	0	+
chr12	122546175	122546269	KNTC1	0	+
chr12	122546621	122546674	KNTC1	0	+
chr12	122547414	122547530	KNTC1	0	+
chr12	122547914	122547969	KNTC1	0	+
chr12	122549765	122549864	KNTC1	0	+
chr12	122551318	122551362	KNTC1	0	+
chr12	122551457	122551523	KNTC1	0	+
chr12	122551620	122551696	KNTC1	0	+
chr12	122557383	122557509	KNTC1	0	+
chr12	122557599	122557689	KNTC1	0	+
chr12	122561920	122561974	KNTC1	0	+
chr12	122562637	122562699	KNTC1	0	+
chr12	122568260	122568372	KNTC1	0	+
chr12	122569680	122569824	KNTC1	0	+
chr12	122570875	122570932	KNTC1	0	+
chr12	122571024	122571126	KNTC1	0	+
chr12	122572936	122573056	KNTC1	0	+
chr12	122573141	122573285	KNTC1	0	+
chr12	122574281	122574380	KNTC1	0	+
chr12	122575542	122575646	KNTC1	0	+
chr12	122575799	122575899	KNTC1	0	+
chr12	122576894	122577029	KNTC1	0	+
chr12	122577671	122577791	KNTC1	0	+
chr12	122579904	122579977	KNTC1	0	+
chr12	122580602	122580670	KNTC1	0	+
chr12	122582704	122582985	KNTC1	0	+
chr12	122584277	122584450	KNTC1	0	+
chr12	122584892	122584990	KNTC1	0	+
chr12	122585635	122585774	KNTC1	0	+
chr12	122586700	122586757	KNTC1	0	+
chr12	122587710	122587874	KNTC1	0	+
chr12	122588711	122588816	KNTC1	0	+
chr12	122590606	122590735	KNTC1	0	+
chr12	122591336	122591453	KNTC1	0	+
chr12	122594275	122594385	KNTC1	0	+
chr12	122597730	122597938	KNTC1	0	+
chr12	122601535	122601625	KNTC1	0	+
chr12	122602568	122602740	KNTC1	0	+
chr12	122602828	122602887	KNTC1	0	+
chr12	122603026	122603243	KNTC1	0	+
chr12	122604563	122604637	KNTC1	0	+
chr12	122604876	122605087	KNTC1	0	+
chr12	122605305	122605415	KNTC1	0	+
chr12	122609383	122609430	KNTC1	0	+
chr12	122610821	122610900	KNTC1	0	+
chr12	122613111	122613230	KNTC1	0	+
chr12	122613625	122613761	KNTC1	0	+
chr12	122614990	122615086	KNTC1	0	+
chr12	122615469	122615526	KNTC1	0	+
chr12	122618342	122618397	KNTC1	0	+
chr12	122618481	122618545	KNTC1	0	+
chr12	122620478	122620608	KNTC1	0	+
chr12	122621880	122621970	KNTC1	0	+
chr12	122622461	122622607	KNTC1	0	+
chr12	122624597	122624688	KNTC1	0	+
chr12	122626204	122626396	KNTC1	0	+
