# Supplementary material for: Whole-exome sequencing capture kit biases yield false negative mutation calls in TCGA cohorts
Source: PLoS One. 2018 Oct 3;13(10):e0204912. doi: 10.1371/journal.pone.0204912 (PMC6169918; doi:10.1371/journal.pone.0204912)
Supplement: S1 Data — (ZIP) [file pone.0204912.s007.zip › tcga_bed/IFT80.bed]

chr3	160256985	160258635	IFT80	0	-
chr3	160268412	160268536	IFT80	0	-
chr3	160277305	160277478	IFT80	0	-
chr3	160277580	160277670	IFT80	0	-
chr3	160279192	160279364	IFT80	0	-
chr3	160280666	160280814	IFT80	0	-
chr3	160282477	160282613	IFT80	0	-
chr3	160285803	160285868	IFT80	0	-
chr3	160300882	160301046	IFT80	0	-
chr3	160303914	160303989	IFT80	0	-
chr3	160307662	160307781	IFT80	0	-
chr3	160319759	160319939	IFT80	0	-
chr3	160356012	160356150	IFT80	0	-
chr3	160357488	160357578	IFT80	0	-
chr3	160366042	160366152	IFT80	0	-
chr3	160375811	160375880	IFT80	0	-
chr3	160377429	160377540	IFT80	0	-
chr3	160381502	160381724	IFT80	0	-
chr3	160384563	160384646	IFT80	0	-
chr3	160399145	160399532	IFT80	0	-
