# Supplementary material for: Whole-exome sequencing capture kit biases yield false negative mutation calls in TCGA cohorts
Source: PLoS One. 2018 Oct 3;13(10):e0204912. doi: 10.1371/journal.pone.0204912 (PMC6169918; doi:10.1371/journal.pone.0204912)
Supplement: S1 Data — (ZIP) [file pone.0204912.s007.zip › tcga_bed/ZNF106.bed]

chr15	42412822	42417360	ZNF106	0	-
chr15	42417804	42417951	ZNF106	0	-
chr15	42421060	42421132	ZNF106	0	-
chr15	42421916	42421988	ZNF106	0	-
chr15	42422500	42422620	ZNF106	0	-
chr15	42423997	42424060	ZNF106	0	-
chr15	42424833	42425025	ZNF106	0	-
chr15	42428017	42428134	ZNF106	0	-
chr15	42435383	42435518	ZNF106	0	-
chr15	42437231	42437377	ZNF106	0	-
chr15	42438611	42438667	ZNF106	0	-
chr15	42439032	42439813	ZNF106	0	-
chr15	42442072	42442414	ZNF106	0	-
chr15	42444201	42444262	ZNF106	0	-
chr15	42444826	42444981	ZNF106	0	-
chr15	42446588	42446658	ZNF106	0	-
chr15	42448071	42448705	ZNF106	0	-
chr15	42449770	42451954	ZNF106	0	-
chr15	42456957	42457532	ZNF106	0	-
