# Supplementary material for: Whole-exome sequencing capture kit biases yield false negative mutation calls in TCGA cohorts
Source: PLoS One. 2018 Oct 3;13(10):e0204912. doi: 10.1371/journal.pone.0204912 (PMC6169918; doi:10.1371/journal.pone.0204912)
Supplement: S1 Data — (ZIP) [file pone.0204912.s007.zip › tcga_bed/ENGASE.bed]

chr17	79074944	79075090	ENGASE	0	+
chr17	79077429	79077497	ENGASE	0	+
chr17	79077662	79077864	ENGASE	0	+
chr17	79079488	79079637	ENGASE	0	+
chr17	79080206	79080364	ENGASE	0	+
chr17	79080924	79081073	ENGASE	0	+
chr17	79081897	79082063	ENGASE	0	+
chr17	79083019	79083123	ENGASE	0	+
chr17	79083481	79083590	ENGASE	0	+
chr17	79083760	79083951	ENGASE	0	+
chr17	79084537	79084686	ENGASE	0	+
chr17	79085233	79085342	ENGASE	0	+
chr17	79085619	79085734	ENGASE	0	+
chr17	79085932	79086696	ENGASE	0	+
