# Supplementary material for: Whole-exome sequencing capture kit biases yield false negative mutation calls in TCGA cohorts
Source: PLoS One. 2018 Oct 3;13(10):e0204912. doi: 10.1371/journal.pone.0204912 (PMC6169918; doi:10.1371/journal.pone.0204912)
Supplement: S1 Data — (ZIP) [file pone.0204912.s007.zip › tcga_bed/SPATC1L.bed]

chr21	46161160	46161705	SPATC1L	0	-
chr21	46161915	46162067	SPATC1L	0	-
chr21	46168307	46168658	SPATC1L	0	-
chr21	46182623	46183774	SPATC1L	0	-
chr21	46184355	46184459	SPATC1L	0	-
