# Supplementary material for: Whole-exome sequencing capture kit biases yield false negative mutation calls in TCGA cohorts
Source: PLoS One. 2018 Oct 3;13(10):e0204912. doi: 10.1371/journal.pone.0204912 (PMC6169918; doi:10.1371/journal.pone.0204912)
Supplement: S1 Data — (ZIP) [file pone.0204912.s007.zip › tcga_bed/SAMD1.bed]

chr19	14087839	14088575	SAMD1	0	-
chr19	14088670	14088782	SAMD1	0	-
chr19	14088879	14088976	SAMD1	0	-
chr19	14089067	14089362	SAMD1	0	-
chr19	14089784	14090708	SAMD1	0	-
