# Supplementary material for: Whole-exome sequencing capture kit biases yield false negative mutation calls in TCGA cohorts
Source: PLoS One. 2018 Oct 3;13(10):e0204912. doi: 10.1371/journal.pone.0204912 (PMC6169918; doi:10.1371/journal.pone.0204912)
Supplement: S1 Data — (ZIP) [file pone.0204912.s007.zip › tcga_bed/SULT1A1.bed]

chr16	28605596	28605933	SULT1A1	0	-
chr16	28606055	28606236	SULT1A1	0	-
chr16	28606760	28606855	SULT1A1	0	-
chr16	28606950	28607077	SULT1A1	0	-
chr16	28608290	28608388	SULT1A1	0	-
chr16	28608477	28608603	SULT1A1	0	-
chr16	28608707	28608859	SULT1A1	0	-
chr16	28609930	28610191	SULT1A1	0	-
chr16	28620062	28620133	SULT1A1	0	-
chr16	28623130	28623553	SULT1A1	0	-
