# Supplementary material for: Whole-exome sequencing capture kit biases yield false negative mutation calls in TCGA cohorts
Source: PLoS One. 2018 Oct 3;13(10):e0204912. doi: 10.1371/journal.pone.0204912 (PMC6169918; doi:10.1371/journal.pone.0204912)
Supplement: S1 Data — (ZIP) [file pone.0204912.s007.zip › tcga_bed/CREG1.bed]

chr1	167541012	167542301	CREG1	0	-
chr1	167546100	167546285	CREG1	0	-
chr1	167548001	167548121	CREG1	0	-
chr1	167553387	167553767	CREG1	0	-
