# Supplementary material for: Whole-exome sequencing capture kit biases yield false negative mutation calls in TCGA cohorts
Source: PLoS One. 2018 Oct 3;13(10):e0204912. doi: 10.1371/journal.pone.0204912 (PMC6169918; doi:10.1371/journal.pone.0204912)
Supplement: S1 Data — (ZIP) [file pone.0204912.s007.zip › tcga_bed/CD79B.bed]

chr17	63928739	63929324	CD79B	0	-
chr17	63929433	63929475	CD79B	0	-
chr17	63929769	63929888	CD79B	0	-
chr17	63930073	63930385	CD79B	0	-
chr17	63931334	63931385	CD79B	0	-
chr17	63932194	63932354	CD79B	0	-
