# Supplementary material for: Whole-exome sequencing capture kit biases yield false negative mutation calls in TCGA cohorts
Source: PLoS One. 2018 Oct 3;13(10):e0204912. doi: 10.1371/journal.pone.0204912 (PMC6169918; doi:10.1371/journal.pone.0204912)
Supplement: S1 Data — (ZIP) [file pone.0204912.s007.zip › tcga_bed/FAM153A.bed]

chr5	177722294	177722569	FAM153A	0	-
chr5	177724100	177724206	FAM153A	0	-
chr5	177724294	177724362	FAM153A	0	-
chr5	177724783	177724821	FAM153A	0	-
chr5	177729022	177729053	FAM153A	0	-
chr5	177729484	177729555	FAM153A	0	-
chr5	177731568	177731599	FAM153A	0	-
chr5	177732029	177732100	FAM153A	0	-
chr5	177734379	177734404	FAM153A	0	-
chr5	177734862	177734933	FAM153A	0	-
chr5	177736578	177736609	FAM153A	0	-
chr5	177737041	177737112	FAM153A	0	-
chr5	177739112	177739137	FAM153A	0	-
chr5	177739599	177739670	FAM153A	0	-
chr5	177740776	177740801	FAM153A	0	-
chr5	177741255	177741332	FAM153A	0	-
chr5	177744393	177744418	FAM153A	0	-
chr5	177744887	177744967	FAM153A	0	-
chr5	177747768	177747793	FAM153A	0	-
chr5	177748640	177748699	FAM153A	0	-
chr5	177763316	177763510	FAM153A	0	-
chr5	177780448	177780504	FAM153A	0	-
chr5	177783283	177783398	FAM153A	0	-
