# Supplementary material for: Whole-exome sequencing capture kit biases yield false negative mutation calls in TCGA cohorts
Source: PLoS One. 2018 Oct 3;13(10):e0204912. doi: 10.1371/journal.pone.0204912 (PMC6169918; doi:10.1371/journal.pone.0204912)
Supplement: S1 Data — (ZIP) [file pone.0204912.s007.zip › tcga_bed/ACY3.bed]

chr11	67642554	67642939	ACY3	0	-
chr11	67644759	67644869	ACY3	0	-
chr11	67645044	67645152	ACY3	0	-
chr11	67645286	67645380	ACY3	0	-
chr11	67645691	67645887	ACY3	0	-
chr11	67646807	67647063	ACY3	0	-
chr11	67647515	67647589	ACY3	0	-
chr11	67650582	67650659	ACY3	0	-
