# Supplementary material for: Whole-exome sequencing capture kit biases yield false negative mutation calls in TCGA cohorts
Source: PLoS One. 2018 Oct 3;13(10):e0204912. doi: 10.1371/journal.pone.0204912 (PMC6169918; doi:10.1371/journal.pone.0204912)
Supplement: S1 Data — (ZIP) [file pone.0204912.s007.zip › tcga_bed/PPIL3.bed]

chr2	200870955	200871521	PPIL3	0	-
chr2	200876918	200877037	PPIL3	0	-
chr2	200881420	200881488	PPIL3	0	-
chr2	200882341	200882435	PPIL3	0	-
chr2	200885697	200885772	PPIL3	0	-
chr2	200887612	200887685	PPIL3	0	-
chr2	200888955	200889154	PPIL3	0	-
