# Supplementary material for: Whole-exome sequencing capture kit biases yield false negative mutation calls in TCGA cohorts
Source: PLoS One. 2018 Oct 3;13(10):e0204912. doi: 10.1371/journal.pone.0204912 (PMC6169918; doi:10.1371/journal.pone.0204912)
Supplement: S1 Data — (ZIP) [file pone.0204912.s007.zip › tcga_bed/DECR2.bed]

chr16	401825	402043	DECR2	0	+
chr16	404955	405024	DECR2	0	+
chr16	406345	406397	DECR2	0	+
chr16	407424	407560	DECR2	0	+
chr16	410242	410367	DECR2	0	+
chr16	410690	410784	DECR2	0	+
chr16	410971	411076	DECR2	0	+
chr16	411360	411578	DECR2	0	+
chr16	411889	412487	DECR2	0	+
