# Supplementary material for: Whole-exome sequencing capture kit biases yield false negative mutation calls in TCGA cohorts
Source: PLoS One. 2018 Oct 3;13(10):e0204912. doi: 10.1371/journal.pone.0204912 (PMC6169918; doi:10.1371/journal.pone.0204912)
Supplement: S1 Data — (ZIP) [file pone.0204912.s007.zip › tcga_bed/ZFAND6.bed]

chr15	80059567	80059809	ZFAND6	0	+
chr15	80098415	80098578	ZFAND6	0	+
chr15	80120327	80120498	ZFAND6	0	+
chr15	80121711	80121820	ZFAND6	0	+
chr15	80122699	80122800	ZFAND6	0	+
chr15	80131179	80131293	ZFAND6	0	+
chr15	80137479	80138393	ZFAND6	0	+
