# Supplementary material for: Whole-exome sequencing capture kit biases yield false negative mutation calls in TCGA cohorts
Source: PLoS One. 2018 Oct 3;13(10):e0204912. doi: 10.1371/journal.pone.0204912 (PMC6169918; doi:10.1371/journal.pone.0204912)
Supplement: S1 Data — (ZIP) [file pone.0204912.s007.zip › tcga_bed/SNCAIP.bed]

chr5	122312068	122312284	SNCAIP	0	+
chr5	122391088	122391191	SNCAIP	0	+
chr5	122403792	122403865	SNCAIP	0	+
chr5	122422867	122423739	SNCAIP	0	+
chr5	122425351	122425531	SNCAIP	0	+
chr5	122431968	122432082	SNCAIP	0	+
chr5	122440628	122440754	SNCAIP	0	+
chr5	122444562	122444732	SNCAIP	0	+
chr5	122449844	122449937	SNCAIP	0	+
chr5	122450532	122451601	SNCAIP	0	+
chr5	122463490	122464219	SNCAIP	0	+
