# Supplementary material for: Whole-exome sequencing capture kit biases yield false negative mutation calls in TCGA cohorts
Source: PLoS One. 2018 Oct 3;13(10):e0204912. doi: 10.1371/journal.pone.0204912 (PMC6169918; doi:10.1371/journal.pone.0204912)
Supplement: S1 Data — (ZIP) [file pone.0204912.s007.zip › tcga_bed/ZNF674.bed]

chrX	46497726	46501335	ZNF674	0	-
chrX	46528334	46528445	ZNF674	0	-
chrX	46528782	46528909	ZNF674	0	-
chrX	46542072	46542116	ZNF674	0	-
chrX	46544500	46544611	ZNF674	0	-
chrX	46545370	46545441	ZNF674	0	-
