# Supplementary material for: Whole-exome sequencing capture kit biases yield false negative mutation calls in TCGA cohorts
Source: PLoS One. 2018 Oct 3;13(10):e0204912. doi: 10.1371/journal.pone.0204912 (PMC6169918; doi:10.1371/journal.pone.0204912)
Supplement: S1 Data — (ZIP) [file pone.0204912.s007.zip › tcga_bed/PSG3.bed]

chr19	42721641	42722090	PSG3	0	-
chr19	42723941	42724025	PSG3	0	-
chr19	42729122	42729377	PSG3	0	-
chr19	42729777	42730056	PSG3	0	-
chr19	42732783	42733062	PSG3	0	-
chr19	42738723	42739089	PSG3	0	-
chr19	42740320	42740569	PSG3	0	-
