# Supplementary material for: Whole-exome sequencing capture kit biases yield false negative mutation calls in TCGA cohorts
Source: PLoS One. 2018 Oct 3;13(10):e0204912. doi: 10.1371/journal.pone.0204912 (PMC6169918; doi:10.1371/journal.pone.0204912)
Supplement: S1 Data — (ZIP) [file pone.0204912.s007.zip › tcga_bed/MDH1B.bed]

chr2	206737762	206738511	MDH1B	0	-
chr2	206739592	206739661	MDH1B	0	-
chr2	206741053	206741104	MDH1B	0	-
chr2	206745621	206745673	MDH1B	0	-
chr2	206746286	206746426	MDH1B	0	-
chr2	206749019	206749183	MDH1B	0	-
chr2	206750933	206751075	MDH1B	0	-
chr2	206755008	206755505	MDH1B	0	-
chr2	206756897	206757040	MDH1B	0	-
chr2	206757236	206757371	MDH1B	0	-
chr2	206760900	206761013	MDH1B	0	-
chr2	206765249	206765547	MDH1B	0	-
