# Supplementary material for: Whole-exome sequencing capture kit biases yield false negative mutation calls in TCGA cohorts
Source: PLoS One. 2018 Oct 3;13(10):e0204912. doi: 10.1371/journal.pone.0204912 (PMC6169918; doi:10.1371/journal.pone.0204912)
Supplement: S1 Data — (ZIP) [file pone.0204912.s007.zip › tcga_bed/GPNMB.bed]

chr7	23246562	23246927	GPNMB	0	+
chr7	23253306	23253459	GPNMB	0	+
chr7	23254168	23254312	GPNMB	0	+
chr7	23256891	23257065	GPNMB	0	+
chr7	23259979	23260138	GPNMB	0	+
chr7	23260455	23260773	GPNMB	0	+
chr7	23266516	23266615	GPNMB	0	+
chr7	23267885	23267988	GPNMB	0	+
chr7	23269966	23270175	GPNMB	0	+
chr7	23273520	23273614	GPNMB	0	+
chr7	23274064	23275108	GPNMB	0	+
