# Supplementary material for: Whole-exome sequencing capture kit biases yield false negative mutation calls in TCGA cohorts
Source: PLoS One. 2018 Oct 3;13(10):e0204912. doi: 10.1371/journal.pone.0204912 (PMC6169918; doi:10.1371/journal.pone.0204912)
Supplement: S1 Data — (ZIP) [file pone.0204912.s007.zip › tcga_bed/BACE2.bed]

chr21	41167800	41168575	BACE2	0	+
chr21	41226265	41226354	BACE2	0	+
chr21	41237512	41237729	BACE2	0	+
chr21	41241818	41241947	BACE2	0	+
chr21	41243375	41243510	BACE2	0	+
chr21	41245961	41246063	BACE2	0	+
chr21	41250751	41250901	BACE2	0	+
chr21	41257157	41257326	BACE2	0	+
chr21	41275370	41276597	BACE2	0	+
