# Supplementary material for: Whole-exome sequencing capture kit biases yield false negative mutation calls in TCGA cohorts
Source: PLoS One. 2018 Oct 3;13(10):e0204912. doi: 10.1371/journal.pone.0204912 (PMC6169918; doi:10.1371/journal.pone.0204912)
Supplement: S1 Data — (ZIP) [file pone.0204912.s007.zip › tcga_bed/UBE2D1.bed]

chr10	58334974	58335225	UBE2D1	0	+
chr10	58361337	58361401	UBE2D1	0	+
chr10	58361494	58361526	UBE2D1	0	+
chr10	58363608	58363686	UBE2D1	0	+
chr10	58364770	58364876	UBE2D1	0	+
chr10	58367922	58368016	UBE2D1	0	+
chr10	58368719	58370753	UBE2D1	0	+
