# Supplementary material for: Whole-exome sequencing capture kit biases yield false negative mutation calls in TCGA cohorts
Source: PLoS One. 2018 Oct 3;13(10):e0204912. doi: 10.1371/journal.pone.0204912 (PMC6169918; doi:10.1371/journal.pone.0204912)
Supplement: S1 Data — (ZIP) [file pone.0204912.s007.zip › tcga_bed/NRG3.bed]

chr10	81875313	81876163	NRG3	0	+
chr10	82358738	82358868	NRG3	0	+
chr10	82738576	82738650	NRG3	0	+
chr10	82865410	82865437	NRG3	0	+
chr10	82951468	82951571	NRG3	0	+
chr10	82958948	82959075	NRG3	0	+
chr10	82973787	82973915	NRG3	0	+
chr10	82978949	82979120	NRG3	0	+
chr10	82985097	82985645	NRG3	0	+
