# Supplementary material for: Whole-exome sequencing capture kit biases yield false negative mutation calls in TCGA cohorts
Source: PLoS One. 2018 Oct 3;13(10):e0204912. doi: 10.1371/journal.pone.0204912 (PMC6169918; doi:10.1371/journal.pone.0204912)
Supplement: S1 Data — (ZIP) [file pone.0204912.s007.zip › tcga_bed/OAF.bed]

chr11	120210766	120211510	OAF	0	+
chr11	120225660	120225795	OAF	0	+
chr11	120226815	120226996	OAF	0	+
chr11	120228867	120230332	OAF	0	+
