# Supplementary material for: Whole-exome sequencing capture kit biases yield false negative mutation calls in TCGA cohorts
Source: PLoS One. 2018 Oct 3;13(10):e0204912. doi: 10.1371/journal.pone.0204912 (PMC6169918; doi:10.1371/journal.pone.0204912)
Supplement: S1 Data — (ZIP) [file pone.0204912.s007.zip › tcga_bed/MYB.bed]

chr6	135181314	135181536	MYB	0	+
chr6	135185902	135186020	MYB	0	+
chr6	135187833	135187905	MYB	0	+
chr6	135189790	135189883	MYB	0	+
chr6	135190126	135190347	MYB	0	+
chr6	135192323	135192558	MYB	0	+
chr6	135193837	135193918	MYB	0	+
chr6	135194355	135194460	MYB	0	+
chr6	135195747	135196002	MYB	0	+
chr6	135198907	135199050	MYB	0	+
chr6	135200084	135200199	MYB	0	+
chr6	135200289	135200415	MYB	0	+
chr6	135201638	135201749	MYB	0	+
chr6	135203216	135203324	MYB	0	+
chr6	135203715	135203948	MYB	0	+
chr6	135217860	135219167	MYB	0	+
