# Supplementary material for: Whole-exome sequencing capture kit biases yield false negative mutation calls in TCGA cohorts
Source: PLoS One. 2018 Oct 3;13(10):e0204912. doi: 10.1371/journal.pone.0204912 (PMC6169918; doi:10.1371/journal.pone.0204912)
Supplement: S1 Data — (ZIP) [file pone.0204912.s007.zip › tcga_bed/ZNF112.bed]

chr19	44326554	44329936	ZNF112	0	-
chr19	44336622	44336718	ZNF112	0	-
chr19	44340415	44340542	ZNF112	0	-
chr19	44356625	44356674	ZNF112	0	-
