# Supplementary material for: Whole-exome sequencing capture kit biases yield false negative mutation calls in TCGA cohorts
Source: PLoS One. 2018 Oct 3;13(10):e0204912. doi: 10.1371/journal.pone.0204912 (PMC6169918; doi:10.1371/journal.pone.0204912)
Supplement: S1 Data — (ZIP) [file pone.0204912.s007.zip › tcga_bed/C20orf78.bed]

chr20	18809727	18810115	C20orf78	0	-
chr20	18825265	18825348	C20orf78	0	-
chr20	18830018	18830153	C20orf78	0	-
