# Supplementary material for: Whole-exome sequencing capture kit biases yield false negative mutation calls in TCGA cohorts
Source: PLoS One. 2018 Oct 3;13(10):e0204912. doi: 10.1371/journal.pone.0204912 (PMC6169918; doi:10.1371/journal.pone.0204912)
Supplement: S1 Data — (ZIP) [file pone.0204912.s007.zip › tcga_bed/XKR4.bed]

chr8	55102388	55103294	XKR4	0	+
chr8	55357677	55357877	XKR4	0	+
chr8	55523280	55542054	XKR4	0	+
