# Supplementary material for: Whole-exome sequencing capture kit biases yield false negative mutation calls in TCGA cohorts
Source: PLoS One. 2018 Oct 3;13(10):e0204912. doi: 10.1371/journal.pone.0204912 (PMC6169918; doi:10.1371/journal.pone.0204912)
Supplement: S1 Data — (ZIP) [file pone.0204912.s007.zip › tcga_bed/KLRC2.bed]

chr12	10430598	10431228	KLRC2	0	-
chr12	10432105	10432206	KLRC2	0	-
chr12	10433790	10433942	KLRC2	0	-
chr12	10434485	10434530	KLRC2	0	-
chr12	10435311	10435410	KLRC2	0	-
chr12	10435799	10435993	KLRC2	0	-
