# Supplementary material for: Whole-exome sequencing capture kit biases yield false negative mutation calls in TCGA cohorts
Source: PLoS One. 2018 Oct 3;13(10):e0204912. doi: 10.1371/journal.pone.0204912 (PMC6169918; doi:10.1371/journal.pone.0204912)
Supplement: S1 Data — (ZIP) [file pone.0204912.s007.zip › tcga_bed/ZYX.bed]

chr7	143381079	143381409	ZYX	0	+
chr7	143381556	143381779	ZYX	0	+
chr7	143382247	143382447	ZYX	0	+
chr7	143382592	143382685	ZYX	0	+
chr7	143382800	143383322	ZYX	0	+
chr7	143388218	143388339	ZYX	0	+
chr7	143388488	143388658	ZYX	0	+
chr7	143388766	143388945	ZYX	0	+
chr7	143389856	143389977	ZYX	0	+
chr7	143390577	143391111	ZYX	0	+
