# Supplementary material for: Whole-exome sequencing capture kit biases yield false negative mutation calls in TCGA cohorts
Source: PLoS One. 2018 Oct 3;13(10):e0204912. doi: 10.1371/journal.pone.0204912 (PMC6169918; doi:10.1371/journal.pone.0204912)
Supplement: S1 Data — (ZIP) [file pone.0204912.s007.zip › tcga_bed/BATF3.bed]

chr1	212686417	212686979	BATF3	0	-
chr1	212696960	212697065	BATF3	0	-
chr1	212699672	212699985	BATF3	0	-
