# Supplementary material for: Whole-exome sequencing capture kit biases yield false negative mutation calls in TCGA cohorts
Source: PLoS One. 2018 Oct 3;13(10):e0204912. doi: 10.1371/journal.pone.0204912 (PMC6169918; doi:10.1371/journal.pone.0204912)
Supplement: S1 Data — (ZIP) [file pone.0204912.s007.zip › tcga_bed/TBC1D2.bed]

chr9	98198998	98199588	TBC1D2	0	-
chr9	98200252	98200374	TBC1D2	0	-
chr9	98201478	98201664	TBC1D2	0	-
chr9	98203287	98203408	TBC1D2	0	-
chr9	98208667	98209144	TBC1D2	0	-
chr9	98210655	98210843	TBC1D2	0	-
chr9	98213107	98213218	TBC1D2	0	-
chr9	98220832	98221228	TBC1D2	0	-
chr9	98228951	98229148	TBC1D2	0	-
chr9	98233415	98233549	TBC1D2	0	-
chr9	98243993	98244129	TBC1D2	0	-
chr9	98251784	98251926	TBC1D2	0	-
chr9	98255172	98255721	TBC1D2	0	-
