# Supplementary material for: Whole-exome sequencing capture kit biases yield false negative mutation calls in TCGA cohorts
Source: PLoS One. 2018 Oct 3;13(10):e0204912. doi: 10.1371/journal.pone.0204912 (PMC6169918; doi:10.1371/journal.pone.0204912)
Supplement: S1 Data — (ZIP) [file pone.0204912.s007.zip › tcga_bed/GOLGA3.bed]

chr12	132768908	132773294	GOLGA3	0	-
chr12	132774156	132774320	GOLGA3	0	-
chr12	132775140	132775305	GOLGA3	0	-
chr12	132776633	132776756	GOLGA3	0	-
chr12	132776957	132777090	GOLGA3	0	-
chr12	132777665	132777805	GOLGA3	0	-
chr12	132780797	132780914	GOLGA3	0	-
chr12	132782295	132782493	GOLGA3	0	-
chr12	132784163	132784307	GOLGA3	0	-
chr12	132786338	132786555	GOLGA3	0	-
chr12	132786692	132786787	GOLGA3	0	-
chr12	132789026	132789290	GOLGA3	0	-
chr12	132791215	132791293	GOLGA3	0	-
chr12	132795851	132796220	GOLGA3	0	-
chr12	132796538	132796700	GOLGA3	0	-
chr12	132798339	132798477	GOLGA3	0	-
chr12	132801766	132801969	GOLGA3	0	-
chr12	132804715	132805022	GOLGA3	0	-
chr12	132807176	132807288	GOLGA3	0	-
chr12	132807890	132808549	GOLGA3	0	-
chr12	132813306	132813419	GOLGA3	0	-
chr12	132816539	132816812	GOLGA3	0	-
chr12	132821995	132822311	GOLGA3	0	-
chr12	132828326	132828702	GOLGA3	0	-
