# Supplementary material for: Whole-exome sequencing capture kit biases yield false negative mutation calls in TCGA cohorts
Source: PLoS One. 2018 Oct 3;13(10):e0204912. doi: 10.1371/journal.pone.0204912 (PMC6169918; doi:10.1371/journal.pone.0204912)
Supplement: S1 Data — (ZIP) [file pone.0204912.s007.zip › tcga_bed/PLEKHG5.bed]

chr1	6467121	6467572	PLEKHG5	0	-
chr1	6467824	6468586	PLEKHG5	0	-
chr1	6469041	6469241	PLEKHG5	0	-
chr1	6469334	6469450	PLEKHG5	0	-
chr1	6469543	6469676	PLEKHG5	0	-
chr1	6470235	6470355	PLEKHG5	0	-
chr1	6470505	6470643	PLEKHG5	0	-
chr1	6470734	6470884	PLEKHG5	0	-
chr1	6470989	6471100	PLEKHG5	0	-
chr1	6471487	6471637	PLEKHG5	0	-
chr1	6471757	6471808	PLEKHG5	0	-
chr1	6472526	6472622	PLEKHG5	0	-
chr1	6472985	6473174	PLEKHG5	0	-
chr1	6473250	6473454	PLEKHG5	0	-
chr1	6474012	6474164	PLEKHG5	0	-
chr1	6474450	6474587	PLEKHG5	0	-
chr1	6475046	6475138	PLEKHG5	0	-
chr1	6475461	6475522	PLEKHG5	0	-
chr1	6475930	6476036	PLEKHG5	0	-
chr1	6477528	6477658	PLEKHG5	0	-
chr1	6491636	6491700	PLEKHG5	0	-
