# Supplementary material for: Whole-exome sequencing capture kit biases yield false negative mutation calls in TCGA cohorts
Source: PLoS One. 2018 Oct 3;13(10):e0204912. doi: 10.1371/journal.pone.0204912 (PMC6169918; doi:10.1371/journal.pone.0204912)
Supplement: S1 Data — (ZIP) [file pone.0204912.s007.zip › tcga_bed/BCL7A.bed]

chr12	122021885	122022183	BCL7A	0	+
chr12	122030699	122030781	BCL7A	0	+
chr12	122035330	122035427	BCL7A	0	+
chr12	122043885	122044053	BCL7A	0	+
chr12	122054804	122054926	BCL7A	0	+
chr12	122059091	122060905	BCL7A	0	+
