# Supplementary material for: Whole-exome sequencing capture kit biases yield false negative mutation calls in TCGA cohorts
Source: PLoS One. 2018 Oct 3;13(10):e0204912. doi: 10.1371/journal.pone.0204912 (PMC6169918; doi:10.1371/journal.pone.0204912)
Supplement: S1 Data — (ZIP) [file pone.0204912.s007.zip › tcga_bed/PRICKLE1.bed]

chr12	42456753	42460665	PRICKLE1	0	-
chr12	42464394	42465258	PRICKLE1	0	-
chr12	42466193	42466380	PRICKLE1	0	-
chr12	42468625	42468829	PRICKLE1	0	-
chr12	42469449	42469587	PRICKLE1	0	-
chr12	42470245	42470359	PRICKLE1	0	-
chr12	42472384	42472564	PRICKLE1	0	-
chr12	42589464	42589676	PRICKLE1	0	-
