# Supplementary material for: Whole-exome sequencing capture kit biases yield false negative mutation calls in TCGA cohorts
Source: PLoS One. 2018 Oct 3;13(10):e0204912. doi: 10.1371/journal.pone.0204912 (PMC6169918; doi:10.1371/journal.pone.0204912)
Supplement: S1 Data — (ZIP) [file pone.0204912.s007.zip › tcga_bed/CACNG6.bed]

chr19	53992287	53993208	CACNG6	0	+
chr19	53998238	53998313	CACNG6	0	+
chr19	53999633	53999771	CACNG6	0	+
chr19	54011950	54012669	CACNG6	0	+
