# Supplementary material for: Whole-exome sequencing capture kit biases yield false negative mutation calls in TCGA cohorts
Source: PLoS One. 2018 Oct 3;13(10):e0204912. doi: 10.1371/journal.pone.0204912 (PMC6169918; doi:10.1371/journal.pone.0204912)
Supplement: S1 Data — (ZIP) [file pone.0204912.s007.zip › tcga_bed/DPY19L1.bed]

chr7	34928875	34931729	DPY19L1	0	-
chr7	34937993	34938119	DPY19L1	0	-
chr7	34939275	34939375	DPY19L1	0	-
chr7	34940152	34940327	DPY19L1	0	-
chr7	34941764	34941884	DPY19L1	0	-
chr7	34942614	34942639	DPY19L1	0	-
chr7	34945666	34945716	DPY19L1	0	-
chr7	34947629	34947701	DPY19L1	0	-
chr7	34949796	34949898	DPY19L1	0	-
chr7	34954697	34954778	DPY19L1	0	-
chr7	34955307	34955367	DPY19L1	0	-
chr7	34957983	34958070	DPY19L1	0	-
chr7	34966893	34966971	DPY19L1	0	-
chr7	34969432	34969532	DPY19L1	0	-
chr7	34973513	34973605	DPY19L1	0	-
chr7	34989883	34989941	DPY19L1	0	-
chr7	35010467	35010561	DPY19L1	0	-
chr7	35011329	35011450	DPY19L1	0	-
chr7	35013567	35013705	DPY19L1	0	-
chr7	35017881	35017969	DPY19L1	0	-
chr7	35018571	35018596	DPY19L1	0	-
chr7	35037817	35038041	DPY19L1	0	-
