# Supplementary material for: Whole-exome sequencing capture kit biases yield false negative mutation calls in TCGA cohorts
Source: PLoS One. 2018 Oct 3;13(10):e0204912. doi: 10.1371/journal.pone.0204912 (PMC6169918; doi:10.1371/journal.pone.0204912)
Supplement: S1 Data — (ZIP) [file pone.0204912.s007.zip › tcga_bed/TRMT61B.bed]

chr2	28849820	28850242	TRMT61B	0	-
chr2	28850327	28850405	TRMT61B	0	-
chr2	28851071	28851298	TRMT61B	0	-
chr2	28852407	28852499	TRMT61B	0	-
chr2	28861117	28861308	TRMT61B	0	-
chr2	28865016	28865119	TRMT61B	0	-
chr2	28869578	28870301	TRMT61B	0	-
