# Supplementary material for: Whole-exome sequencing capture kit biases yield false negative mutation calls in TCGA cohorts
Source: PLoS One. 2018 Oct 3;13(10):e0204912. doi: 10.1371/journal.pone.0204912 (PMC6169918; doi:10.1371/journal.pone.0204912)
Supplement: S1 Data — (ZIP) [file pone.0204912.s007.zip › tcga_bed/POU2AF1.bed]

chr11	111352251	111354575	POU2AF1	0	-
chr11	111357444	111357710	POU2AF1	0	-
chr11	111357794	111357837	POU2AF1	0	-
chr11	111358787	111358918	POU2AF1	0	-
chr11	111379161	111379692	POU2AF1	0	-
