# Supplementary material for: Whole-exome sequencing capture kit biases yield false negative mutation calls in TCGA cohorts
Source: PLoS One. 2018 Oct 3;13(10):e0204912. doi: 10.1371/journal.pone.0204912 (PMC6169918; doi:10.1371/journal.pone.0204912)
Supplement: S1 Data — (ZIP) [file pone.0204912.s007.zip › tcga_bed/MTR.bed]

chr1	236795309	236795737	MTR	0	+
chr1	236803427	236803642	MTR	0	+
chr1	236806143	236806233	MTR	0	+
chr1	236808703	236808773	MTR	0	+
chr1	236810502	236810595	MTR	0	+
chr1	236812737	236812844	MTR	0	+
chr1	236815603	236815663	MTR	0	+
chr1	236816448	236816543	MTR	0	+
chr1	236824118	236824219	MTR	0	+
chr1	236825337	236825399	MTR	0	+
chr1	236826828	236826896	MTR	0	+
chr1	236829188	236829268	MTR	0	+
chr1	236831965	236832078	MTR	0	+
chr1	236835546	236835687	MTR	0	+
chr1	236838413	236838599	MTR	0	+
chr1	236850343	236850523	MTR	0	+
chr1	236852520	236852637	MTR	0	+
chr1	236852947	236853088	MTR	0	+
chr1	236859832	236859922	MTR	0	+
chr1	236861124	236861277	MTR	0	+
chr1	236862235	236862343	MTR	0	+
chr1	236863453	236863554	MTR	0	+
chr1	236873772	236873840	MTR	0	+
chr1	236874725	236874846	MTR	0	+
chr1	236880754	236880836	MTR	0	+
chr1	236885120	236885219	MTR	0	+
chr1	236886291	236886367	MTR	0	+
chr1	236889180	236889336	MTR	0	+
chr1	236891132	236891329	MTR	0	+
chr1	236894356	236894557	MTR	0	+
chr1	236895357	236895550	MTR	0	+
chr1	236897005	236897118	MTR	0	+
chr1	236897557	236903981	MTR	0	+
