# Supplementary material for: Whole-exome sequencing capture kit biases yield false negative mutation calls in TCGA cohorts
Source: PLoS One. 2018 Oct 3;13(10):e0204912. doi: 10.1371/journal.pone.0204912 (PMC6169918; doi:10.1371/journal.pone.0204912)
Supplement: S1 Data — (ZIP) [file pone.0204912.s007.zip › tcga_bed/HEMK1.bed]

chr3	50569151	50569273	HEMK1	0	+
chr3	50570930	50571332	HEMK1	0	+
chr3	50571709	50571801	HEMK1	0	+
chr3	50572114	50572208	HEMK1	0	+
chr3	50577051	50577186	HEMK1	0	+
chr3	50577508	50577573	HEMK1	0	+
chr3	50577825	50577875	HEMK1	0	+
chr3	50578820	50578926	HEMK1	0	+
chr3	50579843	50579939	HEMK1	0	+
chr3	50580115	50580229	HEMK1	0	+
chr3	50580380	50596168	HEMK1	0	+
