# Supplementary material for: Whole-exome sequencing capture kit biases yield false negative mutation calls in TCGA cohorts
Source: PLoS One. 2018 Oct 3;13(10):e0204912. doi: 10.1371/journal.pone.0204912 (PMC6169918; doi:10.1371/journal.pone.0204912)
Supplement: S1 Data — (ZIP) [file pone.0204912.s007.zip › tcga_bed/PCDH19.bed]

chrX	100291645	100296875	PCDH19	0	-
chrX	100341902	100342075	PCDH19	0	-
chrX	100350645	100350704	PCDH19	0	-
chrX	100402523	100402851	PCDH19	0	-
chrX	100406450	100408597	PCDH19	0	-
