# Supplementary material for: Whole-exome sequencing capture kit biases yield false negative mutation calls in TCGA cohorts
Source: PLoS One. 2018 Oct 3;13(10):e0204912. doi: 10.1371/journal.pone.0204912 (PMC6169918; doi:10.1371/journal.pone.0204912)
Supplement: S1 Data — (ZIP) [file pone.0204912.s007.zip › tcga_bed/SLC2A2.bed]

chr3	170996347	170998103	SLC2A2	0	-
chr3	170998192	170998396	SLC2A2	0	-
chr3	170999064	170999166	SLC2A2	0	-
chr3	171002575	171002680	SLC2A2	0	-
chr3	171005284	171005472	SLC2A2	0	-
chr3	171005942	171006105	SLC2A2	0	-
chr3	171007147	171007263	SLC2A2	0	-
chr3	171009957	171010082	SLC2A2	0	-
chr3	171014468	171014731	SLC2A2	0	-
chr3	171018530	171018623	SLC2A2	0	-
chr3	171026655	171026750	SLC2A2	0	-
