# Supplementary material for: Whole-exome sequencing capture kit biases yield false negative mutation calls in TCGA cohorts
Source: PLoS One. 2018 Oct 3;13(10):e0204912. doi: 10.1371/journal.pone.0204912 (PMC6169918; doi:10.1371/journal.pone.0204912)
Supplement: S1 Data — (ZIP) [file pone.0204912.s007.zip › tcga_bed/RASGRP1.bed]

chr15	38488102	38490688	RASGRP1	0	-
chr15	38494381	38494767	RASGRP1	0	-
chr15	38498793	38498946	RASGRP1	0	-
chr15	38500102	38500139	RASGRP1	0	-
chr15	38501142	38501287	RASGRP1	0	-
chr15	38502311	38502421	RASGRP1	0	-
chr15	38503271	38503376	RASGRP1	0	-
chr15	38505839	38505920	RASGRP1	0	-
chr15	38507725	38508001	RASGRP1	0	-
chr15	38511603	38511720	RASGRP1	0	-
chr15	38512782	38512956	RASGRP1	0	-
chr15	38516196	38516350	RASGRP1	0	-
chr15	38518291	38518423	RASGRP1	0	-
chr15	38519308	38519371	RASGRP1	0	-
chr15	38526298	38526404	RASGRP1	0	-
chr15	38559820	38560005	RASGRP1	0	-
chr15	38564593	38564806	RASGRP1	0	-
