# Supplementary material for: Whole-exome sequencing capture kit biases yield false negative mutation calls in TCGA cohorts
Source: PLoS One. 2018 Oct 3;13(10):e0204912. doi: 10.1371/journal.pone.0204912 (PMC6169918; doi:10.1371/journal.pone.0204912)
Supplement: S1 Data — (ZIP) [file pone.0204912.s007.zip › tcga_bed/LHX4.bed]

chr1	180230285	180230605	LHX4	0	+
chr1	180248284	180248456	LHX4	0	+
chr1	180266391	180266594	LHX4	0	+
chr1	180271379	180271534	LHX4	0	+
chr1	180271834	180272006	LHX4	0	+
chr1	180274184	180278982	LHX4	0	+
