# Supplementary material for: Whole-exome sequencing capture kit biases yield false negative mutation calls in TCGA cohorts
Source: PLoS One. 2018 Oct 3;13(10):e0204912. doi: 10.1371/journal.pone.0204912 (PMC6169918; doi:10.1371/journal.pone.0204912)
Supplement: S1 Data — (ZIP) [file pone.0204912.s007.zip › tcga_bed/CTHRC1.bed]

chr8	103371514	103371806	CTHRC1	0	+
chr8	103375737	103375959	CTHRC1	0	+
chr8	103378026	103378243	CTHRC1	0	+
chr8	103382457	103382997	CTHRC1	0	+
