# Supplementary material for: Whole-exome sequencing capture kit biases yield false negative mutation calls in TCGA cohorts
Source: PLoS One. 2018 Oct 3;13(10):e0204912. doi: 10.1371/journal.pone.0204912 (PMC6169918; doi:10.1371/journal.pone.0204912)
Supplement: S1 Data — (ZIP) [file pone.0204912.s007.zip › tcga_bed/CHRFAM7A.bed]

chr15	30357765	30362811	CHRFAM7A	0	-
chr15	30367417	30367527	CHRFAM7A	0	-
chr15	30371097	30371184	CHRFAM7A	0	-
chr15	30372146	30372341	CHRFAM7A	0	-
chr15	30372977	30373145	CHRFAM7A	0	-
chr15	30377029	30377109	CHRFAM7A	0	-
chr15	30380352	30380399	CHRFAM7A	0	-
chr15	30383318	30383382	CHRFAM7A	0	-
chr15	30386862	30386987	CHRFAM7A	0	-
chr15	30393251	30393549	CHRFAM7A	0	-
