# Supplementary material for: Whole-exome sequencing capture kit biases yield false negative mutation calls in TCGA cohorts
Source: PLoS One. 2018 Oct 3;13(10):e0204912. doi: 10.1371/journal.pone.0204912 (PMC6169918; doi:10.1371/journal.pone.0204912)
Supplement: S1 Data — (ZIP) [file pone.0204912.s007.zip › tcga_bed/SVIP.bed]

chr11	22818928	22823133	SVIP	0	-
chr11	22827206	22827320	SVIP	0	-
chr11	22827823	22827874	SVIP	0	-
chr11	22829694	22829865	SVIP	0	-
