# Supplementary material for: Whole-exome sequencing capture kit biases yield false negative mutation calls in TCGA cohorts
Source: PLoS One. 2018 Oct 3;13(10):e0204912. doi: 10.1371/journal.pone.0204912 (PMC6169918; doi:10.1371/journal.pone.0204912)
Supplement: S1 Data — (ZIP) [file pone.0204912.s007.zip › tcga_bed/MYLIP.bed]

chr6	16129124	16129409	MYLIP	0	+
chr6	16130556	16130747	MYLIP	0	+
chr6	16141624	16141810	MYLIP	0	+
chr6	16143019	16143217	MYLIP	0	+
chr6	16143698	16143863	MYLIP	0	+
chr6	16144896	16145317	MYLIP	0	+
chr6	16146661	16146881	MYLIP	0	+
