# Supplementary material for: Whole-exome sequencing capture kit biases yield false negative mutation calls in TCGA cohorts
Source: PLoS One. 2018 Oct 3;13(10):e0204912. doi: 10.1371/journal.pone.0204912 (PMC6169918; doi:10.1371/journal.pone.0204912)
Supplement: S1 Data — (ZIP) [file pone.0204912.s007.zip › tcga_bed/HOMER1.bed]

chr5	79372635	79376197	HOMER1	0	-
chr5	79396822	79396903	HOMER1	0	-
chr5	79397526	79397637	HOMER1	0	-
chr5	79401898	79402055	HOMER1	0	-
chr5	79439009	79439149	HOMER1	0	-
chr5	79447052	79447145	HOMER1	0	-
chr5	79450989	79451121	HOMER1	0	-
chr5	79456861	79457018	HOMER1	0	-
chr5	79512769	79514217	HOMER1	0	-
