# Supplementary material for: Whole-exome sequencing capture kit biases yield false negative mutation calls in TCGA cohorts
Source: PLoS One. 2018 Oct 3;13(10):e0204912. doi: 10.1371/journal.pone.0204912 (PMC6169918; doi:10.1371/journal.pone.0204912)
Supplement: S1 Data — (ZIP) [file pone.0204912.s007.zip › tcga_bed/TRBV20OR9-2.bed]

chr9	33617761	33617875	TRBV20OR9-2	0	+
chr9	33618204	33618506	TRBV20OR9-2	0	+
