# Supplementary material for: Whole-exome sequencing capture kit biases yield false negative mutation calls in TCGA cohorts
Source: PLoS One. 2018 Oct 3;13(10):e0204912. doi: 10.1371/journal.pone.0204912 (PMC6169918; doi:10.1371/journal.pone.0204912)
Supplement: S1 Data — (ZIP) [file pone.0204912.s007.zip › tcga_bed/NAALAD2.bed]

chr11	90134528	90134840	NAALAD2	0	+
chr11	90135558	90135670	NAALAD2	0	+
chr11	90147329	90147516	NAALAD2	0	+
chr11	90149005	90149107	NAALAD2	0	+
chr11	90150481	90150607	NAALAD2	0	+
chr11	90152297	90152484	NAALAD2	0	+
chr11	90158144	90158238	NAALAD2	0	+
chr11	90159238	90159337	NAALAD2	0	+
chr11	90162948	90163034	NAALAD2	0	+
chr11	90163309	90163429	NAALAD2	0	+
chr11	90163534	90163617	NAALAD2	0	+
chr11	90168928	90168992	NAALAD2	0	+
chr11	90170068	90170136	NAALAD2	0	+
chr11	90173823	90173915	NAALAD2	0	+
chr11	90175971	90176062	NAALAD2	0	+
chr11	90177852	90178117	NAALAD2	0	+
chr11	90181619	90181701	NAALAD2	0	+
chr11	90182915	90183008	NAALAD2	0	+
chr11	90191557	90192894	NAALAD2	0	+
