# Supplementary material for: Whole-exome sequencing capture kit biases yield false negative mutation calls in TCGA cohorts
Source: PLoS One. 2018 Oct 3;13(10):e0204912. doi: 10.1371/journal.pone.0204912 (PMC6169918; doi:10.1371/journal.pone.0204912)
Supplement: S1 Data — (ZIP) [file pone.0204912.s007.zip › tcga_bed/ACTB.bed]

chr7	5527150	5527891	ACTB	0	-
chr7	5528003	5528185	ACTB	0	-
chr7	5528280	5528719	ACTB	0	-
chr7	5529160	5529400	ACTB	0	-
chr7	5529534	5529663	ACTB	0	-
chr7	5530523	5530709	ACTB	0	-
