# Supplementary material for: Whole-exome sequencing capture kit biases yield false negative mutation calls in TCGA cohorts
Source: PLoS One. 2018 Oct 3;13(10):e0204912. doi: 10.1371/journal.pone.0204912 (PMC6169918; doi:10.1371/journal.pone.0204912)
Supplement: S1 Data — (ZIP) [file pone.0204912.s007.zip › tcga_bed/PTPRR.bed]

chr12	70638081	70639277	PTPRR	0	-
chr12	70656703	70656817	PTPRR	0	-
chr12	70660939	70661097	PTPRR	0	-
chr12	70662494	70662605	PTPRR	0	-
chr12	70684126	70684264	PTPRR	0	-
chr12	70684703	70684783	PTPRR	0	-
chr12	70698264	70698349	PTPRR	0	-
chr12	70701136	70701323	PTPRR	0	-
chr12	70745817	70746086	PTPRR	0	-
chr12	70754190	70754301	PTPRR	0	-
chr12	70761470	70761626	PTPRR	0	-
chr12	70764664	70764778	PTPRR	0	-
chr12	70892678	70892977	PTPRR	0	-
chr12	70920332	70920843	PTPRR	0	-
