# Supplementary material for: Whole-exome sequencing capture kit biases yield false negative mutation calls in TCGA cohorts
Source: PLoS One. 2018 Oct 3;13(10):e0204912. doi: 10.1371/journal.pone.0204912 (PMC6169918; doi:10.1371/journal.pone.0204912)
Supplement: S1 Data — (ZIP) [file pone.0204912.s007.zip › tcga_bed/G2E3.bed]

chr14	30559122	30559272	G2E3	0	+
chr14	30581075	30581116	G2E3	0	+
chr14	30586717	30586815	G2E3	0	+
chr14	30589382	30589484	G2E3	0	+
chr14	30592322	30592447	G2E3	0	+
chr14	30593473	30593639	G2E3	0	+
chr14	30597419	30597526	G2E3	0	+
chr14	30598482	30598599	G2E3	0	+
chr14	30601769	30601894	G2E3	0	+
chr14	30601998	30602131	G2E3	0	+
chr14	30605504	30605812	G2E3	0	+
chr14	30607887	30608069	G2E3	0	+
chr14	30612206	30612379	G2E3	0	+
chr14	30615348	30615539	G2E3	0	+
chr14	30616277	30620063	G2E3	0	+
