# Supplementary material for: Whole-exome sequencing capture kit biases yield false negative mutation calls in TCGA cohorts
Source: PLoS One. 2018 Oct 3;13(10):e0204912. doi: 10.1371/journal.pone.0204912 (PMC6169918; doi:10.1371/journal.pone.0204912)
Supplement: S1 Data — (ZIP) [file pone.0204912.s007.zip › tcga_bed/POLD4.bed]

chr11	67351547	67352019	POLD4	0	-
chr11	67352690	67352802	POLD4	0	-
chr11	67352987	67353077	POLD4	0	-
chr11	67353302	67353546	POLD4	0	-
