# Supplementary material for: Whole-exome sequencing capture kit biases yield false negative mutation calls in TCGA cohorts
Source: PLoS One. 2018 Oct 3;13(10):e0204912. doi: 10.1371/journal.pone.0204912 (PMC6169918; doi:10.1371/journal.pone.0204912)
Supplement: S1 Data — (ZIP) [file pone.0204912.s007.zip › tcga_bed/TRPV2.bed]

chr17	16415541	16415833	TRPV2	0	+
chr17	16417561	16417868	TRPV2	0	+
chr17	16420114	16420248	TRPV2	0	+
chr17	16422598	16422889	TRPV2	0	+
chr17	16423468	16423767	TRPV2	0	+
chr17	16426098	16426269	TRPV2	0	+
chr17	16426721	16426877	TRPV2	0	+
chr17	16427448	16427547	TRPV2	0	+
chr17	16428316	16428387	TRPV2	0	+
chr17	16428816	16428982	TRPV2	0	+
chr17	16431783	16431850	TRPV2	0	+
chr17	16431965	16432300	TRPV2	0	+
chr17	16433573	16433698	TRPV2	0	+
chr17	16434889	16434969	TRPV2	0	+
chr17	16436788	16437003	TRPV2	0	+
