# Supplementary material for: Whole-exome sequencing capture kit biases yield false negative mutation calls in TCGA cohorts
Source: PLoS One. 2018 Oct 3;13(10):e0204912. doi: 10.1371/journal.pone.0204912 (PMC6169918; doi:10.1371/journal.pone.0204912)
Supplement: S1 Data — (ZIP) [file pone.0204912.s007.zip › tcga_bed/ALG11.bed]

chr13	52012413	52012462	ALG11	0	+
chr13	52018912	52019143	ALG11	0	+
chr13	52024005	52024937	ALG11	0	+
chr13	52028318	52029664	ALG11	0	+
