# Supplementary material for: Whole-exome sequencing capture kit biases yield false negative mutation calls in TCGA cohorts
Source: PLoS One. 2018 Oct 3;13(10):e0204912. doi: 10.1371/journal.pone.0204912 (PMC6169918; doi:10.1371/journal.pone.0204912)
Supplement: S1 Data — (ZIP) [file pone.0204912.s007.zip › tcga_bed/APLP1.bed]

chr19	35868444	35868783	APLP1	0	+
chr19	35869666	35869810	APLP1	0	+
chr19	35870895	35871028	APLP1	0	+
chr19	35871236	35871349	APLP1	0	+
chr19	35871611	35871745	APLP1	0	+
chr19	35871857	35872036	APLP1	0	+
chr19	35872482	35872613	APLP1	0	+
chr19	35873638	35873713	APLP1	0	+
chr19	35874503	35874662	APLP1	0	+
chr19	35874740	35874869	APLP1	0	+
chr19	35876516	35876616	APLP1	0	+
chr19	35877717	35877825	APLP1	0	+
chr19	35878081	35878108	APLP1	0	+
chr19	35878583	35878654	APLP1	0	+
chr19	35878889	35878952	APLP1	0	+
chr19	35879073	35879217	APLP1	0	+
chr19	35879342	35879788	APLP1	0	+
