# Supplementary material for: Whole-exome sequencing capture kit biases yield false negative mutation calls in TCGA cohorts
Source: PLoS One. 2018 Oct 3;13(10):e0204912. doi: 10.1371/journal.pone.0204912 (PMC6169918; doi:10.1371/journal.pone.0204912)
Supplement: S1 Data — (ZIP) [file pone.0204912.s007.zip › tcga_bed/AGPAT2.bed]

chr9	136673142	136673927	AGPAT2	0	-
chr9	136674734	136674807	AGPAT2	0	-
chr9	136676584	136676680	AGPAT2	0	-
chr9	136676960	136677136	AGPAT2	0	-
chr9	136677422	136677556	AGPAT2	0	-
chr9	136687175	136687423	AGPAT2	0	-
