# Supplementary material for: Whole-exome sequencing capture kit biases yield false negative mutation calls in TCGA cohorts
Source: PLoS One. 2018 Oct 3;13(10):e0204912. doi: 10.1371/journal.pone.0204912 (PMC6169918; doi:10.1371/journal.pone.0204912)
Supplement: S1 Data — (ZIP) [file pone.0204912.s007.zip › tcga_bed/ZNF853.bed]

chr7	6615616	6616186	ZNF853	0	+
chr7	6617189	6617307	ZNF853	0	+
chr7	6621121	6624290	ZNF853	0	+
