# Supplementary material for: Whole-exome sequencing capture kit biases yield false negative mutation calls in TCGA cohorts
Source: PLoS One. 2018 Oct 3;13(10):e0204912. doi: 10.1371/journal.pone.0204912 (PMC6169918; doi:10.1371/journal.pone.0204912)
Supplement: S1 Data — (ZIP) [file pone.0204912.s007.zip › tcga_bed/PLA2G4D.bed]

chr15	42067682	42068941	PLA2G4D	0	-
chr15	42069908	42070095	PLA2G4D	0	-
chr15	42070716	42070883	PLA2G4D	0	-
chr15	42071122	42071317	PLA2G4D	0	-
chr15	42071443	42071551	PLA2G4D	0	-
chr15	42071773	42071911	PLA2G4D	0	-
chr15	42072274	42072392	PLA2G4D	0	-
chr15	42079536	42079759	PLA2G4D	0	-
chr15	42080996	42081133	PLA2G4D	0	-
chr15	42081478	42081614	PLA2G4D	0	-
chr15	42081796	42081834	PLA2G4D	0	-
chr15	42082278	42082389	PLA2G4D	0	-
chr15	42083197	42083334	PLA2G4D	0	-
chr15	42083715	42083779	PLA2G4D	0	-
chr15	42085095	42085138	PLA2G4D	0	-
chr15	42085490	42085531	PLA2G4D	0	-
chr15	42086212	42086344	PLA2G4D	0	-
chr15	42087299	42087436	PLA2G4D	0	-
chr15	42087627	42087700	PLA2G4D	0	-
chr15	42094414	42094554	PLA2G4D	0	-
