# Supplementary material for: Whole-exome sequencing capture kit biases yield false negative mutation calls in TCGA cohorts
Source: PLoS One. 2018 Oct 3;13(10):e0204912. doi: 10.1371/journal.pone.0204912 (PMC6169918; doi:10.1371/journal.pone.0204912)
Supplement: S1 Data — (ZIP) [file pone.0204912.s007.zip › tcga_bed/HMGB1.bed]

chr13	30458746	30461533	HMGB1	0	-
chr13	30462537	30462712	HMGB1	0	-
chr13	30463206	30463352	HMGB1	0	-
chr13	30463530	30463694	HMGB1	0	-
chr13	30616670	30617597	HMGB1	0	-
