# Supplementary material for: Whole-exome sequencing capture kit biases yield false negative mutation calls in TCGA cohorts
Source: PLoS One. 2018 Oct 3;13(10):e0204912. doi: 10.1371/journal.pone.0204912 (PMC6169918; doi:10.1371/journal.pone.0204912)
Supplement: S1 Data — (ZIP) [file pone.0204912.s007.zip › tcga_bed/SLC35F5.bed]

chr2	113712791	113715195	SLC35F5	0	-
chr2	113717752	113717850	SLC35F5	0	-
chr2	113719153	113719308	SLC35F5	0	-
chr2	113723103	113723194	SLC35F5	0	-
chr2	113725377	113725537	SLC35F5	0	-
chr2	113729400	113729505	SLC35F5	0	-
chr2	113731583	113731648	SLC35F5	0	-
chr2	113734585	113734673	SLC35F5	0	-
chr2	113735776	113735858	SLC35F5	0	-
chr2	113742691	113742879	SLC35F5	0	-
chr2	113743712	113743794	SLC35F5	0	-
chr2	113746276	113746339	SLC35F5	0	-
chr2	113750424	113750568	SLC35F5	0	-
chr2	113755164	113755306	SLC35F5	0	-
chr2	113755453	113755544	SLC35F5	0	-
chr2	113756369	113756823	SLC35F5	0	-
