# Supplementary material for: Whole-exome sequencing capture kit biases yield false negative mutation calls in TCGA cohorts
Source: PLoS One. 2018 Oct 3;13(10):e0204912. doi: 10.1371/journal.pone.0204912 (PMC6169918; doi:10.1371/journal.pone.0204912)
Supplement: S1 Data — (ZIP) [file pone.0204912.s007.zip › tcga_bed/ASPA.bed]

chr17	3476001	3476395	ASPA	0	+
chr17	3481602	3481798	ASPA	0	+
chr17	3483498	3483592	ASPA	0	+
chr17	3489234	3489342	ASPA	0	+
chr17	3494349	3494459	ASPA	0	+
chr17	3498890	3503419	ASPA	0	+
