# Supplementary material for: Whole-exome sequencing capture kit biases yield false negative mutation calls in TCGA cohorts
Source: PLoS One. 2018 Oct 3;13(10):e0204912. doi: 10.1371/journal.pone.0204912 (PMC6169918; doi:10.1371/journal.pone.0204912)
Supplement: S1 Data — (ZIP) [file pone.0204912.s007.zip › tcga_bed/MITD1.bed]

chr2	99169262	99169470	MITD1	0	-
chr2	99169549	99169610	MITD1	0	-
chr2	99170536	99170652	MITD1	0	-
chr2	99171342	99171429	MITD1	0	-
chr2	99171509	99171646	MITD1	0	-
chr2	99173914	99174016	MITD1	0	-
chr2	99180830	99181058	MITD1	0	-
