# Supplementary material for: Whole-exome sequencing capture kit biases yield false negative mutation calls in TCGA cohorts
Source: PLoS One. 2018 Oct 3;13(10):e0204912. doi: 10.1371/journal.pone.0204912 (PMC6169918; doi:10.1371/journal.pone.0204912)
Supplement: S1 Data — (ZIP) [file pone.0204912.s007.zip › tcga_bed/SPATA6.bed]

chr1	48295371	48298893	SPATA6	0	-
chr1	48305786	48305878	SPATA6	0	-
chr1	48355669	48355769	SPATA6	0	-
chr1	48359585	48359770	SPATA6	0	-
chr1	48385308	48385349	SPATA6	0	-
chr1	48395266	48395354	SPATA6	0	-
chr1	48399350	48399644	SPATA6	0	-
chr1	48403801	48403882	SPATA6	0	-
chr1	48411463	48411588	SPATA6	0	-
chr1	48413109	48413151	SPATA6	0	-
chr1	48451551	48451600	SPATA6	0	-
chr1	48452993	48453131	SPATA6	0	-
chr1	48471957	48472173	SPATA6	0	-
