# Supplementary material for: Whole-exome sequencing capture kit biases yield false negative mutation calls in TCGA cohorts
Source: PLoS One. 2018 Oct 3;13(10):e0204912. doi: 10.1371/journal.pone.0204912 (PMC6169918; doi:10.1371/journal.pone.0204912)
Supplement: S1 Data — (ZIP) [file pone.0204912.s007.zip › tcga_bed/EGLN3.bed]

chr14	33924230	33925922	EGLN3	0	-
chr14	33926959	33927033	EGLN3	0	-
chr14	33929075	33929212	EGLN3	0	-
chr14	33931095	33931215	EGLN3	0	-
chr14	33950395	33951081	EGLN3	0	-
