# Supplementary material for: Whole-exome sequencing capture kit biases yield false negative mutation calls in TCGA cohorts
Source: PLoS One. 2018 Oct 3;13(10):e0204912. doi: 10.1371/journal.pone.0204912 (PMC6169918; doi:10.1371/journal.pone.0204912)
Supplement: S1 Data — (ZIP) [file pone.0204912.s007.zip › tcga_bed/BMPR2.bed]

chr2	202376935	202377550	BMPR2	0	+
chr2	202464808	202464979	BMPR2	0	+
chr2	202467518	202467689	BMPR2	0	+
chr2	202513718	202513829	BMPR2	0	+
chr2	202514887	202514979	BMPR2	0	+
chr2	202518821	202519052	BMPR2	0	+
chr2	202520086	202520201	BMPR2	0	+
chr2	202530793	202530954	BMPR2	0	+
chr2	202532584	202532732	BMPR2	0	+
chr2	202542310	202542447	BMPR2	0	+
chr2	202552715	202552888	BMPR2	0	+
chr2	202555251	202556531	BMPR2	0	+
chr2	202559695	202567751	BMPR2	0	+
