# Supplementary material for: Whole-exome sequencing capture kit biases yield false negative mutation calls in TCGA cohorts
Source: PLoS One. 2018 Oct 3;13(10):e0204912. doi: 10.1371/journal.pone.0204912 (PMC6169918; doi:10.1371/journal.pone.0204912)
Supplement: S1 Data — (ZIP) [file pone.0204912.s007.zip › tcga_bed/ZXDC.bed]

chr3	126437600	126438461	ZXDC	0	-
chr3	126439631	126439727	ZXDC	0	-
chr3	126441764	126441946	ZXDC	0	-
chr3	126459652	126459737	ZXDC	0	-
chr3	126461534	126462220	ZXDC	0	-
chr3	126466154	126466325	ZXDC	0	-
chr3	126470894	126471025	ZXDC	0	-
chr3	126471972	126472051	ZXDC	0	-
chr3	126472152	126472305	ZXDC	0	-
chr3	126474958	126475919	ZXDC	0	-
