# Supplementary material for: Whole-exome sequencing capture kit biases yield false negative mutation calls in TCGA cohorts
Source: PLoS One. 2018 Oct 3;13(10):e0204912. doi: 10.1371/journal.pone.0204912 (PMC6169918; doi:10.1371/journal.pone.0204912)
Supplement: S1 Data — (ZIP) [file pone.0204912.s007.zip › tcga_bed/C15orf52.bed]

chr15	40333756	40335700	C15orf52	0	-
chr15	40335783	40335826	C15orf52	0	-
chr15	40336573	40336664	C15orf52	0	-
chr15	40336759	40336813	C15orf52	0	-
chr15	40337387	40337446	C15orf52	0	-
chr15	40337723	40337893	C15orf52	0	-
chr15	40338534	40338660	C15orf52	0	-
chr15	40338747	40338903	C15orf52	0	-
chr15	40339511	40339619	C15orf52	0	-
chr15	40339904	40340015	C15orf52	0	-
chr15	40340807	40340967	C15orf52	0	-
