# Supplementary material for: Whole-exome sequencing capture kit biases yield false negative mutation calls in TCGA cohorts
Source: PLoS One. 2018 Oct 3;13(10):e0204912. doi: 10.1371/journal.pone.0204912 (PMC6169918; doi:10.1371/journal.pone.0204912)
Supplement: S1 Data — (ZIP) [file pone.0204912.s007.zip › tcga_bed/CCDC38.bed]

chr12	95867048	95867189	CCDC38	0	-
chr12	95869479	95869573	CCDC38	0	-
chr12	95872254	95872460	CCDC38	0	-
chr12	95878210	95878346	CCDC38	0	-
chr12	95879643	95879795	CCDC38	0	-
chr12	95881484	95881554	CCDC38	0	-
chr12	95888457	95888506	CCDC38	0	-
chr12	95890831	95890930	CCDC38	0	-
chr12	95894988	95895146	CCDC38	0	-
chr12	95898384	95898465	CCDC38	0	-
chr12	95898567	95898731	CCDC38	0	-
chr12	95906386	95906451	CCDC38	0	-
chr12	95917128	95917294	CCDC38	0	-
chr12	95918875	95918976	CCDC38	0	-
chr12	95936472	95936523	CCDC38	0	-
chr12	95942430	95942974	CCDC38	0	-
