# Supplementary material for: Whole-exome sequencing capture kit biases yield false negative mutation calls in TCGA cohorts
Source: PLoS One. 2018 Oct 3;13(10):e0204912. doi: 10.1371/journal.pone.0204912 (PMC6169918; doi:10.1371/journal.pone.0204912)
Supplement: S1 Data — (ZIP) [file pone.0204912.s007.zip › tcga_bed/YDJC.bed]

chr22	21628088	21628787	YDJC	0	-
chr22	21629009	21629187	YDJC	0	-
chr22	21629307	21629407	YDJC	0	-
chr22	21629601	21629761	YDJC	0	-
chr22	21629850	21630064	YDJC	0	-
