# Supplementary material for: Whole-exome sequencing capture kit biases yield false negative mutation calls in TCGA cohorts
Source: PLoS One. 2018 Oct 3;13(10):e0204912. doi: 10.1371/journal.pone.0204912 (PMC6169918; doi:10.1371/journal.pone.0204912)
Supplement: S1 Data — (ZIP) [file pone.0204912.s007.zip › tcga_bed/FAN1.bed]

chr15	30903872	30904011	FAN1	0	+
chr15	30904511	30905897	FAN1	0	+
chr15	30908117	30908258	FAN1	0	+
chr15	30910613	30910815	FAN1	0	+
chr15	30913857	30914091	FAN1	0	+
chr15	30918163	30918295	FAN1	0	+
chr15	30920544	30920653	FAN1	0	+
chr15	30922234	30922354	FAN1	0	+
chr15	30925126	30925291	FAN1	0	+
chr15	30925788	30925939	FAN1	0	+
chr15	30928552	30928656	FAN1	0	+
chr15	30929202	30929397	FAN1	0	+
chr15	30930542	30930671	FAN1	0	+
chr15	30937118	30937259	FAN1	0	+
chr15	30941565	30943108	FAN1	0	+
