# Supplementary material for: Whole-exome sequencing capture kit biases yield false negative mutation calls in TCGA cohorts
Source: PLoS One. 2018 Oct 3;13(10):e0204912. doi: 10.1371/journal.pone.0204912 (PMC6169918; doi:10.1371/journal.pone.0204912)
Supplement: S1 Data — (ZIP) [file pone.0204912.s007.zip › tcga_bed/CHST9.bed]

chr18	26906480	26917350	CHST9	0	-
chr18	26944328	26944366	CHST9	0	-
chr18	27024115	27024157	CHST9	0	-
chr18	27048464	27048503	CHST9	0	-
chr18	27142688	27142905	CHST9	0	-
chr18	27185135	27185317	CHST9	0	-
