# Supplementary material for: Whole-exome sequencing capture kit biases yield false negative mutation calls in TCGA cohorts
Source: PLoS One. 2018 Oct 3;13(10):e0204912. doi: 10.1371/journal.pone.0204912 (PMC6169918; doi:10.1371/journal.pone.0204912)
Supplement: S1 Data — (ZIP) [file pone.0204912.s007.zip › tcga_bed/MUSK.bed]

chr9	110668770	110668983	MUSK	0	+
chr9	110682673	110682800	MUSK	0	+
chr9	110687116	110687268	MUSK	0	+
chr9	110695402	110695530	MUSK	0	+
chr9	110697324	110697466	MUSK	0	+
chr9	110734250	110734375	MUSK	0	+
chr9	110747640	110747800	MUSK	0	+
chr9	110762201	110762208	MUSK	0	+
chr9	110767819	110768083	MUSK	0	+
chr9	110775787	110775963	MUSK	0	+
chr9	110776631	110776655	MUSK	0	+
chr9	110784814	110785016	MUSK	0	+
chr9	110785526	110785718	MUSK	0	+
chr9	110787689	110787838	MUSK	0	+
chr9	110800305	110800998	MUSK	0	+
