# Supplementary material for: Whole-exome sequencing capture kit biases yield false negative mutation calls in TCGA cohorts
Source: PLoS One. 2018 Oct 3;13(10):e0204912. doi: 10.1371/journal.pone.0204912 (PMC6169918; doi:10.1371/journal.pone.0204912)
Supplement: S1 Data — (ZIP) [file pone.0204912.s007.zip › tcga_bed/CAPZA1.bed]

chr1	112619172	112619883	CAPZA1	0	+
chr1	112647209	112647273	CAPZA1	0	+
chr1	112649417	112649469	CAPZA1	0	+
chr1	112653597	112653661	CAPZA1	0	+
chr1	112654464	112654671	CAPZA1	0	+
chr1	112659021	112659101	CAPZA1	0	+
chr1	112659700	112659779	CAPZA1	0	+
chr1	112667073	112667145	CAPZA1	0	+
chr1	112669542	112669605	CAPZA1	0	+
chr1	112669991	112671619	CAPZA1	0	+
