# Supplementary material for: Whole-exome sequencing capture kit biases yield false negative mutation calls in TCGA cohorts
Source: PLoS One. 2018 Oct 3;13(10):e0204912. doi: 10.1371/journal.pone.0204912 (PMC6169918; doi:10.1371/journal.pone.0204912)
Supplement: S1 Data — (ZIP) [file pone.0204912.s007.zip › tcga_bed/PCNA.bed]

chr20	5114952	5115362	PCNA	0	-
chr20	5115448	5115572	PCNA	0	-
chr20	5117469	5117664	PCNA	0	-
chr20	5118609	5118677	PCNA	0	-
chr20	5118768	5118866	PCNA	0	-
chr20	5119577	5119914	PCNA	0	-
chr20	5126499	5126626	PCNA	0	-
