# Supplementary material for: Whole-exome sequencing capture kit biases yield false negative mutation calls in TCGA cohorts
Source: PLoS One. 2018 Oct 3;13(10):e0204912. doi: 10.1371/journal.pone.0204912 (PMC6169918; doi:10.1371/journal.pone.0204912)
Supplement: S1 Data — (ZIP) [file pone.0204912.s007.zip › tcga_bed/REC114.bed]

chr15	73443157	73443344	REC114	0	+
chr15	73473831	73473921	REC114	0	+
chr15	73540484	73540568	REC114	0	+
chr15	73550937	73551150	REC114	0	+
chr15	73556301	73556391	REC114	0	+
chr15	73559751	73560014	REC114	0	+
