# Supplementary material for: Whole-exome sequencing capture kit biases yield false negative mutation calls in TCGA cohorts
Source: PLoS One. 2018 Oct 3;13(10):e0204912. doi: 10.1371/journal.pone.0204912 (PMC6169918; doi:10.1371/journal.pone.0204912)
Supplement: S1 Data — (ZIP) [file pone.0204912.s007.zip › tcga_bed/F5.bed]

chr1	169514165	169514459	F5	0	-
chr1	169515443	169515626	F5	0	-
chr1	169518411	169518563	F5	0	-
chr1	169520519	169520664	F5	0	-
chr1	169523196	169523352	F5	0	-
chr1	169523800	169523904	F5	0	-
chr1	169524836	169524908	F5	0	-
chr1	169525900	169526017	F5	0	-
chr1	169527914	169528094	F5	0	-
chr1	169529607	169529818	F5	0	-
chr1	169530785	169531022	F5	0	-
chr1	169536505	169536680	F5	0	-
chr1	169540293	169543114	F5	0	-
chr1	169544295	169544508	F5	0	-
chr1	169546441	169546592	F5	0	-
chr1	169549800	169550015	F5	0	-
chr1	169550639	169550739	F5	0	-
chr1	169552556	169552734	F5	0	-
chr1	169555181	169555347	F5	0	-
chr1	169556645	169556867	F5	0	-
chr1	169559152	169559296	F5	0	-
chr1	169560553	169560766	F5	0	-
chr1	169572220	169572343	F5	0	-
chr1	169582430	169582522	F5	0	-
chr1	169586228	169586588	F5	0	-
