# Supplementary material for: Whole-exome sequencing capture kit biases yield false negative mutation calls in TCGA cohorts
Source: PLoS One. 2018 Oct 3;13(10):e0204912. doi: 10.1371/journal.pone.0204912 (PMC6169918; doi:10.1371/journal.pone.0204912)
Supplement: S1 Data — (ZIP) [file pone.0204912.s007.zip › tcga_bed/ABR.bed]

chr17	1003517	1006169	ABR	0	-
chr17	1007164	1007312	ABR	0	-
chr17	1009678	1009784	ABR	0	-
chr17	1010728	1010863	ABR	0	-
chr17	1011845	1011985	ABR	0	-
chr17	1012687	1012797	ABR	0	-
chr17	1013104	1013164	ABR	0	-
chr17	1050049	1050181	ABR	0	-
chr17	1050536	1050634	ABR	0	-
chr17	1056034	1056109	ABR	0	-
chr17	1056997	1057102	ABR	0	-
chr17	1057969	1058045	ABR	0	-
chr17	1058744	1058867	ABR	0	-
chr17	1067076	1067242	ABR	0	-
chr17	1069968	1070090	ABR	0	-
chr17	1072613	1072754	ABR	0	-
chr17	1073624	1073677	ABR	0	-
chr17	1079329	1079390	ABR	0	-
chr17	1083519	1083627	ABR	0	-
chr17	1091664	1091850	ABR	0	-
chr17	1100636	1100735	ABR	0	-
chr17	1125182	1125367	ABR	0	-
chr17	1179666	1179874	ABR	0	-
