# Supplementary material for: Whole-exome sequencing capture kit biases yield false negative mutation calls in TCGA cohorts
Source: PLoS One. 2018 Oct 3;13(10):e0204912. doi: 10.1371/journal.pone.0204912 (PMC6169918; doi:10.1371/journal.pone.0204912)
Supplement: S1 Data — (ZIP) [file pone.0204912.s007.zip › tcga_bed/IFT43.bed]

chr14	75985752	75985840	IFT43	0	+
chr14	75988884	75988977	IFT43	0	+
chr14	76022326	76022394	IFT43	0	+
chr14	76058641	76058674	IFT43	0	+
chr14	76059326	76059373	IFT43	0	+
chr14	76082294	76082367	IFT43	0	+
chr14	76082616	76082692	IFT43	0	+
chr14	76083226	76083289	IFT43	0	+
chr14	76083457	76083749	IFT43	0	+
