# Supplementary material for: Whole-exome sequencing capture kit biases yield false negative mutation calls in TCGA cohorts
Source: PLoS One. 2018 Oct 3;13(10):e0204912. doi: 10.1371/journal.pone.0204912 (PMC6169918; doi:10.1371/journal.pone.0204912)
Supplement: S1 Data — (ZIP) [file pone.0204912.s007.zip › tcga_bed/GLCE.bed]

chr15	69160633	69160757	GLCE	0	+
chr15	69210315	69210406	GLCE	0	+
chr15	69255793	69256392	GLCE	0	+
chr15	69261086	69261329	GLCE	0	+
chr15	69268219	69272199	GLCE	0	+
