# Supplementary material for: Whole-exome sequencing capture kit biases yield false negative mutation calls in TCGA cohorts
Source: PLoS One. 2018 Oct 3;13(10):e0204912. doi: 10.1371/journal.pone.0204912 (PMC6169918; doi:10.1371/journal.pone.0204912)
Supplement: S1 Data — (ZIP) [file pone.0204912.s007.zip › tcga_bed/PTPRE.bed]

chr10	127907060	127907309	PTPRE	0	+
chr10	127982273	127982296	PTPRE	0	+
chr10	128040874	128040990	PTPRE	0	+
chr10	128047389	128047489	PTPRE	0	+
chr10	128047763	128047837	PTPRE	0	+
chr10	128049529	128049666	PTPRE	0	+
chr10	128056122	128056213	PTPRE	0	+
chr10	128060938	128061015	PTPRE	0	+
chr10	128061678	128061715	PTPRE	0	+
chr10	128063082	128063180	PTPRE	0	+
chr10	128066074	128066194	PTPRE	0	+
chr10	128068122	128068286	PTPRE	0	+
chr10	128069691	128069827	PTPRE	0	+
chr10	128070300	128070450	PTPRE	0	+
chr10	128070807	128070901	PTPRE	0	+
chr10	128072137	128072214	PTPRE	0	+
chr10	128073336	128073471	PTPRE	0	+
chr10	128076602	128076728	PTPRE	0	+
chr10	128077616	128077783	PTPRE	0	+
chr10	128079559	128079695	PTPRE	0	+
chr10	128082831	128085855	PTPRE	0	+
