# Supplementary material for: Whole-exome sequencing capture kit biases yield false negative mutation calls in TCGA cohorts
Source: PLoS One. 2018 Oct 3;13(10):e0204912. doi: 10.1371/journal.pone.0204912 (PMC6169918; doi:10.1371/journal.pone.0204912)
Supplement: S1 Data — (ZIP) [file pone.0204912.s007.zip › tcga_bed/LSM5.bed]

chr7	32485331	32487293	LSM5	0	-
chr7	32487684	32487757	LSM5	0	-
chr7	32488624	32488652	LSM5	0	-
chr7	32489248	32489344	LSM5	0	-
chr7	32490319	32490418	LSM5	0	-
