# Supplementary material for: Whole-exome sequencing capture kit biases yield false negative mutation calls in TCGA cohorts
Source: PLoS One. 2018 Oct 3;13(10):e0204912. doi: 10.1371/journal.pone.0204912 (PMC6169918; doi:10.1371/journal.pone.0204912)
Supplement: S1 Data — (ZIP) [file pone.0204912.s007.zip › tcga_bed/SRP14.bed]

chr15	40035738	40036500	SRP14	0	-
chr15	40036985	40037018	SRP14	0	-
chr15	40038281	40038394	SRP14	0	-
chr15	40038875	40038948	SRP14	0	-
chr15	40039092	40039188	SRP14	0	-
