# Supplementary material for: Whole-exome sequencing capture kit biases yield false negative mutation calls in TCGA cohorts
Source: PLoS One. 2018 Oct 3;13(10):e0204912. doi: 10.1371/journal.pone.0204912 (PMC6169918; doi:10.1371/journal.pone.0204912)
Supplement: S1 Data — (ZIP) [file pone.0204912.s007.zip › tcga_bed/GREB1L.bed]

chr18	21242241	21242393	GREB1L	0	+
chr18	21366026	21366136	GREB1L	0	+
chr18	21383509	21383675	GREB1L	0	+
chr18	21384205	21384403	GREB1L	0	+
chr18	21395384	21395561	GREB1L	0	+
chr18	21401149	21401326	GREB1L	0	+
chr18	21403871	21403994	GREB1L	0	+
chr18	21439520	21439637	GREB1L	0	+
chr18	21440268	21440388	GREB1L	0	+
chr18	21441399	21441537	GREB1L	0	+
chr18	21444223	21444409	GREB1L	0	+
chr18	21449509	21449836	GREB1L	0	+
chr18	21451022	21451151	GREB1L	0	+
chr18	21452082	21452217	GREB1L	0	+
chr18	21454365	21454563	GREB1L	0	+
chr18	21473030	21473211	GREB1L	0	+
chr18	21477163	21477356	GREB1L	0	+
chr18	21485619	21485753	GREB1L	0	+
chr18	21490011	21490351	GREB1L	0	+
chr18	21495669	21495785	GREB1L	0	+
chr18	21496453	21496698	GREB1L	0	+
chr18	21499728	21500306	GREB1L	0	+
chr18	21500539	21500642	GREB1L	0	+
chr18	21505411	21505567	GREB1L	0	+
chr18	21505809	21505949	GREB1L	0	+
chr18	21508117	21508279	GREB1L	0	+
chr18	21508386	21508591	GREB1L	0	+
chr18	21513820	21513986	GREB1L	0	+
chr18	21515416	21515644	GREB1L	0	+
chr18	21516612	21516754	GREB1L	0	+
chr18	21518033	21518234	GREB1L	0	+
chr18	21520687	21520823	GREB1L	0	+
chr18	21522657	21522830	GREB1L	0	+
