# Supplementary material for: Whole-exome sequencing capture kit biases yield false negative mutation calls in TCGA cohorts
Source: PLoS One. 2018 Oct 3;13(10):e0204912. doi: 10.1371/journal.pone.0204912 (PMC6169918; doi:10.1371/journal.pone.0204912)
Supplement: S1 Data — (ZIP) [file pone.0204912.s007.zip › tcga_bed/PALD1.bed]

chr10	70478820	70479059	PALD1	0	+
chr10	70525922	70526136	PALD1	0	+
chr10	70529228	70529331	PALD1	0	+
chr10	70529888	70530068	PALD1	0	+
chr10	70531289	70531454	PALD1	0	+
chr10	70532620	70532781	PALD1	0	+
chr10	70532994	70533070	PALD1	0	+
chr10	70533921	70534073	PALD1	0	+
chr10	70534424	70534524	PALD1	0	+
chr10	70534738	70534843	PALD1	0	+
chr10	70537810	70537906	PALD1	0	+
chr10	70538279	70538408	PALD1	0	+
chr10	70538891	70539008	PALD1	0	+
chr10	70539091	70539247	PALD1	0	+
chr10	70539579	70539762	PALD1	0	+
chr10	70541101	70541242	PALD1	0	+
chr10	70541462	70541534	PALD1	0	+
chr10	70547305	70547446	PALD1	0	+
chr10	70564363	70564519	PALD1	0	+
chr10	70566580	70568449	PALD1	0	+
