# Supplementary material for: Whole-exome sequencing capture kit biases yield false negative mutation calls in TCGA cohorts
Source: PLoS One. 2018 Oct 3;13(10):e0204912. doi: 10.1371/journal.pone.0204912 (PMC6169918; doi:10.1371/journal.pone.0204912)
Supplement: S1 Data — (ZIP) [file pone.0204912.s007.zip › tcga_bed/MIB2.bed]

chr1	1615442	1615633	MIB2	0	+
chr1	1616507	1616614	MIB2	0	+
chr1	1623388	1623699	MIB2	0	+
chr1	1623773	1623945	MIB2	0	+
chr1	1624794	1624901	MIB2	0	+
chr1	1624990	1625185	MIB2	0	+
chr1	1625285	1625428	MIB2	0	+
chr1	1625545	1625653	MIB2	0	+
chr1	1626649	1626754	MIB2	0	+
chr1	1626836	1626999	MIB2	0	+
chr1	1627073	1627207	MIB2	0	+
chr1	1627295	1627444	MIB2	0	+
chr1	1627672	1627829	MIB2	0	+
chr1	1628018	1628179	MIB2	0	+
chr1	1628272	1628399	MIB2	0	+
chr1	1628488	1628722	MIB2	0	+
chr1	1629132	1629311	MIB2	0	+
chr1	1629384	1629566	MIB2	0	+
chr1	1629638	1629704	MIB2	0	+
chr1	1630291	1630605	MIB2	0	+
