# Supplementary material for: Whole-exome sequencing capture kit biases yield false negative mutation calls in TCGA cohorts
Source: PLoS One. 2018 Oct 3;13(10):e0204912. doi: 10.1371/journal.pone.0204912 (PMC6169918; doi:10.1371/journal.pone.0204912)
Supplement: S1 Data — (ZIP) [file pone.0204912.s007.zip › tcga_bed/NPIPB15.bed]

chr16	74377877	74378039	NPIPB15	0	+
chr16	74381515	74381698	NPIPB15	0	+
chr16	74385341	74385441	NPIPB15	0	+
chr16	74385553	74385749	NPIPB15	0	+
chr16	74389824	74389885	NPIPB15	0	+
chr16	74389994	74390030	NPIPB15	0	+
chr16	74391390	74392080	NPIPB15	0	+
