# Supplementary material for: Whole-exome sequencing capture kit biases yield false negative mutation calls in TCGA cohorts
Source: PLoS One. 2018 Oct 3;13(10):e0204912. doi: 10.1371/journal.pone.0204912 (PMC6169918; doi:10.1371/journal.pone.0204912)
Supplement: S1 Data — (ZIP) [file pone.0204912.s007.zip › tcga_bed/CTD-2532D12.4.bed]

chr17	73737853	73737955	CTD-2532D12.4	0	+
chr17	73743027	73743091	CTD-2532D12.4	0	+
chr17	73750584	73750727	CTD-2532D12.4	0	+
chr17	73751044	73751380	CTD-2532D12.4	0	+
chr17	73755673	73755920	CTD-2532D12.4	0	+
chr17	73756309	73756557	CTD-2532D12.4	0	+
