# Supplementary material for: Whole-exome sequencing capture kit biases yield false negative mutation calls in TCGA cohorts
Source: PLoS One. 2018 Oct 3;13(10):e0204912. doi: 10.1371/journal.pone.0204912 (PMC6169918; doi:10.1371/journal.pone.0204912)
Supplement: S1 Data — (ZIP) [file pone.0204912.s007.zip › tcga_bed/FANCA.bed]

chr16	89737548	89738708	FANCA	0	-
chr16	89738881	89738974	FANCA	0	-
chr16	89739132	89739289	FANCA	0	-
chr16	89739477	89739553	FANCA	0	-
chr16	89739993	89740099	FANCA	0	-
chr16	89740803	89740866	FANCA	0	-
chr16	89742799	89742938	FANCA	0	-
chr16	89744958	89745071	FANCA	0	-
chr16	89746583	89746688	FANCA	0	-
chr16	89746830	89746890	FANCA	0	-
chr16	89748658	89748767	FANCA	0	-
chr16	89749729	89749902	FANCA	0	-
chr16	89752137	89752222	FANCA	0	-
chr16	89758576	89758705	FANCA	0	-
chr16	89761948	89762022	FANCA	0	-
chr16	89764889	89765066	FANCA	0	-
chr16	89767140	89767237	FANCA	0	-
chr16	89769836	89770024	FANCA	0	-
chr16	89770165	89770259	FANCA	0	-
chr16	89770563	89770634	FANCA	0	-
chr16	89771677	89771814	FANCA	0	-
chr16	89773270	89773384	FANCA	0	-
chr16	89775741	89775815	FANCA	0	-
chr16	89778800	89778850	FANCA	0	-
chr16	89778942	89779003	FANCA	0	-
chr16	89779868	89779957	FANCA	0	-
chr16	89782858	89782918	FANCA	0	-
chr16	89783006	89783102	FANCA	0	-
chr16	89784853	89784964	FANCA	0	-
chr16	89791402	89791536	FANCA	0	-
chr16	89791926	89792068	FANCA	0	-
chr16	89792470	89792547	FANCA	0	-
chr16	89795905	89796018	FANCA	0	-
chr16	89799165	89799232	FANCA	0	-
chr16	89799604	89799638	FANCA	0	-
chr16	89803258	89803341	FANCA	0	-
chr16	89805279	89805392	FANCA	0	-
chr16	89808293	89808367	FANCA	0	-
chr16	89810706	89810802	FANCA	0	-
chr16	89810928	89811071	FANCA	0	-
chr16	89814519	89814613	FANCA	0	-
chr16	89815876	89815986	FANCA	0	-
chr16	89816536	89816646	FANCA	0	-
