# Supplementary material for: Whole-exome sequencing capture kit biases yield false negative mutation calls in TCGA cohorts
Source: PLoS One. 2018 Oct 3;13(10):e0204912. doi: 10.1371/journal.pone.0204912 (PMC6169918; doi:10.1371/journal.pone.0204912)
Supplement: S1 Data — (ZIP) [file pone.0204912.s007.zip › tcga_bed/ACTA2.bed]

chr10	88935075	88935366	ACTA2	0	-
chr10	88938060	88938242	ACTA2	0	-
chr10	88939506	88939698	ACTA2	0	-
chr10	88941228	88941390	ACTA2	0	-
chr10	88941784	88941869	ACTA2	0	-
chr10	88943796	88943907	ACTA2	0	-
chr10	88947257	88947386	ACTA2	0	-
chr10	88948801	88948953	ACTA2	0	-
chr10	88990938	88991390	ACTA2	0	-
