# Supplementary material for: Whole-exome sequencing capture kit biases yield false negative mutation calls in TCGA cohorts
Source: PLoS One. 2018 Oct 3;13(10):e0204912. doi: 10.1371/journal.pone.0204912 (PMC6169918; doi:10.1371/journal.pone.0204912)
Supplement: S1 Data — (ZIP) [file pone.0204912.s007.zip › tcga_bed/PDLIM1.bed]

chr10	95237571	95238111	PDLIM1	0	-
chr10	95238567	95238685	PDLIM1	0	-
chr10	95247214	95247366	PDLIM1	0	-
chr10	95263863	95264063	PDLIM1	0	-
chr10	95268777	95268862	PDLIM1	0	-
chr10	95271632	95271784	PDLIM1	0	-
chr10	95290819	95291024	PDLIM1	0	-
