# Supplementary material for: Whole-exome sequencing capture kit biases yield false negative mutation calls in TCGA cohorts
Source: PLoS One. 2018 Oct 3;13(10):e0204912. doi: 10.1371/journal.pone.0204912 (PMC6169918; doi:10.1371/journal.pone.0204912)
Supplement: S1 Data — (ZIP) [file pone.0204912.s007.zip › tcga_bed/DNASE1L3.bed]

chr3	58192627	58192803	DNASE1L3	0	-
chr3	58193342	58193439	DNASE1L3	0	-
chr3	58197820	58197978	DNASE1L3	0	-
chr3	58200996	58201109	DNASE1L3	0	-
chr3	58204768	58204881	DNASE1L3	0	-
chr3	58205470	58205560	DNASE1L3	0	-
chr3	58208217	58208306	DNASE1L3	0	-
chr3	58210765	58211223	DNASE1L3	0	-
