# Supplementary material for: Whole-exome sequencing capture kit biases yield false negative mutation calls in TCGA cohorts
Source: PLoS One. 2018 Oct 3;13(10):e0204912. doi: 10.1371/journal.pone.0204912 (PMC6169918; doi:10.1371/journal.pone.0204912)
Supplement: S1 Data — (ZIP) [file pone.0204912.s007.zip › tcga_bed/RAMP1.bed]

chr2	237859543	237859727	RAMP1	0	+
chr2	237877223	237877362	RAMP1	0	+
chr2	237911527	237912114	RAMP1	0	+
