# Supplementary material for: Whole-exome sequencing capture kit biases yield false negative mutation calls in TCGA cohorts
Source: PLoS One. 2018 Oct 3;13(10):e0204912. doi: 10.1371/journal.pone.0204912 (PMC6169918; doi:10.1371/journal.pone.0204912)
Supplement: S1 Data — (ZIP) [file pone.0204912.s007.zip › tcga_bed/ADIPOR1.bed]

chr1	202940822	202941701	ADIPOR1	0	-
chr1	202942024	202942218	ADIPOR1	0	-
chr1	202943757	202943945	ADIPOR1	0	-
chr1	202944982	202945169	ADIPOR1	0	-
chr1	202946438	202946610	ADIPOR1	0	-
chr1	202948303	202948420	ADIPOR1	0	-
chr1	202950929	202951164	ADIPOR1	0	-
chr1	202958184	202958389	ADIPOR1	0	-
