# Supplementary material for: Whole-exome sequencing capture kit biases yield false negative mutation calls in TCGA cohorts
Source: PLoS One. 2018 Oct 3;13(10):e0204912. doi: 10.1371/journal.pone.0204912 (PMC6169918; doi:10.1371/journal.pone.0204912)
Supplement: S1 Data — (ZIP) [file pone.0204912.s007.zip › tcga_bed/XIRP2.bed]

chr2	166888486	166888557	XIRP2	0	+
chr2	166903464	166903890	XIRP2	0	+
chr2	167135908	167136062	XIRP2	0	+
chr2	167210734	167210895	XIRP2	0	+
chr2	167218165	167218300	XIRP2	0	+
chr2	167239854	167239965	XIRP2	0	+
chr2	167240663	167240736	XIRP2	0	+
chr2	167241776	167241910	XIRP2	0	+
chr2	167242568	167251947	XIRP2	0	+
chr2	167254031	167254165	XIRP2	0	+
chr2	167257856	167259753	XIRP2	0	+
