# Supplementary material for: Whole-exome sequencing capture kit biases yield false negative mutation calls in TCGA cohorts
Source: PLoS One. 2018 Oct 3;13(10):e0204912. doi: 10.1371/journal.pone.0204912 (PMC6169918; doi:10.1371/journal.pone.0204912)
Supplement: S1 Data — (ZIP) [file pone.0204912.s007.zip › tcga_bed/THOC3.bed]

chr5	175959526	175960132	THOC3	0	-
chr5	175961050	175961151	THOC3	0	-
chr5	175961272	175961434	THOC3	0	-
chr5	175964950	175965155	THOC3	0	-
chr5	175967110	175967267	THOC3	0	-
chr5	175967941	175968299	THOC3	0	-
