# Supplementary material for: Whole-exome sequencing capture kit biases yield false negative mutation calls in TCGA cohorts
Source: PLoS One. 2018 Oct 3;13(10):e0204912. doi: 10.1371/journal.pone.0204912 (PMC6169918; doi:10.1371/journal.pone.0204912)
Supplement: S1 Data — (ZIP) [file pone.0204912.s007.zip › tcga_bed/VCL.bed]

chr10	73998113	73998375	VCL	0	+
chr10	74043082	74043153	VCL	0	+
chr10	74070669	74070820	VCL	0	+
chr10	74070974	74071083	VCL	0	+
chr10	74072729	74072852	VCL	0	+
chr10	74074742	74074903	VCL	0	+
chr10	74082453	74082544	VCL	0	+
chr10	74083365	74083513	VCL	0	+
chr10	74089195	74089349	VCL	0	+
chr10	74090022	74090198	VCL	0	+
chr10	74094270	74094461	VCL	0	+
chr10	74095655	74095855	VCL	0	+
chr10	74097203	74097332	VCL	0	+
chr10	74100947	74101097	VCL	0	+
chr10	74103819	74103928	VCL	0	+
chr10	74105050	74105353	VCL	0	+
chr10	74107229	74107354	VCL	0	+
chr10	74108970	74109156	VCL	0	+
chr10	74111908	74112112	VCL	0	+
chr10	74114183	74114387	VCL	0	+
chr10	74114794	74114899	VCL	0	+
chr10	74118022	74120152	VCL	0	+
