# Supplementary material for: Whole-exome sequencing capture kit biases yield false negative mutation calls in TCGA cohorts
Source: PLoS One. 2018 Oct 3;13(10):e0204912. doi: 10.1371/journal.pone.0204912 (PMC6169918; doi:10.1371/journal.pone.0204912)
Supplement: S1 Data — (ZIP) [file pone.0204912.s007.zip › tcga_bed/ICOSLG.bed]

chr21	44222990	44229044	ICOSLG	0	-
chr21	44230053	44230089	ICOSLG	0	-
chr21	44231279	44231444	ICOSLG	0	-
chr21	44235271	44235562	ICOSLG	0	-
chr21	44236866	44237217	ICOSLG	0	-
chr21	44238447	44238488	ICOSLG	0	-
chr21	44240803	44240945	ICOSLG	0	-
