# Supplementary material for: Whole-exome sequencing capture kit biases yield false negative mutation calls in TCGA cohorts
Source: PLoS One. 2018 Oct 3;13(10):e0204912. doi: 10.1371/journal.pone.0204912 (PMC6169918; doi:10.1371/journal.pone.0204912)
Supplement: S1 Data — (ZIP) [file pone.0204912.s007.zip › tcga_bed/CBR1.bed]

chr21	36069940	36070404	CBR1	0	+
chr21	36070949	36071057	CBR1	0	+
chr21	36072445	36073166	CBR1	0	+
