# Supplementary material for: Whole-exome sequencing capture kit biases yield false negative mutation calls in TCGA cohorts
Source: PLoS One. 2018 Oct 3;13(10):e0204912. doi: 10.1371/journal.pone.0204912 (PMC6169918; doi:10.1371/journal.pone.0204912)
Supplement: S1 Data — (ZIP) [file pone.0204912.s007.zip › tcga_bed/C10orf126.bed]

chr10	28846407	28846463	C10orf126	0	+
chr10	28847118	28847263	C10orf126	0	+
chr10	28848215	28848366	C10orf126	0	+
chr10	28873255	28873291	C10orf126	0	+
chr10	28880137	28881898	C10orf126	0	+
