# Supplementary material for: Whole-exome sequencing capture kit biases yield false negative mutation calls in TCGA cohorts
Source: PLoS One. 2018 Oct 3;13(10):e0204912. doi: 10.1371/journal.pone.0204912 (PMC6169918; doi:10.1371/journal.pone.0204912)
Supplement: S1 Data — (ZIP) [file pone.0204912.s007.zip › tcga_bed/IFT57.bed]

chr3	108160811	108162655	IFT57	0	-
chr3	108163662	108163729	IFT57	0	-
chr3	108165430	108165493	IFT57	0	-
chr3	108166853	108166985	IFT57	0	-
chr3	108167792	108167864	IFT57	0	-
chr3	108191520	108191643	IFT57	0	-
chr3	108206627	108206696	IFT57	0	-
chr3	108213930	108214021	IFT57	0	-
chr3	108218534	108218653	IFT57	0	-
chr3	108219409	108219572	IFT57	0	-
chr3	108222110	108222570	IFT57	0	-
