# Supplementary material for: Whole-exome sequencing capture kit biases yield false negative mutation calls in TCGA cohorts
Source: PLoS One. 2018 Oct 3;13(10):e0204912. doi: 10.1371/journal.pone.0204912 (PMC6169918; doi:10.1371/journal.pone.0204912)
Supplement: S1 Data — (ZIP) [file pone.0204912.s007.zip › tcga_bed/PTGFRN.bed]

chr1	116910056	116910252	PTGFRN	0	+
chr1	116941714	116942083	PTGFRN	0	+
chr1	116944678	116945092	PTGFRN	0	+
chr1	116949191	116949572	PTGFRN	0	+
chr1	116961242	116961668	PTGFRN	0	+
chr1	116966910	116967330	PTGFRN	0	+
chr1	116974215	116974323	PTGFRN	0	+
chr1	116984679	116984985	PTGFRN	0	+
chr1	116986800	116990358	PTGFRN	0	+
