# Supplementary material for: Whole-exome sequencing capture kit biases yield false negative mutation calls in TCGA cohorts
Source: PLoS One. 2018 Oct 3;13(10):e0204912. doi: 10.1371/journal.pone.0204912 (PMC6169918; doi:10.1371/journal.pone.0204912)
Supplement: S1 Data — (ZIP) [file pone.0204912.s007.zip › tcga_bed/SPATA18.bed]

chr4	52051330	52051791	SPATA18	0	+
chr4	52060418	52060524	SPATA18	0	+
chr4	52060781	52060897	SPATA18	0	+
chr4	52062219	52062332	SPATA18	0	+
chr4	52069820	52069916	SPATA18	0	+
chr4	52071916	52072156	SPATA18	0	+
chr4	52076778	52077040	SPATA18	0	+
chr4	52078734	52078893	SPATA18	0	+
chr4	52079743	52079919	SPATA18	0	+
chr4	52082386	52082510	SPATA18	0	+
chr4	52084915	52084999	SPATA18	0	+
chr4	52094526	52094572	SPATA18	0	+
chr4	52094879	52097292	SPATA18	0	+
