# Supplementary material for: Whole-exome sequencing capture kit biases yield false negative mutation calls in TCGA cohorts
Source: PLoS One. 2018 Oct 3;13(10):e0204912. doi: 10.1371/journal.pone.0204912 (PMC6169918; doi:10.1371/journal.pone.0204912)
Supplement: S1 Data — (ZIP) [file pone.0204912.s007.zip › tcga_bed/TUBGCP2.bed]

chr10	133278629	133279901	TUBGCP2	0	-
chr10	133281272	133281436	TUBGCP2	0	-
chr10	133282222	133282342	TUBGCP2	0	-
chr10	133283077	133283221	TUBGCP2	0	-
chr10	133283881	133284002	TUBGCP2	0	-
chr10	133285084	133285213	TUBGCP2	0	-
chr10	133285455	133285628	TUBGCP2	0	-
chr10	133288128	133288309	TUBGCP2	0	-
chr10	133288839	133289020	TUBGCP2	0	-
chr10	133289823	133289969	TUBGCP2	0	-
chr10	133292498	133292688	TUBGCP2	0	-
chr10	133293038	133293238	TUBGCP2	0	-
chr10	133293561	133293769	TUBGCP2	0	-
chr10	133297951	133298111	TUBGCP2	0	-
chr10	133299426	133299603	TUBGCP2	0	-
chr10	133299984	133300113	TUBGCP2	0	-
chr10	133302791	133302980	TUBGCP2	0	-
chr10	133308822	133309156	TUBGCP2	0	-
