# Supplementary material for: Whole-exome sequencing capture kit biases yield false negative mutation calls in TCGA cohorts
Source: PLoS One. 2018 Oct 3;13(10):e0204912. doi: 10.1371/journal.pone.0204912 (PMC6169918; doi:10.1371/journal.pone.0204912)
Supplement: S1 Data — (ZIP) [file pone.0204912.s007.zip › tcga_bed/CORO1A.bed]

chr16	30183421	30183725	CORO1A	0	+
chr16	30185208	30185407	CORO1A	0	+
chr16	30186597	30186720	CORO1A	0	+
chr16	30186815	30186945	CORO1A	0	+
chr16	30187038	30187223	CORO1A	0	+
chr16	30187381	30187501	CORO1A	0	+
chr16	30187724	30187829	CORO1A	0	+
chr16	30187941	30188087	CORO1A	0	+
chr16	30188191	30188249	CORO1A	0	+
chr16	30188360	30188576	CORO1A	0	+
chr16	30188859	30189076	CORO1A	0	+
