# Supplementary material for: Whole-exome sequencing capture kit biases yield false negative mutation calls in TCGA cohorts
Source: PLoS One. 2018 Oct 3;13(10):e0204912. doi: 10.1371/journal.pone.0204912 (PMC6169918; doi:10.1371/journal.pone.0204912)
Supplement: S1 Data — (ZIP) [file pone.0204912.s007.zip › tcga_bed/METTL7A.bed]

chr12	50923471	50924080	METTL7A	0	+
chr12	50924666	50925536	METTL7A	0	+
chr12	50929913	50932510	METTL7A	0	+
