# Supplementary material for: Whole-exome sequencing capture kit biases yield false negative mutation calls in TCGA cohorts
Source: PLoS One. 2018 Oct 3;13(10):e0204912. doi: 10.1371/journal.pone.0204912 (PMC6169918; doi:10.1371/journal.pone.0204912)
Supplement: S1 Data — (ZIP) [file pone.0204912.s007.zip › tcga_bed/UPB1.bed]

chr22	24495059	24495507	UPB1	0	+
chr22	24500106	24500278	UPB1	0	+
chr22	24502125	24502213	UPB1	0	+
chr22	24510748	24510843	UPB1	0	+
chr22	24513323	24513485	UPB1	0	+
chr22	24515200	24515370	UPB1	0	+
chr22	24520386	24520468	UPB1	0	+
chr22	24521985	24522028	UPB1	0	+
chr22	24523618	24523773	UPB1	0	+
chr22	24525710	24526585	UPB1	0	+
