# Supplementary material for: Whole-exome sequencing capture kit biases yield false negative mutation calls in TCGA cohorts
Source: PLoS One. 2018 Oct 3;13(10):e0204912. doi: 10.1371/journal.pone.0204912 (PMC6169918; doi:10.1371/journal.pone.0204912)
Supplement: S1 Data — (ZIP) [file pone.0204912.s007.zip › tcga_bed/IGF1.bed]

chr12	102395873	102402566	IGF1	0	-
chr12	102419508	102419690	IGF1	0	-
chr12	102475642	102475799	IGF1	0	-
chr12	102480318	102480645	IGF1	0	-
