# Supplementary material for: Whole-exome sequencing capture kit biases yield false negative mutation calls in TCGA cohorts
Source: PLoS One. 2018 Oct 3;13(10):e0204912. doi: 10.1371/journal.pone.0204912 (PMC6169918; doi:10.1371/journal.pone.0204912)
Supplement: S1 Data — (ZIP) [file pone.0204912.s007.zip › tcga_bed/PLRG1.bed]

chr4	154535005	154536744	PLRG1	0	-
chr4	154537285	154537479	PLRG1	0	-
chr4	154537968	154538108	PLRG1	0	-
chr4	154539104	154539213	PLRG1	0	-
chr4	154539950	154540053	PLRG1	0	-
chr4	154540593	154540695	PLRG1	0	-
chr4	154540784	154540934	PLRG1	0	-
chr4	154542186	154542279	PLRG1	0	-
chr4	154544444	154544546	PLRG1	0	-
chr4	154545835	154545923	PLRG1	0	-
chr4	154546122	154546213	PLRG1	0	-
chr4	154547010	154547064	PLRG1	0	-
chr4	154547710	154547853	PLRG1	0	-
chr4	154548828	154548935	PLRG1	0	-
chr4	154550299	154550435	PLRG1	0	-
