# Supplementary material for: Whole-exome sequencing capture kit biases yield false negative mutation calls in TCGA cohorts
Source: PLoS One. 2018 Oct 3;13(10):e0204912. doi: 10.1371/journal.pone.0204912 (PMC6169918; doi:10.1371/journal.pone.0204912)
Supplement: S1 Data — (ZIP) [file pone.0204912.s007.zip › tcga_bed/TRPC3.bed]

chr4	121879026	121879878	TRPC3	0	-
chr4	121882353	121882429	TRPC3	0	-
chr4	121899611	121899695	TRPC3	0	-
chr4	121902851	121903061	TRPC3	0	-
chr4	121904321	121904517	TRPC3	0	-
chr4	121907302	121907567	TRPC3	0	-
chr4	121910153	121910387	TRPC3	0	-
chr4	121911876	121912093	TRPC3	0	-
chr4	121914779	121914944	TRPC3	0	-
chr4	121925017	121925206	TRPC3	0	-
chr4	121932270	121933457	TRPC3	0	-
