# Supplementary material for: Whole-exome sequencing capture kit biases yield false negative mutation calls in TCGA cohorts
Source: PLoS One. 2018 Oct 3;13(10):e0204912. doi: 10.1371/journal.pone.0204912 (PMC6169918; doi:10.1371/journal.pone.0204912)
Supplement: S1 Data — (ZIP) [file pone.0204912.s007.zip › tcga_bed/ANKRD9.bed]

chr14	102501759	102507942	ANKRD9	0	-
chr14	102508474	102508549	ANKRD9	0	-
chr14	102508640	102508846	ANKRD9	0	-
chr14	102509528	102509791	ANKRD9	0	-
