# Supplementary material for: Whole-exome sequencing capture kit biases yield false negative mutation calls in TCGA cohorts
Source: PLoS One. 2018 Oct 3;13(10):e0204912. doi: 10.1371/journal.pone.0204912 (PMC6169918; doi:10.1371/journal.pone.0204912)
Supplement: S1 Data — (ZIP) [file pone.0204912.s007.zip › tcga_bed/CSDE1.bed]

chr1	114716916	114718216	CSDE1	0	-
chr1	114718612	114718745	CSDE1	0	-
chr1	114719578	114719742	CSDE1	0	-
chr1	114720538	114720717	CSDE1	0	-
chr1	114723882	114724002	CSDE1	0	-
chr1	114725220	114725333	CSDE1	0	-
chr1	114726210	114726386	CSDE1	0	-
chr1	114726982	114727090	CSDE1	0	-
chr1	114730257	114730422	CSDE1	0	-
chr1	114730507	114730648	CSDE1	0	-
chr1	114732603	114732816	CSDE1	0	-
chr1	114733731	114733857	CSDE1	0	-
chr1	114733988	114734117	CSDE1	0	-
chr1	114734441	114734523	CSDE1	0	-
chr1	114736757	114736855	CSDE1	0	-
chr1	114737470	114737563	CSDE1	0	-
chr1	114737962	114738072	CSDE1	0	-
chr1	114739691	114739890	CSDE1	0	-
chr1	114749820	114750207	CSDE1	0	-
chr1	114757924	114757964	CSDE1	0	-
