# Supplementary material for: Whole-exome sequencing capture kit biases yield false negative mutation calls in TCGA cohorts
Source: PLoS One. 2018 Oct 3;13(10):e0204912. doi: 10.1371/journal.pone.0204912 (PMC6169918; doi:10.1371/journal.pone.0204912)
Supplement: S1 Data — (ZIP) [file pone.0204912.s007.zip › tcga_bed/NDRG3.bed]

chr20	36651765	36653701	NDRG3	0	-
chr20	36656359	36656411	NDRG3	0	-
chr20	36656496	36656532	NDRG3	0	-
chr20	36660336	36660384	NDRG3	0	-
chr20	36665045	36665097	NDRG3	0	-
chr20	36665235	36665301	NDRG3	0	-
chr20	36666288	36666392	NDRG3	0	-
chr20	36671340	36671397	NDRG3	0	-
chr20	36680815	36680902	NDRG3	0	-
chr20	36682517	36682578	NDRG3	0	-
chr20	36684412	36684475	NDRG3	0	-
chr20	36687491	36687612	NDRG3	0	-
chr20	36688678	36688784	NDRG3	0	-
chr20	36706971	36707007	NDRG3	0	-
chr20	36721678	36721783	NDRG3	0	-
chr20	36746044	36746078	NDRG3	0	-
