# Supplementary material for: Whole-exome sequencing capture kit biases yield false negative mutation calls in TCGA cohorts
Source: PLoS One. 2018 Oct 3;13(10):e0204912. doi: 10.1371/journal.pone.0204912 (PMC6169918; doi:10.1371/journal.pone.0204912)
Supplement: S1 Data — (ZIP) [file pone.0204912.s007.zip › tcga_bed/CCDC152.bed]

chr5	42756800	42756885	CCDC152	0	+
chr5	42759119	42759208	CCDC152	0	+
chr5	42762442	42762548	CCDC152	0	+
chr5	42769596	42769665	CCDC152	0	+
chr5	42779457	42779522	CCDC152	0	+
chr5	42783473	42783576	CCDC152	0	+
chr5	42796828	42796956	CCDC152	0	+
chr5	42799374	42799458	CCDC152	0	+
chr5	42799658	42802360	CCDC152	0	+
