# Supplementary material for: Whole-exome sequencing capture kit biases yield false negative mutation calls in TCGA cohorts
Source: PLoS One. 2018 Oct 3;13(10):e0204912. doi: 10.1371/journal.pone.0204912 (PMC6169918; doi:10.1371/journal.pone.0204912)
Supplement: S1 Data — (ZIP) [file pone.0204912.s007.zip › tcga_bed/PARD6G-AS1.bed]

chr18	80148010	80148254	PARD6G-AS1	0	+
chr18	80175879	80175935	PARD6G-AS1	0	+
chr18	80178085	80178432	PARD6G-AS1	0	+
