# Supplementary material for: Whole-exome sequencing capture kit biases yield false negative mutation calls in TCGA cohorts
Source: PLoS One. 2018 Oct 3;13(10):e0204912. doi: 10.1371/journal.pone.0204912 (PMC6169918; doi:10.1371/journal.pone.0204912)
Supplement: S1 Data — (ZIP) [file pone.0204912.s007.zip › tcga_bed/SHROOM3.bed]

chr4	76435099	76436220	SHROOM3	0	+
chr4	76555608	76555763	SHROOM3	0	+
chr4	76710155	76710287	SHROOM3	0	+
chr4	76730803	76730935	SHROOM3	0	+
chr4	76738760	76741926	SHROOM3	0	+
chr4	76749016	76749090	SHROOM3	0	+
chr4	76754310	76755192	SHROOM3	0	+
chr4	76756448	76756937	SHROOM3	0	+
chr4	76759544	76759695	SHROOM3	0	+
chr4	76770625	76770898	SHROOM3	0	+
chr4	76778808	76783253	SHROOM3	0	+
