# Supplementary material for: Whole-exome sequencing capture kit biases yield false negative mutation calls in TCGA cohorts
Source: PLoS One. 2018 Oct 3;13(10):e0204912. doi: 10.1371/journal.pone.0204912 (PMC6169918; doi:10.1371/journal.pone.0204912)
Supplement: S1 Data — (ZIP) [file pone.0204912.s007.zip › tcga_bed/FGF10.bed]

chr5	44303543	44305192	FGF10	0	-
chr5	44310426	44310530	FGF10	0	-
chr5	44388357	44388797	FGF10	0	-
