# Supplementary material for: Whole-exome sequencing capture kit biases yield false negative mutation calls in TCGA cohorts
Source: PLoS One. 2018 Oct 3;13(10):e0204912. doi: 10.1371/journal.pone.0204912 (PMC6169918; doi:10.1371/journal.pone.0204912)
Supplement: S1 Data — (ZIP) [file pone.0204912.s007.zip › tcga_bed/C11orf70.bed]

chr11	102047442	102047580	C11orf70	0	+
chr11	102047814	102047896	C11orf70	0	+
chr11	102058879	102058955	C11orf70	0	+
chr11	102066484	102066651	C11orf70	0	+
chr11	102075872	102076045	C11orf70	0	+
chr11	102081214	102081281	C11orf70	0	+
chr11	102083070	102084560	C11orf70	0	+
