# Supplementary material for: Whole-exome sequencing capture kit biases yield false negative mutation calls in TCGA cohorts
Source: PLoS One. 2018 Oct 3;13(10):e0204912. doi: 10.1371/journal.pone.0204912 (PMC6169918; doi:10.1371/journal.pone.0204912)
Supplement: S1 Data — (ZIP) [file pone.0204912.s007.zip › tcga_bed/PPP6R3.bed]

chr11	68460730	68460827	PPP6R3	0	+
chr11	68519500	68519651	PPP6R3	0	+
chr11	68537658	68537891	PPP6R3	0	+
chr11	68544837	68545024	PPP6R3	0	+
chr11	68548066	68548204	PPP6R3	0	+
chr11	68551120	68551186	PPP6R3	0	+
chr11	68554144	68554257	PPP6R3	0	+
chr11	68558565	68558679	PPP6R3	0	+
chr11	68564302	68564432	PPP6R3	0	+
chr11	68567013	68567166	PPP6R3	0	+
chr11	68569747	68569897	PPP6R3	0	+
chr11	68571039	68571104	PPP6R3	0	+
chr11	68574108	68574224	PPP6R3	0	+
chr11	68575957	68576043	PPP6R3	0	+
chr11	68583042	68583129	PPP6R3	0	+
chr11	68587926	68588024	PPP6R3	0	+
chr11	68590659	68590714	PPP6R3	0	+
chr11	68591575	68591706	PPP6R3	0	+
chr11	68596096	68596218	PPP6R3	0	+
chr11	68600340	68600494	PPP6R3	0	+
chr11	68601862	68601969	PPP6R3	0	+
chr11	68603341	68603492	PPP6R3	0	+
chr11	68609903	68610023	PPP6R3	0	+
chr11	68613065	68615334	PPP6R3	0	+
