# Supplementary material for: Whole-exome sequencing capture kit biases yield false negative mutation calls in TCGA cohorts
Source: PLoS One. 2018 Oct 3;13(10):e0204912. doi: 10.1371/journal.pone.0204912 (PMC6169918; doi:10.1371/journal.pone.0204912)
Supplement: S1 Data — (ZIP) [file pone.0204912.s007.zip › tcga_bed/RILP.bed]

chr17	1646149	1646619	RILP	0	-
chr17	1646905	1646989	RILP	0	-
chr17	1647834	1647957	RILP	0	-
chr17	1648349	1648495	RILP	0	-
chr17	1648798	1649044	RILP	0	-
chr17	1649199	1649306	RILP	0	-
chr17	1649411	1649505	RILP	0	-
chr17	1649576	1650077	RILP	0	-
