# Supplementary material for: Whole-exome sequencing capture kit biases yield false negative mutation calls in TCGA cohorts
Source: PLoS One. 2018 Oct 3;13(10):e0204912. doi: 10.1371/journal.pone.0204912 (PMC6169918; doi:10.1371/journal.pone.0204912)
Supplement: S1 Data — (ZIP) [file pone.0204912.s007.zip › tcga_bed/TTC28.bed]

chr22	27978013	27983851	TTC28	0	-
chr22	27985248	27985356	TTC28	0	-
chr22	27989877	27990007	TTC28	0	-
chr22	27990788	27990812	TTC28	0	-
chr22	27992586	27992663	TTC28	0	-
chr22	27993286	27993518	TTC28	0	-
chr22	27996134	27996259	TTC28	0	-
chr22	27998539	27999260	TTC28	0	-
chr22	28001373	28001553	TTC28	0	-
chr22	28014247	28014392	TTC28	0	-
chr22	28030225	28030366	TTC28	0	-
chr22	28094079	28094245	TTC28	0	-
chr22	28096189	28096408	TTC28	0	-
chr22	28098914	28099044	TTC28	0	-
chr22	28101170	28101280	TTC28	0	-
chr22	28105278	28105802	TTC28	0	-
chr22	28107061	28108403	TTC28	0	-
chr22	28163091	28163599	TTC28	0	-
chr22	28296197	28296328	TTC28	0	-
chr22	28297579	28297852	TTC28	0	-
chr22	28306495	28306643	TTC28	0	-
chr22	28629551	28629830	TTC28	0	-
chr22	28679621	28679865	TTC28	0	-
