# Supplementary material for: Whole-exome sequencing capture kit biases yield false negative mutation calls in TCGA cohorts
Source: PLoS One. 2018 Oct 3;13(10):e0204912. doi: 10.1371/journal.pone.0204912 (PMC6169918; doi:10.1371/journal.pone.0204912)
Supplement: S1 Data — (ZIP) [file pone.0204912.s007.zip › tcga_bed/MORN5.bed]

chr9	122159910	122160019	MORN5	0	+
chr9	122166767	122166915	MORN5	0	+
chr9	122169644	122169756	MORN5	0	+
chr9	122174495	122174627	MORN5	0	+
chr9	122199884	122200088	MORN5	0	+
