# Supplementary material for: Whole-exome sequencing capture kit biases yield false negative mutation calls in TCGA cohorts
Source: PLoS One. 2018 Oct 3;13(10):e0204912. doi: 10.1371/journal.pone.0204912 (PMC6169918; doi:10.1371/journal.pone.0204912)
Supplement: S1 Data — (ZIP) [file pone.0204912.s007.zip › tcga_bed/POLR1E.bed]

chr9	37485934	37486123	POLR1E	0	+
chr9	37486702	37486806	POLR1E	0	+
chr9	37487862	37487939	POLR1E	0	+
chr9	37489314	37489400	POLR1E	0	+
chr9	37492656	37492715	POLR1E	0	+
chr9	37493558	37493703	POLR1E	0	+
chr9	37495168	37495276	POLR1E	0	+
chr9	37495889	37495986	POLR1E	0	+
chr9	37498090	37498224	POLR1E	0	+
chr9	37500839	37500921	POLR1E	0	+
chr9	37501712	37501844	POLR1E	0	+
chr9	37503042	37503697	POLR1E	0	+
