# Supplementary material for: Whole-exome sequencing capture kit biases yield false negative mutation calls in TCGA cohorts
Source: PLoS One. 2018 Oct 3;13(10):e0204912. doi: 10.1371/journal.pone.0204912 (PMC6169918; doi:10.1371/journal.pone.0204912)
Supplement: S1 Data — (ZIP) [file pone.0204912.s007.zip › tcga_bed/RNF220.bed]

chr1	44405193	44405526	RNF220	0	+
chr1	44411980	44412722	RNF220	0	+
chr1	44614164	44614297	RNF220	0	+
chr1	44622741	44622787	RNF220	0	+
chr1	44626296	44626398	RNF220	0	+
chr1	44632342	44632385	RNF220	0	+
chr1	44635544	44635588	RNF220	0	+
chr1	44636029	44636162	RNF220	0	+
chr1	44644697	44644794	RNF220	0	+
chr1	44644994	44645081	RNF220	0	+
chr1	44645220	44645276	RNF220	0	+
chr1	44645409	44645488	RNF220	0	+
chr1	44649660	44649769	RNF220	0	+
chr1	44649882	44649957	RNF220	0	+
chr1	44650703	44651723	RNF220	0	+
