# Supplementary material for: Whole-exome sequencing capture kit biases yield false negative mutation calls in TCGA cohorts
Source: PLoS One. 2018 Oct 3;13(10):e0204912. doi: 10.1371/journal.pone.0204912 (PMC6169918; doi:10.1371/journal.pone.0204912)
Supplement: S1 Data — (ZIP) [file pone.0204912.s007.zip › tcga_bed/THSD1.bed]

chr13	52377186	52378789	THSD1	0	-
chr13	52386027	52386186	THSD1	0	-
chr13	52397231	52398194	THSD1	0	-
chr13	52402542	52402681	THSD1	0	-
chr13	52406030	52406128	THSD1	0	-
