# Supplementary material for: Whole-exome sequencing capture kit biases yield false negative mutation calls in TCGA cohorts
Source: PLoS One. 2018 Oct 3;13(10):e0204912. doi: 10.1371/journal.pone.0204912 (PMC6169918; doi:10.1371/journal.pone.0204912)
Supplement: S1 Data — (ZIP) [file pone.0204912.s007.zip › tcga_bed/CBFB.bed]

chr16	67029146	67029485	CBFB	0	+
chr16	67029726	67029813	CBFB	0	+
chr16	67036638	67036755	CBFB	0	+
chr16	67066681	67066798	CBFB	0	+
chr16	67082212	67082339	CBFB	0	+
chr16	67098709	67101058	CBFB	0	+
