# Supplementary material for: Whole-exome sequencing capture kit biases yield false negative mutation calls in TCGA cohorts
Source: PLoS One. 2018 Oct 3;13(10):e0204912. doi: 10.1371/journal.pone.0204912 (PMC6169918; doi:10.1371/journal.pone.0204912)
Supplement: S1 Data — (ZIP) [file pone.0204912.s007.zip › tcga_bed/ODF2.bed]

chr9	128460558	128460666	ODF2	0	+
chr9	128460941	128461067	ODF2	0	+
chr9	128469182	128469353	ODF2	0	+
chr9	128471307	128471468	ODF2	0	+
chr9	128472912	128473042	ODF2	0	+
chr9	128473609	128473741	ODF2	0	+
chr9	128481579	128481651	ODF2	0	+
chr9	128482815	128482887	ODF2	0	+
chr9	128483937	128484054	ODF2	0	+
chr9	128484700	128484886	ODF2	0	+
chr9	128485364	128485474	ODF2	0	+
chr9	128487889	128488025	ODF2	0	+
chr9	128492425	128492536	ODF2	0	+
chr9	128492700	128492805	ODF2	0	+
chr9	128494509	128494668	ODF2	0	+
chr9	128496040	128496141	ODF2	0	+
chr9	128498412	128498575	ODF2	0	+
chr9	128499000	128499126	ODF2	0	+
chr9	128500066	128500255	ODF2	0	+
