# Supplementary material for: Whole-exome sequencing capture kit biases yield false negative mutation calls in TCGA cohorts
Source: PLoS One. 2018 Oct 3;13(10):e0204912. doi: 10.1371/journal.pone.0204912 (PMC6169918; doi:10.1371/journal.pone.0204912)
Supplement: S1 Data — (ZIP) [file pone.0204912.s007.zip › tcga_bed/INS-IGF2.bed]

chr11	2146625	2146745	INS-IGF2	0	-
chr11	2147565	2147807	INS-IGF2	0	-
chr11	2149125	2149345	INS-IGF2	0	-
chr11	2160784	2160988	INS-IGF2	0	-
chr11	2161167	2161209	INS-IGF2	0	-
