# Supplementary material for: Whole-exome sequencing capture kit biases yield false negative mutation calls in TCGA cohorts
Source: PLoS One. 2018 Oct 3;13(10):e0204912. doi: 10.1371/journal.pone.0204912 (PMC6169918; doi:10.1371/journal.pone.0204912)
Supplement: S1 Data — (ZIP) [file pone.0204912.s007.zip › tcga_bed/ARMC5.bed]

chr16	31458823	31459999	ARMC5	0	+
chr16	31461921	31462029	ARMC5	0	+
chr16	31462130	31462917	ARMC5	0	+
chr16	31464393	31467166	ARMC5	0	+
