# Supplementary material for: Whole-exome sequencing capture kit biases yield false negative mutation calls in TCGA cohorts
Source: PLoS One. 2018 Oct 3;13(10):e0204912. doi: 10.1371/journal.pone.0204912 (PMC6169918; doi:10.1371/journal.pone.0204912)
Supplement: S1 Data — (ZIP) [file pone.0204912.s007.zip › tcga_bed/TACC2.bed]

chr10	121989193	121989488	TACC2	0	+
chr10	122021936	122022014	TACC2	0	+
chr10	122050437	122050550	TACC2	0	+
chr10	122082646	122087959	TACC2	0	+
chr10	122088477	122088591	TACC2	0	+
chr10	122132608	122132734	TACC2	0	+
chr10	122143571	122143706	TACC2	0	+
chr10	122195039	122195176	TACC2	0	+
chr10	122210396	122211708	TACC2	0	+
chr10	122215390	122215451	TACC2	0	+
chr10	122216626	122216828	TACC2	0	+
chr10	122224725	122224787	TACC2	0	+
chr10	122226365	122226481	TACC2	0	+
chr10	122227836	122228008	TACC2	0	+
chr10	122229345	122229486	TACC2	0	+
chr10	122230350	122230440	TACC2	0	+
chr10	122237394	122237538	TACC2	0	+
chr10	122237960	122238037	TACC2	0	+
chr10	122241957	122242001	TACC2	0	+
chr10	122248642	122248803	TACC2	0	+
chr10	122249049	122249156	TACC2	0	+
chr10	122249543	122249664	TACC2	0	+
chr10	122253990	122254542	TACC2	0	+
