# Supplementary material for: Whole-exome sequencing capture kit biases yield false negative mutation calls in TCGA cohorts
Source: PLoS One. 2018 Oct 3;13(10):e0204912. doi: 10.1371/journal.pone.0204912 (PMC6169918; doi:10.1371/journal.pone.0204912)
Supplement: S1 Data — (ZIP) [file pone.0204912.s007.zip › tcga_bed/CCDC146.bed]

chr7	77122616	77122732	CCDC146	0	+
chr7	77167657	77167824	CCDC146	0	+
chr7	77236946	77237029	CCDC146	0	+
chr7	77241690	77241900	CCDC146	0	+
chr7	77254505	77254563	CCDC146	0	+
chr7	77256332	77256509	CCDC146	0	+
chr7	77258994	77259068	CCDC146	0	+
chr7	77260008	77260236	CCDC146	0	+
chr7	77262120	77262307	CCDC146	0	+
chr7	77273693	77273789	CCDC146	0	+
chr7	77274481	77274652	CCDC146	0	+
chr7	77278751	77278840	CCDC146	0	+
chr7	77278936	77279101	CCDC146	0	+
chr7	77280428	77280653	CCDC146	0	+
chr7	77282556	77282785	CCDC146	0	+
chr7	77286797	77286926	CCDC146	0	+
chr7	77287439	77287577	CCDC146	0	+
chr7	77292951	77293200	CCDC146	0	+
chr7	77294662	77295204	CCDC146	0	+
