# Supplementary material for: Whole-exome sequencing capture kit biases yield false negative mutation calls in TCGA cohorts
Source: PLoS One. 2018 Oct 3;13(10):e0204912. doi: 10.1371/journal.pone.0204912 (PMC6169918; doi:10.1371/journal.pone.0204912)
Supplement: S1 Data — (ZIP) [file pone.0204912.s007.zip › tcga_bed/CRYBA2.bed]

chr2	218990188	218990399	CRYBA2	0	-
chr2	218990851	218990994	CRYBA2	0	-
chr2	218992101	218992243	CRYBA2	0	-
chr2	218993015	218993180	CRYBA2	0	-
chr2	218993374	218993421	CRYBA2	0	-
