# Supplementary material for: Whole-exome sequencing capture kit biases yield false negative mutation calls in TCGA cohorts
Source: PLoS One. 2018 Oct 3;13(10):e0204912. doi: 10.1371/journal.pone.0204912 (PMC6169918; doi:10.1371/journal.pone.0204912)
Supplement: S1 Data — (ZIP) [file pone.0204912.s007.zip › tcga_bed/ADAM7.bed]

chr8	24441025	24441160	ADAM7	0	+
chr8	24442472	24442576	ADAM7	0	+
chr8	24447185	24447262	ADAM7	0	+
chr8	24463881	24463960	ADAM7	0	+
chr8	24465698	24465775	ADAM7	0	+
chr8	24466798	24466988	ADAM7	0	+
chr8	24468766	24468820	ADAM7	0	+
chr8	24476432	24476504	ADAM7	0	+
chr8	24482141	24482311	ADAM7	0	+
chr8	24485276	24485361	ADAM7	0	+
chr8	24487186	24487317	ADAM7	0	+
chr8	24489158	24489333	ADAM7	0	+
chr8	24490798	24490888	ADAM7	0	+
chr8	24491902	24492098	ADAM7	0	+
chr8	24492494	24492597	ADAM7	0	+
chr8	24493042	24493229	ADAM7	0	+
chr8	24499235	24499316	ADAM7	0	+
chr8	24500177	24500256	ADAM7	0	+
chr8	24500789	24500895	ADAM7	0	+
chr8	24501476	24501576	ADAM7	0	+
chr8	24507479	24507535	ADAM7	0	+
chr8	24508545	24509565	ADAM7	0	+
