# Supplementary material for: Whole-exome sequencing capture kit biases yield false negative mutation calls in TCGA cohorts
Source: PLoS One. 2018 Oct 3;13(10):e0204912. doi: 10.1371/journal.pone.0204912 (PMC6169918; doi:10.1371/journal.pone.0204912)
Supplement: S1 Data — (ZIP) [file pone.0204912.s007.zip › tcga_bed/GLT6D1.bed]

chr9	135623655	135624670	GLT6D1	0	-
chr9	135626068	135626206	GLT6D1	0	-
chr9	135631430	135631478	GLT6D1	0	-
chr9	135639116	135639193	GLT6D1	0	-
chr9	135639292	135639540	GLT6D1	0	-
