# Supplementary material for: Whole-exome sequencing capture kit biases yield false negative mutation calls in TCGA cohorts
Source: PLoS One. 2018 Oct 3;13(10):e0204912. doi: 10.1371/journal.pone.0204912 (PMC6169918; doi:10.1371/journal.pone.0204912)
Supplement: S1 Data — (ZIP) [file pone.0204912.s007.zip › tcga_bed/FUNDC2.bed]

chrX	155026684	155027071	FUNDC2	0	+
chrX	155033402	155033553	FUNDC2	0	+
chrX	155046508	155046584	FUNDC2	0	+
chrX	155051669	155051801	FUNDC2	0	+
chrX	155054594	155060303	FUNDC2	0	+
