# Supplementary material for: Whole-exome sequencing capture kit biases yield false negative mutation calls in TCGA cohorts
Source: PLoS One. 2018 Oct 3;13(10):e0204912. doi: 10.1371/journal.pone.0204912 (PMC6169918; doi:10.1371/journal.pone.0204912)
Supplement: S1 Data — (ZIP) [file pone.0204912.s007.zip › tcga_bed/ANXA13.bed]

chr8	123680794	123681359	ANXA13	0	-
chr8	123684609	123684722	ANXA13	0	-
chr8	123688870	123688946	ANXA13	0	-
chr8	123693196	123693298	ANXA13	0	-
chr8	123693710	123693779	ANXA13	0	-
chr8	123695501	123695581	ANXA13	0	-
chr8	123695687	123695721	ANXA13	0	-
chr8	123698388	123698559	ANXA13	0	-
chr8	123702641	123702736	ANXA13	0	-
chr8	123712677	123712753	ANXA13	0	-
chr8	123737319	123737407	ANXA13	0	-
