# Supplementary material for: Whole-exome sequencing capture kit biases yield false negative mutation calls in TCGA cohorts
Source: PLoS One. 2018 Oct 3;13(10):e0204912. doi: 10.1371/journal.pone.0204912 (PMC6169918; doi:10.1371/journal.pone.0204912)
Supplement: S2 Data — (ZIP) [file pone.0204912.s008.zip]

Archive with 73 entries (67 files):
- S3/
- S3/.DS_Store
- __MACOSX/
- __MACOSX/S3/
- __MACOSX/S3/._.DS_Store
- S3/gene_coverage/
- S3/gene_coverage/THCA_depth.csv
- S3/gene_coverage/ACC_depth.csv
- __MACOSX/S3/gene_coverage/
- __MACOSX/S3/gene_coverage/._ACC_depth.csv
- S3/gene_coverage/KICH_depth.csv
- S3/gene_coverage/BLCA_depth.csv
- S3/gene_coverage/CHOL_depth.csv
- S3/gene_coverage/DLBC_depth.csv
- S3/gene_coverage/SKCM_depth.csv
- S3/gene_coverage/PCPG_depth.csv
- S3/gene_coverage/GBM_depth.csv
- S3/gene_coverage/UCS_depth.csv
- S3/gene_coverage/KIRP_depth.csv
- S3/gene_coverage/TGCT_depth.csv
- S3/gene_coverage/PRAD_depth.csv
- S3/gene_coverage/LUAD_depth.csv
- S3/gene_coverage/KIRC_depth.csv
- __MACOSX/S3/gene_coverage/._KIRC_depth.csv
- S3/gene_coverage/PAAD_depth.csv
- S3/gene_coverage/MESO_depth.csv
- S3/gene_coverage/BRCA_depth.csv
- S3/gene_coverage/LUSC_depth.csv
- S3/gene_coverage/LGG_depth.csv
- S3/gene_coverage/README.txt
- S3/gene_coverage/THYM_depth.csv
- S3/gene_coverage/UVM_depth.csv
- S3/gene_coverage/STAD_depth.csv
- S3/gene_coverage/LAML_depth.csv
- __MACOSX/S3/gene_coverage/._LAML_depth.csv
- S3/gene_coverage/HNSC_depth.csv
- S3/gene_coverage/LIHC_depth.csv
- S3/gene_coverage/OV_depth.csv
- S3/all_cohort_coverage/
- S3/all_cohort_coverage/THCA_depth.csv
- S3/all_cohort_coverage/ACC_depth.csv
- S3/all_cohort_coverage/KICH_depth.csv
- S3/all_cohort_coverage/READ_depth.csv
- S3/all_cohort_coverage/ESCA_depth.csv
- S3/all_cohort_coverage/BLCA_depth.csv
- S3/all_cohort_coverage/CHOL_depth.csv
- S3/all_cohort_coverage/DLBC_depth.csv
- S3/all_cohort_coverage/SKCM_depth.csv
- S3/all_cohort_coverage/PCPG_depth.csv
- S3/all_cohort_coverage/GBM_depth.csv
- S3/all_cohort_coverage/UCS_depth.csv
- S3/all_cohort_coverage/KIRP_depth.csv
- S3/all_cohort_coverage/TGCT_depth.csv
- S3/all_cohort_coverage/PRAD_depth.csv
- S3/all_cohort_coverage/CESC_depth.csv
- S3/all_cohort_coverage/LUAD_depth.csv
- S3/all_cohort_coverage/KIRC_depth.csv
- S3/all_cohort_coverage/PAAD_depth.csv
- S3/all_cohort_coverage/MESO_depth.csv
- S3/all_cohort_coverage/BRCA_depth.csv
- S3/all_cohort_coverage/LUSC_depth.csv
- S3/all_cohort_coverage/LGG_depth.csv
- S3/all_cohort_coverage/UCEC_depth.csv
- S3/all_cohort_coverage/README.txt
- S3/all_cohort_coverage/THYM_depth.csv
- S3/all_cohort_coverage/UVM_depth.csv
- S3/all_cohort_coverage/SARC_depth.csv
- S3/all_cohort_coverage/COAD_depth.csv
- S3/all_cohort_coverage/STAD_depth.csv
- S3/all_cohort_coverage/LAML_depth.csv
- S3/all_cohort_coverage/HNSC_depth.csv
- S3/all_cohort_coverage/LIHC_depth.csv
- S3/all_cohort_coverage/OV_depth.csv
