# Supplementary material for: Whole-exome sequencing capture kit biases yield false negative mutation calls in TCGA cohorts
Source: PLoS One. 2018 Oct 3;13(10):e0204912. doi: 10.1371/journal.pone.0204912 (PMC6169918; doi:10.1371/journal.pone.0204912)
Supplement: S2 Data — (ZIP) [file pone.0204912.s008.zip › S3/gene_coverage/THCA_depth.csv]

	000f7756-8501-49b5-b689-7832effe58d3	014fade0-23ea-45e3-b4ad-b3bb24d274bf	024743ca-869d-48aa-afa8-8769982940bc	024ac541-978e-4d9b-8fa3-c9ee5a8dc6da	02775887-28c5-482c-b298-2ac84a3e51de	02e08e45-4266-4a86-a2cb-0821a33e083d	03a96415-b0db-4acb-8f71-ba2e3aea9aff	03aa3adb-b026-4ec6-af9d-4d9b4599c0c6	03d86b3b-722d-490f-85f1-2ac72948d477	04993ad8-d54c-432a-bf2a-7629ec7360ec	053b9a45-7dc3-4c44-b10c-19ef698eb876	057be0ec-9d1f-4cea-a3e1-e5ffa410ec35	0623f855-d3ea-49fb-91be-a492878f3214	06dd0ea1-5c64-4f01-aadd-b0cf7b170423	08114d93-3a66-4229-82ed-825efd382369	082cac54-abf8-4c93-9989-5d493a057260	087ffda7-d69b-4290-a301-ad9e0e3b5556	098e3101-6931-4d1f-ae64-f0ce58b313f4	09ddf295-2e23-4190-a791-0c0abc1dec7f	09de24d4-dfd0-431c-a579-ce59e82e2fc8	0aced707-9728-4724-9e4c-b29538894689	0add8d66-8b09-4692-85cd-866bd1d95e9f	0b915b9c-bff8-497b-926a-45e497802eb1	0c62bc5b-f389-4464-9b7d-72cd73322585	0c638063-51b5-469f-b985-a5d9c60ecad9	0ce4ca0c-8cb5-48a4-a63e-268c52ce65e5	0d027973-61b6-4413-b08d-ec5aebcc5b9e	0db3694e-34ed-4d00-aa37-42cd039e4a95	0dfcc161-60f4-4ecb-83c5-a1953034e697	0eb4ef0c-7a1d-4d93-9da4-00d047a645c5	0ecac493-bf37-47cf-ad56-63d23429a152	1065ee0c-49e9-4fc8-bffc-90eb6d7a3061	10b68ed4-0b97-4864-927f-f342ca909719	10c2c80c-a7ad-4c97-b56e-ec1e8a095dd1	111b1cfd-b037-4543-8d88-1b5ab660b09b	11253d05-4cab-4f16-ae15-eec1c52ebf35	11d4f8ac-5198-40ce-ac50-2c6a8ec4680e	11f7c3ed-b140-4e63-8326-e7e5d6dbf9c5	122eda73-a90d-47a5-80b3-1eb79bb8203a	13714f36-4bb6-45dd-8091-f0674b262700	1378b822-0b0c-4b2e-9888-88cda6ea379c	13802a19-9ff3-4bed-b473-db3e987d7a8d	13a8013f-a645-41a6-a6e5-89c99bb6e489	13e23253-9f96-464a-81f5-d6e47be730cc	149c8f08-0fc8-482b-9e5d-7dd329acd8e9	150e2931-c397-4e00-ba52-86c09b586373	15ef55a2-b676-440a-bfd7-cba850e420f0	167fddce-8fdb-4882-b71a-055a9cc33dc2	1689e625-093f-4705-b13f-0ee9b637c7ae
RP1L1	144.50445252727957	131.14887746143233	101.94606797943058	145.5691709519629	117.01630502947448	123.60454032359212	122.68769597391196	173.50645930013798	130.7708516242318	155.56340147999498	161.56616079267528	155.05355575065846	96.66812993854258	176.48451022199924	112.11990467828923	166.85814624357207	160.49880847861533	189.66850620845352	135.15615201304402	165.91220368744513	85.98557632008027	127.45779505832184	234.15928759563528	112.81324470086543	115.25548726953468	104.21936535808354	109.14687068857394	140.133952088298	123.29800576947197	160.66449266273673	120.74815000627116	112.57381161419792	113.65157406246081	164.9352815753167	99.19754170324846	181.84535306659978	149.65859776746518	130.78891257995735	120.40988335632761	150.32936159538443	236.74965508591495	195.29298883732596	114.93465445879845	155.84322087043773	184.93039006647436	158.44650696099336	110.70262134704627	81.90480371252978	157.42756804214224
SOX11	3.4322743433880034	4.280651450854456	2.1235233398325497	3.543296249569905	3.180869365752953	2.287074205757541	1.9740795962839774	4.679091638949421	3.315059066406698	3.366326413579539	2.735176052299576	4.2212409680009175	1.5656611996788623	3.1377451542608097	3.469893336391788	3.1551783461406124	4.197614405321711	2.400848721183622	3.1627480215621055	3.361738731505907	1.497304736781741	2.7410253469434567	3.908246358527354	2.0362426883816953	2.1931414152999196	1.8239477004243605	1.7006537446954926	4.261268494093359	2.715793095538479	5.0348663837596055	2.7437779561876363	1.7905723133386857	2.297969950682418	3.184998279619222	1.473563482050694	3.0271820162862713	3.79401307489391	3.294299805023512	3.3226287418281912	3.9191421034522307	4.821997935543067	2.948044500516114	2.960087165959399	4.2579424245899755	3.64204610620484	3.0276407844936344	2.190962266314944	1.4851473792866154	2.964789540084872
LAMA1	72.23765144454799	89.3216319768044	58.88226157191674	108.48721134928032	61.588588588588586	72.52946049497774	77.27140934037486	103.71875323599461	90.08615512063788	109.1971626799213	82.11152531842187	61.74039556798178	61.57999378689034	105.0464947706327	66.98736667702185	92.79320700010355	81.53878015946981	134.5199337268303	67.82075178626903	128.86735010872943	47.54343999171586	69.90711401056228	103.58227192709951	65.71730351040696	64.46163404784095	67.43139691415554	52.963342652997824	77.20399710054882	82.50067308687998	95.22553588070829	82.62566014290152	83.18235476856167	57.401884643263955	94.12177694936315	60.777984881433156	114.74691933312623	110.0648234441338	74.18939629284456	84.07000103551827	75.79683131407269	137.30879155017087	130.76711193952573	56.42725484104795	94.68302785544165	129.8999689344517	112.1506679092886	64.88640364502433	53.27068447758103	70.15222118670394
GPR112	42.42714731648374	114.61967576276307	115.01006947940792	172.0641425838284	116.66740509515658	79.95307622595912	152.06786829120935	137.79347497734366	160.73235323733763	96.68683919041385	129.8140167153358	72.30359480414863	124.30862954385259	92.97754506092035	56.17893464907864	123.44235223038969	141.27560165139462	104.42845634880676	59.12838586245091	198.95498942704663	95.11287886416272	115.2307924680294	83.78008256973115	64.81864867586346	109.15688248917532	127.53468935656026	99.54254355049844	62.04964253348102	149.2119625415366	127.78330480314168	131.54657134226161	72.70355452623099	51.59691873930118	167.80324237236934	170.82197160406807	172.142483133622	83.06988218709093	113.55160608196556	77.07109052461988	100.40872016916725	237.57104017722284	122.95015607693082	42.44235223038969	187.92890947538012	222.54556439432082	196.8507703151747	122.7488671835666	102.7581311046219	95.34407411136844
MYH4	104.09208776595744	113.76662234042553	92.87632978723404	151.1677194148936	104.96609042553192	124.46642287234043	129.15641622340425	141.90226063829786	150.08111702127658	172.2827460106383	134.93168218085106	75.08277925531915	121.19730718085107	163.91206781914894	110.59840425531915	125.63513962765957	129.86968085106383	170.94049202127658	106.13397606382979	178.40126329787233	75.99650930851064	147.5531914893617	123.78341090425532	104.80136303191489	92.57563164893617	116.83377659574468	87.5126329787234	86.63796542553192	119.41788563829788	129.38231382978722	120.0360704787234	124.66622340425532	89.51462765957447	143.46575797872342	138.9669215425532	179.8341090425532	152.3236369680851	121.63979388297872	134.0093085106383	107.96110372340425	214.78407579787233	213.84507978723406	82.44015957446808	173.66572473404256	199.81299867021278	244.97672872340425	101.84773936170212	84.2764295212766	170.07579787234042
DSCAM	58.911716557530404	75.76040692235735	48.83524321796071	89.72696445275959	54.4449251637044	60.262160898035546	60.95346117867165	89.38973339569691	70.161131898971	87.9982460243218	66.80028063610851	59.846234798877454	50.257015902712816	86.81255846585594	53.83384003741815	70.56431244153414	69.18323199251637	88.73491580916745	56.39534611786716	108.0753040224509	40.68580449017774	53.559635173058936	57.87780636108513	54.67270813844715	57.19644527595884	53.72252104770814	47.16124883068288	67.49614125350796	64.89008419083255	84.80063143124416	71.18966323666979	54.34670252572498	47.21819457436857	78.78250701590271	51.14674929840973	93.60804490177736	90.11985500467726	61.1238306828812	68.82214686623013	64.408208606174	115.95392890551918	102.783208606174	43.79747427502338	78.79221234798878	103.76145930776427	87.97415809167447	53.37347988774555	42.103835360149674	99.45474742750234
LRP1	75.03906826877895	119.07068537289388	54.139692555548095	124.02376317379338	61.19634825803853	65.92568973618849	63.694905014432436	132.818151305632	72.54480767939853	104.30663892058804	77.9834194804323	110.0956568436598	69.00818956836947	103.79653621534537	58.72356850372558	99.02148083506746	82.4621735919984	106.87708934684836	74.01483520171847	144.7898905819964	46.20004027656575	93.81875545411827	122.209236759079	61.44901658051957	70.40477948580251	52.45351413036182	59.45331274753306	127.24367322279653	65.8792374303551	126.78733973283211	105.26569107874069	55.934080687386725	54.880042961670135	101.93602738806472	78.74068604416996	103.88192253473854	123.89863730952541	67.56387192052091	76.94643216755051	88.45901859434785	143.03020742431363	110.13492649526751	68.0729005840102	80.8911190172518	121.73967913002618	94.44492179633484	59.85507149090421	46.11639927502182	124.30536349600591
EYS	4.609028236849561	10.124468788365284	11.190197374634055	16.81782982340164	10.466616299933893	14.8242515818302	15.894324298800642	12.33279818679762	16.205401832089905	20.26725847577675	10.822551704599112	6.070450467466238	11.452733969213334	16.335631315516103	6.800358862971008	12.231466616299933	12.702332609311549	9.410331476060062	9.982623477193314	20.787137595618095	9.367834545282841	12.362262725469828	8.656530361696099	12.471149305883465	8.790159599584474	13.250731891585607	8.729152894513174	5.883180659174615	14.840683728397394	12.622249504202474	12.181225800358863	8.413542355274341	9.034375295117576	14.801303239210501	11.964585891018983	17.793276041174803	17.82585702143734	9.090187930871659	17.337708943242987	9.036264047596562	23.012654641609217	23.510246482198507	6.947492681084144	16.064784210029277	24.556615355557653	22.58164132590424	12.672868070639343	9.530078383227877	18.92237227311361
SDK1	56.02846975088968	72.1215735308262	42.29825911320573	77.55419832644031	47.23477926324902	52.5366932769068	51.42637299220929	84.41108011926518	58.413388477445416	76.1593728960277	58.36125805520823	65.50081754352217	54.82619986534577	77.44589785515052	46.219486390304894	71.38963162450708	61.15639126671155	85.85476579782629	53.518611137828216	93.24487833028758	33.493026834663844	85.56516302779647	87.35856497066462	47.84851399442147	48.872751755314034	41.35240934885063	43.89208425507358	73.42896989516207	54.290083677984036	79.33384630181783	70.21102241031066	47.75887275175531	42.44743676060402	71.83860729056458	77.81927479080504	83.2617101086852	82.697605078388	54.63008560161585	59.87111666826969	61.27902279503703	107.91872655573724	87.40886794267577	48.15437145330384	66.57112628642878	87.25718957391555	74.93748196595172	46.77705107242474	36.09291141675483	83.83225930556891
IDH1	39.36649874055416	40.9664147774979	33.0600335852225	56.80352644836272	35.20361041141898	44.95214105793451	45.435348446683456	52.4575986565911	53.76364399664148	65.49328295549958	47.86020151133501	25.30352644836272	40.005037783375315	61.333333333333336	40.25986565910999	53.601175482787575	46.35600335852225	92.81360201511335	37.200671704450045	71.61838790931989	26.84844668345928	40.03190596137699	111.50335852225021	39.071368597816964	33.41057934508816	42.56633081444165	33.5671704450042	34.64189756507137	51.49538203190596	47.95130142737196	45.72376154492024	56.24223341729639	33.27665827036104	53.54659949622166	42.054995801847184	60.273719563392106	59.752728799328295	43.054995801847184	53.530646515533164	36.12594458438287	81.56297229219143	78.00671704450042	27.505037783375315	53.75650713685978	81.74475230898405	67.20696893366919	37.63350125944584	31.69311502938707	70.47691015952981
NPAP1	50.44884400744087	53.537470103640715	40.76454956152006	67.3656656922668	45.46864204092479	53.58623438745682	52.16529364868456	65.51873505182036	55.18363008238108	68.20821153335105	57.54398086633005	47.71844273186287	41.20967313313845	72.65333510496944	45.28275312250864	67.03653999468509	56.92120648418815	74.12529896359288	48.489370183364336	72.04996013818761	36.50823810789264	65.89277172468775	93.99574807334574	43.320356098857296	51.6308796173266	44.96784480467712	38.901009832580385	51.7350518203561	49.07759766144034	58.51514748870582	52.7208344406059	45.21498804145629	40.899813978208876	68.77013021525379	42.54384799362211	70.85410576667553	60.16941270263088	53.5519532288068	52.6894764815307	53.20754716981132	95.79736912038267	84.1779165559394	40.284746213127825	65.36619718309859	77.95947382407654	67.02750465054478	44.10802551155992	35.794844538931706	68.25152803614138
HYDIN	13.104206241519675	18.593758480325643	14.799185888738128	24.633107191316146	15.68955223880597	19.94789687924016	20.78181818181818	22.308005427408414	24.215468113975575	28.908005427408412	21.932428765264586	10.08493894165536	19.375033921302578	26.40244233378562	15.486024423337856	17.19810040705563	21.93405698778833	19.1359565807327	18.452917232021708	30.9842605156038	12.45291723202171	19.986431478968793	12.635820895522388	16.799457259158753	14.970963364993215	16.724016282225236	14.33921302578019	10.637720488466757	23.315875169606514	20.99864314789688	18.77069199457259	13.849932157394845	14.7280868385346	24.413025780189958	16.315332428765263	27.96472184531886	27.26540027137042	17.720488466757125	22.916689280868386	14.750610583446404	21.114789687924016	33.1359565807327	10.740027137042063	27.22225237449118	35.06974219810041	29.99592944369064	16.639620081411127	14.045590230664857	29.392401628222522
HERC2	72.68461889548152	84.62828454065333	56.00339049357762	101.12544826237205	61.266675360239944	66.45334811240791	70.67170893916672	97.3832561778705	80.33050792201865	100.33142074721262	78.71552454847753	69.4410901740888	55.61433135554541	97.83927756406077	63.4995761883028	89.88935254613027	76.4417421920845	118.79702679793962	65.01493121210146	118.3299863076221	44.705548673143376	86.37393232053205	132.11182108626198	61.98917650127144	61.41468344526309	60.89235182891048	51.530742648497096	80.24157266740562	73.49018712916477	93.51463780400339	80.37223707374324	75.80498141748713	52.552976462150355	88.03397013757579	55.49696811632001	107.69316033122514	98.8183477863989	70.32581339244963	77.58935906631024	72.7349546847493	130.00247766838365	121.14376996805112	56.827802047336505	86.2237725761231	119.30638325617787	101.24326791419443	59.27756406076808	50.39570972158832	107.7944839277564
CCDC168	0.0035404826236839653	0.044302618093729616	0.017702413118419826	0.12745737445262276	0.017702413118419826	0.014161930494735861	0.03540482623683965	0.021242895742103793	0.04956675673157551	0.06461380788223237	0.015932171806577845	0.0051709680424857915	0.012065592099133514	0.010621447871051896	0.0035404826236839653	0	0.03186434361315569	0.018960216155781237	0.009363644833690487	0.19216435293021522	0.0035404826236839653	0.022454113481785148	0.02548215783098854	0.024783378365787756	0	0.0035404826236839653	0.0	0.05040529208981646	0.014161930494735861	0.009084133047610174	0.020823628062983324	0.022640454672505358	0.0	0.08851206559209913	0.021242895742103793	0.08403987701481412	0.7243547936271313	0.0035404826236839653	1.0960588838162675	0.0610733252585484	0.07789061772104723	0.028323860989471723	0.013509736327215131	0.0035404826236839653	0.028323860989471723	0.12987980993198547	0.007080965247367931	0.017702413118419826	0.010621447871051896
SPHKAP	69.71252204585538	83.04952968841857	70.12786596119929	103.25455614344503	70.39638447971781	88.57554379776602	91.25146972369194	97.80070546737214	115.52689594356261	108.29203409758965	88.46281599059377	63.71546149323927	103.49088771310994	109.72780717225162	71.15182245737802	88.19003527336861	82.18371546149324	153.23280423280423	72.17871840094062	122.5867136978248	59.63771310993533	69.03850676072898	97.05011757789535	78.80878894767784	76.67342739564961	72.90770135214579	59.075984714873606	63.28057025279247	113.98824221046443	89.20502645502646	83.75852439741328	76.8453850676073	60.71384479717813	105.16696061140506	100.13771310993533	125.41916519694297	102.23574368018812	78.99559082892416	87.06231628453851	76.6632863021752	147.6575543797766	149.14197530864197	62.10111699000588	143.13800705467372	127.8668430335097	114.61302175191064	75.75	61.04218106995885	65.93694885361552
ASXL3	34.820874471086036	39.18247531734838	37.96429830747532	59.75	43.42930183356841	51.03808180535966	50.523977433004234	45.976287023977434	58.47055712270804	62.55650564174894	48.17180888575459	31.186177715091677	39.107369534555716	61.881964033850494	40.57960155148096	50.581011988716504	52.69296544428773	43.64959449929478	44.705659379407614	63.622972496473906	31.895539492242595	37.512165021156555	55.821932299012694	42.23474964739069	42.44790197461213	40.80782792665726	32.610014104372354	33.03129407616361	54.77812059238364	43.3453808180536	46.33929830747532	41.4103490832158	38.8330394922426	58.21403385049366	39.436794781382225	65.13390338504936	53.69728490832158	50.030853314527505	49.83586036671368	40.287023977433	86.03270451339915	82.02203808180536	31.229284203102964	68.77926657263751	72.56893511988717	62.11292313117066	42.247355430183354	33.75996121297602	60.104372355430186
FBN2	52.23472871002515	84.64867049946102	60.35528206970895	106.81916996047431	58.791771469637084	71.86435501257635	75.04743083003953	100.55326985267696	83.16313330937837	111.5996227093065	76.4396334890406	54.43882500898311	74.42373338124327	96.57599712540424	59.638429752066116	72.02407473948976	78.8804347826087	83.83408192597916	64.57087675170679	125.76284584980237	45.21173194394538	69.98562702120014	52.18307581746317	64.1592705713259	59.95337765001796	64.31746316924182	52.02497305066475	58.78575278476464	75.52362558390226	91.38178224937118	85.050035932447	54.291501976284586	53.78853754940712	88.29518505210204	85.5898311174991	109.09387351778656	105.77739849083723	66.06683435141933	85.30722242184693	66.85312612288897	136.18316564858065	128.18514193316565	51.94214876033058	90.51347466762486	129.71676248652534	112.35932446999641	64.01554078332734	51.60609054976644	116.87585339561625
PLXNA4	38.90533874945597	51.02763673291745	27.51182358914841	56.890178441897575	33.48382416944727	34.709560423618164	33.39982591034383	60.54374002611345	41.3106049615552	52.28521688669665	40.01182358914841	42.226679239808504	34.80545480922675	51.55360510662992	31.06230958943856	46.488321485565066	42.35782678079211	56.96699550268388	34.91339039605397	66.73835775424344	22.799724358044394	57.003626867836935	44.87813724067895	30.288335993036412	35.58254751196866	29.211301320179892	27.587407514870158	47.95132743362832	17.68656608153199	54.361598723342524	46.884738140142176	28.98911939648919	27.922602640359784	48.287683156825764	52.03169882489482	54.43377339329755	57.74031626287538	35.872406789496594	40.847236326708256	39.57348034237632	70.27404613375889	56.50384447990715	29.12984186856231	47.46670535325693	60.49608298273611	50.42405338749456	30.423328013927172	23.424270999564776	62.646452923255474
PAPPA2	51.932824269941186	108.219172428026	49.61025693942833	90.50572696316169	55.78412960478795	63.29831802703539	62.63760189866887	89.56062325869364	69.1026725828088	89.56753688989784	66.74202868641007	58.69693530079455	48.737901145392634	86.19801878031163	52.87555463832422	65.12970797647301	66.76328552264988	69.05396759880301	55.990713032710765	104.95893096687648	41.379940150655244	65.47126199566608	35.46641213497059	54.193375296667014	59.915282220617065	53.756991022598285	46.7966154163657	52.49726550407595	63.38809204416469	79.9179651222784	71.98173563099783	35.86110824476318	46.56444123413476	79.90145495820865	48.46166546280054	96.47291301207306	88.69177587452275	61.1210401403364	65.66979671860489	61.99731709833866	115.8344856052007	103.92952223712723	48.140233206067485	79.29099164172943	99.49623361882159	85.78072438344856	54.91827468785471	43.780827571973994	96.56536993086368
SETD1B	0.42040317654245574	1.4164935858277337	0.25436774587660355	0.7230299328039096	0.3887599266951741	0.4232131948686622	0.35797189981673794	1.1665241295051925	0.5430665852168601	0.7262064752596212	0.21991447770311545	0.5302382406841784	0.36579108124618204	0.47367135003054367	0.25253512522907756	0.4333536957849725	0.5711667684789249	0.43872938301771536	0.4988393402565669	0.9832620647525963	0.15406230910201588	0.430421502748931	0.3821624923640806	0.2480146609651802	0.2845448992058644	0.16542455711667683	0.33781307269395233	0.9742211362248014	0.5252290775809407	1.1110568112400734	0.6535125229077581	0.20745265729993892	0.36530238240684176	0.6327428222357971	0.2746487477092242	0.5279169211973122	1.224801466096518	0.2638973732437385	1.7043372021991448	0.7787416004886989	1.1578497251069029	0.6086744043982896	0.24605986560781917	0.48466707391569946	0.5970678069639584	0.5813072693952351	0.25534514355528404	0.20207697006719608	0.6520464263897373
HRNR	90.10755481658526	140.35020263950952	71.31289618622051	94.98867297100696	75.08583601787385	105.136236101008	97.5636495895251	132.49818144029928	107.75589732931519	111.92912813052062	93.53164293879247	94.36662163566456	55.10360594409228	128.95292528317572	75.96840902005611	113.68783123765978	94.43811701132702	89.56333783643355	79.12283071807128	145.48893276524993	52.58256261041255	100.40974747999584	96.4653434479892	73.43021926634106	80.22383871973398	74.31019432609374	60.22539748519173	92.11410163150785	105.69126052166683	107.23443832484672	104.61675153278604	82.23152862932558	66.94845682219682	100.59461706328588	57.007689909591605	133.2608334199314	112.27278395510756	80.31850774186844	94.78956666320275	94.95895250961239	151.82302816169593	159.6163358619973	68.71734386365998	102.9280889535488	135.30520627662892	107.05996051127507	67.74602514808272	52.74342720565312	127.36558245869271
TPTE	112.33581395348837	99.6246511627907	106.44651162790697	160.12837209302324	119.93023255813954	154.70232558139534	87.30093023255814	118.98697674418605	151.67488372093024	189.0139534883721	114.89767441860465	32.44279069767442	117.58046511627907	160.83255813953488	87.73581395348837	150.80418604651163	106.92279069767442	210.7367441860465	97.3460465116279	200.04418604651164	73.49813953488372	91.35209302325582	111.45627906976745	85.44279069767443	60.64511627906977	103.89953488372093	100.59627906976745	73.57255813953488	160.06046511627906	98.54883720930232	90.06325581395349	110.71627906976744	68.9906976744186	89.31302325581396	101.8893023255814	153.94930232558139	108.60372093023256	125.31813953488373	111.3093023255814	106.84790697674418	193.77767441860465	208.00697674418603	60.95813953488372	128.29162790697674	214.07767441860466	224.8218604651163	86.8167441860465	83.08976744186046	163.28790697674418
TENM3	47.20025697503671	51.31305066079295	35.99623715124817	67.92336637298091	43.536527165932455	47.43915198237885	46.99284140969163	59.73430616740088	61.84875183553598	69.72485315712188	48.3582966226138	35.39445668135095	48.80084434654919	60.95548825256975	44.710903083700444	49.80001835535977	54.390785609397945	69.06470264317181	44.55791116005874	75.47723935389133	29.32975403817915	49.27459618208517	69.70117474302496	39.81415198237885	37.93667400881057	40.277808370044056	34.473201174743025	41.64610866372981	57.263032305433185	53.80387298091043	54.71861233480176	43.79368575624082	37.93649045521292	54.5999449339207	40.05332232011747	66.55222099853157	64.55800293685756	52.199063876651984	51.974210719530106	43.69603524229075	86.06929148311306	79.02331130690162	31.66042584434655	68.94199706314244	79.27707415565345	68.31672173274596	38.19273127753304	32.71567547723935	69.23228707782673
ARID1A	75.61676576891688	101.27725311880612	57.2939256150169	112.22805176635187	64.34767401189227	70.96933659787804	70.02145272239711	116.24285880844118	80.77101550658739	103.69150052465898	80.27981811822316	86.90066456803078	57.93820683222572	100.67342893785705	62.74536551241693	94.89168707007111	80.8107729975516	111.82324822198905	72.50460533986242	128.23656290078117	49.641016672496214	93.06237612218725	96.91418911041157	63.527923516381016	72.13559519645564	57.216859041622946	57.84085344526058	102.05433135128833	72.65757257782441	111.80424390812638	95.01935408651043	62.27865220939722	56.25556721464382	99.16649178034278	57.483152617465315	107.80167890870933	110.32692083479071	74.74011892270025	77.49947534102833	85.69324938789786	148.89028797948	119.45400489681707	61.18841086627026	89.43231899265477	121.13093156115191	99.5033228401539	62.97038591582138	47.6993121137927	115.27783607321908
[truncated: 450 more columns]
