# Supplementary material for: Whole-exome sequencing capture kit biases yield false negative mutation calls in TCGA cohorts
Source: PLoS One. 2018 Oct 3;13(10):e0204912. doi: 10.1371/journal.pone.0204912 (PMC6169918; doi:10.1371/journal.pone.0204912)
Supplement: S2 Data — (ZIP) [file pone.0204912.s008.zip › S3/gene_coverage/ACC_depth.csv]

	cb4a2233-e962-4e43-b1d1-e12e3c142476	cc65b98a-4a03-475e-bb24-b1522a704cfc	2b80c374-ee8a-4579-9877-7c45473930c6	deefee3e-2187-46f6-9f33-25fcfcec1aba	f2fd106c-a95a-4ad2-93b8-20532aad1204	5502e3cb-12af-4ff1-b434-6e15875620a8	e358e0f0-b723-4226-ac1d-dc85976d1fba	e2cc0560-76e6-4b29-8374-b3c1eeec01d7	c23cb72f-8c63-447d-8ecd-3430df7f2c97	7d452550-193e-47b9-82bd-0a76117c262f	00b5a621-d71e-4cb3-acf6-c42ba85b85c1	de7e444e-2690-494c-a1b6-c3ad09b998e2	b7d579fd-d259-436c-883d-eb9f06582f66	7111cd1e-47eb-4cc6-a45f-4f63ce0294d7	d0f86a38-5296-406a-bf7d-1ac9ff2628af	3e36e98d-cebc-4eff-9869-523e70e51263	5a81f5fd-5465-4530-926f-637b3666ab18	7476fe12-575e-4775-a03a-b0ee0c1e6eb3	d0d79284-6c8d-4194-bcc6-7c20a6b36bb1	997a5811-80c8-4e85-912e-dc0da3fcf9dd	25ea7523-52c8-41a7-a0ca-4806c00f028f	4ebe4df6-3385-4d5c-a4cc-15d194b8b1d1	56a11498-9313-4baa-bd86-581766c17c87	f2c324d9-a27a-4e65-8eb7-d4d51e4725de	fa866fe4-0c88-4ade-9967-112988929ad8	e613857b-fb61-4b14-be52-b3ba981a9ac0	1a847980-8cbf-4a7b-b253-6392adbf98e2	f1e17af6-aa72-46ba-9430-0316517b3da5	1b97ead7-9b86-49ca-8b06-79c293ca0770	f75c9cbc-967d-482c-9600-d88a316eecaf	346b24c9-44aa-4ac5-a48b-4ac07d662d52	92de55a2-f186-4bfd-a508-70894b25009c	43b324bd-6fb8-4bda-9436-1b33293af4b2	fa88346c-a346-4e22-8ab9-f86f40d9771b	459242d3-99b3-4ed3-9e0f-0a7399cd5829	e05db568-fa92-444b-9efe-e94ad954817a	a684053b-55e2-48ee-9d3f-e840205c167c	1cd01a24-cd9f-40ec-850a-c63c7436cfcb	4a254c3a-def9-4c66-a9ac-2482bc54c1e9	c3640a8e-94b9-4e9c-a669-810bf976bc7d	bd7304ec-028e-4049-b72c-3dfcaa7cfc8d	9fda3edd-7fab-462e-a2b0-c123ddda4e1d	cb718e31-b1ee-4533-aad2-10a4f8e3fc5f	d95c7c17-23eb-4c6d-aeb9-529095ff3906	83073f91-7c73-41e9-ad3d-1c2d18a6875f	cefbd8db-76b5-4a0b-ac84-d00baea742c7	50fc8d3a-11f1-467c-a51c-b030ba56e454	ae45b759-0ac5-4567-9186-d77e3d5fd31b	eb7f86a2-a689-4fb2-a616-70f8c4b60761
XIST	0.29587548638132294	0.1967833981841764	0.5126848249027237	0.2219455252918288	0.4528664072632944	0.49136186770428014	0.34557717250324255	1.3154345006485084	0.41488975356679636	0.4343450064850843	0.3245654993514916	0.6366796368352788	0.3195330739299611	0.3033981841763943	0.4056549935149157	0.34230869001297015	0.39792477302204926	0.20108949416342412	0.32492866407263293	0.7595849546044099	0.4412970168612192	0.6561348897535668	0.22588845654993514	0.395538261997406	0.4840466926070039	0.28907911802853437	0.4637613488975357	0.2653177691309987	0.3166277561608301	0.5566796368352789	0.31413748378728923	0.6781841763942932	0.22770428015564204	0.21333333333333335	0.26474708171206224	0.4048249027237354	0.33686121919584955	0.5768612191958495	0.4054993514915694	0.6002594033722438	0.35424124513618677	0.2976913099870298	0.5338002594033723	0.30666666666666664	0.4549935149156939	0.3116990920881971	0.14438391699092087	0.23652399481193256	0.28264591439688713
SACS	73.02412560633138	47.05737809548123	79.32863160582077	84.42992085779933	54.997064079652795	46.74623436303293	50.78491192238958	36.883392902731686	75.4970640796528	69.72504467704876	53.92717641051826	59.41377329588971	72.2885499106459	73.05616543272913	88.62113862649987	72.68509063058463	72.33233341843247	47.4793847332142	116.26442430431453	91.14066887924432	39.607799336226705	39.52470002552974	96.9412815930559	93.51825376563697	62.66613479703855	59.276933877967835	58.693706918560125	49.30578248659688	81.4742149604289	59.39232831248405	81.99023487362777	63.484682154710235	69.08354608118458	39.497191728363546	37.667028338013786	80.3258871585397	66.09094970640797	52.71132244064335	40.73921368394179	82.49948940515701	70.32671687515956	58.68317589992341	64.20002552974215	71.99431963237171	65.4145391881542	44.539571100331884	56.0095736533061	91.29014551953026	58.50874393668624
FCGBP	144.68483616172676	174.8091811996559	154.00805505591617	158.13396418237272	80.13490263548917	202.0771877688277	232.671385000391	255.47274575740988	244.99515132556502	170.56932822397746	146.64244936263393	163.55611167592085	159.68452334402127	164.1257527176038	224.76640337843122	176.5329631657152	121.83045280362869	197.57120513021036	125.02651130053961	216.0395714397435	242.00500508328773	206.33893798388988	192.1830765621334	239.30671776022524	112.78978650191601	212.8004223039024	151.57793071087823	153.0986939860796	135.74458434347383	204.11644639086572	252.01180886838196	215.74075232658168	255.4158911394385	126.08375694064284	246.33839055290528	193.7969813091421	153.82482208493002	208.8587628059748	176.31563306483147	93.84984750136857	141.62469695784782	236.36083522327363	132.7993274419332	135.1870649878783	296.3487135371862	162.61632908422618	120.1409243763197	167.7305857511535	211.7685931023696
NBEA	88.27565428545732	80.05594028239949	97.4766615702851	99.66786581527116	58.04595737026711	49.78379350661031	72.80816620199658	45.68387444914111	91.99703210720388	81.48151812213328	64.92067631981293	73.93029948736397	88.61714182930119	95.73315945678569	74.64466228977426	97.42117096861229	90.53179242737656	58.85790089036784	142.48196780285997	111.1854483316845	44.96132745750517	53.690529723896034	123.76967353179242	127.03336630991996	75.84360104325928	77.7050993794406	72.48340678118535	58.63162154870042	101.60473064124471	72.5472614443745	106.46038312797913	77.67910783343825	80.38096951164673	53.45939383038043	54.46622897742603	102.52091015379081	82.25038222861768	64.01142189045777	44.18859609677129	95.75744221602662	83.01627844230596	78.97158017807357	77.35722636927781	83.85565248673441	87.6706538357766	56.40012591060347	67.46452019066463	112.34274664987859	70.70321072038853
MYH1	122.31391102257636	98.45302124833998	150.3972443559097	144.37749003984064	98.0121181938911	117.64724435590969	105.84644754316069	127.94173306772909	132.0894754316069	122.99983399734396	136.32138114209826	169.10590969455512	90.96962151394422	134.63579017264277	155.75498007968127	136.75996015936255	131.3371513944223	88.0207503320053	111.48406374501992	84.85590969455511	112.73954183266932	109.40454847277556	93.49153386454184	173.30893094289507	104.59163346613546	111.85358565737052	109.43542496679947	82.75464807436919	81.15986055776892	102.49584993359893	151.6465803452855	109.51294820717132	119.68857901726427	123.38197211155378	150.8057768924303	91.67015272244356	120.13031208499336	93.4269588313413	108.175796812749	141.74385790172641	122.64641434262948	113.41816069057104	108.8363213811421	152.05677290836653	128.38446215139442	129.88346613545818	92.27805444887119	161.3394754316069	105.58698539176626
TRRAP	145.122239872915	143.23129467831612	120.13931691818904	121.27092930897538	79.45782366957903	130.0914217633042	174.51119936457505	157.6395552025417	153.98093725178714	119.11040508339953	116.13391580619539	143.0891977760127	83.68339952343129	147.9789515488483	122.74670373312152	142.57100873709294	108.02787926926132	147.1559968228753	178.37966640190626	134.70810166799046	171.8142176330421	130.50166799046863	149.60706910246228	144.5277204130262	91.30524225575854	139.59753772835583	101.92652899126291	144.2931691818904	123.81239078633837	137.48951548848294	215.83796664019061	167.71938046068308	139.3945194598888	145.76806989674344	149.95011914217633	148.06910246227164	104.67696584590945	83.76417791898332	117.80262112787926	112.85472597299444	175.6493248610008	179.00238284352662	155.48610007942813	155.7183478951549	226.16227164416205	131.7479745830024	106.49475774424147	138.15980937251788	167.5254964257347
MALAT1	0.8340606338998622	0.36219568213137343	0.5296279283417548	0.19315571887919156	0.20555810748736794	0.25	0.2594166283876895	2.322921451538815	0.6495176848874598	0.45946256316031236	0.8910197519522278	0.36564079007808914	0.22278364722094626	0.24437299035369775	0.27836472209462565	0.347955902618282	0.20877354157096922	0.13263665594855306	0.21221864951768488	0.4871382636655949	0.3811437758383096	0.3687413872301332	0.25367478180983005	0.5043638033991732	0.20877354157096922	0.3015617822691778	0.2990353697749196	0.1804088194763436	0.46394120349104273	0.20808451998162608	0.4407441433164906	0.23197060174552137	0.3477262287551677	0.3004134129536059	0.2881258612769867	0.27836472209462565	0.20659163987138263	0.9253559944878272	0.695911805236564	0.6383785025264125	0.20647680293982545	0.18902158934313276	0.35404225999081307	0.5056270096463023	0.422140560404226	0.6560633899862196	0.23197060174552137	0.29650895728066146	0.33876894809370695
FBXW7	108.52753215434083	47.97427652733119	76.41519292604502	68.34284565916398	48.592845659163984	104.37922025723472	99.25180868167203	76.7907958199357	65.76668006430869	61.089630225080384	67.85510450160771	84.30908360128618	46.059485530546624	71.65956591639872	71.63585209003216	70.65675241157557	64.73110932475885	43.58842443729903	56.592443729903536	77.21181672025723	53.593448553054664	90.45819935691318	86.29159967845659	90.9431270096463	52.471663987138264	106.74557877813506	50.22789389067524	54.527130225080384	70.53999196141478	67.7972266881029	72.70076366559485	103.61696141479099	83.51165594855306	49.379019292604504	99.8846463022508	73.8100884244373	59.51889067524116	64.92323151125402	52.086012861736336	67.66760450160771	102.41398713826366	60.98331993569132	83.01647909967846	62.036374598070736	119.29300643086816	73.47347266881029	67.1754421221865	80.61515273311898	53.116961414791
IDH1	55.381192275398824	74.54995801847187	58.71746431570109	65.24643157010915	48.62468513853904	52.83963056255248	52.79135180520571	58.24811083123426	67.0600335852225	69.38287153652394	82.04743912678421	49.21536523929471	62.48530646515533	42.916456759026026	82.38455079764904	78.38371116708649	64.316120906801	42.8975650713686	55.58984047019312	108.41729638958859	50.078925272879935	53.817800167926116	46.23257766582704	81.90134340890009	46.306045340050375	51.63727959697733	52.0247691015953	38.86272040302267	66.67044500419816	44.946263643996645	73.70822837951302	52.11251049538203	56.01637279596977	68.7384550797649	64.32535684298908	42.357682619647356	53.87615449202351	82.49790092359362	90.9294710327456	64.70528967254408	57.644416456759025	52.52434928631402	52.15827036104114	69.50965575146935	60.40722082283795	69.14063811922755	45.69353484466835	72.09109991603694	50.65701091519731
PTEN	27.137144123185998	23.71164284923009	24.328791403567077	26.48033676747535	20.07843137254902	21.136479450537276	27.912595546693254	22.537166278940955	29.121191979616704	23.725490196078432	31.357704663786418	27.46582474797829	28.141021380303535	27.309737454303754	29.66788523318932	22.692699678741555	20.66378641852221	14.9297662567852	18.31261770244821	26.89431704885344	34.21302758391492	19.592666445109117	30.31715963221447	28.692699678741555	18.277611609615597	24.84623906059599	19.604298216461725	24.309405117979395	23.52365126841697	17.716074000221557	25.766256785199957	25.02858092389498	29.248144455522322	22.27417746759721	21.175695136811786	25.487648166611276	20.6212473690041	28.234407887448764	36.65093608064695	25.17624903068572	20.0125180015509	18.024482109227872	18.795945496842805	22.842361803478454	38.31073446327684	20.435249806137143	16.394372438240833	27.052287581699346	31.789520327905173
DNAH2	70.69047141424272	98.45429622199933	125.42975593447008	121.33259779338015	46.5506519558676	84.66145101972585	108.70137077900368	119.03624205951186	158.613172851889	120.45997993981946	112.43490471414243	143.52972250083585	86.38635907723169	117.41083249749248	104.31320628552324	128.90745570043464	111.52397191574724	84.60274155800735	100.41437646272149	75.49983283182883	101.81798729521898	103.05055165496489	79.85369441658308	148.10190571715145	94.32805081912404	101.98241390839185	106.68304914744233	71.06740220661986	68.75934470076898	85.67442326980942	148.17666332330325	103.17405549983283	101.45021731862253	120.38508859913073	162.06914075560013	86.76074891340689	105.26211969241056	87.36703443664327	80.68278167836844	77.6486125041792	96.54750919424941	106.86258776328987	91.32624540287529	129.39144098963558	125.38475426278836	119.37673019057172	75.96034770979605	139.24112337011033	96.13259779338014
RNF213	63.25675611493707	105.81177867489907	89.74984564236523	48.75801472334362	55.62664450249347	71.75336024697222	71.14713844692471	89.7115174542864	89.52643077653764	89.11778674899074	85.97364046544763	104.62916171930658	90.33127523153645	82.23733080028497	120.8301116124436	91.07095701733554	80.11142246497269	59.36181429589171	72.82445974827831	134.19672286867728	72.91090002374733	120.43524103538351	59.59278081215863	146.3431963904061	69.71564948943244	71.01966278793635	76.61686060318215	89.00636428401805	48.94538114462123	63.72866302540964	104.86516266919972	71.80940394205652	74.78114462123011	85.5184991688435	103.66824982189503	61.60588933744954	76.53303253383994	87.50159107100451	62.577060080740914	82.24417003087153	70.76993588221325	72.88995488007599	70.11298978864878	95.9526953217763	90.53298503918309	83.63913559724531	54.893801947280934	101.4538114462123	68.10030871526953
KRAS	115.58266309204647	62.995531724754244	61.62019660411082	76.39767649687221	47.70688114387846	99.39142091152814	82.39857015192136	80.29311885612154	108.77301161751564	63.37890974084004	93.6916890080429	86.50223413762288	85.06523681858802	87.46559428060769	62.464700625558535	81.92225201072387	125.23413762287757	70.54423592493298	93.9124218051832	76.18766756032171	94.4781054512958	90.70956210902591	86.94995531724754	94.2520107238606	101.3083109919571	98.76318141197498	47.75871313672922	74.44682752457551	60.84450402144772	91.14834673815908	108.43163538873995	96.83288650580876	110.60142984807864	60.048257372654156	74.45933869526363	80.63985701519213	54.042895442359246	62.98659517426273	82.73994638069705	76.50670241286863	108.10098302055407	92.85522788203754	90.71492403932082	84.26362823949955	100.25647899910635	108.65773011617516	74.66309204647007	80.67917783735479	93.13762287756926
CDH10	139.2370564281559	81.32373472949389	88.75334496800465	122.74025596276906	35.24752763234439	126.4825479930192	115.6544502617801	71.99621873182083	77.00465386852821	76.92204770215241	80.39819662594532	96.00901687027341	71.84904013961605	59.27370564281559	106.02297847585805	101.6564863292612	130.04682955206516	94.02530541012216	64.91826643397324	349.39674229203024	112.27835951134381	113.58580570098894	150.98080279232113	54.681791739383364	112.94066317626528	114.54712041884817	64.58231529959279	86.62245491564863	86.64834205933683	95.19662594531704	137.19488074461896	117.12245491564863	152.6849912739965	88.09656777196044	106.22629435718441	90.92670157068063	70.19866201279814	98.50814426992437	94.2326934264107	82.60820244328097	122.68499127399652	121.23705642815591	110.52472367655614	94.39499709133217	135.16375799883653	95.673938336242	82.91419429901106	93.63961605584642	112.83566026759745
CNTNAP2	71.08013338722716	58.86398544866613	55.48110347615198	51.991309620048504	35.92754648342765	55.03001212611156	76.27425222312046	63.910165723524656	64.12105901374292	48.491309620048504	34.975848827809216	60.82760711398545	32.95260711398545	63.82881972514147	54.08660064672595	61.29860549717058	49.364187550525465	61.15016168148747	75.72322150363783	60.855092966855295	72.29638237671787	56.90046483427648	64.85014147130154	65.86964430072757	39.43371059013743	59.424110751818915	41.00697251414713	49.209074373484235	53.26212611156023	58.9357316087308	90.39359337105901	71.52647534357317	60.32356507679871	58.919260307194826	60.72231204527082	60.81154001616815	44.20048504446241	51.56396523848019	53.08730800323363	47.093168957154404	78.59902991107518	77.74818108326596	70.7130153597413	60.18502425222312	90.87257477768796	55.65491107518189	48.10317299919159	56.449676637025064	69.76909862570736
GRIN2A	68.26546712802768	37.79833910034602	50.3443598615917	43.85114186851211	29.609065743944637	67.10470588235295	63.08934256055363	52.42726643598616	53.04283737024222	45.45280276816609	53.5159169550173	50.839653979238754	40.948027681660896	51.196955017301036	50.10975778546713	38.90498269896194	72.55522491349481	52.966851211072665	61.91681660899654	48.870380622837374	60.81854671280277	56.87487889273356	52.89072664359862	51.35107266435986	56.330034602076125	64.5642214532872	35.36961937716263	42.98145328719723	43.78519031141869	47.7083044982699	75.278892733564	59.367543252595155	48.49121107266436	43.706712802768166	62.91667820069204	47.53252595155709	37.77446366782007	52.517508650519034	30.21667820069204	39.04	62.117716262975776	63.47107266435986	33.33446366782007	39.04124567474049	79.80525951557094	67.96685121107267	39.10858131487889	47.484429065743946	31.45273356401384
[truncated: 43 more columns]
