# Supplementary material for: Whole-exome sequencing capture kit biases yield false negative mutation calls in TCGA cohorts
Source: PLoS One. 2018 Oct 3;13(10):e0204912. doi: 10.1371/journal.pone.0204912 (PMC6169918; doi:10.1371/journal.pone.0204912)
Supplement: S2 Data — (ZIP) [file pone.0204912.s008.zip › S3/gene_coverage/KICH_depth.csv]

	af751b92-1622-4643-a30b-a951f6b7f97f	f972a9ad-75bc-4efb-bc6d-6d9e2fd08d5e	f7cc8745-f65c-4107-a670-08be22bfba3f	5088e5a5-f2c5-4d5f-950d-414be8e2aa76	a43c3689-0400-40c0-9e50-4cfec8121fcd	482b0697-4f48-499d-9f41-02014fe82c26	f5c7316f-b836-43c4-8586-3a2fb4f6bddd	35d83ded-86da-479a-8f0b-923e47a05ffc	f6d77e34-d877-49f1-8437-325c613912c8	81b46752-3403-4c2f-b6c7-1620e4e5dde7	6c86cae8-4b68-40b3-b987-aecdf868c1a1	80a1c110-8204-4478-ae48-5cf8cbde8889	3d329a55-7bcb-4367-9e3d-943eb19e1a04	68e16e67-0a12-4d5e-b3d1-aee3bb2a646f	e62a7ad1-b924-4e02-89a2-22749808bb5e	cf43f7f2-f694-4dda-9444-04cce2cbe9ea	b0586776-6253-418c-b9d9-ed46eb4e549c	f369e757-8744-4136-9221-4e1911234345	7ba823e8-3c70-4bce-8a22-81de8f0bc3b7	9ab8f683-8fba-4f17-b6d4-a8d851a98097	d187055a-7ca0-4514-9719-a8537aefe99b	180f5a82-5d53-49b6-b868-8f361869166d	51195237-01ec-4dbd-91d2-868c503bbb18	6179308c-12b7-42b7-9df6-aadd0ac27efd	8b780e98-ac11-4258-bab8-b9c527c95435	8cfa833a-d18f-4e72-8ac6-5ec64faf6f5c	4f717290-1e15-499e-8e8a-37c6aba92b95	fe116283-cb36-4365-abc0-00016b78bb58	0dbb3057-b0ce-407e-ac5e-4456a92bfed4	071f0f44-2f96-4a1c-9e8b-344ca605c40d	83db03ed-a1f6-49c9-a30e-6584f30ed6fc	9fd97008-a1c8-44d7-ba18-ec57296e3df4	996777b3-f868-4d08-bb39-0bcfe23eab72	d1558580-92bc-42f0-baf5-bf40f6f0d7e6	ffad0bc0-8cfa-4e3a-9d4b-08bd1800ef98	4c104a6a-8448-4f7d-994b-35283cec736b	447cfdf0-d0e8-4eab-9852-41606bc564f3	1d8e89f3-58d6-48b2-8295-a68e9d0940ef	4eed5fb8-6d93-4bc9-a823-4d815b62788a	d31cc22f-f019-4a24-b730-1d878b2cb72b	646c575d-2867-4249-9658-c8fc4aee3006	14d5cc55-2837-4cee-9c03-19e2722f6da5	40a120bc-b688-44e6-9374-6c58ab7dee62	ed54e6d3-ec62-49a6-9688-ff7fee97769f	91bfb001-c77e-4b57-8c0f-d14a5611fd4c	6f3f1c9b-af17-47ae-850b-739fed8fb33f	c8e727c1-8d89-4ff4-b8c9-1164f1f8b726	81dfd670-7f92-4c0e-8510-03dd78cfa1ba	f50ad89e-50c7-49f9-bf0c-014b1f06bf9f
PXDNL	82.25785639958377	125.33714880332987	117.89344432882415	112.90322580645162	255.61706555671176	113.15775234131114	145.75775234131115	96.58584807492196	107.81394380853278	59.3009365244537	58.987721123829346	102.75691987513007	99.33423517169615	94.07034339229969	92.08969823100936	115.66201873048908	105.90280957336108	117.19791883454735	104.97398543184183	112.02622268470343	129.59895941727368	104.8012486992716	61.06347554630593	63.92029136316337	83.40478668054111	88.5789802289282	108.74568158168574	91.48803329864724	103.11300728407909	92.54942767950052	109.93007284079084	184.83746097814776	100.07721123829344	71.83912591050989	108.28616024973985	93.4054110301769	105.22393340270551	123.87575442247659	91.21519250780437	87.00457856399584	65.7015608740895	122.09719042663892	103.99833506763788	94.22330905306971	89.37127991675338	109.60166493236213	95.93069719042664	62.78064516129032	94.2901144640999
FBXW7	117.61676045016077	116.84224276527331	114.9567926045016	112.5906350482315	114.7411575562701	114.91720257234726	126.62118167202573	90.27552250803859	102.83561093247589	102.71985530546624	102.96402733118971	105.05245176848875	89.77893890675242	116.70498392282958	89.41438906752411	115.41619774919614	103.53697749196141	111.86193729903538	97.40413987138264	103.72608520900322	125.63967041800643	102.71844855305466	104.42845659163987	120.87459807073955	80.82395498392283	122.17182475884245	104.34565916398714	86.56390675241157	96.85751607717042	107.56511254019293	108.45960610932475	98.42122186495178	94.37620578778134	68.27632636655949	100.46925241157557	87.04340836012862	68.68147106109325	114.11334405144694	90.15273311897106	86.57636655948554	113.07616559485531	116.89891479099678	122.83400321543408	92.15373794212219	89.046422829582	102.28315916398714	95.67966237942122	61.849477491961416	94.10409967845659
PDZD2	59.193609022556394	67.10936431989063	60.39636021872864	98.11833561175666	129.86107313738893	67.2646103896104	118.55066643882434	85.55997949419002	94.9166951469583	93.15029049897471	95.05767259056732	93.28964456596036	90.06621667805878	71.77247095010253	78.2171907040328	66.3456083390294	96.3362952836637	58.168574846206425	54.73607313738893	76.77682843472317	128.06698564593302	98.14166097060834	97.26854066985646	107.87517088174982	78.22445317840055	75.95172590567327	97.88072453861928	50.06091934381408	85.166011619959	59.390892002734105	99.26802802460698	90.53434723171566	82.30784347231716	64.62320574162679	50.6596035543404	78.60603212576896	81.14140464798359	112.34936773752563	80.59894053315107	78.48248462064251	102.18540669856459	108.70813397129187	100.94976076555024	45.64618933697881	80.22923786739577	70.98897812713602	85.46112440191388	84.4577067669173	86.25316131237184
PAPPA2	41.94448457331545	49.09483025487566	42.41956454442266	44.81591167062223	41.86864100712001	47.32390878134351	44.68991848106491	48.26313073986173	36.62398101331132	37.46290372510577	38.101227943452685	35.23764317407904	38.634506242905786	55.488597667939324	31.933030646992055	47.17500773913941	42.41120627386235	41.16004540295119	38.87988855639253	37.53534206996182	105.6520482922299	66.45764111030853	38.51047363533175	39.981942008048705	55.815395727995046	44.581054586729955	41.54772469301414	33.82664327726757	39.29150758435662	40.08544009906098	42.58961923434114	35.43349499535652	32.713755030440616	44.49840057785574	35.21607677226292	33.38994943762253	56.330306469920544	45.94221442575586	29.280879166236716	35.406872355794036	42.935300794551644	45.37261376534929	53.53575482406357	31.67691672685997	58.55907543081209	50.76184088329378	36.989577958930965	24.01970900835827	34.95449386028274
FLG2	127.51545374835598	146.18051293292416	132.23432704953967	139.56839105655413	119.59546251644016	146.95155633494082	142.18796580447173	145.74978079789565	109.74473914949583	111.75865848312144	116.27849627356423	119.90289346777729	119.05184129767646	172.6814993423937	128.5252082419991	145.67799210872425	133.27652345462516	123.77301622095572	113.10992985532661	109.33965366067514	362.16451117930734	202.76413853572996	111.57321350284963	122.07562472599737	171.06543182814556	132.59009206488383	124.93314335817624	98.70067952652346	121.8628890837352	124.42371766768962	131.45287154756684	113.93193774660237	107.51928978518194	161.97643577378344	104.61935554581324	109.30819815870233	169.06444541867603	138.06017097764138	95.62582200789127	114.92777290661991	133.6111354669005	139.05830775975448	162.22281893906182	113.90749671196843	169.13513809732572	152.31773345024112	111.0406619903551	72.08877685225778	109.26556334940815
PTPRT	45.673063141969905	47.16609602675372	42.31961143403137	40.49773071104387	44.19157576240146	44.069591527987896	49.201528784138866	36.27637550760411	38.1586909785811	37.80277092125169	39.13647583406322	39.09037343737559	33.968548451309815	48.620351938848636	31.98797674974122	43.41094036149375	37.86408153515407	42.058762640337605	35.77283223186559	40.36189187037184	63.748228362130746	39.16991798710088	38.94458157496616	42.530217373994745	30.404570427581813	30.057886774424716	23.54335536268811	33.10685564137272	36.631260450672826	21.97913846643841	40.82267696472649	19.33991559837567	33.06457520503225	24.506330121824988	37.70801815431165	32.74759136873955	38.52185683573533	47.04602277251374	30.181781989011863	32.910661676885105	42.28991161716697	45.14754359423521	51.605382594155586	31.549964169121747	33.12453220797834	40.40839238792898	31.96846882713592	24.313639620988933	34.15064893701728
LAMA2	78.30103734439834	85.38651452282157	82.72448132780083	84.89066390041494	76.71732365145228	85.52188796680498	85.30881742738589	93.10497925311203	70.60280082987552	71.28267634854772	70.33848547717842	69.52168049792532	72.4759336099585	100.2061203319502	61.04377593360996	89.24273858921161	127.00757261410789	75.35238589211619	72.01742738589212	69.04564315352697	198.1701244813278	128.05964730290455	73.27925311203319	77.38609958506224	102.02790456431535	63.60508298755187	76.75622406639005	63.544190871369295	77.27085062240664	80.70228215767635	78.06856846473029	69.28744813278009	63.38547717842324	85.18454356846473	68.4899377593361	63.974688796680496	84.18163900414937	82.87188796680498	60.40539419087137	66.73609958506223	78.97365145228216	49.77033195020747	97.2600622406639	59.99273858921162	110.42458506224067	93.8191908713693	69.8356846473029	41.70228215767635	65.58526970954357
BAI3	64.95241264559068	70.2936772046589	69.2477537437604	69.68685524126455	64.67004991680533	70.75607321131447	71.7620632279534	76.36921797004992	60.13777038269551	62.270382695507486	63.03710482529118	56.28153078202995	56.36722129783694	82.0946755407654	55.1891846921797	74.00865224625623	106.06505823627288	63.21630615640599	60.29234608985025	57.06788685524126	149.04359400998337	107.69417637271215	57.927454242928455	66.60066555740433	83.26772046589018	53.57271214642263	61.95773710482529	53.64026622296173	64.2026622296173	64.40599001663894	65.58835274542429	59.37504159733777	52.15191347753744	70.0099833610649	58.232945091514146	56.22129783693843	68.69134775374376	69.59600665557404	51.51281198003328	54.1585690515807	67.16622296173045	73.25008319467554	80.34775374376039	51.443594009983364	93.54991680532446	75.24742096505824	61.070216306156404	36.099500831946756	53.598169717138106
PRKDC	106.04930046635576	153.96298763787104	153.62395440076986	136.94781256939817	144.52483529498852	142.69272336960546	164.34080983048338	121.37693389592124	135.599600266489	72.30394551780294	74.955511140721	130.90968983640536	117.71759567695611	116.7654156488267	116.44881190317567	147.41757346953884	130.93789325634762	145.1333185283885	129.66881338367014	134.18609815678437	140.99555851654452	131.35191353912208	72.74335628099786	80.297357317344	104.1760307942853	110.59589903027612	135.74194981123696	115.41912798874824	125.17950995632542	113.52979495151381	137.58864460729885	231.54541416833223	126.25590347175957	91.84913761196239	134.58213043156414	114.36427566807313	135.2225923458435	147.6539344140943	117.36531201421275	110.42875120290176	80.64290473017988	154.4763491005996	130.33281516026352	116.72351765489674	115.55614775334962	130.68761566363165	121.58279665408246	81.93078688281886	120.95921237693389
ASXL3	73.22425952045134	44.15761636107193	76.22337799717913	71.06470380818054	61.34344146685473	72.81197108603668	78.73554301833569	61.60243300423131	65.92533497884344	68.23730606488012	42.61847672778561	36.44605077574048	55.656382228490834	53.97002820874471	59.140779266572636	43.58744710860367	65.4308885754584	72.6755994358251	64.84626234132581	53.24347672778561	89.92374823695346	65.71156558533146	65.81902327221438	74.78041255289139	53.17621650211566	66.91061354019746	39.31734837799718	60.03005994358251	64.95407263751763	55.94931241184767	64.99259520451339	63.14985895627645	43.26049012693935	45.47725669957687	68.99444640338506	43.57598730606488	42.146509167842034	42.5575634696756	60.9449047954866	55.05068758815233	73.38637165021157	72.81170662905501	77.600317348378	58.17718617771509	56.746297602256696	64.50317348377997	60.200811001410436	42.05051128349788	60.30104019746121
VCAN	131.68158415841583	76.48538613861386	73.67104950495049	126.06835643564357	101.80554455445545	77.84768316831683	145.928	105.19073267326732	118.3450297029703	119.27287128712871	116.66558415841584	87.28467326732674	105.46827722772277	92.02764356435644	105.00483168316832	78.73869306930693	117.512	69.81283168316831	67.95120792079209	93.35049504950496	119.15207920792079	119.10146534653465	115.0430099009901	133.36863366336632	90.55081188118812	96.20015841584159	117.7479603960396	59.991049504950496	116.79017821782178	74.20546534653465	118.73592079207921	116.12324752475247	107.46312871287128	81.41988118811881	64.11065346534653	97.39548514851485	95.22360396039603	130.1821782178218	110.13679207920792	97.25322772277228	131.00823762376237	132.60847524752475	115.65449504950494	58.4840396039604	99.59390099009902	77.8429306930693	108.92910891089109	103.6809504950495	106.62542574257425
DNAH10	137.08201478615354	137.9268292682927	132.11331444759207	125.06722863262627	134.4301803357977	131.02224832446626	153.15960754508396	107.79948870310233	116.72217232087336	117.12664962343675	117.60409037518137	117.54466938437089	106.46334553997099	105.24120776618531	102.09272438333448	110.41698334830375	117.21702480480896	126.7842879845229	116.5026601257514	123.80950735852967	150.86975747944447	148.11262350583846	118.43100946590202	130.7899537069025	94.63760105023147	96.12084571270641	119.71118634699094	104.31997512609686	113.07075243556969	96.78829544669384	122.44904304567125	106.55669177088372	109.77717128446072	79.95501969183998	117.11303807089062	99.98873764941615	100.02515027983141	137.19263456090653	101.9987563048435	98.94099357424169	128.67560284668002	138.31202929593036	120.69080356525944	101.36302079734678	103.24431700407655	101.92392731292752	108.65266358046017	73.16492779658675	107.01547709528087
CNTNAP2	60.77101859337106	61.25151576394503	60.93704527081649	58.17188763136621	33.24050121261116	34.97453516572352	64.67592966855295	48.60216248989491	52.13864187550526	53.58852061438965	54.479183508488276	52.41390460792239	47.302445432497976	62.68674211802749	45.89500808407438	57.54688763136621	52.31750202101859	57.81083265966047	52.01333872271625	54.17936540016168	66.76677445432497	73.80941794664511	52.10640662894099	62.756871463217465	41.93876313662086	43.150363783346805	52.69917138237672	47.24595796281326	31.412894098625706	55.00020210185934	54.384296685529506	29.26273241713824	48.738278092158446	35.202405012126114	54.039713015359744	45.564066289409865	43.72635408245756	60.87035165723525	46.73787388843977	45.01707760711398	59.314571544058204	82.5212206952304	62.88510509296685	46.86317704122878	45.50222312045271	52.64419967663702	48.40854890864996	46.29234033953112	47.63177041228779
SOX11	72.66659020529877	76.45039568757885	77.3125358412662	81.86546622319074	74.7661429062966	128.0232824865237	76.74159880720266	111.57300149099667	66.53285927285239	74.31058607638491	66.43800894598004	61.49787819704095	63.6194517719922	97.45635967427457	66.7984860649157	82.44523454524601	123.61738731505906	71.05952517490537	73.98268150017203	66.20472531253584	79.51863745842414	120.92785869939213	68.39717857552472	67.38765913522192	93.10379630691592	97.40176625759835	67.2189471269641	59.39075582062163	73.04885881408418	77.70271820162863	69.54788393164354	77.14646175020071	67.00275260924418	89.47493978667278	65.71808693657529	62.657185457047824	121.73391443972933	76.02878770501204	127.0005734602592	61.51427916045418	71.89654776923959	79.82004817066178	86.11732996903315	63.169170776465194	105.76384906525978	78.94689757999771	77.96398669572199	41.38444775777039	60.780708796880376
MYH2	103.3910711468686	118.39533049376874	107.21801545985171	108.15775358889415	108.04117368670137	113.98627543776621	112.49818583372772	151.4579586685597	95.6874901404007	92.81684808329389	96.3341221012778	90.84445496135037	89.77393910711469	136.96545196403218	90.03581006467897	118.09307461744754	168.42672345795867	105.90108849976338	98.23126676131882	95.67644738917811	207.6819687647894	172.4850922858495	94.54598517116264	100.76889099227007	136.43587316611453	82.74223063574696	103.4879318504496	88.78135352579271	100.43208707998107	105.17983909133933	104.323394857233	96.37955513487933	85.99873797128885	124.10048903612557	85.62959457327655	93.32260608928853	125.63401167376558	114.25524530683073	82.64505442498817	88.85218488720618	107.4475469316927	114.83356996371667	129.67218804227795	84.89572487774097	143.82552453068308	122.99227007414419	93.4906136614608	60.28600725666509	87.58621233633065
AHNAK	173.08537818704423	189.8577739926545	170.28780539734922	165.9430457231064	184.1630914994411	167.37105445254699	222.0607334859211	136.15824772449034	157.49262788098153	149.99073827646777	156.0226752541651	85.38361633044126	134.3283121307287	186.2421887475382	162.63272475648054	169.14856017458882	156.3012721562783	177.06834513227233	159.43311864587216	87.98578804492467	193.68542076968117	158.77537659019535	155.69888752861021	83.46931388726247	122.89620482248363	125.68744344493533	165.79640176717945	141.19092989833396	150.9539042955235	134.78447862883908	166.5179113216586	154.797572789695	94.86767445574067	120.94160855911002	158.67685101399906	140.9024325331346	103.6666311811359	179.39191994464258	143.96289987757493	128.52802469792942	134.64049608772024	175.5640070261351	198.34923085112047	153.32565071592057	133.47580773939427	161.76398573481663	140.7808058764039	100.4453079256933	82.2041305157822
RP1	145.3880281690141	142.68873239436618	152.30450704225353	143.88112676056338	112.30859154929577	140.7587323943662	185.86408450704226	118.88492957746479	133.46718309859156	72.83154929577465	74.82661971830986	135.2781690140845	115.00859154929577	111.10169014084507	119.10845070422535	145.36211267605634	131.21450704225353	138.1549295774648	131.92492957746478	135.35676056338028	113.0725352112676	131.87352112676055	70.5738028169014	79.32859154929578	99.69676056338028	107.99394366197183	128.95887323943663	116.20352112676056	128.63352112676057	115.00591549295774	134.2574647887324	243.5374647887324	131.42830985915492	97.93464788732395	142.97591549295774	112.6294366197183	132.00140845070422	145.1961971830986	131.09619718309858	111.31309859154929	83.22154929577465	156.0243661971831	123.66211267605634	122.52478873239437	114.41830985915493	123.09295774647887	124.67957746478874	80.93323943661971	116.89338028169014
LRRC7	86.0208	94.0626	93.4458	91.8238	89.1182	95.6702	97.8588	104.9762	80.5458	81.405	79.8706	78.2758	77.0808	110.4516	74.4614	96.5588	89.0438	86.3126	79.3506	75.9014	153.6364	91.5826	77.9418	87.334	113.6374	97.694	83.8542	73.0542	87.8096	89.3628	86.574	83.8844	75.3106	97.0698	76.182	68.6886	93.789	93.4076	72.2986	75.2634	89.505	100.437	105.719	69.3592	74.4378	98.0866	83.1088	50.3084	76.2012
PLEC	66.37803544082257	57.30496609057099	57.714285714285715	57.218770509735286	44.05272369284621	49.03580544009334	65.19003864945672	42.54291548165974	45.763800772989136	28.964777947932618	28.96980966965653	44.89936556552177	57.768832494713045	48.10012396995552	40.667395901699116	62.737183694304676	48.663239262014145	41.721432217603734	60.90461605775541	42.65273827754685	26.59943119667469	55.70043024866914	31.26186830015314	26.727193174360096	39.66061401589732	35.740392328447456	54.66367680303362	41.16145263618464	40.28644352074674	43.37993145190695	57.081236782615036	80.01494931816525	45.5747101290746	33.68657478305258	47.646321009261285	45.86013272077591	55.56508422664625	47.39757893969226	40.147670094071316	47.80872165098811	26.655217676657188	64.01429300663604	50.79501203237803	42.386567490702255	31.85845548020127	65.96025669073143	45.83533872967257	17.91227302559615	43.271931743600966
DCHS2	185.38195691202873	187.93985637342908	188.98238330341113	177.6798698384201	184.7044434470377	179.9270646319569	204.59010323159785	149.99091113105925	164.58011669658887	164.8963195691203	162.95590215439856	165.17616696588868	150.49495062836624	195.96925493716338	143.633078994614	185.33438061041292	165.69266157989227	178.97778276481148	165.17358617594255	169.68974416517057	180.51234290843806	165.16584380610414	159.00718132854578	189.71027827648115	130.3568222621185	190.08337073608618	162.86602333931776	142.84223518850987	159.2427064631957	181.37859066427288	170.45837073608618	160.6708931777379	159.58034111310593	116.49057450628366	174.4326750448833	134.99730700179532	106.29937163375224	179.963644524237	153.649236983842	137.28119389587073	185.161355475763	185.7501122082585	205.88240574506284	152.05498204667865	137.67908438061042	164.10558797127467	151.4625224416517	100.05812387791741	145.41965888689407
NAV3	148.41768210127267	148.40982940698618	150.39683184402924	137.946114270241	145.77308421337665	140.6692391010019	163.9991876523152	116.44570809639859	131.61738424045492	130.74763065258597	129.98930408881668	128.84335228811264	113.7683455185486	115.67519631735716	114.54508529650691	117.34578933116707	130.22623883021933	142.42147305713513	124.01529921473058	133.30882751150827	151.16450040617383	158.50216626049283	126.053208773355	149.4981045220688	101.4649336582724	108.40387219063092	127.44597887896019	112.74235039263472	125.72461413484972	108.06945572705118	131.3907392363932	130.8387489845654	117.90509071215814	85.45897644191714	126.95586244245871	112.19293257514217	106.89087462767398	147.2849986460872	115.57879772542648	106.2233956133225	141.74059030598428	153.3036826428378	128.10452206877878	110.42472244787436	112.45369618196588	108.40739236393176	119.03520173300839	82.1523151909017	116.1784457080964
ZNF536	87.88129423660263	85.79878665318503	81.3237613751264	80.46531850353892	46.58665318503539	80.71021233569262	90.60323559150658	66.77492416582406	72.89302325581396	77.27017189079879	75.82487360970677	73.01779575328615	73.12194135490394	82.52659251769464	62.971486349848334	52.28169868554095	79.2469160768453	80.89322548028312	79.7304347826087	72.62608695652175	77.48190091001011	79.33569261880687	80.73205257836199	79.87401415571284	60.4582406471183	60.63114256825076	72.49726996966633	67.21152679474217	68.52234580384227	47.75025278058645	78.98685540950456	56.38705763397371	69.78422649140546	51.48493427704752	75.32497472194136	63.46713852376138	56.398382204246715	83.377350859454	64.03518705763398	68.44469160768453	60.01334681496461	89.10495449949444	88.93993933265925	65.33650151668351	52.735894843276036	69.82345803842264	66.22507583417594	43.02487360970677	65.70657229524772
PREX2	70.76651162790698	70.26809302325582	71.02539534883721	69.13051162790698	53.23069767441861	66.04018604651162	89.82790697674419	57.574790697674416	62.86493023255814	35.0746976744186	35.93413953488372	63.0986976744186	55.46093023255814	54.84009302325581	57.25339534883721	68.26976744186047	62.05246511627907	67.83032558139534	60.605581395348835	62.18353488372093	62.98120930232558	61.39041860465116	33.648558139534885	37.27925581395349	49.45795348837209	52.31311627906977	61.84855813953488	54.1626976744186	61.74818604651163	51.544186046511626	64.26548837209302	111.08306976744186	59.91051162790698	41.670697674418605	64.98167441860465	53.49562790697674	62.547348837209306	70.46865116279069	59.2713488372093	52.62911627906977	38.789674418604655	71.56772093023255	60.812558139534886	55.75274418604651	54.878511627906974	61.16297674418605	59.63851162790698	38.689860465116276	56.219906976744184
HYDIN	45.717232021709634	45.92618724559023	47.495522388059705	40.20461329715061	46.12835820895523	45.77910447761194	30.93514246947083	38.16607869742198	39.36607869742198	42.66322930800543	41.105020352781544	39.96227951153324	36.594572591587514	46.2325644504749	35.87164179104477	45.9584803256445	38.83744911804613	45.72700135685211	41.29090909090909	42.08819538670285	47.11099050203528	40.01085481682497	41.06675712347354	45.0865671641791	33.576662143826326	43.78751696065129	24.019267299864314	34.29959294436907	39.31451831750339	33.511261872455904	42.242876526458616	38.395386702849386	40.17584803256445	27.764993215739484	39.52917232021709	34.803527815468115	28.08412483039349	45.18371777476255	37.608141112618725	35.33975576662144	46.601085481682496	29.319945725915876	45.72835820895522	39.040434192673	35.93107191316147	41.687924016282224	39.17286295793758	24.03337856173677	35.33867028493894
TAF1L	352.225546975547	213.0796332046332	346.5862290862291	333.5796332046332	353.37918275418275	215.62741312741312	387.1534749034749	284.89092664092664	314.7812097812098	307.8645431145431	301.30871943371943	323.51753539253536	287.12129987129987	246.1742277992278	306.1864543114543	215.46428571428572	311.1568532818533	186.57802445302445	311.46412483912485	323.90958815958817	378.2292471042471	206.7979407979408	312.56644144144144	186.08960746460747	250.60456885456887	254.49211711711712	315.2588481338481	278.01463963963965	185.46525096525096	194.18741956241956	324.0717503217503	176.00482625482624	305.0168918918919	237.3600386100386	310.43484555984554	270.2977799227799	209.5603281853282	352.21203346203345	289.16039253539253	262.4615508365508	344.5563063063063	354.8626126126126	319.193371943372	299.21026383526385	254.1295045045045	308.40186615186616	287.30678893178896	198.6138996138996	288.6335263835264
RYR2	93.59461417703176	101.79700519260959	97.090931046975	97.72919937205651	92.2788914382321	103.09364811013162	103.1901340417824	112.33914986112788	85.1371211206376	86.47705591112185	85.97506339814032	83.6763675884555	84.41299359980678	118.9942035985992	76.29024272430865	104.86716580123174	94.61846395362879	91.52560077285352	86.88201907982128	83.44457191160488	178.03067262407922	95.11302982731554	85.17195990822364	93.01123052771405	122.61538461538461	103.42374109407076	90.63850984180654	77.52686873565995	90.08851587972467	94.25624924526024	90.74079217485811	86.40568771887453	78.21917642796764	104.91909189711387	81.17570341746166	74.15873686752808	125.51557782876465	99.50108682526265	73.92494867769594	80.55409974640745	94.30672624079217	106.40822364448738	114.85442579398624	73.48092017872237	127.78408404782031	109.00495109286318	85.12112063760415	50.51135128607656	79.29289940828403
TENM1	83.77755339805826	84.10912621359223	83.51883495145631	78.71914563106796	81.369786407767	98.29553398058252	92.30097087378641	66.20233009708738	79.48046601941748	75.39471844660194	80.288	73.51829126213592	188.10322330097088	175.26260194174756	63.948815533980586	82.48085436893204	72.39231067961165	81.79580582524272	80.77996116504855	74.21335922330097	85.27557281553398	75.30330097087379	72.37273786407766	82.63114563106797	114.82477669902913	117.70741747572815	86.58640776699029	71.22407766990291	70.19254368932039	75.30112621359223	76.76233009708739	70.1951067961165	133.33320388349514	96.79922330097088	76.42834951456311	121.51502912621359	47.63899029126214	93.33203883495146	66.2282718446602	74.07782524271845	121.53988349514563	87.65056310679611	88.75510679611651	63.56535922330097	61.91130097087379	74.0849708737864	70.6917281553398	88.42345631067961	63.594563106796116
ZNF804A	79.41577825159915	84.07356076759062	83.50724946695095	85.77057569296375	81.79168443496802	145.02878464818764	89.92430703624734	117.59637526652452	73.8590618336887	77.32665245202558	75.58678038379531	70.74200426439232	67.47974413646055	99.97633262260128	70.1501066098081	87.78592750533049	132.95138592750533	81.45266524520255	79.34328358208955	72.0405117270789	110.9776119402985	133.33987206823028	72.88486140724947	77.12025586353944	101.40575692963753	105.64861407249467	74.8682302771855	67.43027718550107	83.63901918976546	83.23475479744137	79.23390191897654	75.5818763326226	69.52409381663114	94.16119402985075	75.91428571428571	69.93347547974413	130.82430703624735	81.45714285714286	126.9002132196162	67.19701492537314	78.5046908315565	87.46588486140725	94.27889125799574	64.14605543710022	111.51300639658848	90.27185501066099	79.54669509594883	48.88379530916844	66.45373134328358
CDKN2A	35.10344827586207	18.37110016420361	30.401477832512317	32.34646962233169	32.97126436781609	18.185550082101805	30.817733990147783	24.84975369458128	30.9055829228243	32.26929392446634	28.137931034482758	27.753694581280786	29.317733990147783	24.449096880131364	23.948275862068964	21.15270935960591	29.800492610837438	14.664203612479474	28.67487684729064	31.328407224958948	15.704433497536947	18.38177339901478	29.28735632183908	19.44334975369458	25.561576354679804	21.95320197044335	28.06814449917898	25.564039408866996	14.086206896551724	16.119868637110017	30.463054187192117	18.03448275862069	31.039408866995075	17.210180623973727	27.429392446633827	27.357963875205254	19.45566502463054	34.4688013136289	26.247947454844006	21.8128078817734	28.811986863711002	34.145320197044335	29.95566502463054	22.794745484400657	20.63464696223317	32.688013136289	28.97208538587849	15.733169129720855	24.587027914614122
ADAMTS12	101.10246181901071	62.930020515158425	57.25233644859813	95.48244814223843	79.87531342603145	61.209710508320036	111.06279917939366	82.1619557784363	89.13973102347846	87.30784134944153	89.26145429678596	89.96387052655574	82.1564850695236	71.52393435149305	75.48438568497835	61.42409391383634	89.48290403464782	56.136311830408026	51.53726920446775	70.84522452701162	130.1931844084796	89.21324367449282	89.2517665830864	100.04536129473445	71.47891497606565	72.8337132436745	91.979028949168	46.61351720993846	85.12354684294506	53.520971050832	92.68748575336221	84.25997264645544	77.10462730795533	59.56735810348758	44.86425803510372	75.74971506724413	75.60553909277411	104.51743788465922	74.61032596307271	74.10086619557785	97.10508320036472	103.62252108502393	92.94426715295191	41.27638477319353	75.77307955322544	66.43799863232277	80.17996352860725	81.82972418509232	81.45942557556417
NBEA	81.84261174566058	85.36010432592859	85.29786851335552	84.81203345624607	82.00674521090026	86.49860598974728	86.52171957909884	123.61957010522529	74.58476481697994	125.59411817609497	75.18248043888839	70.19516143538088	69.86302725065204	100.80097131036963	65.6007734508499	89.88506160625955	127.98614983361813	77.33815990646642	72.11367928770574	71.38564619120424	131.38879395629104	127.9973019156399	129.34517492580267	153.8033096501484	101.2553287166112	66.5035524777408	75.62982282579368	68.52837485385376	80.46838744491411	111.39778757082472	80.75411457864917	74.49150103426567	66.43825883622628	90.04757622088317	71.16629193272776	95.06025721737566	85.1742063135174	84.46820757262344	65.28860509038583	70.63081212339239	80.87651767245256	90.10549509848008	93.94513895134455	62.81814911412897	114.59717600503643	92.08993614533681	75.05872830290494	44.6068891087328	116.24993254789099
THSD7B	76.01783668793978	81.17754868270332	74.87956144657176	77.30027818687613	75.33087874324988	130.19374897725413	80.61724758631975	110.19243986254295	63.796269023073144	64.50417280314187	66.9775814105711	65.97054491899853	66.58026509572902	93.5805923744068	57.58713794796269	81.08869252168222	119.04614629356898	70.06365570283096	68.00376370479464	65.0721649484536	164.66372115856652	116.02667321224023	62.911962035673376	72.49533627884144	95.12469317623957	97.55179185076092	71.2174766813942	62.88856161021109	71.59122893143511	72.61119293078056	72.60055637375226	65.36720667648503	59.36278841433481	80.53755522827687	63.97447226313206	59.05809196530846	121.58010145639011	79.0004909180167	106.03583701521846	64.42497136311569	71.65504827360498	81.78874161348388	91.63459335624285	56.98985436098838	105.89428898707249	86.02700049091801	65.4295532646048	39.68041237113402	62.52855506463754
SYNE2	166.0138265726582	165.02815676220126	167.48965296218296	152.7911821261789	169.34346671550225	158.60914751396393	166.89089826938925	135.89712480542076	149.9688673198425	149.28692427433384	150.01149162164637	144.11326801574947	126.82226902298325	166.43924549033972	132.36988371028295	165.0476146872997	92.00590605255928	161.3501053017123	144.26810731617985	150.25899642889846	141.72859628239172	148.3618716234777	144.63029942312974	164.70030217013095	115.01034703781706	123.45531544730336	148.1757622928303	127.26577236516802	139.83824741324054	124.27694350334218	152.22699386503066	146.54312791868875	138.33563776210968	101.51840490797547	147.35830052193023	124.26517718157677	97.45417086347405	165.8329365442725	133.79301346030584	122.35775112169215	159.52852302902664	172.10035711015476	175.86782345939017	129.60543906235694	125.56368464426335	121.38100906510392	137.93127918688765	90.20295760461497	134.49674938192473
UNC13C	91.19905762397651	89.17642515062568	93.03290591688553	85.76757299551986	139.7788506102271	54.13440444925073	100.18214120191566	74.78742468716206	83.59624594469334	83.24270044801483	83.11887841804419	81.22895102734435	71.9342654101653	93.8255059477831	74.18654410628766	91.10049436119264	83.78456666151708	88.00826510118955	82.40066429785261	80.92499613780318	76.55268036459138	82.0302796230496	80.39556619805346	93.06782017611617	60.99899582882744	68.5614861733354	81.7979298625058	71.13811215819558	80.38135331376488	70.20245635717596	81.67727483392554	82.27560636490036	77.74455430248726	57.07036922601576	85.86675420979454	67.6826819094701	52.91680828054998	89.22284875637263	67.57214583655183	67.87509655492043	87.6858489108605	95.9030588598795	95.78047273289047	74.02023791132396	69.76054379731191	77.9842422369844	75.96686235130542	49.90197744477059	71.61949636953499
RYR3	149.36458333333334	156.64480452674897	147.67084619341563	141.3488940329218	158.78993055555554	89.65528549382717	161.68479938271605	118.49839248971193	131.04083076131687	130.49588477366254	131.38824588477365	134.40862911522635	121.45190329218107	159.53079989711935	113.79745370370371	147.06314300411523	131.6437757201646	143.3911394032922	126.55304783950618	134.8227237654321	179.52031893004116	130.92052469135803	132.1718106995885	146.6716177983539	105.21939300411523	108.86091820987654	134.95196759259258	117.16981738683127	124.71945730452676	105.58320473251028	136.8777649176955	123.94097222222223	118.66853137860082	87.19765946502058	126.22209362139918	110.16994598765432	85.84484310699588	150.56005658436214	96.66454475308642	112.71296296296296	147.65528549382717	153.54295267489712	166.30246913580248	113.70839763374485	110.40194187242798	135.5414737654321	119.50964506172839	79.0270061728395	117.32407407407408
MALAT1	0.217156637574644	0.5724621038125861	0.2991502067064768	0.2365640790078089	0.3886081763895269	0.2551676619200735	0.16237942122186494	0.11598530087276068	0.2899632521819017	0.2510335323840147	0.33853927423059255	0.04639412034910427	0.30672944418925124	0.17271474506201195	0.23897565457050987	0.3015617822691778	0.09278824069820854	0.3863114377583831	0.4755397335783188	0.06959118052365641	0.5745291685806155	0.27836472209462565	0.2508038585209003	0.20877354157096922	0.20877354157096922	0.13665594855305466	0.2847955902618282	0.18557648139641708	0.2551676619200735	0.3064997703261369	0.06959118052365641	0.17765273311897106	0.24035369774919615	0.46118511713367016	0.5012632062471291	0.15502985760220486	0.11598530087276068	0.2551676619200735	0.41674322462103813	0.18373909049150206	0.22599908130454754	0.2765273311897106	0.6644464859898943	0.2656178226917777	0.2040652273771245	0.27480477721635277	0.1535369774919614	0.27836472209462565	0.11598530087276068
DNAH2	64.40702106318957	71.95439652290204	62.052156469408224	60.394383149448345	61.54737545971247	70.59725844199265	66.4572383818121	88.58335005015046	54.19966566365764	52.16435974590438	55.764226011367434	55.53105984620528	58.502975593447005	78.48331661651622	46.208826479438315	68.56770310932798	99.08846539618857	60.80929455031762	56.751387495820794	55.96395854229355	157.3671681711802	102.85570043463724	58.02113005683718	59.111534603811435	81.20615178869943	47.88926780341023	62.03925108659311	51.49535272484119	54.43985289200936	59.365496489468406	61.79485122032765	52.23965229020394	46.740421263791376	65.28365095285858	49.828752925443	49.43818121029756	73.27676362420596	69.89261116683383	41.112270143764626	54.38589100635239	62.165563356736875	69.4110330992979	78.19739217652959	44.89348044132397	86.02293547308592	75.43858241390839	53.459779338014044	34.65643597459044	51.944567034436645
HRNR	42.17281513041671	48.36454328172088	53.964875818351864	52.23599709030448	43.361217915411	53.238595032734075	60.203055180297206	48.94284526654889	47.58536838823652	36.878312376597734	52.364127610932144	38.49922061727112	49.57871765561675	58.995843292112646	48.795386054245036	57.85784059025252	48.5469188402785	54.15940974748	39.917697183830406	42.66372233191313	117.66611243894835	86.54359347396861	41.29408708303024	51.437181752052375	66.38200145484777	51.87446742180193	53.196196612283075	34.54681492258131	43.742907617167205	41.433960303439676	45.223630884339606	37.07461290657799	35.46232983477086	50.545879663306664	39.34355190688974	52.06328587758495	67.74394679413905	49.43094669022135	31.744778135716512	46.90855242647823	44.37046659046035	54.15951366517718	69.41400810558038	35.87498701028785	64.52551179465863	56.264054868544115	37.566143614257506	24.76909487685753	42.22591707367765
LRRK2	137.44027080148504	135.17645774186502	137.94736842105263	128.8192836863944	135.46341996069012	126.31873771565844	154.6146538545534	110.60886656475213	124.64730290456431	129.56038436339813	125.58877484166848	118.04913736623718	101.30126665210744	104.76250272985368	112.40925966368202	115.67219917012449	118.38742083424329	127.92629395064425	115.61749290238043	121.68519327364054	103.1754749945403	148.32354225813498	119.17503821795152	139.41701244813277	95.91526534177768	101.48569556671762	115.85979471500328	104.2742956977506	117.18093470189997	101.9079493339157	123.83730072068137	120.83664555579821	112.85215112469972	82.9045643153527	126.36765669360122	104.78172089975978	96.88796680497926	130.62186066826817	112.28696221882507	99.89419087136929	130.87158768290018	139.08386110504478	116.00131032976633	105.83937540947805	104.65538327145666	97.5156147630487	113.47128193928805	72.23334789255296	105.87082332386984
FAM135B	93.51781097385809	95.74992818155702	91.5005745475438	88.82935937948865	74.93809250215455	93.57943119793163	113.87101407641482	75.05788566503878	80.36699224360815	44.69692617064062	44.877046825624824	83.51680551565642	77.17222062625682	72.304222924447	71.1397586900316	93.79862108589485	81.14119505889113	92.55846021258259	79.83424303361103	85.78684286124677	101.86555587474864	82.02944556162022	46.701666187877045	49.039500143636886	66.74446997989084	67.16546969261707	80.75797184717035	72.11692042516518	78.91424877908646	67.090347601264	84.94225797184717	138.98779086469406	76.75969548980179	56.83783395575984	81.60830221200804	69.6021258259121	80.8569376615915	94.91195058891124	71.85808675667911	66.3144211433496	51.05400746911807	94.85636311404768	84.4346452168917	71.85621947716173	69.76831370295892	83.07153116920425	75.43177247917265	52.173656995116346	74.61160586038494
CDH10	74.73414776032577	80.42001163467133	74.86969168121	131.66492146596858	115.16841186736475	78.95171611401977	150.0328679464805	113.82140779522979	121.63757998836533	129.37114601512508	125.8804537521815	124.42902850494474	106.17364746945898	91.76759744037231	108.0541012216405	80.91041303083188	122.62478184991274	75.6259453170448	68.13554392088423	95.15677719604422	121.90692262943571	120.32431646305992	117.8173356602676	140.9435718440954	93.01919720767889	100.77661431064573	120.79203025014543	60.29173938336242	119.54624781849913	72.10703897614893	122.02239674229203	120.23443862710879	112.14717859220477	82.20069808027924	66.1259453170448	101.10296684118674	95.66870273414776	140.61023851076206	113.43455497382199	101.71989528795811	134.34438627108784	139.0282140779523	114.53548574752763	59.92728330424666	107.10645724258289	85.66433973240255	109.42553810354858	107.0587550901687	107.10965677719605
CACNA1E	73.24938296997121	81.60263266145618	75.51984779925957	78.95382558617852	73.0506993006993	82.3472850678733	79.26748251748252	84.17770464829289	63.57877416700946	65.343171534348	65.96462361168244	66.42091731797615	69.80995475113122	99.74372686137391	56.35119292472233	82.61908679555738	75.87854792266558	70.30244755244755	66.01748251748252	63.14150555327026	163.55152200740437	76.82610037021801	67.19775812422871	67.00874125874125	100.55789798436857	75.63502673796792	72.84821061291649	62.36703002879474	68.4765528589058	70.96472645002056	73.87289181406828	64.27262443438914	56.803681612505144	78.96462361168244	59.177396133278485	58.902303578774166	98.1732825997532	80.65867955573837	52.44045660222131	61.56355409296586	73.98241464417934	83.79216371863431	93.94570135746606	55.625359934183464	96.11003702180173	89.88914027149322	63.705676676264915	37.54607157548334	62.01419169066228
PCDH11X	97.77927878853906	96.14260812724697	97.71914151868395	91.69506482187602	95.24719468351672	115.81316047499728	104.07963830482623	77.86087809129535	89.17964919925917	84.91306242510078	91.73232378254711	86.89639394269528	217.09608889857282	154.76239241747467	74.85390565421069	94.95544176925591	84.94748883320624	100.60278897483386	93.2786795947271	87.95892798779823	115.47979082688747	85.44046192395686	84.58415949449831	95.64429676435341	133.54831681011004	135.41115589933543	96.03420851944657	88.61183135417801	82.12648436648873	86.53687765551803	86.47445255474453	81.60485891709337	153.37019283146313	110.81043686676108	87.29698224207431	142.51399934633403	53.699858372371715	111.16080183026473	76.79028216581327	88.55594291317136	143.15382939318008	101.99760322475215	103.86000653665977	72.74300032683298	72.31844427497549	86.93637651160257	78.42466499618695	102.62632094999455	79.00588299379017
TPTE	397.4181395348837	339.0372093023256	277.43116279069767	194.9874418604651	183.9427906976744	267.10558139534885	322.04279069767443	353.6427906976744	329.83348837209303	372.74558139534884	261.2660465116279	285.49627906976747	163.78837209302327	304.8920930232558	326.5218604651163	278.4427906976744	271.87767441860467	255.5013953488372	359.6893023255814	181.43441860465117	328.6404651162791	314.4479069767442	295.7893023255814	420.2604651162791	335.6479069767442	278.2367441860465	309.19209302325584	225.71162790697673	183.4446511627907	272.45581395348836	324.10279069767444	189.80093023255813	215.85023255813954	275.81488372093025	233.46372093023257	272.2720930232558	215.59674418604652	216.46372093023257	293.2120930232558	266.093488372093	244.35162790697674	138.586511627907	214.80651162790699	283.1674418604651	282.2274418604651	246.4446511627907	292.01627906976745	155.09534883720931	347.87767441860467
PIK3CA	83.94039370944682	84.57032882437039	50.0703838117233	80.38139227977565	71.71153634664027	50.039810843506	91.33938194215331	69.88034752007039	78.41977345210601	79.69679973606071	42.724293412515124	75.28978334982953	64.81623226657868	57.64082261079952	70.25140217749917	53.260310128670405	74.64126250962279	43.846915209501816	56.84328604420983	77.26855823160673	67.38073243154075	76.39085010447597	74.20059386341141	47.524689321456066	57.0678543934895	63.30265039041021	73.52347959969207	64.97591553942593	74.45650500384912	45.41229517211041	79.8025954030573	45.65236995491037	70.99153194765204	51.143407016386234	78.00197954470472	65.08764984053667	76.1363686352139	82.94677224238426	36.86440118772682	62.5908940943583	63.078741889365446	85.24062465632905	53.33080391509953	65.50357417793907	66.50192455735181	62.24216430221049	70.52106015616408	47.665896843725946	67.93797426591884
LRP1	119.01879573068403	124.57843861180103	111.45747465932737	108.40585352755588	113.38947439081694	113.84728468819225	125.66979928844734	88.36530845136605	96.33771900382628	96.89857018191582	99.21715781701013	99.94321004229039	98.93421494260589	93.72309861045848	79.5165469557629	93.8929985903202	99.92904611666779	104.97106800026852	99.51782238034504	102.18097603544338	130.71054574746594	129.50500100691414	105.64153856481171	103.54051151238504	82.1841310330939	78.65637376653018	103.13613479224004	87.69799288447338	88.00389340135598	79.32664294824461	103.35497079948983	90.05819963751091	84.97422299791904	64.2433375847486	89.73263073101967	83.29603275827348	84.53863193931664	116.00120829697255	78.26676512049406	87.67637779418675	110.37470631670806	117.18285560851179	108.72759616030073	81.11062630059743	82.72860307444452	92.7613613479224	88.65422568302343	57.639793246962476	89.24837215546755
NRXN1	74.6114139693356	79.43901192504259	75.28347529812606	75.03918228279387	71.02810902896081	126.55247018739352	78.9587734241908	107.22589437819421	65.07137989778535	67.08688245315162	67.22947189097104	63.09318568994889	67.56201022146507	96.65042589437819	58.97137989778535	80.13185689948892	115.29028960817718	69.87052810902897	68.38279386712095	65.5504258943782	143.312265758092	123.85979557069847	66.578534923339	71.97206132879046	91.36456558773425	97.21056218057922	70.18909710391823	60.82504258943782	69.38620102214651	73.94752981260648	71.77001703577513	64.26916524701873	59.34258943781942	81.00408858603066	63.81550255536627	58.34804088586031	115.54088586030664	77.70323679727427	108.22112436115843	63.4396933560477	74.45519591141397	80.07546848381601	91.7923339011925	54.47035775127768	97.52470187393527	87.2649063032368	66.55502555366269	36.0954003407155	62.45434412265758
FREM2	51.738643434972	55.67579340385812	54.216801493466086	53.469010578718105	50.40392034847542	56.87349097697573	56.179589296826386	75.3420659614188	46.190728064716865	77.05071561916616	48.07865588052271	45.66726820161792	47.5491599253267	68.2903546981954	39.180958307405106	57.219477286869946	83.59091474797759	49.24461729931549	49.30734287492221	45.80441817050404	101.96496577473553	83.2787181082763	84.35762289981332	94.39047915370256	66.5809583074051	41.196266334785314	50.81860609831985	43.4622277535781	51.175295581829495	71.7360920970753	50.28674548848787	45.39439950217797	42.930242688238955	58.912943372744245	44.07909147479776	61.51754822650902	53.659863098942125	54.53640323584319	40.66751711263223	43.813565650280026	51.7929060360921	58.39097697573118	64.66795270690729	40.75973864343497	71.03932794026136	59.97485998755445	46.27423771001867	29.137523335407593	74.05930304915992
PKHD1L1	182.87580299785867	174.5806056898134	185.51154787396757	169.41992964209237	416.6497399816458	173.72560416029367	224.60125420617925	148.76667176506578	157.05735698990517	90.24946466809422	90.01957785255429	157.90333435301315	142.9893698378709	133.7465585806057	140.65218721321506	174.76911899663506	158.95962067910676	170.48562251453043	154.94103701437749	161.06469868461303	151.75160599571734	158.73722851024777	87.71550933007036	97.46344447843377	126.02546650351789	135.136892015907	158.89301009483023	136.7916029366779	155.5186601407158	136.0803762618538	164.3475068828388	276.7837259100642	152.51690119302538	110.3927806668706	167.66717650657694	132.23531661058428	155.7041908840624	176.3865096359743	151.3423829917406	132.60981951667176	95.72040379320893	188.05850412970327	152.13719791985318	142.8545426736005	137.69195472621595	156.71589171000306	153.4307892321811	99.74112878556133	140.98516365861119
WDFY3	155.8883975573805	152.9194918228399	156.27451393275777	143.7263985400435	153.0379729065768	147.0642942373833	169.23183828174353	126.05895978100652	137.41068295079666	138.1509089632905	139.10346037762335	135.75075454481646	121.77988348424229	155.7247139748719	120.90082122552116	151.9461641047238	134.6581736505931	151.41721064083666	130.48396153576192	136.6880044921738	146.53281392573876	134.20256896188673	133.78718326665262	158.3404927353127	107.36969186495402	156.4997543342458	141.29851898645327	114.84305467817786	130.55022109917877	142.63079946655435	140.2734610795255	132.50866849161227	125.30027374184039	91.46851968835544	136.9111391871973	112.86811258510564	88.54804520249877	153.17442268547765	118.39538148382115	113.14452165368148	150.54032427879554	160.38358952761985	163.34021197445077	120.07910437285042	114.8980136169018	133.680494139117	123.41966729837861	83.23246999368288	121.75994946304485
XIRP2	108.05372781065088	120.92891518737673	118.43013806706115	116.14027613412229	113.40741617357001	191.95313609467456	121.43984220907298	167.13562130177516	102.54927021696253	103.48268244575937	102.78287968441815	97.75203155818541	96.36710059171598	146.35447731755423	95.86493096646943	120.73719921104536	180.3447731755424	110.11731755424063	105.02422090729783	101.03558185404339	153.68386587771204	183.12859960552268	102.83045364891518	105.45506903353058	136.56063116370808	153.1971597633136	105.894516765286	94.48110453648916	111.0051282051282	115.14564102564103	107.99794871794872	109.5708875739645	100.18003944773176	135.38232741617358	101.52970414201184	90.41940828402367	183.89254437869823	113.9665483234714	186.59842209072977	94.1978698224852	111.51850098619329	123.3440631163708	133.18319526627218	91.27234714003944	156.66508875739646	123.30998027613413	105.85230769230769	64.26745562130178	94.43005917159763
DNAH9	76.2824	85.65818181818182	78.12109090909091	78.17636363636363	75.96930909090909	85.00865454545455	83.23956363636364	112.90196363636363	67.6784	67.97272727272727	69.74130909090908	69.28712727272728	70.83272727272727	97.1850909090909	58.62894545454545	84.72094545454546	122.17403636363636	74.46727272727273	69.96458181818181	68.46538181818183	171.8317818181818	126.92276363636364	69.95098181818182	73.91658181818183	101.09170909090909	59.480945454545456	73.73687272727273	64.27963636363636	72.27163636363636	74.46050909090908	77.11025454545455	66.71883636363637	59.11054545454545	82.19178181818182	61.30938181818182	61.65876363636364	88.10952727272728	83.48189090909091	54.94625454545454	66.19905454545454	75.82945454545454	85.95847272727272	95.89250909090909	57.600145454545455	104.82363636363637	90.21636363636364	66.48101818181819	41.38254545454546	64.49381818181818
DCC	70.04262198706643	42.44591416813639	71.28120713305898	65.82843425436018	59.67607289829512	67.75925925925925	69.70370370370371	57.41906721536351	61.063002155594745	65.64775622183029	38.619929453262785	33.42710170487948	54.231138545953364	47.789241622574956	54.72741524593376	43.75475210660396	61.020772094846166	67.45316480501666	57.16323731138546	47.57760141093475	99.80991573584166	62.509406231628454	61.481873407799334	71.99529688418578	48.293944738389186	63.70781893004115	37.316774446404075	55.01704879482657	60.04859886341368	52.40466392318244	62.32667058592985	46.01518714481677	39.053497942386834	41.80354693317656	62.35390946502058	40.40819126004311	39.289731530472274	41.17313345091123	54.351459925534	51.21036645110719	69.82402508328434	70.19272976680384	74.76278659611992	53.58583186360964	53.78894767783657	62.144816774446404	56.34871644130904	38.80335097001764	56.34224965706447
ASPM	102.85303573068798	113.36015431248278	111.89225682006062	112.94516395701295	108.39891613851383	114.52080462937448	119.4960962615964	131.43593276384678	103.07632956737393	102.51878387067144	97.96472857536511	93.80077156241389	90.18655276935795	131.31781023238725	92.16019105355011	118.73950583264444	113.81895839074124	108.2845595664554	102.9843850463856	96.81014053458253	122.25434003857812	112.58500964453017	97.46642784972903	103.30210342610452	130.01947276568384	119.84274823183614	102.85377055203453	93.31229907228806	107.80462937448333	114.84109488380638	104.72517681638652	105.74042435932763	95.56691466887114	131.01451272159457	97.5222742720676	88.78010471204189	145.88399007991183	108.69817213190044	94.10177275649858	89.29466335997061	108.38330118489942	120.28602920914852	122.16763111968403	86.01295122623313	149.34352897951686	116.65224579774042	106.1569762101589	60.792964085606684	90.15247542941123
DNAH11	154.19616009035082	153.23660619750123	153.01701136443847	144.0388932025129	155.73431213383213	90.59751535257993	168.9579304016376	124.91861367967813	137.1471024211195	136.75082939224959	137.45944801298793	133.63210277405238	118.77913460859745	156.67805463400862	121.44264840827275	148.72443001341145	135.44730712218535	144.62024422954755	131.46431848662385	135.0145408343333	137.07644526011154	182.3191924895885	133.71341850779982	150.99032963930262	105.61283263923202	112.78809910355051	136.17258417449	118.59335074468837	81.1233147455354	143.05442224888827	140.05293993082515	133.93322510058587	126.18091339027318	90.66746664784358	137.9592009599774	114.70897155361051	112.00734100374109	149.35709748005928	122.16552551704666	113.50843509564481	147.8833909790358	159.01665843156633	156.9343544857768	119.15747864756123	115.90788452036422	132.736570904214	123.94578951083504	83.83405096350674	122.41031975718218
FAT2	145.25498830328883	88.82681987064814	79.21687078574378	134.9466079537636	115.0085317187285	88.33535158937663	156.55538736755196	111.95452043484244	125.05655703866795	124.37367551947159	124.03426448328058	129.11146277693683	122.52621439383515	102.5159625705243	105.89493601210954	86.45383239300949	125.8820696298335	76.0924040181643	75.29957341406357	101.2518233108573	174.08662446676757	126.79372505848356	127.00220173386542	135.9124122746663	102.70593092059997	99.08180817393698	129.530617861566	66.29049126186872	117.59838998211092	75.00756846016237	130.6352690243567	117.93869547268474	110.04031925141048	85.5475436906564	65.98630796752443	105.94860327507912	106.92748039080776	145.02036603825513	110.06309343608092	103.43642493463602	140.77095087381312	139.7966836383652	132.08325306178617	57.702284298885374	107.73063162240264	93.04410348149167	113.27652401265998	79.21769643594331	114.33376909316087
IDH1	52.08396305625525	58.00083963056255	52.85474391267842	51.69353484466835	52.67800167926112	91.89000839630563	55.356842989084804	80.59319899244332	43.869857262804366	42.641057934508815	45.80310663308144	45.25650713685978	44.979429051217465	64.05079764903442	37.56842989084803	59.75146935348447	83.13518052057096	50.48866498740554	48.585642317380355	44.945004198152816	101.86146095717883	83.15365239294711	45.43576826196473	51.07976490344249	64.20948782535685	73.33795130142737	53.97774979009236	43.376574307304786	47.008396305625524	50.34466834592779	48.965155331654074	48.12846347607053	41.73929471032746	54.159949622166245	42.935348446683456	42.66792611251049	57.40596137699412	54.700671704450045	72.6486146095718	44.968513853904284	51.18513853904282	55.630982367758186	63.47145256087322	41.03232577665827	74.11167086481947	56.60369437447523	47.4664147774979	27.74223341729639	42.99748110831234
BRAF	139.19717741935483	143.32379032258063	149.40927419354838	133.68548387096774	87.85282258064517	82.68709677419355	159.0665322580645	122.00766129032257	132.1866935483871	131.7350806451613	126.29274193548387	123.6991935483871	113.80564516129033	145.24354838709678	111.74354838709678	138.66209677419354	123.99435483870968	141.47459677419354	124.90443548387097	130.72701612903225	128.54637096774192	172.2709677419355	123.52983870967742	145.60645161290321	98.3649193548387	107.59354838709677	128.85120967741935	110.96653225806452	76.28306451612903	131.4576612903226	133.6649193548387	131.4576612903226	116.22862903225807	85.3024193548387	126.66733870967742	111.35322580645162	106.46209677419355	138.67016129032257	109.99072580645161	109.22782258064517	136.43629032258065	196.5774193548387	152.2233870967742	110.10967741935484	109.44959677419355	124.67379032258064	117.50806451612904	116.62217741935484	115.24475806451613
SI	195.7045416735984	184.75095657960406	110.28198303110963	186.72866411578772	158.29645649642322	110.86275162202628	205.884045915821	162.40475794376977	178.91898186657795	182.93378805523207	98.49376143736482	165.62069539178174	145.39111628680752	127.66328397937116	162.0201297621028	122.26235235401764	168.18066877391448	102.89053402096157	128.98519381134588	171.73714856097155	153.93328897022127	169.0738645816004	164.6468141740143	106.34070870071535	133.09149891864914	145.33704874396938	167.3185825985693	148.20129762102812	167.9366162036267	106.1933122608551	176.8529362834803	96.2031275994011	162.23124272167692	109.82731658625853	173.02029612377308	142.69272999500916	165.39277990351025	185.6428214939278	83.06554649808685	144.40059890201297	143.1996340043254	201.96955581434037	120.21144568291466	145.50856762601896	147.4027616037265	139.2370653801364	161.54500083180835	105.15854267176843	149.7096988853768
MYH4	122.3359375	138.64644281914894	126.39444813829788	135.24617686170214	124.26097074468085	133.10688164893617	134.56549202127658	183.0330784574468	109.60954122340425	111.07313829787235	113.39411569148936	109.23603723404256	107.60605053191489	161.9416555851064	109.41489361702128	139.70428856382978	197.09890292553192	124.52992021276596	113.17869015957447	108.28972739361703	255.3013630319149	202.99601063829786	113.47406914893617	126.24601063829788	161.75382313829786	102.15974069148936	122.18068484042553	104.65841090425532	122.265625	119.63347739361703	126.99268617021276	112.31831781914893	103.85172872340425	147.12616356382978	106.99916888297872	102.90176196808511	143.0093085106383	136.31349734042553	97.7373670212766	106.83909574468085	122.89827127659575	134.47257313829786	155.07762632978722	103.85671542553192	171.32097739361703	150.09208776595744	111.91373005319149	71.49468085106383	107.60588430851064
SPHKAP	79.22780717225162	86.2661669606114	80.98838918283363	80.18768371546149	77.01484420928865	139.82275132275132	82.7258965314521	89.27057613168725	68.75676072898295	69.66358024691358	68.95194003527337	68.88727219282775	70.27689594356261	98.21604938271605	62.21560846560847	85.46046443268665	125.60273368606703	75.07392710170488	76.6712228101117	70.06481481481481	155.5509994121105	127.58377425044091	71.41872427983539	74.87713109935332	100.39888300999412	105.60626102292768	74.31937095825985	62.533068783068785	77.5949441504997	79.1115520282187	77.6766607877719	68.8017342739565	64.92328042328042	90.17269253380364	68.88903586125808	62.87433862433863	83.52807172251617	82.02395649617871	111.44253380364492	66.50558495002939	78.61360964138741	84.70443856554968	96.64770723104057	60.0270429159318	107.81393298059965	87.46119929453263	70.28938859494416	42.31452087007643	64.69194591416813
RELN	147.0398616515348	152.43493298746216	148.6461738002594	139.21227842628622	178.23078253350627	86.46338089061824	166.8094249891915	120.29554690877649	130.893990488543	132.8474708171206	134.76290531776914	135.17094682230868	116.18331171638565	156.19896238651103	113.49079118028534	147.86917423259837	130.42006052745353	142.02421098140942	128.21227842628622	133.0793774319066	163.7531344574146	180.71318633808906	131.67418936446174	151.4229139645482	105.44349329874622	110.1623000432339	136.1215737137916	115.78063121487246	78.85672287073065	138.03692174664937	136.7923908344142	179.7765672287073	119.03977518374406	86.34327712926935	133.33964548205793	109.07427583225248	108.97328145265888	152.42170341547774	109.9495028102032	111.10125378296584	148.1706009511457	206.0513618677043	153.76238651102463	113.85222654561176	111.8310419368785	131.98132295719844	117.88992650237786	79.60622568093385	117.66649373108517
EYS	97.83378978184909	104.38407781660213	105.22381716876004	102.46095004249693	100.59590140712059	107.15997733497025	102.94409292662196	120.13325148739257	93.62234394182643	92.27840211540277	89.96902445934461	87.61837756162055	87.3210879214279	123.6936443479082	80.4658607989423	108.43573519690244	160.41684767211257	97.23203324204363	92.63650958541884	88.7621116252715	192.85088299178392	161.88440834828594	89.22598923411087	96.74615166682406	123.98913967324582	82.74634054207196	95.14326187553121	82.49390877325527	100.01935971290962	100.65275285673812	95.6339597695722	94.12409103786949	83.75852299556144	109.31088865804136	88.50099159505147	80.36774010765889	102.73075833412031	102.73293039947114	83.71442062517707	84.20832939843234	99.19293606572859	112.09330437246199	116.43139106620077	77.98271791481726	138.33704787987534	111.32732080460856	91.96968552271225	56.85437718387006	83.07838322787799
COL11A1	88.1656601701894	93.10362338731814	92.50603897886357	93.6759538841614	90.3163601427395	96.82473236343672	96.46047213834751	107.26818556135053	78.07136975020587	82.59936865220972	81.56189953335164	76.2386769146308	75.93837496568761	109.58619269832556	74.703678287126	98.54542959099643	90.18322810870161	87.52045017842437	80.09401592094427	77.34888827889102	134.80647817732637	89.18844359044743	78.18611034861378	87.55833104584134	112.72055997804007	97.74869612956354	85.24251990118034	74.25267636563272	86.53897886357397	90.87716167993412	89.08248696129563	82.18199286302497	74.30181169365908	98.58358495745264	78.5030194894318	73.96802086192699	92.00645072742246	93.75459785890749	72.9397474608839	76.62064232775185	86.54103760636838	97.70848202031293	103.75034312379907	69.07370299203953	74.95800164699423	101.36673071644249	82.1012901454845	48.54899807850673	72.58756519352183
FCGBP	109.86978963009307	115.62633925080159	103.3182138109017	116.54930789082663	65.77672636271213	107.20528661922265	125.19676233674826	92.62907640572456	93.1942597951044	106.96394775944319	98.02651130053961	83.50379291467897	102.39641823727223	96.6602799718464	71.03996246187535	66.39008367873622	95.70790646750606	103.24556189880347	105.31962149057637	94.83553609134277	92.41948854305154	101.17173692030968	98.60999452569015	98.7563932118558	79.40462970204113	74.73324470165011	120.80699147571752	89.92343786658324	80.38554782200673	49.87025885665128	101.18331117541253	66.37983889888167	81.75772268710409	61.985844998826934	81.37178384296551	84.95542347696879	64.07671854226949	100.58973957926018	69.339172597169	88.17705482130289	73.14123719402518	111.26949245327286	115.69062328927818	73.26495659654337	64.63017126769375	93.57519355595527	75.47344959724721	53.708532102917026	89.08555564244936
MXRA5	127.80026549576228	138.57102011640967	132.64403145103645	120.3799652813234	129.04697232717248	153.592259777392	139.87368528540796	104.07515572347596	126.51832941897274	117.8138466251404	127.24027366486266	115.495762279179	218.31379556826303	287.013989584397	98.1503114469519	126.08373327887267	112.78576534259165	129.80823036863066	133.23537220463595	119.430205248647	119.46471969774329	121.4037577861738	120.91953436127847	123.84039620136832	177.60410497293987	179.37067292964363	135.292453793526	117.22352700908813	109.58327376697642	119.81129378127234	120.34882058613296	109.08546921270295	218.50954763606657	159.42775451853365	117.4719697743286	191.67823955886857	74.80567752476259	145.43806800776065	107.10323700602471	114.52190340038803	194.1444909629327	132.38098641887063	130.3279893801695	106.15756152353723	91.13754722761156	116.98641887062188	102.44460328806291	135.08066986623098	103.54222403757787
CDH9	82.48554725560247	83.8986683988308	84.37577135433582	134.86131860993828	124.60214355310166	84.70964598895745	149.8314387788243	116.26469632997727	123.41604417018513	136.5160766482624	126.21370574861969	130.01558947710296	112.4507957128938	104.19779149074375	113.85125040597596	88.89899317960376	124.93601818772329	78.0090938616434	73.61221175706399	102.83760961351088	122.46638518999676	124.32737901916207	127.48814550178629	149.91620656057162	100.02208509256252	105.00422215004872	132.12439103605067	65.18480025982461	125.09581032802858	78.55277687560897	132.19519324455993	123.98863267294576	122.59337447223125	90.93699253004222	72.47223124391036	109.84085742124066	104.59629749918805	145.4209158817798	126.89314712569016	108.06463137382266	137.477427736278	151.8821045794089	127.56187073725235	63.18869762910036	110.46346216303995	88.52517050990582	114.73270542383891	116.23968821045794	114.63267294576161
TNR	27.999536643756276	31.46806703220326	28.621978531160707	29.236852266584293	27.184724689165186	32.66198162020233	30.041007027569698	32.68599891883543	24.61525986562669	23.892810255618194	25.06131747625299	26.359023862846552	26.68491775426674	37.56969650166036	21.922156151054136	31.11089659433161	28.771642597884007	26.43362421808634	25.53440420109661	24.724998069348985	74.22086647617577	42.83118387520272	25.638118773650476	26.885087651556105	37.44744767935748	28.796200478801453	27.7708703374778	22.89945169511159	26.63518418410688	27.44474476793575	26.623291373851263	24.614950961464206	21.454166344891497	29.0790794655958	22.745617422194766	22.43709938991428	36.78654722372384	30.890956830643294	19.75542512935362	23.68067032203259	29.034906170360646	31.500424743223416	36.86392771642598	21.428836203567844	37.44142404818905	33.83658969804618	24.614719283342342	15.702756969650165	24.044404973357015
MROH2B	160.49608703951137	92.19469364382516	88.97556785646115	149.55029585798817	126.57510975376981	90.05993510211873	172.2958579881657	126.46401985111663	137.8421454476045	142.80301584271808	138.6987974804352	138.10001908761214	125.72189349112426	107.2672265699561	125.31284596297003	96.4657377362092	138.96373353693454	80.79041801870586	79.6707386905898	109.21339950372209	152.96449704142012	140.2448940637526	135.7531971750334	156.94311891582362	111.66978430998282	113.14029394922696	139.13418591334224	72.34472227524337	131.9862569192594	83.16930711967933	144.51784691735065	134.59018896736018	122.33956861996565	92.66214926512693	70.8770757778202	115.09142966214927	113.07138766940255	154.56632945218553	123.68753578927276	117.79156327543424	151.31265508684862	160.85875167016607	133.72265699560984	67.22656995609849	118.53216262645543	95.66463065470509	124.16262645543043	121.57663676274097	126.26627218934911
FBN2	140.65495867768595	83.30174272367948	77.63510600071865	131.4609234638879	109.63411785842617	81.53458498023716	147.08075817463168	109.3297700323392	121.42301473230327	123.65513833992095	122.19376572044557	123.2301473230327	110.97448796263025	94.63762127200863	103.42121810995329	83.33417175709666	119.59899389148401	73.10294646065397	67.90468918433345	93.62450592885375	156.53377650017967	121.35761767876393	119.95382680560546	138.848095580309	96.43639956881064	99.2897951850521	125.30497664390946	60.655048508803446	115.01383399209486	76.10402443406396	123.94753862738052	115.22484728710025	100.97799137621271	81.09270571325908	64.30470715055695	104.73149478979518	100.17903341717572	140.63339920948616	102.77614085519224	104.45274883219547	132.96900826446281	135.93613007545815	119.04644268774703	55.60070068271649	101.02676967301473	89.35591088753144	106.34791591807402	74.55578512396694	107.30120373697449
ARID1A	65.63495394660137	76.55986941821149	64.92748047102717	68.15028564766236	65.9252652442579	73.13477906027748	72.32109129066107	74.09012475224438	57.23306517430337	54.82033344992421	56.723329835606854	56.351754692783025	61.67704325521744	84.39127900198204	47.72064824530722	71.64812871633438	68.16031246356535	64.19540631922584	59.78897050250671	59.33344992421593	131.66211962224554	69.06179316777428	61.013174769733006	61.93004547044421	86.01387431502856	65.88527457152851	63.89110411565816	54.39967354552874	60.164043371808326	63.008511134429284	63.92771365279235	55.15016905677976	51.760988690684385	71.34102833158447	53.81671913256383	49.38335082196572	71.84679958027283	70.16194473592165	45.08487816252769	54.30978197504955	65.7989973184097	71.99207181998368	84.52710738020286	50.18572927597062	54.47825580039641	80.65314212428588	55.28284948117057	37.437448991488864	53.14550542147604
VPS13B	154.44047112246346	153.7557826025259	157.63856960408685	141.51922804030085	244.50950759188308	144.8793812970058	191.33957712501774	124.95019157088123	136.3839931885909	77.26507733787427	77.81027387540797	134.98098481623387	121.63906626933446	112.97786292039166	121.16028097062579	150.82581240244076	135.65779764438767	145.47928196395628	133.46629771533986	138.46963246771676	139.30126294877252	135.32283241095502	75.01830566198382	81.148715765574	107.36412657868597	116.26316162906201	138.54732510288065	117.7375478927203	131.04952462040583	115.80991911451682	139.02930324960977	192.9418901660281	126.06293458209167	92.20420036895133	140.2606783028239	116.15574003121895	134.90307932453527	152.21753937845892	123.37874272740173	112.0017738044558	83.23733503618561	160.78572442173976	131.1239534553711	119.50411522633745	116.63878246062154	133.55420746416914	129.47914005959984	83.5324960976302	120.86774513977579
ABCA13	159.0197276536313	160.96106843575419	160.13605679702047	151.07605912476723	163.8477653631285	91.45367783985103	180.17446461824954	129.41951815642457	145.03194832402235	147.64845204841714	142.48754655493482	141.94104981378027	123.8584729981378	171.1574720670391	127.60928770949721	154.051385009311	141.50948556797022	153.52700186219738	137.43022579143388	145.492958566108	127.50436452513966	190.41457169459963	139.72474394785849	160.50616852886407	109.05895018621973	120.53334497206704	142.86947160148975	124.38722067039106	88.10986964618249	149.5705889199255	141.48149441340783	142.69745111731842	135.48958333333334	97.58740689013035	143.30516759776538	120.13885009310987	116.45542364990689	156.16300046554935	133.15898510242084	117.09520484171323	153.7411545623836	165.4986033519553	162.0903747672253	127.59718342644321	123.06366387337057	137.620926443203	132.81075418994413	87.92300977653632	129.01478119180632
NALCN	55.704605456145494	64.40275740686418	61.60912290994427	60.27882076855383	58.79172777940745	64.4018773833969	63.596215899090645	87.05514813728367	51.858169551188034	87.1833382223526	52.500440011733644	51.0539747726606	51.41170431211499	74.38325022000586	47.07949545321208	63.24669991199765	91.14109709592256	55.5638017013787	55.7880610149604	72.70504546787915	113.86872983279554	91.39117043121149	94.60134936931651	107.69096509240246	75.07597535934292	46.30566148430625	56.99222645937225	48.63068348489293	57.48269287180992	79.90906424171311	59.65341742446465	52.952332062188326	48.29172777940745	64.59196245233207	49.737606336168966	71.33118216485774	63.46362569668524	61.814461718979175	44.490319741859786	49.52874743326489	58.260193605162804	62.44074508653564	71.87283660897624	45.676298034614256	80.97022587268994	67.97125256673512	54.6056028160751	33.00865356409504	85.34394250513347
ANK3	85.73011734028684	96.76893445537513	90.02892023231006	92.32073011734029	87.75714116392082	96.0854569159654	96.0198530283276	104.7027972027972	80.88680810714709	79.50088894156691	80.33927936470309	77.21547943581842	78.06465568329975	110.25743747777646	72.44393741851368	98.16546165698708	144.6511200663743	152.92864762356288	111.25613369681166	79.2795424914069	142.68454426929003	92.12137015526847	78.74404409150172	164.4588123740666	110.1851368970013	96.24001422306507	82.83364940144601	128.4127652009008	86.73207301173403	88.81077397179092	87.11022875429656	82.2193907787128	75.65408320493066	101.60791750622259	76.63008178262416	71.40707597487258	145.18975939314922	94.02447552447552	71.72816166883963	73.22146497570226	88.8842005452175	99.39540120896054	105.70392319544862	70.0536328078701	126.86701434159062	97.76934929477302	81.99034016830628	48.895756785587295	74.14679388408202
MGAM	155.16735717400786	138.76668120366332	154.0460095944178	147.6188399476668	159.96718273004797	67.75218054949848	169.92553423462712	124.07054077627562	116.13039686000872	136.06639773222852	134.70562581770605	120.22176188399477	125.46249454862625	140.497165285652	119.43916266899258	129.7812908853031	135.2932839075447	169.12538159616224	130.0511338857392	122.78336240732665	150.64740514609682	170.43142171827301	136.43981683384212	129.62549062363715	110.56966855647623	111.638573920628	140.73539031836023	120.54524640209333	63.01624509376363	139.85662887047536	143.78619712167466	130.65492804186655	124.46336676842564	65.88235935455735	133.12876144788487	118.17488006977759	112.61131705189707	159.70737025730483	129.22917575228956	117.16212385521152	150.482882686437	188.1455516790231	164.3093109463585	119.63148713475796	115.83100741386829	142.3733100741387	104.87483645878761	100.03063672045356	123.43251199302225
SDK1	72.51562950851208	74.13378859286333	67.04914879292103	66.81023372126575	70.94286813503895	42.58757333846302	76.21034913917477	55.1949600846398	59.29681638934308	59.88862171780321	62.48841011830336	63.56448975666058	60.99865345772819	76.7256901029143	51.64143502933538	66.47571414831201	61.456670193324996	67.31566798114841	59.555737231893815	62.65855535250553	91.01933249975954	83.09598922766183	62.39251707223237	68.71424449360393	49.74521496585554	48.85611234009811	63.500240453977106	55.17553140328941	34.17533904010772	62.81552370876214	63.6960661729345	57.2038087909974	52.91391747619505	40.21592767144369	56.26132538232182	51.50168317783976	51.525536212368955	73.98028277387708	47.568914109839376	53.26863518322593	68.52236221987111	74.01740886794268	77.18062902760411	52.13119168991055	51.00452053476965	66.20371260940657	54.31739924978359	35.859767240550156	55.70693469269982
GPR112	139.21548685932936	141.22726815023663	144.75933944215083	130.64233209143086	137.90413855603666	162.17067767596416	158.99234719564998	111.31547678984997	132.7749471352331	198.01580908267042	137.90031215386165	127.66367938777566	303.80505487866276	294.70768301278827	110.67546067868291	138.23542442855705	122.7788742322022	138.17833048031417	140.53468935656028	124.92760044305709	132.00120833752894	122.61433893867687	119.96022555633874	134.1516463598832	191.1747054677273	197.7262108548988	143.54204007652805	124.99687846138355	121.33299768401973	131.2130701842715	123.71150941496325	119.72661363407512	231.20672641224448	175.1558755412345	131.4548383848555	209.62168965864464	80.76548182458967	153.62984593696507	119.99436109153157	123.3520290001007	205.62742926190717	152.46953982479107	142.6968079750277	113.08810794481926	104.2462994663176	118.80122847648776	121.81985701339241	147.87896485751688	113.97240962642232
HMCN1	91.83534710017575	101.10654657293497	95.91838752196837	99.32985500878735	91.61225834797891	101.34199253075572	102.24329964850615	114.73297451669596	83.27290202108964	85.79382688927944	86.6675637082601	82.10627196836555	80.70562390158172	120.71869507908612	74.84918717047452	103.57216608084359	96.52866871704745	89.30003295254834	85.54717706502636	80.78306239015818	167.45985281195078	97.4639718804921	83.73747803163445	93.13483084358523	119.69431019332161	101.56963971880492	90.88790641476274	77.66635544815466	91.65185632688927	93.37889938488577	92.47605448154657	83.02773506151142	77.1167618629174	102.56107205623901	82.55343804920913	76.01867311072056	126.14608963093146	97.89927504393673	73.51609182776801	81.10731546572934	95.54734182776801	105.50225175746924	114.05206502636204	73.46314806678383	127.50521748681898	107.58012961335676	84.81683875219683	51.63938927943761	77.53179920913884
APC	143.22016633959444	84.93196897486216	82.61106438650593	133.33987477805812	116.4814503317447	84.36912438089898	160.367816091954	120.16979721521353	133.24521072796935	131.63059527146996	128.09485094850947	94.48229137463788	112.19549574806094	97.55106999345855	118.89047752546492	89.0626109709373	129.3362302588543	78.49658910382207	74.22483880011214	102.41341930660685	126.67545089243995	128.93523969722455	128.3858517895524	146.9541164377161	99.76114381833473	105.7781515746192	133.17605831230725	67.053826745164	125.05990094383702	82.11681151294272	128.8731894215494	129.06924586487244	115.9159891598916	93.32249322493224	71.2094196804037	110.52499766376974	107.80385010746659	141.68731894215495	120.69666386319035	107.2532473600598	141.88879543967855	145.0362582936174	125.40921409214093	61.515185496682555	114.53882814690216	87.58630034576208	123.61470890570975	81.54312681057846	117.93916456405944
RP1L1	55.397717295873576	103.6183368869936	96.2361720807726	94.87934278188888	81.88398344412391	95.29825661607927	103.49128308039634	74.98645428320582	85.6298758309294	47.67502822024332	52.134453781512605	86.585601404741	86.38693089175969	81.98344412391822	79.64818763326225	88.16054182867177	87.18236548350684	94.31907688448514	90.03336259877085	89.56164555374389	77.36949705255236	89.15891132572432	50.70375015677913	49.86667502822024	70.12441991722062	67.79342781888874	89.22638906308792	77.24582967515364	73.32584974288223	70.02483381412266	92.56453028972783	48.00903047786279	72.53229650068982	62.82992600025084	81.60491659350308	59.91872569923492	88.03461683180736	97.18964003511853	70.2359212341653	77.28872444500188	52.39922237551737	103.0699862034366	92.8267904176596	76.64931644299512	68.01881349554748	96.99912203687445	74.69772983820394	49.53944562899787	74.70011288097328
DNAH7	127.74318218492819	134.6888010327578	133.16007745683396	133.7776343391964	126.49515894787801	222.13756656446668	140.3483137001775	194.9970953687268	119.45570437308375	117.93109569146361	119.15846377279328	112.18379861223173	114.37655317088914	160.32386638696144	103.83685654348878	143.11037598838146	204.83637243827658	125.78457318057124	121.43069227045345	112.79022107471357	186.83709859609488	208.6317573019203	113.6752460868162	127.72059060835889	166.21615297724705	175.22704534452154	125.25407455220268	107.71082781991286	125.92399548168468	133.48475068581573	126.75528481523318	119.05954494110053	110.50233984185897	144.56954978215265	115.8502501210263	107.0927061481362	136.4928997902211	133.1798450863321	197.53259641762142	109.10956914636114	125.0893174116508	142.72381797644022	154.15935129901564	100.45352589962886	181.87025980313055	144.87727932870743	119.16750040342102	70.69654671615298	108.16314345651122
MYH8	121.44926336699221	139.86310213540804	126.47823208078132	127.22810792915081	128.26138056613144	133.80350935275618	135.61397119682172	182.32908458864426	111.66810130773051	109.899685482536	114.64873365336865	111.3141863929813	109.46681013077306	156.03376924350272	110.87717265353419	137.77238867737128	198.71560999834463	127.33934779010097	112.04320476742261	111.38619433868564	237.91110743254427	202.782651878828	114.10180433703029	123.04055619930475	161.65171329250123	99.26237377917563	121.72603873530872	104.32676709154113	123.02615461016389	122.03674888263532	128.3191524582023	117.34431385532197	102.64244330408873	148.17348121171992	106.49908955470949	104.07068366164542	147.13855321966562	136.4661479887436	100.6356563482867	107.61910279755007	124.5540473431551	137.46863102135407	150.82436682668433	104.56265518953816	171.49726866412846	144.35590134083762	113.27909286541963	72.58665783810628	104.07697401092534
ERICH3	75.98309819807235	84.4326023187596	79.76016203380361	81.13549378404805	76.35018857382316	81.33747730129906	81.03017181170554	89.93700237463332	67.29654979745774	67.06327699399357	69.1318619918983	68.77147646319318	66.03799413325883	99.97094566280207	64.8522139963682	82.43162452856544	76.85836010616008	74.85863947478698	68.46864087163011	67.89900824137449	127.47366950691438	78.30772454253388	69.2051962564604	74.7076407319458	95.95097080597849	82.26707640731946	73.91814499231737	64.53163849699679	73.3235088699539	74.53471155189273	74.61111887135074	70.57717558318201	60.93784048051404	84.48526330493085	63.28216231317223	62.98253946081855	79.12320156446431	79.36527447967593	59.77510825534293	62.98337756669926	76.22265679564185	83.23480933091214	91.22391395446292	59.55147366950691	65.24752060343623	87.23927922894259	68.61516971644085	42.79396563765889	61.72146947897751
CNTNAP5	80.05299015897047	97.79655563966692	88.29731264193792	93.18735806207418	88.19663133989403	159.44095382286147	100.88796366389099	131.78482210446631	76.8890991672975	78.45836487509463	80.83497350492051	76.05582891748675	81.7166919000757	115.62282361847086	67.8334595003785	99.78841786525359	143.03009084027252	88.30772142316427	82.43565480696442	78.50700227100681	185.9780469341408	143.49280847842545	80.12623012869038	87.0775927327782	115.84822104466313	119.41256623769871	84.32002271006813	71.47293716881151	86.15537471612414	86.5164647993944	89.7715745647237	80.57570022710068	70.79750189250568	94.77914458743376	75.3001514004542	71.71612414837244	142.32740348221046	97.76381529144588	120.38493565480697	76.27573807721423	89.07059046177139	95.57267221801665	112.55677517032551	67.37036336109009	123.18395155185466	103.00378501135503	77.28955336866011	48.89685844057532	72.70117335352006
XIST	0.07206225680933852	0.16124513618677042	0.13374837872892348	0.07859922178988327	0.20959792477302205	0.20933852140077822	0.13167315175097277	0.07335927367055772	0.18147859922178988	0.08373540856031128	0.08337224383916991	0.15616083009079118	0.18734111543450066	0.17670557717250324	0.09955901426718547	0.12280155642023347	0.15216601815823605	0.18313878080415044	0.2532814526588846	0.17426718547341116	0.2990402075226978	0.13494163424124514	0.1362905317769131	0.17639429312581065	0.21478599221789882	0.1691828793774319	0.1528923476005188	0.15206225680933852	0.10412451361867704	0.18811932555123217	0.13473411154345005	0.07299610894941634	0.3485862516212711	0.35221789883268484	0.20664072632944228	0.19792477302204928	0.04191958495460441	0.21317769130998704	0.1346822308690013	0.08907911802853437	0.19040207522697794	0.15367055771725033	0.35750972762645916	0.13457846952010377	0.09125810635538262	0.1330739299610895	0.11304798962386511	0.19143968871595332	0.15413748378728923
PRUNE2	145.74562937062936	87.67101080737444	145.30856643356643	138.89017800381436	146.68722186904006	87.40845518118245	137.80610298792118	117.97647806738716	134.2972027972028	134.35259059122694	126.53480610298791	128.54195804195805	117.88946280991736	101.88739669421487	113.0916242848061	88.59384933248569	131.2516687857597	78.50540368722187	130.42784488239033	136.69866497139225	137.65885251112525	83.93444055944056	127.39478703115067	75.64947552447552	103.22163064208519	107.06420851875397	128.61339796567069	115.79632867132867	78.67212333121424	80.22465034965035	132.8963763509218	75.36840432294977	126.16791163382072	92.16544818817546	133.37897329942786	106.28146853146853	84.8416242848061	140.91775270184363	120.65074698029244	105.30332167832168	143.19032104259378	90.04823585505403	132.58359821996186	116.35235219326128	113.09631277813097	126.92617609663064	121.26112523839797	80.69095677050223	115.74181500317864
USH2A	83.74580310332044	92.58915426574167	88.30651909124609	88.66011756606471	82.58571201609914	93.08489117195361	92.28316475136366	101.70073611184664	75.73049833183286	76.27659799819943	76.83689032463062	76.59407933061483	76.3964942011333	109.66938516125616	66.53916220939469	94.16882910554467	85.66790234602553	81.3194407668273	76.77673039241645	74.63972885664354	152.7628554784727	87.6137266324207	76.61155536726156	83.16300375999576	107.66700206534979	91.40332574273155	81.330297092623	71.0700630196473	82.26711857226077	85.38320182174442	83.74273155748557	75.3136154212784	69.36498437748239	90.64036434888524	73.27553884446327	69.41248742254939	114.16935868241275	89.71138060689509	65.78652756447599	71.62177620081555	84.86162156437007	92.57496160567706	104.73288142773923	64.85876184928242	115.44690991897474	96.55870359582694	77.62447704284277	45.152147434200074	71.2320076259069
GRIN2A	50.741937716262974	51.34712802768166	49.45370242214533	48.536678200692045	51.65044982698962	48.172249134948096	56.733217993079585	39.3398615916955	43.60560553633218	44.96574394463668	45.17757785467128	46.162698961937714	42.23038062283737	55.36837370242215	40.084636678200695	49.54733564013841	43.77951557093426	48.945536332179934	44.50712802768166	45.491418685121104	58.84449826989619	44.52878892733564	44.91100346020761	50.857370242214536	34.66256055363322	50.29916955017301	25.437301038062284	39.300553633217994	42.663391003460205	35.85799307958477	46.44484429065744	41.60069204152249	42.53425605536332	30.85910034602076	42.16159169550173	37.328581314878896	28.073148788927334	51.73667820069204	38.334671280276815	36.725397923875434	48.889204152249135	30.447543252595157	51.93979238754325	39.613840830449824	37.79944636678201	46.247958477508654	40.04525951557093	27.149273356401384	41.31038062283737
KRAS	113.07774798927613	113.85522788203754	125.75603217158177	111.76318141197498	94.42269883824844	115.0455764075067	127.2171581769437	93.09830205540662	111.97587131367293	117.49061662198392	108.65415549597856	104.89544235924933	89.12868632707774	76.08936550491511	102.3485254691689	102.8739946380697	106.71939231456658	106.29937444146559	102.04825737265415	102.34405719392315	98.73100983020554	129.704200178731	100.4361036639857	116.01429848078642	78.79535299374442	90.15728328865058	106.63896336014298	88.87131367292226	104.75335120643432	89.70509383378015	110.89097408400357	108.56478999106345	108.44235924932975	84.38605898123325	111.58176943699732	94.07149240393208	89.42448614834674	122.14655942806077	103.5201072386059	94.77211796246648	113.60053619302948	72.50848972296693	97.41197497765863	101.4307417336908	94.67113494191243	80.3503127792672	99.72922252010724	62.94459338695263	89.22698838248436
RNF213	46.023129897886484	50.11203989551176	45.7160769413441	45.588553787698885	45.705960579434816	50.97744003799573	105.61823794823083	66.48639278081215	40.33863690334837	38.468582284492996	40.96575635241035	40.62536214675849	42.96091189741154	59.39848017098076	34.89608169080979	50.02066017573023	71.52605081928283	45.2106862977915	43.63462360484446	41.85685110425077	102.479743528853	74.65875089052481	41.76005699358822	43.608264070292094	59.52757064830207	34.07043457611019	45.69579672286868	37.867299928758015	41.85927333175018	44.83006411778675	44.21562574210402	39.50382331987652	36.045689859890764	50.365471384469245	37.48083590596058	35.52994538114462	54.683400617430536	48.32353360246972	33.29812396105438	37.924910947518406	45.96380907147946	50.28002849679411	57.428164331512704	34.553075279031106	62.56086440275469	53.82878176205177	40.214723343623845	25.586843980052244	37.33554975065305
APOB	105.15940797393952	118.24984066284257	110.48438495857233	111.7284186672332	105.41675518730968	191.8064584661143	119.50230153671836	162.33609517739538	96.38488775582466	98.81800155796331	100.61249203314213	96.70851922668366	95.60626017987394	140.80043906238936	87.51745627080236	118.17151759790383	178.56270802351108	103.43566319665746	102.32965087458395	97.724594575455	178.99858366971176	176.15190142341194	98.2646413143545	106.27717583740528	139.35755258126196	146.26237518589335	104.69258551094116	90.56893987677927	106.18759294667517	109.81885135613625	107.76566815381346	102.3020324339636	93.3991218752213	128.59351320727993	98.36350116847248	86.30444019545358	181.25430210325047	114.51186176616388	170.1694639189859	89.70653636428015	110.75773670419942	119.86459882444586	129.62403512499114	86.51667728914383	149.86906026485377	120.78606330996388	99.62615962042348	59.36767934282275	90.99100630266979
[truncated: 17 more columns]
