# Supplementary material for: Whole-exome sequencing capture kit biases yield false negative mutation calls in TCGA cohorts
Source: PLoS One. 2018 Oct 3;13(10):e0204912. doi: 10.1371/journal.pone.0204912 (PMC6169918; doi:10.1371/journal.pone.0204912)
Supplement: S2 Data — (ZIP) [file pone.0204912.s008.zip › S3/gene_coverage/BLCA_depth.csv]

	00045607-0ec2-4b64-acf6-8effdca8d237	00d1a019-b9dd-4195-a735-8e70ce4a551a	027bf98c-be10-4019-8d5b-053ff759302a	0309573d-0ac1-4856-8545-f662be057bf6	0339b167-e124-479b-9743-6aa9076e9ef4	03c05729-b0b9-45d9-a092-16b3eb75ac76	03fe933f-0725-4229-9e1c-10548ec1f064	044bf15d-bec6-4328-9f9d-29af6ad28ee1	04be7324-f30b-4dba-84d4-329e9218e910	04cc32d9-57fa-44d9-a8bb-6a9f15651080	0566912d-60ca-4751-893c-f687e48a0283	0582f1f5-3e31-44a4-8c9f-154f46b1cdb5	05868a21-07d1-4471-a31a-9571bc053b87	058fd26d-73ba-4ecf-a5bc-23fcb434cd54	05b09f02-e486-422d-bab5-036f0e3980b2	05f96bca-a46c-4ca7-aa4d-91f606c504a9	070f54b5-f04e-473e-8337-eb34e2dee92a	0845bc3b-50a8-484d-9cfd-49e71e70799d	097253d3-b928-4250-87c9-34db5db18d35	09bf9355-1bdb-4e5a-b0a2-005ed8c589e8	0aa0f4fa-04c4-4ab8-a83f-8a81054866ee	0b093d19-8564-4195-a448-625960ae91ab	0c294230-0310-4bdd-8bc1-10a4716a13bb	0c626615-1860-4cb6-b276-3a6f951ec0ed	0c839fca-8afb-4a32-b478-950408a08093	0e4e4291-d2f1-4034-828e-6f713d797f75	0f328816-e9aa-4bee-96b0-51fab58328dd	0f98a9e2-5b1e-4960-bee4-8d70e4de779f	1081eb8c-e697-4fab-ade5-5f5bae5af243	10e7469d-1dfa-46c4-a070-c13e8abb9c8f	111288b5-c16e-4a3c-8338-a9f7207d385e	1138aec1-4a23-45e5-b35d-ece3da00c483	118e3d09-4849-423f-911e-e45a8daecfa5	11d7e58c-59db-4155-a8e1-99f0286d023a	122d8d85-7f19-404b-9575-0326117d23d9	122f58f8-b2ed-42c2-968c-f4e7fe936be7	12c3fae3-7f55-45cc-ad88-5c5c57ed33ef	12c57e2a-9c6a-4328-a2f8-80ceba6dd8ce	130de63b-3a44-40a3-a798-452667839009	13bb2d27-57f8-41af-b9c0-27504a86cda4	13e4d14e-7cf1-4f7f-9550-6c8c1b4a846e	141c239c-7fd2-4bff-8268-47ebf3c6a470	153e2616-1925-4619-84fe-4f5c0cb99090	15869f9c-fd38-4b52-92ea-1f507932ca74	15bb597f-2c3e-4cd1-9b61-90b8cce944a0	15f2395d-f7ca-4120-95a9-e24104b1077a	167f20e1-96ad-4b3e-89ed-bdee8f697366	168bb234-1e22-47ab-8c9c-7d2f07e7d3ed	16a07fa1-bb37-419a-949d-c42924c25ecf
SOX11	3.172038077761211	3.3439614634705817	1.9746530565431815	1.2225025805711665	2.826012157357495	1.5412317926367702	2.7104025691019613	1.7168253240050464	2.257713040486294	1.6620025232251405	1.408647780708797	2.6638375960545932	4.235921550636541	1.9155866498451657	3.5438697098291088	2.4208051382039226	3.38777382727377	1.2337424016515655	2.066292005963987	1.9532056428489506	2.2765225369881867	3.3867415988072027	1.3765340061933709	2.567152196352793	3.795733455671522	2.828994150705356	2.150475972015139	2.2932675765569446	1.8825553389150131	2.502695263218259	0.9168482624154146	2.0841839660511527	2.155522422296135	3.3693084069274	2.3499254501663036	1.5720839545819474	2.458080055052185	1.2657414841151509	0.9623810069962152	1.3617387315059066	1.7716481247849525	2.969147838054823	2.369996559238445	1.4628971212294988	1.374698933363918	1.2260580341782314	2.1839660511526553	4.858011239821081	1.9186833352448676
CCDC168	0.056647721978943445	0.026693375570669895	0.028510202180191933	0.03540482623683965	0.011925836206093356	0.017702413118419826	0.03186434361315569	0.014161930494735861	0.014161930494735861	0.0031212149445634958	0.028323860989471723	0.017702413118419826	0.016957048355538993	0.056647721978943445	0.014161930494735861	0.012624615671294139	0.021242895742103793	0.024783378365787756	0.014161930494735861	0.021242895742103793	0.11329544395788689	0.05161650982949781	0.02399142830522687	0.017469486630019567	0.022174601695704836	0.04099506195844591	0.03186434361315569	0.06726916984999534	0.016071927699618002	0.017702413118419826	0.021242895742103793	0.023898257709866765	0.018447777881300663	0.056647721978943445	0.0035404826236839653	0.0035404826236839653	0.008851206559209913	0.02636727848690953	0.014161930494735861	0.031398490636355164	0.007080965247367931	0.04602627410789155	0.024783378365787756	0.021242895742103793	0.014161930494735861	0.007080965247367931	0.007080965247367931	0.057299916146464173	0.017096804248579147
SETD1B	0.7100794135613928	0.28332315210751374	0.42944410507025044	0.21698228466707392	0.32180818570555897	0.5207086133170433	0.3158216249236408	0.32412950519242517	0.30238240684178375	0.2861331704337202	0.5014050091631033	0.29358582773365915	1.3186316432498473	0.8689065363469761	0.20708613317043373	0.4447159437996335	0.5200977397678681	0.3098350641417227	0.2540012217470983	0.36579108124618204	0.42015882712278557	0.7576053756872327	0.4967623701893708	0.28491142333536956	0.46841783750763594	0.43628588882101405	0.6835675015271838	0.4703726328649969	0.6375076359193647	0.3004276114844227	0.21661576053756873	0.5130116065974343	0.5141111789859499	1.0007330482590104	0.4118509468540012	0.43262064752596213	0.556139279169212	0.2827122785583384	0.4023213194868662	0.49004276114844225	0.5711667684789249	0.8058643860720831	0.842028100183262	0.46695174098961517	0.3430665852168601	0.2696395846059866	0.25668906536346975	1.184972510690287	0.4432498472816127
[truncated: 369 more columns]
