# Supplementary material for: Whole-exome sequencing capture kit biases yield false negative mutation calls in TCGA cohorts
Source: PLoS One. 2018 Oct 3;13(10):e0204912. doi: 10.1371/journal.pone.0204912 (PMC6169918; doi:10.1371/journal.pone.0204912)
Supplement: S2 Data — (ZIP) [file pone.0204912.s008.zip › S3/gene_coverage/CHOL_depth.csv]

	0888cc58-7f72-4448-9375-c07e40b5b269	0e3ebbc4-2f1a-48ca-b56c-516afe3297c2	1360b55e-29fa-41ad-ac96-e7c529a6849e	145f036d-6dce-432d-b966-e9dfef2fe42e	14ef1088-3bbd-46a7-b945-a0842055eee0	16de79fb-d97d-40ee-925d-e890131446b1	219d6b20-df3d-48b3-b222-6874047bd793	24e350d7-8cf2-4bf3-9c71-8a24a6c15fb2	27f417d4-dda0-490a-a300-dcddb5563eaf	2cbc745b-2abc-48b6-9838-7ae25ba1472a	2ebf99e4-0d99-4f57-9a9e-6093f2c8ed6d	330fed1d-8a7b-4483-8413-1463a840096f	342d0342-194a-47c6-916b-bfcd2067e23d	36187163-3710-44a6-bcb5-7cbb16f016bc	3a1454c4-0dd8-4433-8ce7-d775d824ea0e	3bc1ee26-66dc-486d-966d-673ffbafb6e9	3c277ebd-a7a3-46e6-a468-50bf96173b53	3cccb497-b82f-4a56-b205-fbf2039f33cd	415aaa73-1c8b-456b-9288-83975231ff27	475f1941-2bde-4eba-816c-e9da24bdbb4c	4efff68b-2ff7-4076-83ea-5e32e29a8725	53fe0c95-44d0-4ab8-82c7-660ca1b33825	5a30d2bd-9cab-44ef-9071-0b34d386a9c0	5bdeef52-fafe-4416-8df4-37f5790aead8	5da4b3aa-8df9-458a-969b-b5e290ab39cf	5f3f2338-c62f-4db1-95c0-23d8748d4a90	67df23bb-863d-4864-807d-15fa5912252a	6b5b668c-db41-4cc0-ae24-eb793c6eeea8	6b5c5237-5e13-483f-b46b-f05cc7763b1f	74649c2f-03d6-4e5b-add2-ee9efb7eec05	809f50ee-cba5-4a90-ad28-df38cc6b8ec7	884600f4-73bf-41eb-997e-90bd412cf86e	8b0438ab-495b-4737-ad45-0529818d312e	93e583ea-e4b9-42a8-80a1-c448452cc479	9ee608a6-975b-4c69-b558-f37b56edd657	ab12c5d6-f9b2-492d-9a1a-a237c59eb7af	adc59475-909e-4799-b31a-3dc912055ebb	ba59b815-c886-4950-b752-c66089e24256	c0770fc6-0b17-4a9d-87a4-1d0e80efcb9e	c15935e6-682a-44f2-8513-3683196e249e	c3ec475e-8010-486e-a4e3-af7c083613a6	c83428a3-08d8-4665-929a-c3ef3f18c6f1	cbb9943b-cf5c-4dfe-8ed3-bfb0b6dc1dd9	cbeadf0f-75e9-4856-a2f8-5a7406ea9318	cc5dbfd2-e659-4b9f-ab3b-04d5b5cf3540	ccef2232-6eff-447b-bd93-92979ac19e26	cd6c9a82-aedb-4651-9fdb-b5ac4747b241	e99cf2f9-4c86-4337-945a-6b0e46e81143	ea52d9c9-6bd5-4538-b34f-2fdf152ad88e
USH2A	64.77704813853731	45.277286448127946	77.10951649631944	154.6485198326537	40.24911295874596	47.17666684319229	58.94402372504369	57.95869300428957	50.36080072022454	61.461367367473386	39.66610178467405	43.682412752210986	61.938992744796906	47.85807339935391	31.381771964200603	53.051845575385265	43.26367632261823	73.78197320341047	45.377588306942755	106.12407986019171	40.17571360482974	38.801938251337184	51.21612031986443	32.34973256368162	66.39246941693587	58.62638351956787	26.43785415453053	35.3727161997564	48.86670550230366	71.50161520944765	38.22718847640735	54.04654980670444	40.55245458878356	49.01768786739395	66.26489434941482	63.834295397977016	27.926388815336548	80.20192765979982	57.26462956098078	34.46194990202828	71.628554784727	34.49923211354128	51.507599428056984	45.97744002541969	29.79653656728274	46.36212466239475	55.496319440766825	47.169464597786366	65.58052216279192
MUC17	55.91345546430828	40.89183687793921	48.253386677897105	69.05369551484523	38.25085983013968	62.31382045342879	60.712711448024145	49.68919772583702	51.07341896539622	91.14381975152664	43.71587000772092	52.607777075875624	35.57205025619429	45.81385554853654	37.013406331157434	34.851477504035934	50.33824664841721	63.606443461781424	38.764301256404856	92.44304064013477	41.79406190777006	48.19512879904541	42.14346880044922	42.23710254790482	70.55941601740717	55.266442057977116	65.23871692286096	33.21337825507124	58.77216256053906	94.56959359865235	48.050817716010386	71.01495051589808	32.8879764160876	60.34561662104303	54.80080016845652	73.26454692215906	31.377833929950164	83.056854074542	74.3387379799256	42.97992559837159	30.890292693198568	36.85435530287078	63.02533866778971	68.80290587492104	36.96967782691093	50.47413490559416	36.57541938653752	46.055520460447816	32.31943567066751
TAF1L	42.63787001287001	44.368404118404115	71.86036036036036	144.7041505791506	50.69449806949807	77.54971042471043	68.20238095238095	47.73793436293436	48.420366795366796	91.19530244530245	35.5207528957529	68.01737451737452	97.04520592020592	53.986647361647364	32.93194980694981	31.715250965250966	64.04440154440154	59.61920849420849	36.7752574002574	78.0408622908623	52.13980051480051	57.707368082368085	61.26367438867439	49.836550836550835	92.52155727155727	51.80550193050193	42.05228442728443	43.31740669240669	45.93902831402831	110.73970398970398	39.13465250965251	68.56306306306307	47.0770592020592	71.47554697554698	41.96122908622909	90.81451093951094	41.0712676962677	100.07947232947232	87.11486486486487	39.52493564993565	37.45672458172458	51.83252895752896	72.27879665379665	54.157335907335906	48.27686615186615	65.23825611325611	48.84234234234234	47.59491634491634	65.03056628056628
SACS	37.12956344140924	50.956471789634925	47.82014296655604	67.31995149348991	40.91070972683176	64.52367883584375	49.43962215981619	39.1886009701302	46.62701046719428	47.847778912432986	28.070525912688282	56.9803420985448	34.7627648710748	29.778401838141434	26.137094715343377	27.204557058973705	54.92787847842737	37.34363032933367	31.409177942302783	55.9307505744192	43.66026295634414	47.66064590247638	50.45717385754404	52.30763339290273	72.34254531529231	45.14443451621138	39.321419453663516	29.38939239213684	40.106203727342354	77.55291039060505	51.20768445238703	49.82888690324228	27.980022976767934	60.51085014041358	49.52948685218279	73.82084503446515	46.012956344140925	75.45219555782487	67.00823334184325	38.22644881286699	32.22868266530508	44.8354608118458	56.10920347204493	52.65330610160837	38.61392647434261	50.78318866479449	38.37567015573143	50.177495532295126	37.06388817972938
LAMA2	36.75767634854772	39.52313278008299	57.9908713692946	74.29211618257261	28.05746887966805	65.28817427385893	40.554253112033194	40.34253112033195	52.2905601659751	50.11452282157676	31.73485477178423	35.24906639004149	21.460062240663902	31.4847510373444	28.21908713692946	28.078526970954357	37.40632780082988	51.003526970954354	33.17385892116182	61.97002074688797	36.379045643153525	54.00684647302904	38.34253112033195	41.88558091286307	87.4856846473029	49.23744813278008	30.96576763485477	38.97168049792531	41.15778008298755	105.83682572614107	44.90394190871369	56.6646265560166	40.08547717842324	63.044190871369295	37.77323651452282	81.72728215767634	27.38278008298755	84.26535269709544	58.79948132780083	33.8399377593361	36.46649377593361	46.852074688796684	60.70280082987552	52.644087136929464	24.43350622406639	57.14626556016597	59.00767634854772	52.18485477178423	21.84948132780083
ERBB4	41.05117007251154	42.137442320369146	53.2866677653263	79.57292353328938	29.27010547132498	42.46498022412656	37.183586025049436	35.917682926829265	33.41034937376401	50.62969676994067	29.62475280158207	36.880767963085034	26.2139090309822	32.65746539222149	27.815837178642056	33.09261700725116	40.19874752801582	48.452043506921555	28.79812129202373	60.29358932102834	29.693226763348715	35.02653263019117	35.713826631509555	27.187129202373104	56.86008569545155	44.61486486486486	25.004284772577456	27.16817732366513	45.96366183256427	60.11997363216875	29.685234014502306	44.6977587343441	27.138348714568227	44.0640243902439	44.171061305207644	51.170731707317074	25.148566249176007	58.86412326961108	46.70888266315096	36.36577125906394	33.42427488464074	31.684657218193802	43.46794660514173	37.07663150955834	26.59352340145023	38.85538892551088	27.6225280158207	36.73360250494397	25.118243243243242
TG	46.000710059171595	37.884970414201184	56.29550295857988	108.34284023668638	30.723076923076924	47.75704142011834	77.80461538461539	61.855621301775145	43.96473372781065	60.00355029585799	37.102130177514795	43.203668639053255	67.4319526627219	46.091952662721894	25.92532544378698	51.72994082840237	42.74698224852071	50.27254437869823	37.10792899408284	98.72082840236686	38.80710059171598	38.0207100591716	47.766508875739646	75.02934911242603	66.16497041420118	44.57751479289941	27.67869822485207	30.721656804733726	66.47349112426035	101.70840236686391	49.915976331360945	62.327218934911244	33.10248520710059	54.22520710059172	47.4796449704142	68.0196449704142	33.291005917159765	75.18840236686391	81.24378698224852	32.1610650887574	26.39266272189349	31.890414201183432	59.882130177514796	55.63514792899408	30.211124260355028	48.945325443786984	30.358461538461537	44.18224852071006	28.64662721893491
AKAP9	87.23189800336782	52.78862962072007	72.08275198460429	52.38409109133189	54.54999599069842	78.5896880763371	54.94419052201106	63.167508619998394	49.660251784139206	104.2642129740999	60.17632908347366	72.47887098067517	45.44687675406944	57.54285943388662	51.847405981877955	49.715499959906985	70.73354181701548	87.33317296127015	54.1112180258199	97.34736588886216	53.01178734664421	64.40413759923021	64.62112100072167	68.25443027824554	79.72159409830807	82.35105444631546	117.03271590089007	48.20351214818378	81.15740518001765	91.86320263010184	68.28433966802983	65.7380322347847	51.934006895998714	81.36380402533878	79.03568278405902	68.17079624729372	46.25523213856146	77.09028947157405	69.0946195172801	54.70106647422019	42.95421377596023	59.67171838665704	60.60861197979312	62.87138160532435	51.01603720631866	53.60420174805549	49.019324833613986	70.72640526020368	48.63563467244006
MYH4	54.045711436170215	53.787234042553195	52.714926861702125	140.3356050531915	42.06515957446808	62.293550531914896	61.62849069148936	51.19813829787234	58.69115691489362	49.94797207446808	47.88148271276596	55.905751329787236	37.925698138297875	44.609042553191486	24.25880984042553	48.0390625	33.65990691489362	66.89727393617021	41.2250664893617	100.10704787234043	27.42087765957447	49.326961436170215	48.2250664893617	43.70445478723404	87.80402260638297	64.40757978723404	29.1860039893617	36.3139960106383	63.622672872340424	102.19365026595744	31.923869680851062	59.69315159574468	27.75249335106383	60.137300531914896	61.43234707446808	95.82795877659575	33.13015292553192	95.55834441489361	64.40907579787235	31.996343085106382	32.525265957446805	45.687998670212764	65.74501329787235	50.7608045212766	37.99152260638298	59.509640957446805	38.847573138297875	49.69182180851064	37.118184840425535
DNAH9	38.75592727272727	42.235490909090906	39.63338181818182	94.2613090909091	29.795127272727274	43.567418181818184	45.731781818181815	38.592	40.741454545454545	36.15505454545455	38.16698181818182	39.913745454545456	28.183054545454546	33.428	20.33869090909091	35.48632727272727	24.9848	49.643418181818184	31.119781818181817	71.7088	27.583709090909093	37.6312	37.674763636363636	32.623127272727274	62.24450909090909	43.61941818181818	21.620072727272728	28.81978181818182	45.972581818181816	74.27338181818182	22.624872727272727	43.917745454545454	21.812072727272728	43.19309090909091	45.55287272727273	59.53956363636364	26.299272727272726	59.127345454545456	46.22458181818182	30.995854545454545	25.075272727272726	32.173745454545454	48.06043636363636	36.9624	29.749963636363635	42.408145454545455	29.355781818181818	36.618618181818185	27.649236363636362
TENM3	33.11609765051395	52.57479809104258	51.261747430249635	58.75376284875183	38.93153450807636	49.77220998531571	47.809838472834066	35.45282672540382	44.707323788546255	43.21108663729809	25.318465491923643	52.13830763582966	34.187408223201174	28.098201174743025	24.33223201174743	25.64491556534508	32.463013950073424	63.635921439060205	27.585077092511014	58.58480176211454	30.976138032305432	46.27881791483113	45.87665198237885	48.73660058737151	64.56470264317181	40.767070484581495	35.67566079295154	33.198604992657856	60.29102422907489	68.38968428781205	38.36545521292217	57.643080029368576	24.828010279001468	59.55212922173275	33.85820484581498	65.55194566813509	34.02790014684288	69.94511747430249	63.68768355359765	30.550936123348016	16.542125550660792	41.21787812041116	48.41226138032305	46.117933186490454	22.547356828193834	44.563234214390604	20.71696035242291	28.540290014684288	20.13059838472834
COL12A1	35.98686343086241	37.53595496033439	54.05988228269214	65.86232193124627	26.823594643009468	61.20796724387955	53.79058261537149	37.62953168984048	48.954789729591404	47.18868890215815	29.336688560948563	31.76934231851915	20.13128038897893	29.716881344365778	28.077283971679606	26.38027808581421	33.696067559498424	42.381387016975175	30.783331911626718	56.557280559583724	34.34035656401945	49.23082828627484	36.13691034718076	23.453382240040945	78.31672780005118	46.55054167022093	28.882367994540648	30.45585600955387	39.33003497398277	99.71415166766187	42.300435042224684	54.229548750319886	39.66032585515653	59.8160880320737	35.15866245841508	77.19517188432995	25.514288151497055	75.07327475902073	55.07506610935767	41.90113452188007	32.84329949671586	43.94122664846882	58.81003156188689	49.315277659302225	38.81583212488271	52.95291307685746	55.61989251897978	50.60829139298814	37.36662970229463
FREM2	19.92128189172371	25.56365899191039	24.09514623522091	43.4261356565028	22.034909769757313	28.591412570006224	29.0392034847542	21.3352209085252	26.71798382078407	25.17093963907903	14.674051026757933	28.178282514001246	19.1196017423771	15.642937149968887	13.755444928438083	14.05556938394524	28.126633478531424	19.603795892968265	16.0261356565028	31.39415059116366	20.917921593030492	26.776602364654636	26.380336029869323	30.44872433105165	41.26172993154947	24.687118855009334	21.245924082140636	15.709583074051027	21.088487865588053	46.12750466708152	26.25787181082763	28.91636589919104	14.518232731798381	33.59452395768513	24.468201617921594	44.131238332296206	24.01860609831985	49.740385812072184	47.7261356565028	19.217548226509024	16.340074673304294	23.8326695706285	35.38624766645924	31.209271935283137	18.975606720597387	28.678344741754824	21.338705662725577	26.403422526446796	18.850466708151835
CDH10	54.161431064572426	53.16463059918557	50.96422338568935	110.97149505526468	39.43542757417103	56.29813845258872	54.39412449098313	41.47673065735893	45.338859802210585	69.8609656777196	42.06195462478185	49.77894124490983	34.20855148342059	58.576207097149506	36.544502617801044	43.21262361838278	54.28359511343805	61.29755671902269	32.77254217568354	85.37143688190808	46.604421175101805	48.653868528214076	81.73298429319372	37.67946480511925	80.33333333333333	61.57009889470623	35.266433973240254	35.14892379290285	58.38307155322862	82.90372309482257	44.88568935427574	59.203606748109365	35.083769633507856	64.39034322280395	102.14485165794066	73.30366492146597	39.23414776032577	79.59889470622456	68.09511343804537	41.473821989528794	30.07911576497964	42.96451425247237	62.64717859220477	48.52094240837696	36.49883653286795	56.217568353694006	81.20738801628853	48.24840023269343	33.21582315299593
RYR2	80.94577949523004	55.21621784808598	93.9781427363845	161.4330998671658	50.83896872358411	58.73179567685062	73.20667793744717	74.64267600531336	63.10318802077044	76.15746890472165	49.544559835768624	54.963349836976214	79.03882381354909	60.01267962806424	40.05917159763314	67.73028619731916	53.65632170027774	93.12154329187297	56.88491728052168	130.03151793261682	49.90454051443062	49.41866924284507	65.44058688564184	38.73264098538824	80.49849052046854	74.45737229803164	34.1552348750151	43.956043956043956	61.9112426035503	89.71899529042386	48.43110735418428	65.76669484361793	50.067383166284266	62.48496558386668	72.86958096848207	74.53043110735419	35.798212776234756	92.27967636758845	71.238195870064	42.16682767781669	89.10548242965825	44.398079942035984	61.976754015215555	58.60970897234633	38.73034657650042	57.103972950126796	85.36752807631929	59.76820432314938	83.78390291027654
CDH9	61.958103280285805	59.02111075024359	58.15914257875934	122.0701526469633	45.401753816174086	62.582656706722965	61.138681390061706	44.66872361156219	53.39493341994154	79.68074050016239	45.94738551477752	60.543033452419614	32.65410847677818	66.14745047093211	39.73660279311465	45.96394933419941	62.14647612861319	70.5625202987983	36.15362130561871	94.35173757713544	52.92172783371225	48.748294900941865	93.21760311789542	44.696005196492365	90.22507307567392	72.20266320233843	40.650535888275414	37.12601493991556	65.67262098083793	99.10977590126664	52.70769730431959	70.44235141279636	41.06820396232543	71.28483273790192	119.29230269568042	88.58557973367977	45.83176355959727	89.97596622279961	70.9045144527444	45.87723286781423	31.71776550828191	46.73920103929847	74.83825917505683	56.31016563819422	44.04936667749269	64.94835985709646	94.30984085742124	57.615784345566745	37.19746670997077
PXDNL	42.183142559833506	36.451821019771074	39.05723204994797	81.82497398543184	30.13818938605619	43.84308012486993	27.53590010405827	38.43329864724245	36.08366285119667	33.72445369406868	33.676378772112386	40.5429760665973	37.20998959417274	42.401040582726324	24.888033298647244	34.931945889698234	40.470759625390215	48.8149843912591	24.462851196670137	53.31612903225806	35.206867845993756	37.36441207075963	42.50176899063476	52.70946930280957	59.293444328824144	32.25639958376691	25.32944849115505	23.06035379812695	44.20978147762747	70.81456815816857	45.47950052029136	47.262018730489075	32.0942767950052	49.3159209157128	44.09302809573361	59.760874089490116	32.8054110301769	57.9363163371488	53.2414151925078	29.33069719042664	25.313423517169614	32.27721123829345	46.46951092611862	38.320707596253904	27.443704474505722	43.387721123829344	28.882206035379813	30.203746097814776	26.086368366285118
RELN	60.82585386943364	42.35054042369217	55.558408992650236	65.65931690445309	44.39394725464764	62.14673584089927	55.13800259403372	52.17639429312581	50.91958495460441	94.57120622568094	51.395503674881105	56.91543450064851	37.55278858625162	45.47081712062257	42.993428447903156	38.967315175097276	56.96766104626027	67.2654561175962	43.28819714656291	101.6925205361003	43.090877648076095	51.122870730652835	50.63657587548638	39.696065715520966	80.47859922178988	63.358581928231736	31.09217466493731	39.37751837440553	64.59308257674016	95.2569822741029	53.4400345871163	64.85092952875054	40.29770860354518	66.29191526156507	63.0234327712927	73.85948984003458	36.81798530047557	95.44824902723735	69.86502377864245	49.299265023778645	33.91750972762646	45.347946389969735	61.346217034154776	63.99360138348465	38.61098140942499	53.586251621271074	39.242196281885	51.82498919152616	37.936100302637264
HMCN1	89.7489565026362	64.10967706502636	110.79217926186291	187.5416300527241	56.534050966608085	66.96677284710017	79.64026801405976	80.20672231985941	69.39795694200352	82.6693211775044	54.68870826010545	60.01548769771529	86.43837873462215	66.18332601054482	44.74934094903339	73.67080404217926	60.24104789103691	102.74247583479789	75.9220672231986	143.07227592267137	55.22599956063269	54.13351274165202	73.69337653778558	43.47336335676626	92.45611818980667	85.51274165202109	37.99286028119508	49.029382688927946	68.09281634446397	97.47369288224957	53.80096660808436	75.01005052724078	56.427943760984185	67.96611379613357	81.44189367311073	83.0199362917399	59.4295913884007	105.375	77.36423550087873	46.410808435852374	98.60341608084359	48.37186950790861	67.84407952548331	62.54624340949034	42.6830514059754	62.15707381370826	77.63406195079087	66.02306678383128	91.10391036906854
IGHG1	17.521573119511263	23.533409698358152	24.600610920198548	38.914089347079035	11.77548682703322	28.739213440244367	18.804123711340207	19.284077892325314	25.6200840015273	19.74074074074074	14.73463153875525	15.368079419625811	11.03741886216113	23.674684994272624	16.61015654830088	11.343260786559755	16.387934326078657	20.227185948835434	12.405116456662848	35.411607483772436	22.735777014127528	25.08209240168003	15.371897670866742	44.48453608247423	38.34478808705613	20.508209240168004	19.331806032836962	14.661702940053456	17.33867888507064	53.182894234440624	17.85605192821688	33.38106147384498	11.548682703321878	36.09736540664376	13.460481099656358	43.262695685376094	16.815578465063002	48.888888888888886	46.35891561664758	13.717067583046964	14.348224513172967	17.259641084383354	32.00840015273005	38.38640702558229	17.691485299732722	24.909125620465826	19.135547919053074	16.026727758686523	16.14623902252768
PRUNE2	20.392085187539735	20.693022886204705	18.474570883661794	70.68928798474253	23.401621106166562	35.221392244119514	32.14812460267006	21.98339160839161	24.848776223776223	47.61101398601399	15.738080101716465	32.24141767323586	21.250079465988556	25.433169103623648	15.199936427209154	14.797600127145582	31.174904640813732	22.18825492689129	17.388588684043228	39.35155753337572	24.4360298792117	27.096630642085188	29.719882390336934	33.01978703115067	48.27026382708201	25.31190400508582	19.084472345835984	17.26660839160839	22.385171646535284	77.94826764144946	19.25389383343929	43.66878575969485	21.282422123331216	33.24896694214876	19.582803560076286	46.77511125238398	14.739589955499046	53.290686586141135	45.38453591862683	18.540924984106802	19.389144945963128	23.923792116973935	40.8923235855054	33.84464399237127	14.001668785759694	32.08073744437381	21.295772409408773	22.295692943420217	20.262952956134775
PEG3	28.409377507738164	22.780580075662044	27.014903129657228	70.96285681531583	17.451106270778403	26.338644961595783	28.42691734495013	24.376934540868966	24.083457526080476	40.097328900607586	23.790324429668694	27.165997936489738	18.06408345752608	21.315602430356527	19.933165195460276	23.025679238793995	16.847414880201764	33.833428866215755	19.24292101341282	48.84603920669495	27.446520692422332	24.27983491917918	28.68703427719821	47.88570445947495	38.14043333715465	29.382781153272955	17.249914020405825	20.500171959188354	29.542932477358708	47.44204975352516	22.19993121632466	34.767740456265045	13.511865183996331	32.83927547861974	31.344720852917575	44.540983606557376	21.16874928350338	47.12254958156598	36.840077954832054	20.457296801559096	15.349994268027055	20.834231342428065	36.081508655279144	30.651381405479768	18.85429324773587	29.5947495127823	19.026481715006305	18.214948985440788	25.60518170354236
CNTNAP2	36.99322958771221	25.054264349232014	32.56487469684721	39.59731204527082	25.70038399353274	35.91087308003234	30.991814874696846	29.550727566693613	29.93795472918351	54.501010509296684	29.429163298302345	18.98403395311237	22.39824171382377	26.661580436540017	24.022433306386418	22.622473726758287	32.575889248181085	39.231002425222314	25.343977364591755	59.10458771220695	24.566996766370252	30.780517380759903	30.18795472918351	40.57396928051738	47.994139046079226	35.945432497978985	17.651374292643492	23.27223120452708	36.67663702506063	52.74727162489895	30.66350040420372	38.02981002425222	17.103476151980598	37.457255456750204	36.49939369442199	43.03263945028294	21.216855295068715	53.63955133387227	41.06841147938561	24.430274858528698	19.468472109943413	26.438358932902183	36.25626515763945	32.753738884397734	22.176131770412287	30.080234438156833	22.768795472918352	29.29345189975748	22.952202910266774
MYCBP2	54.88280401737242	50.570168295331165	48.770358306188925	77.28094462540717	44.04478827361564	57.13857220412595	59.946389793702494	40.68471769815418	52.31141422366992	50.30299945711184	29.921824104234528	57.23432410423453	37.58767643865364	31.01045059717698	27.96111563517915	15.784541259500543	58.37907166123779	40.524022801302934	31.962812160694895	62.89087947882736	43.202700868621065	53.04200597176982	54.29458469055375	57.02680510314875	88.06154994571118	48.66483441910967	40.84391965255158	30.557274701411508	41.75359663409338	86.50997557003258	52.999253528773075	72.01465798045602	28.558903365906623	66.77544788273616	50.335912052117266	79.41327361563518	46.20582247557003	88.74029587404995	93.09493756786102	38.77239413680782	35.25359663409338	47.35498099891422	57.07111834961998	62.8004207383279	39.80734256243214	63.38063246471227	40.98188110749186	54.10165580890337	37.93756786102063
SDK1	37.153217274213716	20.623160527075118	19.539001635087043	57.50245263056651	24.158411080119265	27.945465037991728	29.907954217562757	28.047706069058382	28.629316148889103	45.3536597095316	26.51562950851207	27.96191209002597	19.37203039338271	23.885447725305376	21.672213138405308	24.464364720592478	28.234875444839858	33.66326825045686	21.003943445224586	58.96248917957103	20.842166009425796	25.682408387034723	26.599499855727615	40.09291141675483	41.201115706453784	29.84687890737713	20.4966817351159	19.715398672694047	38.21688948735212	63.02693084543618	25.143406751947676	39.8362027507935	18.728383187457922	32.774454169471966	30.619505626623063	42.940463595267865	22.34750408771761	51.513513513513516	43.66624987977301	24.36577858997788	18.107242473790517	21.771472540155813	37.29296912570934	34.09829758584207	19.88198518803501	30.09906703856882	19.92036164278157	24.859093969414253	18.63499086274887
DCHS2	31.00269299820467	49.19939407540395	45.37814183123878	59.12881508078995	35.4504039497307	52.177962298025136	47.18581687612208	32.41842459605027	44.316763913824055	41.36232046678636	38.35233393177738	24.080341113105924	30.950067324955118	38.59582585278277	22.333370736086177	41.383078994614	29.646992818671453	54.80139138240575	35.38420107719928	84.81508078994614	28.46375673249551	42.1257854578097	42.37107271095152	46.02401256732495	68.92493267504489	38.16741472172352	31.15911131059246	31.27535906642729	56.12847845601436	68.15394973070018	34.785794434470375	57.266831238779176	23.263577199281865	54.593693895870736	29.277042190305206	67.92111759425494	28.945017953321365	68.24135996409336	61.573496409335725	35.94782315978456	27.254263913824058	37.00224416517056	49.33875673249551	46.48866696588869	20.538038599640934	44.76851436265709	19.33617594254937	25.08774685816876	16.624102333931777
MYO18B	43.33683596030356	34.590542907180385	36.896789258610625	50.09760653823701	27.703093987157036	42.619497956800934	36.20268534734384	36.36357267950963	32.58680677174548	48.4385288966725	35.6456509048453	38.38809106830123	26.277758318739053	31.969176882661998	28.189375364856975	32.95621716287216	24.41039112667834	26.07320490367776	32.24541739638062	57.446935201401054	35.77209573847052	33.860361938120256	28.524810274372445	29.96100408639813	52.331231757151194	41.981669585522475	26.86187974314069	27.258844133099824	44.15446584938704	62.92527729130181	24.515469935785173	50.88254524226503	17.45942790426153	45.66339754816112	32.92224168126094	51.37011091652072	27.845300642148278	64.68499708114419	53.215995329830704	32.66152948044367	23.83572679509632	29.352481027437246	42.53543490951547	32.591943957968475	25.91523642732049	40.16812609457093	15.619030939871571	31.552364273204905	25.217980151780502
CUBN	50.20721399280274	52.939158088542975	58.29148882751695	122.9438446731944	42.67603983596954	65.8804920913884	65.44673194409575	54.90969955644824	56.56791363294	50.845928529584064	53.03615365302536	57.200853627918654	56.19984935977906	62.444221273746756	44.17809021675454	52.11934053058833	58.438363042932465	71.74098250899657	46.052640388317016	101.55920997573018	54.99037576366223	55.40764917566324	54.51393422043686	42.361787597288476	88.53745083270566	66.00979161436103	32.7809021675454	40.41559963176835	68.27826596367898	102.37609841827768	34.17273412001004	76.12360867018161	42.15666582977655	70.173654699138	39.78642564231316	81.83304042179262	48.19340530588334	79.65620554021257	77.78977320277848	46.56866683404469	51.46522721566658	47.436521884676544	67.47234078165536	64.03389404971128	42.08109465227216	63.85220520545652	41.58138756381287	32.78500292911541	37.34078165536865
TNR	20.15846783535408	14.169588385203491	23.40705846011275	49.9242412541509	12.459417715653718	14.385049038535794	19.65464514634335	15.435786547223724	16.60074136998996	18.616804386439107	12.531392385512396	13.006486987412156	21.19553633485211	14.624063634257471	10.096841454938605	15.562668931963858	13.647308672484362	23.234458259325045	16.429531237933432	34.439261719051665	12.176229824696888	11.219785311607074	15.556259170592323	13.118233068190595	20.010193837361957	18.059155147115607	8.230519731253379	11.178855510077998	15.284500733647386	24.746389682600974	11.856050660282648	17.97513321492007	12.753340026256854	15.831261101243339	17.38288670939841	21.353077457718744	13.78925013514557	25.34867557340335	20.176615954899994	10.638273225731716	25.318789095683066	10.74345509305738	20.2597884006487	15.687543439647849	8.952969341261873	14.085025870723609	18.792956985095373	14.40628619970654	20.0103482894432
LRRC7	67.2998	41.7758	64.5112	70.917	30.6892	68.4054	42.514	70.0188	54.6904	82.8038	53.5692	63.6744	22.1356	67.9276	45.4758	53.4544	39.9912	106.5292	54.7608	98.1974	55.343	56.8834	75.5592	42.115	87.8242	70.1458	38.2122	39.4662	69.7326	95.0486	48.4636	71.9502	44.6576	70.768	84.2758	83.727	62.3324	104.6394	57.9442	48.6998	35.7068	52.2822	65.8972	46.834	43.7088	57.3622	44.7832	38.2592	24.2612
MYH2	52.475942577693644	57.27669979492033	54.17005836882789	135.93453226060893	42.06404795709103	63.298154283009936	62.82300047326077	52.52768575485092	59.627070515854236	49.80769837513803	48.35336803912289	55.321817321344064	37.04685281590156	45.04495977283483	26.017352894778355	50.62470421202082	34.44833569963717	65.56933270231897	41.138665404637955	103.14592206972709	51.15791134248304	47.34484934532261	49.886732923174	43.389335857390755	86.4985013409055	62.06878056475785	28.836251774727874	37.243256034074776	65.85029184413945	100.1350370720934	30.525477204606403	60.42830099384761	28.896040384918756	59.727401798390915	61.790660987537464	92.96829152863228	34.0728821580691	88.91623284429721	65.52232213282852	32.625492979965294	33.69632434137877	45.896355892096544	67.72629752326866	50.24294052689699	37.96750276068781	61.52500394383972	38.855970973339645	51.15175895251617	37.57453857075249
DNAH3	42.60811683072454	49.296030337259964	63.80797159916089	100.34258512183314	35.1740358237857	53.2956269162498	52.07713409714378	44.807810230756814	42.219541713732454	68.99289979022107	43.18476682265612	47.18742940132322	32.88074874939487	39.096175568823625	29.684524770050025	41.27602065515572	46.670405034694205	56.63563014361788	30.96022268839761	83.79578828465387	35.52065515572051	42.08028078102308	52.9395675326771	52.970953687268036	71.76117476198161	49.3529126996934	33.570598676779085	32.15902856220752	54.375665644666775	83.79901565273519	51.380183959980634	54.078263675972245	32.981523317734386	55.75480071002098	44.578667096982414	62.198241084395676	37.18089398095853	56.104163304824915	70.70832660964983	40.69767629498144	41.47224463450056	37.1463611424883	57.70324350492174	57.20025818944651	33.37663385509117	54.046958205583344	33.498305631757304	34.05478457318057	31.457802162336616
FBXW7	21.731712218649516	43.289590032154344	39.588625401929264	50.815514469453376	30.19533762057878	46.642483922829584	39.71603697749196	27.725683279742764	38.30064308681672	38.03597266881029	33.92443729903537	23.908360128617364	24.733520900321544	31.757234726688104	20.010852090032156	37.132234726688104	26.275924437299036	52.419011254019296	30.066117363344052	73.15253215434083	25.327371382636656	36.34043408360129	36.46704180064309	40.04360932475884	62.001406752411576	32.311696141479096	28.809083601286172	27.730506430868168	48.052049839228296	61.5	31.074557877813504	48.144091639871384	20.637861736334404	49.43870578778135	27.035972668810288	59.638665594855304	26.322950160771704	66.54823151125402	50.45136655948553	30.414188102893892	24.85369774919614	32.07375401929261	44.815514469453376	39.67303054662379	17.360932475884244	39.21181672025723	16.570538585209004	23.569332797427652	15.847266881028938
SPHKAP	31.37389770723104	30.661228689006467	38.24235743680188	72.85097001763668	22.457965902410347	32.783803644914755	32.87860082304527	26.633009994121107	32.64065255731922	41.41166960611405	22.472957084068195	28.488977072310405	19.66078777189888	24.10273368606702	21.621252204585538	25.347736625514404	30.29247501469724	31.10684891240447	22.48750734861846	56.36934156378601	22.301440329218106	26.67798353909465	27.006613756613756	15.455320399764844	46.969282774838334	31.054232804232804	17.776748971193417	19.599794238683128	20.268665490887713	57.804673721340386	22.179453262786595	39.22574955908289	19.418577307466197	32.60758377425044	32.06069958847737	46.84053497942387	17.405643738977073	50.92533803644915	41.41696061140505	26.25631981187537	23.693121693121693	23.702380952380953	39.2526455026455	33.98662551440329	19.1086125808348	34.56613756613756	20.43121693121693	28.281011169900058	19.491475602586714
DSCAM	30.524204864359213	33.191300280636106	50.25362488306829	60.98479887745557	27.922942001870908	34.87347988774555	40.65505144995323	27.390084190832553	34.511108512628624	51.41569223573433	34.18673994387278	35.93826005612722	27.41382132834425	20.69691300280636	27.409728718428436	31.93685687558466	24.0438493919551	25.137745556594947	19.468194574368567	42.71831150608045	28.364125350795135	35.51555191768008	41.302268475210475	29.425631431244152	53.90680542563143	40.00245556594948	19.81770346117867	25.81197380729654	27.528648269410663	45.43451824134706	34.52280168381665	49.2316417212348	24.54946211412535	39.1149438727783	41.42036950420954	43.239125350795135	23.85699251637044	60.842259120673525	50.21234798877455	32.148971000935454	22.118802619270348	29.85699251637044	54.729770813844716	47.670837231057064	26.2043966323667	37.53952291861553	15.98702057998129	20.003040224508887	24.07670720299345
UBR4	26.080598516283164	26.43769646674211	23.0194895008173	51.00006286935748	19.32428014585691	45.89815164089023	29.1516408902301	29.757072802715957	30.577958003269206	35.18640764491387	23.086948321388157	23.488494907582044	15.395322519803848	22.135106249214132	20.012825348924935	19.379730919150006	24.68238400603546	27.13057965547592	22.105243304413428	47.529611467370806	25.04928957626053	36.799383880296745	26.84288947566956	30.748522570099333	59.83144725260908	32.05878284923928	26.303533257890106	22.136363636363637	28.28410662643028	72.73726895511128	31.30164717716585	55.659373821199544	19.430780837419842	43.29906953350937	25.251225952470765	58.36602539922042	18.234314095309944	56.89180183578524	45.451904941531495	24.199673079341128	13.908587954231107	32.39180183578524	45.16874135546335	34.58493650194895	17.31881051175657	39.23814912611593	27.323148497422356	18.69508361624544	15.512573871495034
PDZD2	42.51187628161313	41.30493848257006	38.03392002734108	67.48581681476418	28.66379015721121	42.65780929596719	36.777084757347914	36.07578605604921	33.81672932330827	50.882433356117566	34.420198222829804	37.851418318523585	25.80434039644566	42.65353725222146	28.122265892002734	35.13961038961039	38.13465481886534	45.47701640464798	24.837064251537935	60.39661654135338	35.0586978810663	33.678913192071086	57.60970608339029	26.64149008885851	49.1566985645933	41.20437457279562	28.41173957621326	26.38995215311005	43.46018455228982	67.10099111414901	35.30092276144908	44.86389268626111	25.43908065618592	46.427118933697884	80.48983253588517	43.865174299384826	29.964456596035543	47.74205399863295	50.922761449077235	32.948735475051265	23.041866028708135	30.370557074504443	43.66353383458647	37.70249487354751	26.78075871496924	36.01375598086124	61.62756322624744	34.4612952836637	26.407467532467532
NALCN	45.6751246699912	42.57025520680551	40.070108536227636	63.940451745379875	37.579935464945734	51.30214139043708	43.68935171604576	34.67776474039308	41.19859196245233	38.33983572895277	24.96391903784101	47.185244939865065	30.14696391903784	27.030067468465827	22.396450572015254	33.05177471399237	49.28527427398064	32.91595775887357	27.7004986799648	46.06028160750953	36.17321795247873	44.704018773833965	43.429891463772364	45.10662951012027	64.96905250806688	39.10384276914051	34.61557641537107	25.602669404517453	33.31651510706952	65.80874156644177	45.212965679084775	54.023467292461135	25.349809328248753	54.59988266353769	42.37400997359929	61.04752126723379	38.47741273100616	65.99867996479907	66.78028747433265	31.282047521267234	40.84672924611323	38.68025814021707	46.19463185684952	47.45379876796714	34.287914344382514	47.49398650630683	34.96069228512761	43.58932238193019	30.764300381343503
ASPM	93.46771378708551	64.55332047395977	116.6333241480665	171.7741342886011	60.6369982547993	71.65463396711675	81.6328648847249	84.86681363093598	68.28125287039589	89.74216956002572	55.325617709194454	65.4795627812988	89.46955084045192	71.87177367502525	47.19004317075411	79.54147147974649	64.4470469367135	107.81115091393404	79.40093689721687	145.63727381280427	57.47947092863048	56.354551299715254	79.96491228070175	42.55534123266281	91.90116652888766	89.22274272067604	39.63819233948746	51.78818774685405	73.71277670616331	95.96142187930559	60.583080738495454	75.80628272251309	63.22347754202259	72.45099660145127	89.38164783686966	83.34610085422982	41.098098649765774	101.7466703407734	77.37485073941399	49.495545145586476	100.72297235234683	51.93212087811151	63.57426288233673	62.971617525489116	44.42555341232663	62.610912096996415	83.41572517681638	71.95774777257279	99.06347019380912
MROH2B	59.1918305020042	54.295667112044285	51.33174269898836	111.89826302729529	38.69688871922123	56.51078450085894	53.29242221798053	49.71368581790418	51.23840427562512	74.1918305020042	46.15938156136667	52.76312273334606	34.76560412292422	57.28173315518229	39.495705287268564	45.75911433479672	51.870776865814086	61.49704142011834	34.55392250429471	86.86161481198702	49.115289177323916	48.87726665394159	56.848253483489216	37.97117770566902	73.9448368009162	56.001717885092575	38.03798434815805	35.83241076541324	58.75701469746135	94.30024813895781	31.064325252910862	65.36094674556213	36.99942737163581	60.70815041038366	108.49685054399694	67.35999236495515	42.66825730101164	82.5544951326589	70.13514029394922	44.33040656613858	29.938156136667303	41.713494941782784	60.47833556022142	54.631036457339185	36.588089330024815	54.854361519373924	79.39912196984157	47.881847680855124	34.6096583317427
VCAN	43.574415841584155	39.626059405940595	39.23374257425743	78.78392079207921	28.76308910891089	38.555405940594056	24.912	35.51540594059406	33.44031683168317	51.11160396039604	32.41449504950495	38.87857425742574	26.709069306930694	43.84990099009901	29.172277227722773	35.00855445544554	38.580118811881185	46.367287128712874	25.970138613861387	55.683564356435646	34.86740594059406	34.74574257425743	41.90249504950495	37.60942574257426	52.23588118811881	42.040633663366336	21.209980198019803	26.68871287128713	42.5470099009901	53.99255445544554	22.71770297029703	42.70772277227723	27.471841584158415	42.60641584158416	24.403722772277227	49.76879207920792	31.898930693069307	56.18059405940594	47.410217821782176	33.52435643564356	21.655841584158416	31.057742574257425	39.70574257425743	32.885940594059406	26.941148514851484	32.60752475247525	38.59730693069307	22.82629702970297	25.550415841584158
ATRX	55.42896613190731	88.02593582887701	106.70659536541889	151.31836007130124	56.0674688057041	54.62183600713013	83.88288770053477	45.33181818181818	79.57762923351159	66.72869875222817	26.870142602495545	98.68716577540107	31.694563279857398	85.19910873440286	71.46461675579323	50.601604278074866	104.27860962566845	134.90632798573975	40.15935828877005	136.87860962566845	45.41051693404635	92.92540106951871	56.5873440285205	55.532085561497325	64.05106951871657	111.01149732620321	73.29607843137255	34.13850267379679	114.3270944741533	73.19420677361853	90.8036541889483	102.70285204991087	73.19973262032086	61.794117647058826	68.71122994652407	55.389304812834226	83.86283422459893	50.24358288770053	57.78983957219251	87.94598930481284	29.138680926916223	80.19322638146167	81.40819964349376	45.02459893048128	35.77299465240642	87.62174688057041	35.79286987522281	49.97700534759358	69.48609625668449
PTPRT	16.63086232980333	20.909546938450514	19.2774106218648	70.25853969265069	15.153833903973247	21.23162672187276	20.798630464208934	23.4850704673939	15.959789792180906	27.474719324787007	17.816227406640657	19.58531730233299	19.795684369774662	16.173501074926346	15.415399315232104	16.480531889481647	20.305438331077315	32.04116569790588	16.04538577912254	34.99355044191417	17.889322398280118	17.820208615335616	21.048331873556812	23.632295564933514	28.368102555935984	21.007405048172625	11.985747272872043	13.891631499323195	22.65140536666932	44.69464129309658	17.338004618202085	26.39310454654033	8.978421848873317	25.697587387530856	21.380762799585955	30.322159407596146	15.676088860578071	36.77681344056055	27.52257345330042	15.0396528386018	13.925631021578152	15.384027390715822	32.65228123258221	22.19101839318417	13.821960347161399	20.0890994505932	14.088303208854208	16.8020543036866	12.947368421052632
MGAM	64.62974269515918	43.73211949411252	57.41517662450938	85.68338421282164	37.38475795900567	54.57708242477104	69.47121674662014	55.96881814217183	50.444177932839075	104.74923680767553	44.588203227213256	60.89511556912342	32.93142171827301	56.715111208024425	44.25861317051897	39.37341910161361	59.12494548626254	61.0478630614915	45.5704317488007	117.78139991277801	40.700610553859576	51.890536415176626	56.35488443087658	70.88813781072831	95.51450065416485	64.36109899694723	32.832424771042305	41.66822939380724	68.85008722197993	114.57108591365024	54.93905364151766	83.07675534234627	29.02725686873092	67.0322721325774	63.6487134757959	92.99705625817705	23.984081988661142	120.36393371129525	89.18610989969473	47.05320540776275	36.08406018316616	37.64696903619712	74.08558656781508	57.51264718709115	33.556694286960315	59.81378107283035	43.312581770606194	53.86240732664631	39.74803750545137
HERC2	85.62398122188172	69.80302536350003	75.44989241703071	105.33487644258982	55.286431505509555	79.87957227619482	73.01317076351307	76.83810393166851	55.919149768533615	103.82154267457781	67.46123753015583	79.21542674577819	51.63428310621373	63.02301623524809	38.01929973267262	65.38260415987482	76.21157983960357	94.50798722044729	51.01975614526961	87.2366825324379	50.20264719306253	71.87083523505248	68.40118667275217	55.17545804264198	105.57534067940276	65.05163982525917	41.488296276977245	51.85988133272478	89.60663754319619	123.67301297515812	65.82062984938385	95.04381560931081	50.79200625937276	81.96120492925604	84.77035926191563	105.15120297320206	60.62143835169851	108.52761296211776	103.74858186085936	50.845015322422896	46.35808828323662	60.62874095325031	85.32568298885049	79.62006911390755	54.37191106474539	81.0535306774467	54.59783530025429	69.24444154658669	49.263024059464044
NAV3	63.87246141348497	50.724749526130516	50.00839425940969	112.99634443541837	37.99796913078798	54.67154075277552	38.24235039263471	46.013539128080154	37.20444083401029	69.01367451936095	45.004738694828056	48.79352829677769	48.71974004874086	58.36975358786894	36.98943948009748	43.06309233685351	50.300568643379364	69.98470078526942	38.92458705659355	83.6600324939074	46.967235310046036	45.51949634443542	55.73842404549147	51.330083942594094	78.84010289737341	58.904955320877335	27.488085567289467	35.98740861088546	55.02937990793393	83.72799891686975	38.30598429461143	63.70173300839426	34.202274573517464	62.89168697535879	46.90414297319253	58.07067424857839	40.18873544543732	82.60262659084755	65.22664500406174	34.15827240725697	30.950446791226646	41.11332250203087	58.74275656647712	42.78662334145681	34.94476035743298	53.78486325480639	36.24884917411319	30.31871107500677	33.38207419442188
ZNF804A	58.18827292110874	57.76460554371002	74.64392324093816	91.45351812366738	42.444349680170575	57.853944562899784	42.639872068230275	45.184861407249464	42.88933901918976	66.90639658848615	39.33027718550107	51.62579957356077	33.31641791044776	43.2727078891258	37.26588486140725	45.19680170575693	48.9044776119403	62.3863539445629	39.45053304904051	71.78486140724947	38.34371002132196	47.69872068230277	48.62089552238806	33.298507462686565	62.08443496801706	56.23134328358209	32.109381663113005	36.60234541577825	59.01684434968017	73.25820895522388	38.96503198294243	52.95927505330491	37.0590618336887	61.09850746268657	62.32430703624733	61.74498933901919	34.57953091684435	67.45778251599147	55.856289978678035	48.60341151385928	44.675266524520254	42.06034115138593	48.18336886993603	43.76631130063966	34.64754797441365	46.79466950959488	36.18955223880597	50.849680170575695	34.060554371002134
DNAH10	65.75029365024528	54.47239687694327	49.55026601257514	104.26767083534858	38.464174670075316	55.777033096109996	38.9918468873074	49.71795757617633	38.72459061701099	72.70144406826505	47.89552960685414	51.45691978166241	20.029848683755958	58.04504940233538	39.94196089269675	45.24804808954605	33.38043252953776	73.28853727630761	38.83707593449872	89.25744489739515	45.38969114903614	47.15290541007393	54.485662958612586	52.99820355144061	69.86181164927797	42.6277896773302	27.79285566226767	35.06577765494369	35.69349823809853	88.90071167000622	38.10923789124577	66.99391971256823	35.186968838526916	63.83997788986388	44.71291370137497	68.42181994057901	41.6697989359497	70.8206315207628	71.24963725557936	35.64361224348787	30.933807780004145	41.02708491674152	57.90354453119602	44.90679195743799	35.19512195121951	52.07109790644649	36.203413252262834	30.07952739584053	33.822427969322185
MXRA5	24.13754722761156	36.63810885326254	41.16930460533034	108.92964362299601	22.984887164301032	22.711834984172366	47.66772184213214	19.7810681098744	43.039926478096596	28.344429694679874	12.287858674563463	38.738384560400284	13.821811498008781	36.50188910446237	30.14101909527213	17.504339834575717	41.85693862963341	57.906361686919226	15.683855815378331	77.02123966098233	20.50658633717962	33.873685285407944	23.30960890431941	29.626978453997754	33.06014500153171	45.06045134279587	30.7981211069131	13.759113652609006	50.55519248442765	28.129582354743185	37.00306341264168	59.427448177269476	26.983559685489634	26.123251301950372	28.95129173899724	32.53813948738895	31.80149086081895	31.501072194424587	32.29990809762075	41.74400081691004	12.299499642601859	30.592361891146737	51.56509751863576	23.036352496681303	14.985908301848259	44.13938527519657	16.291534769733484	18.41529664045747	26.076891657306238
[truncated: 2 more columns]
