# Supplementary material for: Whole-exome sequencing capture kit biases yield false negative mutation calls in TCGA cohorts
Source: PLoS One. 2018 Oct 3;13(10):e0204912. doi: 10.1371/journal.pone.0204912 (PMC6169918; doi:10.1371/journal.pone.0204912)
Supplement: S2 Data — (ZIP) [file pone.0204912.s008.zip › S3/gene_coverage/DLBC_depth.csv]

	f04359f2-5f54-4fbd-8c2b-3630e5f0bbeb	ed505386-a72e-4f8d-8eb9-f3332568c10e	4ee2c93b-660f-416f-a352-c8e9ab77fafd	51814a38-7a25-4a0e-8836-8874b783468f	45a10839-4814-4c45-9b47-7450f91bec80	0cccbfdf-c4b5-4080-8824-8a2c76809def	25e1cc1f-8df2-4a45-939a-48767cec2c19	0ceab198-b54c-4a2f-9482-574eaaaae3dc	54e09481-75b7-4677-a361-1b9770517c2a	0d7669a0-08c3-486d-872a-56c8abcc59f4	15094fa4-17d8-4119-aa85-b19368630e3b	dc9aafba-f824-4a6a-8bc9-541eced8f4d8	c3afd687-0301-4c93-97a3-1a340b83c8da	5c460ee2-6a8d-4289-a670-b03ce1236f04	4e491aef-ff86-4c5a-9542-00a23848f7d5	8a6a9b07-09fd-44b6-acd7-a586fd215005	2d93b702-ba67-4159-b837-5f01a19b8eae	9405f407-0e2b-4b06-ba09-21b90e987116	c8c36597-6777-426f-bef7-97e2aff61709	cb1f4794-571b-4151-9599-822d1d1e00f5	ad2f45c4-23c6-406c-ba40-915e819207b3	11f49d45-cc2b-4e8c-aa26-6b62f906f0e0	31e81dbf-b2da-4144-9fdf-49f0fdddf6ba	7cf9abc1-b4c5-4432-9176-942353624ba7	46a00667-ac19-4e10-9a9a-e1d6df3efd12	fb9b1605-6148-438f-9d5b-e8b976e99fd5	69a73fa6-e86b-48df-9aec-91c8f838c783	5adbc794-7ea4-481e-9b50-fb2ef89e4021	65273722-e0aa-4fbd-8b9f-7797a41eb682	b2e1e5fd-3b5a-4b5f-bb7c-14cc5299bb27	d870e477-fd50-4266-957d-9a3e12ac9799	95fe4784-0098-4ca2-be7a-4198722a7d06	074fc242-d5ac-478e-bf84-9d6e782002c5	9940c287-f561-4ec0-ac79-3f6846c99dc0	fba68630-e659-4b04-8741-032dbbce8c05	e67069c9-26b7-4b0b-9300-c006cd969159	d4d1164b-526b-4154-97a5-b916937d19d7	04fafe64-6e6e-46b2-b94e-3d1f0adecc6a	512c7c41-81ce-43a3-8d52-3950b7bfc8c1	8a0e356f-12c9-45c4-b77e-a8a3748e5e85	58d6767d-1f67-441b-b4e1-13c11856f3e9	52db7beb-dabd-4f8e-b3c4-aa24823afa70	244ee6f8-7582-4df6-8a1c-a7720f82c9ad	472a68e0-bd02-4a3d-9385-09b1a42c1aae	887f6123-0b96-42a4-a6fd-6857ba2dc51b	5d4e749e-ca04-455f-b866-bb9b749eb772	fb439645-d31a-49e0-b57a-9df33a05265d	171740ce-b978-407d-9c42-b24bd8be4f42
IDH1	65.90596137699413	54.331234256926955	47.85978169605374	87.03946263643996	75.34676742233417	58.90848026868178	46.99706129303107	58.77875734676742	57.0088161209068	56.50335852225021	64.67926112510496	60.85810243492863	75.25062972292191	61.342149454240136	55.819059613769944	61.43576826196473	77.50797649034425	62.63182199832074	63.28295549958018	66.11628883291351	69.55373635600336	75.27707808564232	61.11041141897565	70.00209907640638	83.35894206549118	62.936607892527284	70.35054575986565	80.3303946263644	57.0848026868178	52.706129303106636	62.20654911838791	53.01469353484467	81.85768261964735	44.40344248530646	94.78001679261125	71.32031905961377	53.11418975650714	59.56759026028548	65.0600335852225	49.491603694374476	50.9151973131822	78.03064651553316	81.83249370277078	78.3127623845508	55.126784214945424	58.23299748110831	72.63476070528968	73.45382031905962
UNC79	119.4552380952381	91.16880952380953	84.15738095238095	111.90392857142857	119.76892857142857	87.92071428571428	71.44583333333334	100.92440476190477	92.695	173.37559523809523	81.6175	102.39047619047619	129.78464285714287	92.78142857142858	101.32440476190476	132.19095238095238	118.88535714285715	91.00142857142858	98.39928571428571	115.00630952380952	110.83940476190476	105.65845238095238	103.68857142857142	117.03797619047619	121.42964285714285	115.13654761904762	88.9775	128.0622619047619	101.79380952380953	82.49392857142857	100.38440476190476	71.27202380952382	125.84559523809524	73.35440476190476	150.77547619047618	108.53	90.79166666666667	93.79321428571428	92.27785714285714	71.4802380952381	69.48559523809524	122.01154761904762	117.66166666666666	126.46976190476191	82.7375	100.1770238095238	104.22357142857143	112.61988095238095
TAF1L	253.17374517374517	196.05324967824967	229.0990990990991	355.90749678249676	333.9438545688546	195.57802445302445	165.10408622908622	224.62146074646074	233.3000321750322	310.0464929214929	206.6845238095238	253.39671814671814	281.87258687258685	258.01705276705275	219.7855534105534	218.8077541827542	316.7944015444015	195.1735842985843	224.25546975546976	274.4604247104247	296.3848133848134	234.25466537966537	169.79697554697555	249.8069498069498	247.37258687258688	384.28651866151864	333.87982625482624	320.92261904761904	274.7039897039897	213.62612612612614	212.1509009009009	160.74131274131275	325.782175032175	167.54311454311454	336.6732625482625	270.5109395109395	175.85070785070786	228.24099099099098	193.88497425997426	158.15460102960103	151.85682110682112	330.38416988416986	317.23037323037323	278.7638352638353	175.8692084942085	200.89671814671814	279.49083011583014	296.96074646074646
PRUNE2	119.32104259376986	89.12174189446917	99.1716465352829	128.7413382072473	147.6002860775588	74.9032104259377	61.793865225683405	102.71686268277178	86.53329624920534	124.56079148124603	76.01128417037508	99.25325810553083	131.131993006993	53.172997457088364	97.6832485696122	101.96280991735537	113.85886840432295	49.179434202161474	99.81373172282264	118.09249841068024	102.34265734265735	171.71265098537825	76.62015257469803	102.81087094723458	124.8703909726637	148.45915448188177	153.11514621741895	119.38684043229497	122.58034011443102	82.69071837253655	96.27725683407502	62.932215511760965	132.72004132231405	75.25063572790846	123.2603305785124	100.12778130959948	66.55348061029879	92.49531150667514	74.00397329942784	62.01168150031786	59.908614113159565	120.22027972027972	115.5437062937063	124.51017164653528	66.19588366179275	72.3088048315321	104.19508900190718	109.35457724094088
NALCN	86.73393957172192	65.60750953358756	58.75872689938399	77.40378410090936	84.60017600469345	55.72249926664711	72.59724259313582	89.69565855089469	63.17395130536814	94.16867116456439	72.76958052214725	63.5155470812555	109.6726312701672	58.116016427104725	73.54224112643004	75.0530947491933	84.7405397477266	80.36608976239367	70.02434731592842	82.84291581108829	76.54957465532414	76.21633910237607	90.59504253446758	81.03476092695806	86.83734232912877	81.26708712232326	66.46377236726313	51.97506600176005	73.96509240246407	59.231886183631566	70.4254913464359	66.42343795834556	94.80170137870343	59.969199178644764	99.75462012320328	77.57656204165444	77.44294514520388	44.314755060134935	80.50440011733646	64.64755060134937	61.90393077148724	88.04385450278674	109.43385156937518	94.24420651217366	73.23335288941038	69.4197711938985	74.50762687004986	83.22939278380757
MALAT1	0.49242076251722555	0.297427652733119	0.4609554432705558	0.17501148369315572	0.541341295360588	0.2119889756545705	0.08876894809370693	0.22347266881028938	0.188562241616904	0.20153881488286632	0.3589802480477722	0.18477262287551677	0.3825218190169959	0.18557648139641708	0.2303628847037207	0.2551676619200735	0.2303628847037207	0.27836472209462565	0.09807073954983923	0.2869774919614148	0.1126550298576022	0.371038125861277	0.18511713367018834	0.3524345429490124	0.29673863114377586	0.4193844740468535	1.2630914101975195	0.11598530087276068	0.2899632521819017	0.09278824069820854	0.24253559944878272	0.2203720716582453	0.23197060174552137	0.20842903077629765	0.5378961874138724	0.1801791456132292	0.3015617822691778	0.13895268718419843	0.2551676619200735	0.20877354157096922	0.05799265043638034	0.19510794671566375	0.04639412034910427	0.4958658704639412	0.24747358750574186	0.31316031235645386	0.13918236104731282	0.09898943500229673
FREM2	65.0295581829496	49.07517112632234	44.23186060983198	69.8537025513379	62.28338518979465	41.03111387678905	54.485749844430615	55.13447417548227	61.85967641568139	82.42825140012445	54.62594897324207	62.0863721219664	79.10273802115744	61.16869943995022	52.880771624144366	53.208276291225886	77.36639701306783	60.37498444306161	67.0019912881145	60.37454884878656	68.75345364032358	53.87685127566895	65.42252644679527	57.013939016801494	64.52825140012446	58.99738643434972	48.67429993777225	82.38375855631611	52.89309271935283	53.82850031113877	50.26764156813939	50.967143746110764	48.16957062850031	43.6161792159303	94.12887367766024	64.80497822028624	57.95780958307405	90.90634723086497	59.765152457996265	51.041381456129436	49.55905413814561	77.98058494088363	98.39813316739266	67.01337896701929	55.86291225886745	36.895146235220906	68.5565650280025	73.05544492843808
THSD7B	101.02290950744559	75.45982654230077	87.53690067092128	122.28456881034201	100.58353788250696	83.48469972181313	67.80232367861234	87.86859761086565	85.26067746686303	121.62362952053674	93.88397970872198	85.79463262968417	109.42889870724922	86.15136638847979	83.8936344297169	85.8602520045819	87.17214858451972	85.04598265423007	90.63802978235968	95.51120929471445	101.31795123547701	106.16527573228605	51.70561282932417	92.62330224185894	90.51480936017019	95.11896579937817	99.79070528555064	66.32793323514973	85.39437080674195	78.71592210767469	83.97021764032073	74.1507118311242	122.81639666175748	63.54066437571592	148.80739649811815	99.86205203730977	71.1680576010473	56.670103092783506	89.18082146948126	72.5923744068074	68.93601701849124	112.99869088528882	106.72214040255277	106.52871870397644	81.79037800687286	76.77777777777777	98.43413516609392	108.54050073637703
WDFY3	124.69951568751316	86.55457289253879	108.21344844528673	109.02618095037552	124.74303362111321	116.9111391871973	70.6065838422124	105.95311293605671	95.22313469502352	132.71565943707446	112.50705411665614	99.5802625114059	137.74506913736226	92.48347020425352	104.16726328349829	109.83210500456237	118.5956341685969	123.51912683371938	100.55815259352846	115.70295500807187	60.91099880676634	108.68512669333894	87.42472099389344	122.87562293816242	130.72878500736996	111.4043658314031	99.3155050186004	72.07896399241946	107.17730048431248	86.53288411595423	107.60946164104723	98.83891345546431	132.82241875482558	77.81174984207202	141.44753281392573	106.48340001403804	79.28728855197585	97.29886993753071	122.51575770337615	97.03867480873166	95.21436091808802	119.32827963781848	114.87127114480242	135.86832315575208	88.4000140380431	103.78809573945392	106.27661963922229	112.78549870148102
DNAH8	149.9766713091922	105.6316852367688	130.88899721448468	110.37381615598886	201.91239554317548	139.6800139275766	147.91225626740948	129.49512534818942	96.5116295264624	131.38133704735375	133.5283426183844	97.26107242339833	165.49401114206128	124.96538997214485	127.85431754874652	169.48934540389973	112.70438718662953	147.77096100278553	106.4492339832869	146.80132311977715	111.0292479108635	209.7993732590529	189.78272980501393	151.67123955431754	156.7158774373259	165.90034818941504	137.56545961002786	124.55772980501392	126.83509749303622	85.3391364902507	123.7300139275766	147.40508356545962	131.76713091922005	94.16455431754875	129.67367688022284	108.35598885793871	144.75146239554317	95.17054317548747	155.6233983286908	115.3282729805014	127.43154596100278	137.41532033426185	115.62346796657381	159.92472144846798	137.55940111420614	121.41378830083565	104.91789693593314	112.86406685236769
PAPPA2	52.70477762872768	47.99969043442369	52.49262202043133	63.94159529460324	51.98029099164173	48.64585698070375	40.271592198947474	52.29904034671345	65.71034980910123	98.86451346610257	42.53946961097926	53.91363120421009	56.94314312248478	51.78877308843256	59.934372097822724	44.578165308017745	70.53121452894437	49.694768341760394	54.18945413270044	49.24104839541843	88.41533381487979	59.72655040759467	51.490867815498916	48.08967082860386	52.29150758435662	46.85956041688164	45.805180063976884	70.7639046538025	64.6354349396347	64.53142090599525	42.227427510060885	42.99907130327107	73.21741822309359	31.379527396553502	91.2515736250129	57.56485398823651	39.40346713445465	48.82798472809824	79.28851511711898	42.30688267464658	38.47229388092044	82.23537302651945	64.6528738004334	57.25869363326798	56.23165823960375	52.42792281498297	60.57940357032298	64.31204210091838
DNAH3	124.99007584314991	104.77771502339841	111.5645473616266	144.07463288688075	136.4155236404712	118.96909795062126	68.58842988542844	108.1400677747297	116.77303533968049	167.0502662578667	100.31305470388898	130.75133128933354	140.65814103598515	124.02896562852993	157.70001613684042	115.69928997902211	150.5045989995159	95.93262869130224	167.52267226077134	123.69331934807165	142.57229304502178	143.1769404550589	109.45554300467968	127.27650476036791	126.92109085041149	120.28142649669195	125.44497337421333	227.74931418428272	108.80337259964499	144.31660480877844	111.12780377602066	78.4191544295627	157.45522026787154	77.75447797321284	201.33395191221558	132.2385831854123	107.03759883814749	118.81741165079877	94.52759399709537	78.99136679038244	69.2619009197999	157.51839599806357	153.88341132806195	138.2247861868646	84.4354526383734	107.78562207519768	135.08076488623527	145.10771340971436
ATRX	129.9300356506239	181.23814616755794	147.36417112299466	169.47700534759358	140.18475935828877	122.77361853832443	139.077183600713	267.6101604278075	62.04224598930481	78.21978609625668	106.33894830659537	64.0433155080214	148.24866310160428	69.91586452762924	308.0132798573975	193.19474153297682	140.36167557932265	133.74893048128342	101.47691622103387	261.97130124777186	82.28770053475935	295.68957219251337	137.99126559714796	137.7777183600713	141.62762923351158	215.11791443850268	195.60695187165774	150.8643493761141	112.98511586452763	112.31960784313725	219.6529411764706	59.61336898395722	94.1674688057041	168.60035650623885	67.58565062388591	139.26996434937612	77.61408199643493	82.80133689839572	135.1782531194296	113.11194295900178	55.56639928698752	75.79055258467024	77.94456327985739	146.72584670231728	96.66229946524064	107.1145276292335	68.70516934046346	72.42210338680927
ADAMTS12	81.44381126054252	72.33690449054023	53.3251652609984	97.97424207886938	81.50672441303853	57.06553453385001	49.41691360838842	80.81217232733076	63.33302940506041	94.46831547754729	51.63209482562115	67.74071119215866	89.31445178937771	67.08137679507637	97.73968543423751	69.53624344654662	88.09801686801914	59.53555960793253	87.51504444950992	78.85559607932528	74.7698883063597	105.40004558924095	66.23831775700934	73.45851379074539	82.48871666286756	83.01869158878505	87.87884659220424	89.7937086847504	67.73934351493048	59.97663551401869	64.72863004330978	50.06849783451106	91.6534077957602	48.6507864144062	108.1507864144062	75.12844768634602	56.993389560063825	64.12343286984272	60.48563938910417	48.51652609984044	45.35844540688397	106.35012537041258	81.66320948256211	87.50330521996808	52.79883747435605	65.32186004103032	76.89936175062685	84.81604741281058
BIRC6	160.24848755014966	124.97662866968095	116.81417563522893	162.76036426160607	175.2023180284022	133.69891103610775	108.1974781888811	141.73890339425589	115.40272559383557	154.8604725211743	152.2333312105967	123.47143857861555	187.10577596637586	114.63605680443227	145.0832325033433	119.45863847672419	134.88333439470165	139.59657390307584	124.29249188053238	159.64185187543782	132.20480163026173	191.8239189963701	151.45118767114565	170.92485512322486	203.2751703496147	161.97631025918614	175.98681780551487	85.917913774438	143.1604788893842	100.25122588040502	150.25893141437942	116.74546265044896	153.94224033624147	101.99904476851557	168.041839139018	133.0974972935108	140.3750238807871	110.52633254792077	145.12488059606446	109.36578997643763	111.8591351970961	141.57543144622048	145.79908297777496	181.01547475004776	135.89326880213972	137.7547602368974	126.05935171623257	133.4666624211934
FBXW7	111.57918006430869	76.02230707395498	98.95116559485531	91.00221061093248	113.28175241157557	63.497588424437296	36.53135048231511	94.24979903536978	75.17966237942122	68.77190514469453	61.43488745980707	80.45136655948554	125.28878617363344	83.10731511254019	95.71282154340837	65.77391479099678	97.34244372990354	69.98814308681672	82.24296623794213	101.32053858520901	50.17524115755627	127.64730707395498	79.73934887459806	111.21040996784566	111.52934083601286	105.74155948553054	101.56370578778134	60.302451768488744	96.66137459807074	67.95779742765274	96.72467845659163	52.976487138263664	105.3838424437299	66.67001607717042	124.23271704180064	89.19493569131832	65.57194533762058	72.96020900321544	71.56028938906752	49.36314308681672	50.9278536977492	100.68227491961414	100.0056270096463	122.02431672025723	62.780546623794216	87.1499196141479	86.98954983922829	90.87640675241157
APOB	160.70221655690108	119.60300262021103	112.55753841795907	173.85355144819772	155.42787338007224	114.21521138729551	88.37299058140358	137.94674598116282	118.26832377310389	162.63161249203316	124.57772112456625	75.30868918631825	170.99348488067417	116.01947454146307	134.13115218468948	118.18291905672403	146.87288435663197	118.64450109765598	129.5527937114935	153.79958926421642	139.77020041073578	187.91381630196162	141.6961263366617	152.21152892854613	182.50598399546774	148.08802492741307	170.07067488138233	89.01465901848312	134.75079668578712	108.14517385454288	135.2652786629842	97.6008781247787	177.1579916436513	102.131931166348	155.41512640747823	128.78379718150273	112.61072162028185	116.75079668578712	117.29934140641598	96.90765526520785	92.57269315204306	153.9745768713264	150.77324552085545	172.38354224205085	107.81127398909426	127.30288223213654	135.92670490758445	143.6154663267474
XIST	0.12985732814526588	0.3715693904020752	0.11880674448767833	0.19009079118028535	0.17115434500648508	0.11035019455252919	0.13717250324254215	0.26749675745784696	0.07320363164721141	0.12928664072632945	0.13525291828793776	0.020959792477302206	0.17245136186770427	0.07553826199740597	0.34345006485084306	0.23538261997405965	0.08233463035019455	0.14926070038910505	0.09239948119325551	0.3128923476005188	0.0280674448767834	0.1685603112840467	0.11003891050583657	0.17042801556420234	0.10163424124513619	0.1888456549935149	0.30827496757457845	0.11538261997405966	0.08134889753566796	0.13219195849546045	0.25976653696498053	0.07335927367055772	0.08601815823605707	0.11527885862516213	0.3633722438391699	0.1498313878080415	0.11377431906614786	0.052399481193255514	0.23590142671854733	0.2214785992217899	0.09286640726329443	0.07922178988326849	0.020959792477302206	0.14858625162127106	0.157769130998703	0.1421011673151751	0.08337224383916991	0.061841763942931255
RYR3	107.65097736625515	80.67309670781893	91.70614711934157	115.25945216049382	107.70061728395062	61.868377057613166	50.782407407407405	79.06475051440329	94.1017232510288	91.58899176954732	82.38175154320987	96.8840663580247	114.8838091563786	101.24935699588477	87.60493827160494	114.65689300411523	125.34059927983539	90.88676697530865	104.56661522633745	97.83262602880659	113.96875	90.5466177983539	70.69065072016461	96.63329475308642	106.11310442386831	97.75250771604938	96.67824074074075	76.35429526748972	88.63393775720165	86.95151748971193	85.69849537037037	75.40258487654322	136.18557098765433	65.9270190329218	151.57593878600824	107.17933384773663	83.2860725308642	91.94386574074075	91.06288580246914	75.21354166666667	70.00302211934157	127.88908179012346	162.0079089506173	113.10706018518519	66.5079732510288	86.03388631687243	111.35731738683127	119.252829218107
PLXNA4	46.48360655737705	30.42122443058175	17.76867836936022	49.72493834324677	33.941389815755116	41.09553169882489	31.344770056579137	30.40250979254316	39.503481793123456	39.5736254170898	37.55244450892209	43.142535905991586	38.15479471928043	61.6575511388365	29.224793268533293	36.226679239808504	57.33098795879878	30.84846946177281	43.89859277527927	32.64783113303351	49.26367329174525	36.13811112723052	22.059625707239228	31.34963005948063	35.94284056288989	26.049107790512114	30.335847961700274	59.31633541273756	36.17517771652401	34.32547511968664	28.04990570143624	25.618743652981287	58.31183809661976	20.36007543885101	68.9887567097055	41.88234440736979	28.412374873059626	39.55135644857101	31.84012766574786	27.34310169737415	26.789786740171188	58.077397359640216	51.44733787900769	37.893877847091254	31.935151603075585	27.927680255331495	47.72921804729436	52.47403162628754
RP1L1	92.54822526025336	66.39508340649692	77.3701241690706	109.27154145240186	91.51875078389565	55.07813871817384	28.871064843847986	74.00338642919854	68.97466449266274	129.92750533049042	48.95095948827292	75.95346795434591	97.13006396588486	81.40699862034366	41.762197416279946	74.33274802458297	104.98244073748903	54.75467201806096	73.23278565157406	78.30252100840336	49.650570676031606	56.973661106233536	112.35632760566914	79.47949328985325	92.50068982817007	65.21685689201054	54.21861281826163	97.9707763702496	77.28910071491283	64.19152138467327	74.88272921108742	45.7200551862536	92.08905054559138	74.07776244826289	75.23165684184121	77.6590994606798	39.064216731468704	66.57970650946946	52.973661106233536	46.95271541452402	40.95998996613571	107.14034867678414	91.23266022827042	94.44600526777876	35.57318449767967	53.82992600025084	86.766838078515	91.12366737739872
GPR112	119.84946128285168	162.32776155472763	132.97180545765784	230.99647568220723	121.1482227368845	167.1346289396838	163.48756419293122	206.20028194542343	85.98701037156378	112.95639915416373	136.73416574363105	87.74765884603767	131.89940590071492	160.1713825395227	277.01842714731646	177.51072399556944	197.0609203504179	174.37146309535797	141.62793273587755	236.63367233914008	114.1651394622898	156.85590574967273	121.96052764072097	115.53237337629645	121.53529352532475	190.24891753096364	177.30782398549994	307.14046923774043	98.7262108548988	145.85137448393917	187.21558755412346	78.2795287483637	155.48444265431476	152.44879669721075	116.22626120229585	176.87886416272278	135.71332192125666	117.00443057093948	175.2732856711308	150.56600543751887	73.06444466821065	104.19977847145303	103.99355553317893	127.85298560064444	120.03635082066258	97.84190917329575	92.11962541536603	101.09143087302387
HERC2	112.95846645367412	83.87637738801591	95.75634087500815	131.88446241116256	117.36839016756862	73.72654365260482	63.207276520831975	80.1218621633957	98.14566082023863	96.671969746365	100.95311990610941	113.81000195605398	123.75960096498663	118.67490382734563	96.01088870052813	122.28949599008932	156.73234661276652	111.74036643411358	105.65853817565365	106.5902718915042	133.50713959705288	94.19664862750211	72.14344395905327	104.84899263219665	112.54456543000587	104.69622481580491	99.52683054052292	88.85636043554803	95.52402686314143	98.55721457912239	92.6502575471083	93.21118862880616	139.1117558844624	67.41826954423942	173.43854730390558	127.32926908782683	104.71969746365	97.03240529438612	110.9015452826498	91.31851079089783	87.47199582708483	156.93375497163723	185.48744865358285	118.56295233748452	75.7835300254287	86.02542870183217	130.07941579187585	138.72217513203364
ABCA12	145.20241758241758	102.68934065934066	99.95263736263736	147.17835164835165	146.26285714285714	123.98901098901099	97.85417582417583	124.68505494505494	107.90802197802198	102.61901098901099	137.29637362637362	111.11241758241758	160.9832967032967	104.57351648351649	123.98813186813187	144.5532967032967	130.62494505494504	128.04153846153847	117.53175824175824	140.95032967032967	125.28296703296704	159.67197802197802	124.28164835164836	137.4156043956044	177.2113186813187	136.68527472527472	149.78274725274724	139.39615384615385	122.09571428571428	95.2956043956044	119.05395604395605	108.25153846153846	152.78945054945055	91.74	148.47406593406595	121.27164835164835	105.88945054945054	104.30505494505495	130.19274725274724	103.65593406593406	99.96263736263737	135.6034065934066	130.17736263736265	154.9310989010989	122.24802197802198	115.89274725274726	119.86318681318681	128.71703296703296
MYH4	221.13946143617022	166.91688829787233	114.68001994680851	245.1893284574468	228.1520944148936	80.68500664893617	71.95744680851064	184.60804521276594	146.62400265957447	202.8533909574468	101.63248005319149	174.0561835106383	250.72822473404256	168.60887632978722	264.4060837765957	163.0784574468085	232.52692819148936	114.89394946808511	151.08427526595744	212.80851063829786	195.0766289893617	140.62732712765958	150.26961436170214	203.82928856382978	193.81233377659575	179.07579787234042	170.89145611702128	123.65608377659575	186.99833776595744	151.88979388297872	180.6856715425532	94.1123670212766	209.69581117021278	137.79820478723406	234.82795877659575	186.17054521276594	74.17819148936171	139.23670212765958	116.02493351063829	93.43400930851064	90.89577792553192	239.65757978723406	210.49285239361703	234.90857712765958	105.94614361702128	183.65492021276594	182.30851063829786	196.88563829787233
CDH10	114.54101221640488	93.74927283304247	77.17946480511925	112.77283304246654	109.98342059336824	88.89819662594532	80.32547993019197	105.04653868528214	75.09511343804537	112.87114601512508	111.89325189063409	73.543339150669	126.88859802210588	77.9956369982548	132.88947062245492	93.60034904013962	109.6608493310064	91.87579988365329	109.96684118673647	112.11605584642234	94.80250145433392	148.68557300756254	97.6151832460733	99.5369400814427	121.4150668993601	116.14543339150669	133.15503199534612	99.62012798138453	93.31995346131471	74.88656195462478	93.15939499709133	76.45026178010471	115.41332169866202	72.26614310645724	113.42931937172774	92.71640488656196	90.15125072716695	78.07242582897034	89.02850494473532	75.60325770796975	74.76439790575917	116.7585805700989	102.95171611401977	123.18673647469458	90.62012798138453	92.69924374636416	92.8760907504363	101.02239674229203
TG	117.42721893491124	107.88674556213017	96.82331360946746	169.14414201183433	121.39763313609467	86.66686390532544	85.20852071005918	106.06816568047337	117.16650887573965	213.52165680473374	81.6796449704142	134.42082840236685	129.14781065088758	232.0873372781065	135.36047337278106	99.7715976331361	153.24662721893492	88.30639053254438	124.7680473372781	108.47313609467456	139.5785798816568	84.97550295857988	93.68390532544379	112.44047337278107	123.13479289940828	147.8649704142012	123.96378698224852	224.8814201183432	95.17479289940829	99.13846153846154	99.67088757396449	74.59076923076923	159.98248520710058	95.69668639053255	188.52331360946746	128.82958579881657	71.71775147928994	114.35349112426036	99.14402366863905	74.82840236686391	69.29479289940828	153.901775147929	152.87431952662723	91.70236686390533	76.03455621301775	73.53609467455621	158.32970414201182	136.55905325443786
PRKDC	121.99903767858464	81.35768746761418	112.45066252128211	132.10385668813385	135.47324006218076	106.39203493966986	88.42675253534681	108.66955363091273	96.9690576652602	168.46487526833963	106.23717521652232	98.38515064031387	143.42134873047598	98.64771633725664	107.42157080464875	113.44992227403952	116.62284402990599	116.31956473462137	102.74565104744985	122.2057147087127	60.89769783107558	96.01969057665261	87.03020208749723	129.11895773188246	151.50618106447553	140.9282700421941	146.09408542453178	117.32245169886743	107.84750906802873	82.53223776741432	69.11962395440077	94.03419942260714	131.25449700199866	104.7077503886298	133.7100451550818	108.92464283070545	94.8772670071804	91.82589384854542	120.85624398549115	93.36745873121623	91.05825745799098	118.9456658523947	122.38574283810793	137.85269079872677	106.29846768820786	102.80176178843733	104.87933969945962	112.9994818269302
LRRK2	125.70321030792749	96.07523476741646	123.06977506005678	116.84701899978161	141.8834898449443	115.06038436339813	95.24350294824197	111.58473465822232	77.02708014850404	107.68388294387421	156.20080803668924	89.2883817427386	153.91417340030574	70.93000655164883	159.8959379777244	124.75649705175803	96.12142389167941	123.47706922908932	88.8698405765451	127.28401397685084	93.52871806071195	150.84581786416248	115.71631360559074	207.69720462983184	140.11913081458835	130.6427167503822	136.29558855645337	98.76665210744704	111.16062459052195	71.86427167503822	118.19491155274078	98.54072941690326	112.76883599039091	78.52063769381961	103.84057654509718	93.96451190216204	121.69130814588338	78.73203756278663	130.99792531120332	104.91974230181262	95.60493557545315	96.76676130159423	99.43382834680061	146.7986459925748	120.52369512994103	108.69687704739026	90.46385673727889	93.66881415156148
PDZD2	75.25350307587149	72.86056049213944	50.938397129186605	111.90678400546821	79.63021189336979	89.95403280929597	71.372009569378	74.161995898838	69.26503759398496	99.87303485987697	81.13516746411483	80.90738209159262	82.59928229665071	78.29263499658236	90.95839029391661	63.83424470266576	92.79442925495557	87.79468557758031	99.91814764183185	70.01999316473001	87.05425495557074	100.92045454545455	63.03802118933698	75.15276828434723	74.16814764183185	80.19130211893369	83.25153793574846	97.11577238550923	66.49102870813397	64.78537252221463	65.7300922761449	75.12517088174982	96.65618591934381	46.35346889952153	128.02323991797675	84.75384483937115	83.72522214627477	71.55844155844156	89.6543916609706	76.07903280929597	68.6607997265892	113.33911483253588	96.51093643198907	79.94642857142857	79.98564593301435	61.56971975393028	83.6373034859877	92.26358509911141
LAMA2	112.54294605809129	84.04035269709543	57.07375518672199	105.75798755186722	111.90145228215768	102.13838174273859	69.9954356846473	95.58008298755186	91.33215767634854	128.24574688796682	93.8990663900415	85.47209543568465	69.2201244813278	121.16753112033194	97.01639004149378	82.78340248962655	114.7682572614108	102.11836099585062	73.76307053941909	110.31089211618257	102.82634854771784	73.36120331950208	57.72448132780083	59.9204356846473	117.93890041493776	105.65197095435684	103.55477178423237	123.97002074688797	98.39865145228215	81.87271784232365	98.59605809128631	84.14647302904564	131.43941908713694	63.958817427385895	138.63464730290457	104.50176348547718	68.53205394190871	85.45570539419087	73.1753112033195	76.8701244813278	81.00684647302904	99.52697095435684	116.90072614107883	122.40259336099585	99.11856846473029	67.12479253112033	58.069190871369294	109.96379668049792
TNR	33.41895127036837	31.749092594022706	35.41146034442814	44.39300332071975	34.87497104023477	28.87775117769712	23.5473009498803	32.793497567379724	47.40296547995984	69.22217931886632	26.187736504749402	40.18171287358097	37.19592246505522	39.85496949571395	39.2960074136999	29.36551085025871	46.53347748860916	31.54467526449919	39.00988493319947	32.212294385666844	62.87697891729091	38.234458259325045	33.05282261178469	31.558189821607847	31.482431075758747	29.9519654027338	29.10595412773187	50.05776507838443	42.252220248667854	42.74886091590084	27.74098385975751	24.312842690555254	50.348830025484595	19.951424820449457	71.3506834504595	39.58614564831261	24.103714572553866	35.670090354467526	52.06425206579659	24.889335083790254	22.676963472082786	55.23747007490926	48.24001853424975	36.316163410301954	32.03745462970114	40.98648544289134	40.50814734728551	45.44860606996679
TRRAP	115.31151707704528	75.91953931691819	114.22009531374107	99.99324861000794	96.1494837172359	107.66362192216044	88.95504368546466	78.07315329626688	82.39181890389197	153.58109610802225	107.14519459888801	89.24432088959492	103.28951548848292	159.84225575853853	78.8571882446386	92.04972200158856	108.46330420969024	82.84590945194599	88.58745035742653	88.91652104845114	97.4724384432089	101.06648133439238	126.58228752978555	86.81183478951549	107.14598888006354	74.31199364575059	80.92954725972994	113.68602065131057	96.77879269261318	99.45949166004766	76.75623510722797	69.69483717235902	114.07100873709292	51.03240667196187	140.9515488482923	91.2794281175536	81.01914217633042	80.8195393169182	85.78101667990468	72.56608419380461	65.65742652899127	111.18713264495632	105.20953137410643	98.39515488482922	94.18284352660842	74.79912629070691	95.64011119936457	102.78530579825258
ZNF536	59.61456016177957	49.523963599595554	51.068958543983825	61.45217391304348	58.393731041456014	60.12072800808898	46.947826086956525	48.71102123356926	56.648533872598584	77.03235591506572	49.568857431749244	55.470980788675426	63.065318503538926	56.39494438827098	48.79757330637007	66.94903943377149	77.46430738119312	58.12052578361982	61.733265925176944	55.85480283114257	65.58665318503539	63.79049544994945	46.21092012133468	50.659251769464106	53.43498483316481	51.33892821031345	50.8592517694641	74.90940343781598	47.46430738119312	48.46632962588473	44.625884732052576	50.64084934277047	80.47138523761375	35.15328614762386	69.11951466127401	58.726794742163804	55.685945399393326	54.00020222446916	58.24570273003033	52.645500505561174	44.580990899898886	73.22487360970678	68.0046511627907	61.595146612740145	50.89807886754297	49.15631951466128	65.38321536905966	70.6525783619818
CDKN2A	25.973727422003282	44.10016420361248	44.56732348111658	30.70853858784893	22.974548440065682	35.24055829228243	29.73481116584565	37.51559934318555	25.300492610837438	32.32676518883415	26.932676518883415	22.99343185550082	55.55911330049261	4.0492610837438425	6.7298850574712645	40.24794745484401	31.428571428571427	9.305418719211822	24.36863711001642	52.752873563218394	1.8825944170771758	42.66256157635468	5.211822660098522	46.98029556650246	42.608374384236456	68.95566502463055	56.95812807881774	27.936781609195403	21.070607553366173	17.395730706075533	8.899014778325123	30.44991789819376	28.92528735632184	26.035303776683087	19.573891625615765	24.472906403940886	25.87110016420361	20.449096880131364	23.192939244663382	33.6863711001642	21.80377668308703	28.74302134646962	24.81527093596059	25.85632183908046	20.648604269293923	43.854679802955665	3.4597701149425286	31.20607553366174
RELN	134.14760051880674	82.12321660181583	134.71889321227843	112.54621703415478	109.33393860786857	129.1209684392564	110.60242109814094	92.95399913532209	92.31923908344142	180.27730220492867	130.9410289667099	94.74068309554691	119.77111975789019	171.50817120622568	90.81452658884565	107.22671854734112	116.79507133592736	105.40570687418936	103.55486381322957	102.36990920881972	109.93774319066148	124.70704712494596	151.73540856031127	103.2025075659317	128.17950713359275	86.00527453523563	98.0504971897968	130.22619974059663	114.40570687418936	114.96134889753567	93.6629485516645	82.08733246865543	130.87124945957632	61.02965845222655	153.81634241245135	106.79204496325119	98.85352356247297	92.03346303501945	105.56255944660614	83.55771725032426	80.54656290531777	123.07021184608733	121.99394725464764	118.86900129701687	118.37587548638132	87.75910073497622	107.24747081712063	112.93661910938175
FCGBP	93.4779854539767	68.22084930007038	62.35395323375303	118.04488934073669	86.96457339485414	100.05669820911864	73.2332838038633	56.2953781184015	87.41198091811997	109.63228278720575	81.69578478141862	107.05411746304841	80.4798623602096	110.50809415812935	66.03034331743177	64.34840071948072	110.74646124970673	89.33338546961758	103.19871744740752	67.86454993352623	98.55814499100649	78.16759208571204	58.550246343943066	105.20638148119184	67.49597247204191	68.02909204660983	67.15891139438492	120.68358489090483	56.004066630171266	75.45178697114257	69.33416751388128	79.68726049894424	108.97606944553061	44.50410573238445	103.97724251192618	107.19457261280988	100.84054117463049	83.74247282396183	86.58856651286463	84.91788535231095	70.13732697270666	134.4219910846954	121.4665676077266	78.9939000547431	93.4808790177524	58.87534214436537	108.75138812856808	110.68686947681239
KIAA1109	160.74257674886763	111.93677654755913	142.46087065928535	126.12191746351283	168.48270005032714	140.79837695017613	129.95086814292904	140.26377705083038	110.55083039758429	107.47131353799698	142.51220432813287	108.83857574232512	179.4501132360342	106.59964771011575	139.90431555108202	142.98056114745847	138.1901736285858	153.78340463009562	122.71772773024661	152.167086059386	70.44256416708606	148.89072722697534	113.07945395067942	162.2311273276296	175.2821464519376	152.96470810266734	152.36411675893305	83.75207599396074	140.20634121791645	102.27113739305486	137.0927277302466	126.97068444891796	160.98911675893305	104.53856316054353	159.68778309008556	125.47062154001007	155.62783090085557	105.62613236034223	155.02031957725214	119.389028686462	122.65834172118772	141.91494715651737	139.64097886260694	178.52925264217413	110.50981378963262	132.95344740815298	127.44633870156014	134.9391670860594
PIK3CA	97.13317936874519	58.92906631474761	53.55757175849555	57.86319146596283	81.74705817661938	102.00054987352908	114.2341361486858	94.66512702078522	64.6432420543275	66.60969976905312	74.18662707577258	51.43626965797866	89.19047619047619	68.31760695040141	68.6437919278566	80.45859452325965	59.50852303970087	82.61123941493456	52.38722093918399	75.30419003629166	82.17463983283845	69.80952380952381	57.90443198064445	78.27636643571978	97.713515891345	83.56010117672935	64.00351919058616	64.00901792587705	84.32167601451665	45.29627185747278	69.67359507313319	65.31045859452325	69.08709996700759	49.19091608929946	67.825690091279	59.398218409765754	95.59045419553503	49.94490267238535	80.47531067854393	61.073683052897835	63.66468712196195	72.83129880127571	65.63675354668426	88.3100186957	93.07665236995491	62.70592763664357	57.01066754646431	58.704827889585395
PKHD1	78.40750522048889	56.42138557916718	65.68609507431519	83.75211890431152	78.24867952340007	71.46001719690456	72.4185603734185	65.43704704581747	68.84184989559023	99.46026286696966	65.27828276624493	73.51019530770175	84.87452401424886	99.70495025181182	65.75328583712074	86.3441837612087	89.1404618597224	72.70986365311387	78.6881218523523	71.78755681120255	82.42003439380912	124.80174425746223	96.22613929492691	73.63315317528559	75.71938336813659	80.48986610981451	70.99852597960938	95.93256356712935	64.08100970396757	62.65587765630758	63.382938213978626	60.98605822380543	97.94017933914752	47.73062277361503	109.864083036482	81.71010932317897	68.80297260778774	67.79400565041149	74.08887114605085	54.0811939565164	61.43919665888711	104.72435818695492	88.4495762191377	82.45971010932318	50.87397125660238	62.98378577570323	77.67080211276256	83.15268394546125
LRP1	62.85359468349332	55.47022890514869	53.09807343760489	118.59300530308116	61.652614620393365	72.99550245015774	47.324226354299526	49.56836947036316	82.70188628582936	124.61790964623749	83.30858562126603	94.82513257702894	65.10257098744714	92.79331409008525	71.87997583406055	51.297576693293955	106.24414311606364	71.07202792508559	96.86749009867759	56.82540108746728	94.81184131033093	63.6287843189904	46.659931529838225	76.23548365442707	61.24937906961133	54.1254615023159	57.50218164731154	166.66503322816675	49.610391353963884	65.49587165201048	67.55017788816541	57.01174733167752	116.8759481774854	37.811908437940524	134.13680606833591	85.71766127408203	84.88709136067665	84.02309189769753	73.64637175270188	68.29851647982815	52.56608713163724	109.07451164664026	103.04672081627173	77.14580116802041	58.177351144525744	49.619252198429216	93.44733839027992	101.31469423373834
MXRA5	100.02665168998264	152.12039211681812	110.2710099050342	146.23782293474932	94.47054018176249	120.11559277034617	122.13846625140407	132.94189727356274	77.93352394567549	112.38772592668232	94.95925661186561	80.77034616562851	107.04554273460636	99.99611967732054	225.1714489941795	143.58215051567447	211.37802511998368	122.45307872970488	130.650464617584	194.02369039109567	108.62697845399775	172.99754926988666	92.07260287960789	82.65465128152762	96.4292862248545	170.98866537322579	139.37485959358725	213.97978147656488	82.92321045644849	143.64045746962117	164.302767282753	54.7240886347391	129.61237618707239	129.08730726028796	103.95598897171449	172.74686000204227	64.2768303890534	107.2714183600531	117.09884611457163	111.80669866230981	47.46604717655468	110.28030225671398	99.93689369958133	103.4822832635556	55.96374961707342	82.35321147758603	93.21270295108751	104.42162769325029
