# Supplementary material for: Whole-exome sequencing capture kit biases yield false negative mutation calls in TCGA cohorts
Source: PLoS One. 2018 Oct 3;13(10):e0204912. doi: 10.1371/journal.pone.0204912 (PMC6169918; doi:10.1371/journal.pone.0204912)
Supplement: S2 Data — (ZIP) [file pone.0204912.s008.zip › S3/gene_coverage/SKCM_depth.csv]

	0138500c-2293-431b-988a-93fcd2f04d4f	0212d285-2e84-40be-8a5d-480d0ee5cce1	02869e50-c4e1-44ab-90b2-dd151ab9aa34	037fcbfd-d85d-473d-9179-793ae0373598	03dedc35-3ea6-4dcf-9c9a-cd9c48994cf9	045ba422-0ed5-4342-9e5b-5cfe833f1390	04f177eb-5511-4077-a247-2f40ccc48855	052b6752-e869-4b8a-80b2-f893bfa6759b	0541e167-6cd0-4a76-8ab0-c281ff5e5ee1	0609ae15-650b-48d3-9cc5-321fb505ba10	071bdbf8-486e-4260-93a6-d245d5141bc3	0771d60e-7c39-47aa-b7a2-8fdd2bca5746	085593f7-26fe-42d7-9d25-33612005ff78	0c300321-e534-47b2-ab5c-9d9255c57dec	0c52306d-b08b-48bf-9c6a-9fcfea10bc94	0c6744de-52b7-4ef2-8578-1c02806dd249	0c855596-4b39-4928-b385-a1d542c0021b	0d07d1c7-4ceb-47e2-a1b1-e774874f2009	0dc5f195-9f76-4e46-adf1-783dcbd7c9bd	0e30b28c-955d-4975-b695-d286c65f45fe	0fbe8dcc-88e3-43a2-8674-1ac37d3a3c18	10195736-6260-4dd1-9a89-78e41ca238c3	10383b37-3d02-45d2-85c1-790a41961ef4	10e6a9fd-6e47-44cf-acdc-290b69bb94ab	112bb695-ecd7-42c3-a0bf-3be882587de0	1196f915-9a33-4e78-9c95-b94fb962be5e	13052985-c5ec-48b7-8ad8-2e57fcc1fa3b	1321eddf-9969-4674-bd03-7ecc3cd908d1	13797525-6a28-4513-b954-aeb60e18417a	1448d3b5-7486-4e4e-8198-433850c929aa	14a8f0d8-0f18-478c-b4d1-a1c1256392c1	14bfbde0-3ca2-4bb6-8cfd-d6925165b7e9	16330f4b-6cf5-44d7-b591-3500c134cb1b	17c0ecbd-5833-4201-9bd5-b56261616d1c	17de0c00-f2d6-40f6-84b2-8fb12aabb86b	18cf5aeb-07a7-413b-bbe2-4ca37632c632	1b0d23d2-45b2-4dcf-b96d-55bf26cc4b6b	1b1cd074-92e3-4be9-9a4c-6adcef410bfe	1b6fc152-c078-4daa-bacd-83b4227eaa3a	1bc2de96-c3f1-4e5c-8a7b-1548deb65906	1bd483ba-9ffa-4832-a713-5684e3800d86	1c5ddaaf-e065-4e38-bbec-91d3e57137ea	1d59e787-cbee-4b22-a377-2ca8e1608a72	1dd78d6e-685a-472e-8361-95e26dd61563	1e17cc25-893e-4875-8668-4635a6f1c4fc	1f034fe1-383d-404c-ae84-bc04ea463967	20252009-acd1-485f-8e8e-45a114eae499	20c2e04c-5ec4-48d7-92c4-b14855a5e667	217cc78a-af1d-4b00-866c-5e698af8f41a
CCDC168	0.010621447871051896	0.028510202180191933	0.0035404826236839653	0.08827913910369888	0.0	0.007080965247367931	0.021242895742103793	0.04136774433988633	0.08497158296841517	0.03540482623683965	0.03540482623683965	0.028323860989471723	0.020218019193142645	0.009177303642970279	0.03149166123171527	0.014161930494735861	0.024224354793627133	0.021242895742103793	0.030513369980434173	0.0708096524736793	0.007080965247367931	0.007080965247367931	0.010435106680331688	0.007080965247367931	0.03186434361315569	0.007080965247367931	0.028323860989471723	0.038945308860523616	0.014161930494735861	0.024783378365787756	0.042485791484207586	0.0	0.021242895742103793	0.02804434920339141	1.8005217553340165	0.014161930494735861	0.04956675673157551	0	0.007080965247367931	0.014161930494735861	0.042485791484207586	0.031957514208515794	0.05282772756917917	0.01243827448057393	0	0.03517189974843939	0.014161930494735861	0.013882418708655548	0.04239262088884748
SETD1B	0.3775198533903482	0.2568112400733048	0.38277336591325595	0.5022602321319487	0.3049480757483201	0.20879657910812463	0.13207086133170434	0.9529627367135003	0.9229077580940745	0.3477092241905925	0.422846670739157	0.2447159437996335	0.5583384239462431	0.3557727550397068	0.40366524129505194	0.3424557116676848	0.20928527794746488	0.10238240684178375	0.5623701893708003	0.487599266951741	0.11337813072693953	0.08625534514355529	0.12351863164324985	0.6346976175931582	0.594257788637752	0.1727550397067807	0.7576053756872327	0.4967623701893708	0.3018937080024435	0.5211973121563837	0.7422113622480146	0.489431887599267	0.794257788637752	0.17593158216249236	3.135125229077581	0.11350030543677458	0.18350641417226635	0.21881490531459988	0.33170433720219916	0.20354306658521687	0.10739156994502139	1.9374465485644472	0.5111789859499084	0.10006108735491753	0.144777031154551	0.6295662797800855	0.46182040317654244	0.32009773976786804	0.3567501527183873
[truncated: 423 more columns]
