# Supplementary material for: Whole-exome sequencing capture kit biases yield false negative mutation calls in TCGA cohorts
Source: PLoS One. 2018 Oct 3;13(10):e0204912. doi: 10.1371/journal.pone.0204912 (PMC6169918; doi:10.1371/journal.pone.0204912)
Supplement: S2 Data — (ZIP) [file pone.0204912.s008.zip › S3/gene_coverage/PCPG_depth.csv]

	0074ffab-3378-4705-bd75-a77f55ae5db7	015c6df8-7157-47d4-b205-86e5b5c89cfb	021e53ff-dc84-4422-9f1a-cbf108726cc7	02df0736-c13d-45fe-adbb-77c52e4578cc	061c123c-e631-4da2-9046-18b4f92a1f9d	088fe431-ef35-4429-bad8-19d533fdfe9e	0a2681d3-20be-407e-a353-5f60751288b4	0a4a5267-3110-41ca-abe7-c135617d832f	0b6b70cb-50e3-4b47-abb5-03f1c87a4475	0c977b7d-0513-4bca-89b5-2f99353fd12e	0d48cf36-9031-403e-8365-69669aa5f3a7	0d7623e8-a3c1-4a70-8574-88a94a234459	0db1be65-35fb-4f9a-9f66-a81f430f8f50	0e037e07-dc15-4553-9f50-f6b9f6089cb7	0e44d6d8-117a-495f-8b71-929ada20dab3	0eb6286a-3059-4842-9304-a7df43326073	0f2914d4-0866-4a8a-b3b2-b8f3838fce47	11a883e3-e980-4ee6-a686-bc09d5989a88	1528b372-23b0-4a16-817d-d8dbd241ae96	16875fc2-0139-4e12-9df6-0e3214b90276	19e3cc1c-b7e4-4726-98a5-e92fae4d63f4	1b0ab928-81db-46ca-ae32-8a0b3244ab32	1bbcea4a-a9ba-4d4d-a369-acdb559771d9	1e7b42c0-89e5-40b5-b9fe-b5c175e82215	1ec33584-56f6-4c4f-a104-4251de6b4f27	2190261e-4f49-4767-be4e-fa993a8957b6	240065d1-8cd1-474a-8b3a-7a0f32511bfc	273ee2bb-4071-4de5-bc8f-2cd887a7498c	276b17e8-4727-4d26-a383-4c036b1bd69e	2ae2de6a-476f-46de-b333-043cee0173d5	2bad0a1d-6e12-413d-8865-23036697493a	2bcdbf62-7e26-49bf-ad9e-6d9175bac409	2cb6d84e-bc01-4f60-b82e-67e2e802b0de	2d29db94-93e6-4640-ad3f-b7a10c2fda99	2edd5062-2938-42dc-8dec-8b7842d34f1f	2f097aa4-eb88-48e6-bd15-494924a2e9bb	2f15dc34-b6c6-4ffd-ba26-933a2125aeb7	2f264aef-1f9d-4c83-8b0f-4c673787f793	30469d51-bed6-46f3-a5a8-41a64675a003	31b0fd0d-4970-4f54-9dc2-6279b48f70c8	327db499-8ab0-410e-b01e-678dd8c2ec61	33727802-2d13-4b8b-aaa7-ce1c1e4697ae	3755f639-2ed7-40db-af1f-7121524c41ca	3b17e212-45c5-4d0f-99b9-a8e97dbb4f61	3c96ecfb-3733-4a50-8cba-9615bf9bc65f	3e86ae8a-125c-43d1-bfed-ba11b2aac54a	3e8ea07c-b689-4276-ad43-96b2b2a5488b	3eeb11bb-d042-43ea-9e43-e81164053712	4245c160-a51d-4610-90c5-8efbff2db451
SI	79.9826983862918	56.77790717018799	89.27965396772584	73.4097487938779	71.34603227416403	58.74812843120945	110.11212776576276	110.37963733155881	43.164365330227916	43.437531192813175	52.17667609382798	66.35568125103975	46.566627848943604	56.063383796373316	114.3438695724505	73.22608550989852	52.47279986691066	58.09848610880053	113.0173016137082	39.505573115954085	49.932457161869905	54.35252037930461	65.13292297454666	50.63267343204126	76.58842122774912	84.33422059557478	41.347695890866746	99.41923140908335	55.0184661454001	43.27898852104475	47.338379637331556	77.7657627682582	49.82199301280985	42.35984029279654	78.5025786058892	73.02412244218932	72.29978372982865	66.73764764598236	49.635002495425056	61.43919480951589	67.33555148893694	56.882382299118284	45.12344035934121	67.67609382798203	44.36849109965064	85.56679421061388	53.21610380968225	80.5649642322409	44.3618366328398
XIST	26.196472114137485	46.070505836575876	32.61442282749676	41.95185473411154	43.641037613488976	27.3601037613489	64.61105058365759	30.750920881971467	44.46428015564202	21.706044098573283	33.775408560311284	45.879325551232164	22.156057068741895	59.64378728923476	31.122749675745784	45.30843060959793	48.23636835278859	56.210894941634244	63.10173800259403	18.709571984435797	23.01011673151751	22.117302204928663	20.381219195849546	49.240155642023346	44.32591439688716	32.42806744487678	21.560726329442282	49.4863813229572	34.27579766536965	47.68062256809338	27.520674448767835	28.66858625162127	24.093488975356678	22.313463035019456	21.70438391699092	23.517146562905317	43.648508430609596	40.32171206225681	49.71512321660182	38.88773022049287	45.43538261997406	28.099870298313878	22.161971465629055	41.26568093385214	22.57810635538262	45.52658884565499	39.080311284046694	49.830972762645914	18.4420233463035
SCN1A	69.70766950722489	65.76806224527603	91.37902927010003	60.164134864764726	59.8056070149438	77.72286031863653	90.30999135482277	94.30702729405952	58.81412868963814	58.35828084475732	62.67061874768433	68.93083858219093	68.97678152402125	83.64394220081512	89.36766703717426	62.3377794244782	67.10621217734963	74.96628380881808	92.12955415586019	51.85130295171051	61.424848709398546	61.43658144991972	55.84994442386069	69.58280844757317	60.9092256391256	71.10139557860936	60.251204149685066	137.77744843769298	45.777571940224774	66.0974434975917	38.71112757811535	81.0841052241571	68.30146968012845	62.78942818327776	61.36717302704705	68.6494998147462	59.365814499197235	97.8049895022848	70.34136099790045	54.008645177226136	60.1948869951834	78.53587748548846	60.52377423737187	53.817339755464985	62.17105100654563	72.33234531307892	45.62788687168087	66.74212671359763	52.185377300234656
VCAN	63.4679603960396	64.34732673267327	82.34518811881188	55.0229702970297	55.807683168316835	71.2159207920792	82.13568316831683	82.89528712871287	33.52110891089109	51.21639603960396	75.78772277227723	64.10859405940595	64.27453465346535	76.21885148514852	80.60229702970297	58.427564356435646	63.24625742574258	47.188673267326735	79.86265346534654	50.12411881188119	60.685306930693066	61.10764356435644	50.99992079207921	68.2220198019802	56.39279207920792	61.52847524752475	31.26439603960396	130.6940198019802	64.16902970297029	61.1450297029703	54.966178217821785	77.35160396039603	64.86067326732673	55.92934653465347	58.32308910891089	64.38162376237624	58.90186138613861	90.19675247524752	69.75738613861387	51.58938613861386	61.74122772277228	78.23358415841584	56.39009900990099	54.55485148514852	57.19081188118812	64.12174257425742	48.265821782178215	62.388277227722774	46.555485148514855
SETD1B	0.46218692730604766	0.4670739156994502	0.4157605375687233	0.29089798411728773	0.4634086744043983	0.4565668906536347	0.4322541233964569	0.6195479535736103	0.5280390959071473	0.32009773976786804	0.5786194257788638	0.19291386682956627	0.27758094074526574	0.5290164935858277	0.9166768478924863	0.4351863164324985	0.3697006719609041	0.5704337202199145	0.5325595601710446	0.2905314599877825	0.3830177153329261	0.35931582162492365	0.3583384239462431	0.359926695174099	0.19071472205253512	0.6124618204031765	0.3566279780085522	0.6498472816127062	0.4329871716554673	0.30103848503359804	0.31227855833842394	0.42944410507025044	0.43420891875381795	0.41954795357361024	0.34941967012828345	0.3573610262675626	0.3631032376298106	0.7003054367745877	0.34966401954795356	0.3811850946854001	0.3036041539401344	0.5287721441661576	0.4428833231521075	0.42406841783750765	0.4623091020158827	0.21612706169822846	0.36481368356750155	0.4450824679291387	0.29664019547953574
RP1	67.79859154929578	62.974788732394366	87.3156338028169	62.14859154929577	58.28380281690141	71.45788732394367	83.50098591549296	86.54845070422535	56.77619718309859	59.20352112676056	44.34084507042254	66.91014084507042	64.00985915492957	78.76549295774647	78.08408450704225	58.13028169014085	64.27450704225352	72.69112676056338	88.35633802816902	50.723521126760566	62.013098591549294	60.56718309859155	70.50380281690141	42.121267605633804	58.65605633802817	85.30859154929577	59.30718309859155	137.85450704225352	67.20140845070422	63.24239436619718	40.15619718309859	75.73971830985916	64.03098591549296	58.38535211267606	59.309859154929576	65.33957746478873	57.707464788732395	53.27943661971831	70.62802816901409	53.74028169014085	62.11929577464789	79.13267605633803	58.55309859154929	52.32788732394366	58.35535211267606	66.11183098591549	51.425633802816904	67.85084507042254	48.12098591549296
FCGBP	47.45874716508954	40.82083365918511	49.6831156643466	42.205208414796274	59.63580198639243	54.73418315476656	49.30663955579886	56.6162508797998	27.027293344803315	41.84961288808947	55.08172362555721	48.113865644795496	39.63580198639243	48.69077969813092	50.577774302025496	45.82826307969031	38.86079612106045	51.89395479784156	52.41143348713537	36.26206303276766	28.42253851567999	40.61288808946586	44.52561194963635	45.57683584890905	39.31844842418081	26.0613122702745	39.64909673887542	98.22288261515602	43.36474544459217	48.83858606397122	53.00312817705482	60.25572847423164	46.20599045905998	41.473527801673576	46.06858528192696	39.15288965355439	39.941581293501216	54.46351763509815	42.032533041370144	41.1321654805662	42.38398373347931	40.79580824274654	46.46383045280363	38.42988973175882	45.39946820990068	38.17204973801517	37.42715257683585	43.563697505278796	39.62610463752248
FBN2	63.64319080129357	64.30434782608695	83.61139058569889	57.73383039885016	60.09809558030902	75.3597736255839	81.46658282429033	85.03611210923464	36.06548688465684	55.18810636004312	78.32860222781171	69.57420050305426	64.56180380883939	80.10402443406396	84.97637441609774	62.13375853395616	61.61498383039885	74.71649299317284	80.76670858785484	53.170319798778294	61.34728710025153	62.108605821056415	52.78808839381962	68.7313151275602	59.448706431908015	63.05291052820697	32.64372978799856	134.8799856270212	62.74452030183255	65.82357168523177	56.027847646424725	81.48167445203018	66.91187567373338	59.739489759252606	60.8494430470715	65.12154150197628	59.22601509162774	92.10653970535394	70.22628458498023	53.09459216672656	67.45301832554797	76.2607797340999	60.5501257635645	56.312252964426875	63.65702479338843	64.71343873517786	48.86121092346389	60.896784045993535	49.76545095220985
DCC	39.59514011365863	38.67950225357633	52.37997256515775	36.650009798157946	35.35665294924554	45.325298843817365	50.880070546737215	62.17626886145405	37.13286302175191	34.69566921418773	37.47540662355477	42.36076817558299	37.652165392906134	49.815108759553205	53.164707035077406	36.48118753674309	39.580736821477565	46.392710170487945	52.14873603762493	31.178718400940625	35.91700960219479	37.541152263374485	31.959533607681756	41.91798941798942	36.01734273956496	53.09063296100333	36.0273368606702	83.83254948069762	38.86566725455614	40.869880462473056	33.49029982363316	49.473544973544975	41.304232804232804	35.11150303742896	37.22388790907309	40.00970017636684	36.33470507544582	56.897413286302175	40.01401136586322	31.432882618067804	41.325298843817365	46.12384871644131	35.07191847932589	33.371840094062314	38.36929257299628	39.29080932784637	31.279541446208114	38.797766019988245	28.972173231432492
MYH4	77.34524601063829	101.2362034574468	127.52742686170212	93.43716755319149	96.63131648936171	73.53008643617021	80.67253989361703	129.60438829787233	74.9609375	90.86336436170212	96.76728723404256	102.60405585106383	55.34358377659574	130.72041223404256	71.69215425531915	55.85571808510638	69.52426861702128	117.13996010638297	84.64162234042553	52.85671542553192	94.18051861702128	97.71924867021276	54.866023936170215	98.5811170212766	61.80202792553192	72.24235372340425	95.78208111702128	122.89694148936171	102.12217420212765	56.901761968085104	60.59940159574468	76.14810505319149	65.75698138297872	95.56615691489361	96.75698138297872	64.63663563829788	55.48503989361702	87.41904920212765	108.3262965425532	84.16190159574468	103.2842420212766	84.25282579787235	98.4981715425532	78.39893617021276	147.3530585106383	104.68700132978724	79.98171542553192	101.13597074468085	57.685172872340424
MYH1	78.68293492695884	101.67911686586986	122.86736387782204	95.1351261620186	96.00182602921647	74.45169322709164	81.26294820717132	129.81474103585657	72.40687250996017	89.91550464807437	97.91102257636122	101.78635458167331	55.39807436918991	126.50763612217796	71.92081673306772	56.67978087649402	69.42197875166002	116.93592297476759	81.73572377158034	53.26942231075697	94.73954183266932	97.52606241699867	54.98970783532536	98.31557104913679	60.57470119521912	71.4633134130146	94.93874501992032	123.15620849933599	100.38047808764941	56.0531208499336	62.112217795484725	75.56573705179282	64.76411022576362	94.78253652058433	94.91318061088977	64.7675962815405	57.26411022576361	92.12931606905711	110.04249667994688	82.2433598937583	103.6273240371846	84.90604249667994	96.39525232403719	77.54448871181938	140.48904382470118	104.68409694555113	82.58200531208499	102.09594953519256	58.273406374501995
LAMA2	77.57914937759337	74.49346473029046	101.41016597510374	69.63578838174274	68.18060165975103	87.90342323651453	54.94159751037344	99.82489626556017	70.10819502074689	68.41784232365146	90.62458506224067	78.55176348547718	40.332780082987554	92.96452282157676	102.78163900414938	72.77510373443984	72.00871369294606	60.02105809128631	99.7951244813278	60.59221991701245	49.417738589211616	72.38495850622407	61.83724066390042	48.78651452282158	69.88091286307053	74.86473029045644	71.06607883817428	156.20300829875518	73.65342323651453	41.34315352697095	47.29336099585062	93.03558091286307	78.21016597510373	70.57147302904565	72.56504149377594	77.66773858921162	69.81141078838175	108.24813278008298	79.58900414937759	60.69097510373444	77.7899377593361	84.25726141078839	72.0259336099585	65.25715767634854	74.79439834024896	76.42966804979253	62.36244813278008	72.75860995850623	59.28371369294606
FAT2	71.11916884546581	70.78182193477363	86.63526902435667	66.06770331636163	63.03185633686528	81.68914269987616	93.14159900921976	89.8259942204486	67.84615384615384	60.891426998761524	87.22161827439108	72.61861841199945	64.65659832117792	86.12274666299712	86.47289115178202	69.15343332874639	66.70716939589927	83.2628319801844	88.12460437594606	57.32805834594743	65.15233246181367	65.71838447777625	58.319044997935876	73.3637677170772	64.33246181367826	65.70297234071832	63.912205862116416	146.12598045961195	70.71253612219623	70.64469519746801	60.946814366313475	89.95080500894454	70.18996835007569	64.53949360121095	67.82688867483142	70.86466217146003	63.371267373056284	96.04238337690931	75.34195679097289	60.755951561854964	70.95802944819044	81.20847667538186	67.2153570937113	64.14393835145177	69.40305490573827	70.96325856612081	54.746250172010456	65.99208751892115	54.383376909316084
PTPRT	27.649175889800144	26.019428298431404	33.74623775778326	23.842503384027392	35.39875786288717	31.53587069034159	31.694720917270484	34.34365793454893	25.611274783024125	23.536268811211084	25.29588343020941	26.7621625925631	24.22676964726491	32.35767178915519	34.375905724978104	25.88709292141094	25.0100326459113	31.82299546142209	33.474560076439204	21.65443108527749	23.704594314833983	24.174376940839238	21.744963771000876	25.29413169838363	23.971016800700692	33.949040528704515	23.151763675451868	53.34349868620113	25.11656979058842	27.752209570825702	23.064017835814955	33.22270881439605	27.48809618600207	25.75547416195557	25.67951270005574	25.134246357194044	24.76542718369297	35.953101361573374	25.721713512222312	22.701568596225815	27.656740186320565	28.3170634604666	24.349709371765268	23.27342941316984	24.78302412612469	27.55259176686042	22.502508161477824	24.790747670992914	20.667170953101362
PXDNL	39.69136316337149	39.55005202913632	50.69344432882414	35.360457856399584	37.55421436004163	46.69032258064516	49.10593132154006	53.64328824141519	38.04099895941727	34.796670135275754	27.96503642039542	41.222268470343394	37.46326742976066	48.393132154006246	50.07762747138398	37.14505723204995	37.467221644120706	48.09448491155047	50.78772112382934	32.71467221644121	37.439958376690946	36.79500520291363	44.64890738813736	23.781061394380853	36.82913631633715	50.91550468262227	36.629760665972945	81.20457856399584	36.95587929240374	42.65868886576483	22.514880332986472	48.947346514047865	41.59604578563996	37.1850156087409	39.680749219562955	38.70676378772112	35.19042663891779	30.185848074921957	39.29947970863684	32.79646201873049	39.818938605619145	47.05244536940687	39.90780437044745	34.679916753381896	40.85806451612903	40.25619146722165	32.56170655567118	38.5945889698231	30.690114464099896
PRKDC	41.83870012584203	38.14671700347916	52.384706491968316	36.193204530313125	35.548227107854025	46.52291065215782	50.77725960470797	53.207121178473614	36.01362054926346	34.62491672218521	26.69997779258272	39.9526982011992	36.315123251165886	50.32496853949219	51.86668147161152	38.38944407432082	39.35635502257754	45.39692057147087	51.77600118439559	31.15278703086831	35.95625138796358	35.33451772892146	42.51691464949293	24.133910726182545	34.52305870160634	52.704863424383745	35.62580501887631	80.47005699903768	39.08868161966097	40.12621215485972	22.92308831149604	49.24731660374565	39.66770301280628	36.93996594862684	37.29854171293212	38.63106077429862	36.23066104078762	32.1320601080761	38.33807091568584	32.165371233992154	39.05633281516026	45.60115478569843	37.12325116588941	35.656081131097785	38.61892071952032	40.445184691687025	30.981715893108298	37.72299948182693	29.719224220889778
MYO18B	37.408639813193226	32.66316403969644	42.929597197898424	31.445067133683597	32.72492702860479	26.289667250437827	40.47168709865733	39.127495621716285	33.37921774664331	32.2938704028021	24.2430823117338	33.907530647985986	16.67437244600117	43.89667250437828	25.68838295388208	19.984004670169295	31.6630472854641	40.525510799766494	42.725043782837126	27.388207822533566	20.17501459427904	31.676707530647985	28.42802101576182	21.993111500291885	20.596847635726796	33.3343841214244	29.121074138937537	39.41762988908348	32.55563339171045	38.3138353765324	29.68768242848803	44.473905429071806	35.47355516637478	33.085580852305895	18.24927028604787	31.962755399883246	31.9189725627554	46.10531231757151	32.166608289550496	30.2482194979568	37.59731465265616	34.228604786923526	34.917454757734966	31.261295971978985	20.390192644483363	19.8128429655575	27.228838295388208	31.38108581436077	26.326211325160536
CDH9	75.53751217927899	75.27249106852874	99.43845404352062	68.99350438454043	96.66742448847029	84.22020136407924	88.17083468658656	100.75349139330952	65.7492692432608	60.87073725235466	87.58850276063657	77.2806105878532	76.50438454043521	90.3387463462163	96.23708996427412	65.51445274439753	73.90418967197142	83.58005846053914	98.31601169210782	62.44300097434232	73.71646638519	71.70509905813576	59.0373497888925	82.8252679441377	70.98928223449172	76.3806430659305	70.39330951607664	154.3296524845729	77.50990581357584	75.81065280935368	64.39168561221176	93.6641766807405	74.93959077622604	68.78239688210458	69.83793439428386	76.54660604092238	66.88307892172783	100.7492692432608	81.3416693731731	60.39136083143878	73.36505358882754	93.92757388762585	66.25690159142579	60.03605066580059	72.74050016239039	74.65183501136733	61.23871386813901	78.6209808379344	54.85417343293277
IGHG1	58.53570064910271	47.314242077128675	47.89270714012982	50.69950362733868	44.8491790759832	62.348988163421154	59.012982054219165	52.5418098510882	55.9721267659412	52.08056510118366	34.176785032455136	47.46429935089729	41.92325315005727	57.080183276059564	48.99694539900725	49.112638411607485	41.49789996181749	56.55708285605193	67.3298969072165	38.182894234440624	47.72852233676976	42.96487208858343	48.75715922107675	27.40893470790378	51.236731576937764	33.391752577319586	28.09392898052692	92.6307751050019	48.605956471935855	51.19854906452844	47.39595265368461	59.42573501336388	49.3967163039328	47.018709431080566	42.80794196258114	46.57961053837342	43.461244749904544	68.55937380679649	24.751050019091256	43.28598701794578	45.620847651775485	49.45055364642994	46.94539900725468	55.413898434516994	50.94463535700649	48.335624284077895	44.76288659793814	53.09049255441008	43.877052310042004
NPAP1	40.99840552750465	39.29630613871911	46.36114802019665	35.04942864735583	53.382274780760035	45.03919744884401	49.884400744087166	52.85902205686952	37.44990698910444	37.12875365399947	47.79006112144565	41.39157587031624	36.516874833909114	46.28248737709274	49.72335902205687	35.344937549827264	38.09075205952697	44.93768269997342	49.55022588360351	29.866728673930375	25.168615466383205	37.956683497209674	41.90752059526973	41.45548764283816	35.1326069625299	50.06656922668084	35.64562848790858	78.86048365665692	39.53481264948179	40.53972893967579	24.286473558331117	49.12330587297369	40.555009301089555	34.5252458145097	38.15094339622642	38.903534414031355	35.84400744087164	55.66157321286208	23.091549295774648	38.627026308796175	39.6892107361148	46.682168482593674	36.079590752059524	33.25019930906192	37.87669412702631	39.249933563646024	30.766011161307468	37.35397289396758	29.82075471698113
ZNF536	69.96097067745197	63.24004044489383	73.55591506572296	58.91041456016178	83.5551061678463	75.74661274014156	75.4752275025278	79.60950455005056	39.14378159757331	59.62871587462083	78.61274014155713	67.25015166835188	55.39312436804853	78.19009100101113	76.39211324570273	63.97431749241658	57.44651162790698	73.29565217391304	75.77957532861477	52.34398382204247	52.471587462082915	58.28190091001011	71.48594539939333	64.4572295247725	59.38159757330637	78.06188068756319	56.538119312436805	126.3360970677452	63.14196157735086	67.34418604651162	74.70556117290192	82.83154701718908	64.2	58.627906976744185	65.24752275025278	61.06491405460061	60.06673407482305	89.54661274014155	64.82184024266937	58.062891809909	65.46410515672396	68.38422649140546	64.13690596562184	54.96825075834176	64.1917087967644	60.65783619817998	49.01354903943377	61.4592517694641	52.006875631951466
AKAP9	64.77010664742203	59.64437494988373	88.0825916125411	55.588084355705234	83.00914120760163	70.39788308876594	82.39515676369176	86.9748215860797	36.7523855344399	74.04586641007137	58.715740518001766	59.69745810279849	60.09943067917569	76.54157645738113	88.03544222596423	56.94098308074734	64.38288830085799	70.35201667869457	85.26822227567958	46.868013791997434	36.51238874188117	56.740758559858875	84.47189479592654	66.12027904738994	56.58086761286184	85.62120118675327	54.74973939539732	129.272472135354	62.0646299414642	60.159169272712695	66.75471092935611	76.77491780931761	60.04402213134472	56.860315932964475	57.48945553684548	61.21161093737471	53.79223799214177	90.61318258359394	37.34343677331409	48.91893192205918	59.88653676529549	72.9581428915083	54.48977628097185	53.31481036003528	56.63739876513511	61.60211691123406	48.17248015395718	65.76473418330526	45.18683345361238
FAT3	39.18812401471361	37.237099316868104	36.50147136100893	33.53110877561745	33.84529689963216	42.48118759852864	45.56988964792433	34.488018917498685	34.94645296899632	21.118602207041512	42.22764056752496	22.580346820809247	35.249132947976875	45.7275880189175	47.798160798738834	35.64887020493957	36.42911192853389	42.77467157120336	47.265685759327376	29.61250656857593	35.29968470835523	34.12785076195481	20.37982133473463	39.352285864424594	22.839096163951655	24.542722017866527	34.24062007356805	77.52816605359958	35.1348922753547	38.30052548607462	22.382658959537572	26.818917498686286	36.83095112979506	33.28313189700473	19.721912769311615	36.41119285338939	20.682133473462954	54.27230688386758	39.54997372569627	33.54997372569627	28.437362059905414	42.96521282186022	30.418707304256436	32.77982133473463	35.348029427220176	23.417446137677352	21.84944823962165	36.78423541776143	28.61098265895954
TNR	23.18410688084022	21.528998378253146	27.885705459881073	20.885319329677966	21.20758359718897	28.24866785079929	28.289674878368984	29.83380956058383	22.377944242798673	20.30874971040235	22.523669781450305	23.40180708935053	20.806703220325893	28.521816356475405	46.05830566066878	22.450768399104177	22.09467912580122	26.863541586222873	28.487759672561587	18.409452467372	28.95088423816511	21.01444126959611	18.883388678662445	22.842304425052127	19.838906479264807	27.773187118696423	19.78060081859603	45.96918680979226	28.456560352150746	23.27469302648853	13.504208819213838	28.724148582902156	23.892655803536954	20.423198702602516	21.776585064483744	22.877519499575257	21.31222488223029	28.68074754807321	21.540891188508766	19.507529538960537	23.51726002007877	25.602594794964862	21.511545293072825	21.211213221098156	22.683759363657426	23.818904934743994	18.260097304811183	21.812340721291218	17.96810564522357
MALAT1	39.489549839228296	33.98116674322462	38.08520900321543	35.234841525034454	34.48369315571888	43.38412953605879	47.25011483693156	34.90399632521819	33.0662609095085	20.29570509875976	40.915594855305464	20.71600826825907	33.959462563160315	41.312700964630224	49.551332108406065	36.12655029857602	37.322117593017914	44.657211759301795	51.99701423977951	29.514010105649977	33.31763895268718	32.6995865870464	20.205558107487366	39.275953146531926	21.425470831419386	24.82969683050069	32.31809830041341	78.04122645842904	39.10496095544327	38.072117593017914	22.617363344051448	27.657556270096464	38.53123564538355	35.72094625631603	19.378387689480938	36.80512172714745	33.385392742305925	53.12333486449242	40.868167202572344	28.887115296279283	29.81258612769867	44.674896646761596	28.530087276067984	40.06522737712449	33.86564079007809	39.98461185117134	22.644924207625174	36.43316490583371	28.26389526871842
CACNA1E	43.844919786096256	41.480152200740434	52.71030440148087	39.00071986836693	38.25503907856849	52.31334841628959	52.23364870423694	53.78846153846154	41.102324146441795	39.52550390785685	40.29195804195804	44.4531057178116	38.17225421637186	52.38636363636363	84.22470176881941	41.42461949814891	38.907651172357056	48.35859728506787	52.83000822706705	34.28126285479227	54.75010283833813	38.79103249691485	33.878753599341835	43.83833813245578	39.564582476347184	52.134306869600984	38.22645002056767	85.00976964212258	53.224701768819415	44.13821472645002	24.89561908679556	53.076100370218015	43.19806663924311	39.344302756067464	40.711229946524064	43.10489510489511	39.530851501439734	54.813142739613326	39.12443438914027	36.43634306869601	42.527457836281364	46.56869600987248	41.23395721925134	38.3555121349239	42.763266145619085	41.928733031674206	34.474701768819415	39.29895104895105	33.245577951460305
DNAH10	52.4415117805569	50.100324742624196	66.63262626960547	47.417536101706624	47.08132384439992	58.90050438748013	62.65715470185863	66.49471429558488	47.13729012644234	46.74082774822082	61.08056380847095	52.973675119187455	47.42562012022387	63.59911559455538	66.86664824155324	49.13494092448007	48.4255510260485	59.198645754162925	65.49091411594003	42.767152629033376	48.224763352449386	47.110550680577624	41.6004974780626	51.99923996407103	46.521246458923514	64.5115041801976	45.8413597733711	103.44531196020175	50.927243833344846	52.930145788710014	43.55254612036205	62.94120085676777	51.77516755337525	46.92745111587093	48.310716506598496	51.59863193532785	47.29282111517999	71.46293097491882	49.932356802321564	41.644994126995094	50.620672977268015	58.61763283355213	49.83997788986388	46.42188903475437	49.472604159469356	30.97291508325848	41.88779105921371	48.63849927451116	39.472258688592554
UNC13C	23.221226633709254	20.29159585972501	29.131237447860343	18.08767186775838	28.63888459755909	25.41704001235903	29.482542870384673	29.46191873937896	11.825737679592152	18.546114630001544	25.524254596014213	21.92870384674803	20.316004943611926	27.226788197126524	29.709871775065658	20.21790514444616	22.47064730418662	24.53004789124054	28.78286729491735	16.4265410165302	19.95203151552603	20.802796230495908	23.781013440444926	22.23319944384366	19.92476440599413	29.143055770122047	18.42854935887533	44.35115093465163	20.76981306967403	21.535300478912404	12.194731963540862	25.83639734280859	21.080256449868685	19.32712807044647	19.40151398115248	20.738915495133632	19.38938668314537	31.85717596168701	12.736829908852155	17.791904835470415	20.886528657500385	24.435964776765022	18.18299088521551	16.949791441371854	20.005098099799167	23.900664297852618	17.21242082496524	22.081028889232194	15.606751120037076
DNAH9	52.89469090909091	73.17534545454545	80.7536	68.3757090909091	67.42865454545455	52.10589090909091	53.47381818181818	76.42356363636364	52.95403636363636	66.20930909090909	70.47592727272728	72.97687272727272	37.13585454545454	91.2733090909091	52.61629090909091	41.6024	46.57083636363637	83.96538181818183	54.727563636363634	36.025090909090906	66.87563636363636	69.1664	38.476727272727274	67.95134545454546	43.69861818181818	46.91629090909091	65.4613090909091	86.08901818181818	71.17258181818181	40.27570909090909	43.791563636363634	54.323418181818184	44.46036363636364	66.93236363636363	69.03665454545454	44.18538181818182	41.251563636363635	59.33949090909091	74.2792	61.39563636363636	73.72385454545454	58.01970909090909	72.2712	57.093745454545456	71.47221818181818	71.30567272727272	58.92189090909091	68.26734545454545	39.385090909090906
GRIN2A	28.131487889273355	27.488858131487888	34.61086505190311	25.13681660899654	45.38629757785467	32.85273356401384	33.402352941176474	36.105813148788926	26.72643598615917	25.294256055363324	33.886574394463665	28.02318339100346	27.086920415224913	33.500622837370244	19.18968858131488	26.67979238754325	27.066297577854673	31.59121107266436	34.29979238754325	22.72657439446367	26.822906574394462	26.009965397923875	22.866020761245675	28.823044982698963	25.062145328719723	34.712249134948095	26.187058823529412	58.11529411764706	26.8240830449827	28.175847750865053	16.31764705882353	34.0838062283737	27.133910034602078	25.700553633217993	25.87128027681661	28.48249134948097	24.69688581314879	38.32941176470588	29.185051903114186	23.8878892733564	27.62865051903114	31.131349480968858	24.750657439446368	24.91432525951557	26.295432525951558	16.310103806228373	22.58553633217993	26.015778546712802	20.904705882352943
ERICH3	67.52283838524933	47.80709596312334	87.98393630395307	63.257996926945104	59.64897332029613	48.46431065791312	49.971783768682776	84.32714066210364	35.90655119430088	36.61684592820226	45.23494901522559	56.20505657214695	35.87679843553569	82.09861712529683	48.100991758625504	62.30870233272803	44.567956418494205	46.37616985612516	85.85444894538344	35.95851375890488	39.9166084648694	45.84802346696466	55.52758765190669	43.142897052660985	39.15965917027518	43.817991339572565	34.28844810727755	90.51306048330773	44.66908786143316	36.73879033384551	41.609023606648975	84.23676491130045	41.044978348931416	34.57466126553988	62.935046794245004	42.389020812962706	61.53513060483308	57.175024444754854	41.08869953904176	31.860455370861853	52.51613353820366	48.47786003631792	38.99399357452158	54.947339013828746	35.571588210643945	40.993714205894676	45.1093728174326	41.34250593658332	36.44000558737254
RIMS2	62.43164616840114	55.572611163670764	79.15326395458845	53.084200567644274	53.757805108798486	69.99716177861873	79.41225165562913	80.36944181646169	52.113765373699145	53.210028382213814	40.32544938505203	60.3810312204352	59.87890255439925	74.43211920529801	85.63174077578051	53.65042573320719	57.21972563859981	71.44631031220435	77.68282876064333	47.53736991485336	56.49810785241249	53.288079470198674	65.10335856196784	36.999053926206244	56.45435193945128	80.67620624408704	60.85335856196783	126.23344370860927	57.38197729422895	60.30321665089877	34.66461684011353	72.57379375591296	60.881267738883636	53.98391674550615	56.696073793755914	61.147350993377486	53.96830652790918	47.88315988647115	60.88339640491959	48.122989593188265	60.897587511825925	67.5879848628193	57.27507095553453	49.86258278145695	54.41887417218543	61.42407757805109	47.21381267738884	58.95340586565752	45.925496688741724
MXRA5	33.184723782293474	64.70101092617176	38.533442254671705	58.43316654753395	56.69856019605841	36.73930358419279	80.28796078831819	42.071173287041766	58.370366588379454	28.174512406821197	44.47870928214031	65.36168691922802	30.152864290819974	78.75390585111815	40.781170223629125	61.66833452466047	59.87511487797406	71.61023179822323	80.409578270193	26.83396303482079	33.10436025732666	31.042683549474113	28.454406208516286	67.41059940774022	60.671908506075766	38.86623098131318	31.19789645665271	67.35944041662412	46.66159501684877	65.96793628101705	38.590728071071176	38.9658940059226	32.85050546308588	28.405800061268252	29.43265597876034	31.717042785663228	59.870621872766264	50.657102011640966	66.62963341162055	53.39385275196569	61.26079852956193	38.715715306851834	30.668845093434086	55.924435821505156	30.578984989278055	60.657408352905136	51.78535688757275	61.675176146226896	24.50444194833044
TAF1L	120.87355212355213	119.75884813384813	152.09234234234233	113.21138996138995	108.4430501930502	132.38095238095238	150.65958815958817	150.2545045045045	107.33606821106821	106.01544401544402	80.0524453024453	119.12162162162163	113.18532818532819	137.4203667953668	125.14527027027027	106.88513513513513	114.69787644787645	131.62194337194336	151.07609395109395	94.05003217503217	124.4475546975547	108.51206563706563	97.88352638352639	126.43355855855856	104.26238738738739	115.35955598455598	109.66924066924066	251.75466537966537	119.19288931788932	114.53410553410554	100.98519948519949	141.382722007722	118.14382239382239	106.13368725868726	109.14929214929215	117.51850064350064	108.005148005148	167.40974903474904	124.36261261261261	95.34362934362935	95.28507078507079	136.14044401544402	106.3289897039897	94.26174388674389	108.6230694980695	120.71879021879022	94.9287323037323	115.31676319176319	86.88046975546976
CSMD2	46.637465323404875	30.75463571324281	54.65841728719521	39.87866841874726	42.325740984085265	33.534822601839686	31.21652796028617	55.694918966272446	26.512337567528107	41.530880420499344	31.159512337567527	46.58329683165426	22.44320338735582	55.42071835304424	32.79456855015331	44.836107460943204	27.644765659220322	33.425901591473206	55.864870784056066	22.961527230252592	28.264199153161044	30.556358592495254	36.31092130237991	26.42677763177106	42.77887282815009	55.019199883194624	21.2455102934735	52.22652942035334	30.721930208789605	26.444006424295516	26.740254051686378	56.349029055336544	27.68674259015915	23.67097386479778	43.53577164549569	26.919185282522996	41.19842312746386	35.321360782596	24.885749744488248	38.595561395824205	37.380639509417435	29.27456563001898	43.987005402248506	40.63388815885531	25.658198277120746	25.741495108775002	31.230252591619216	25.70930062782888	25.686158563293912
ARID1A	55.566048734988925	33.968520461699896	62.284131980879096	45.77859391395593	48.71843301853795	39.788154366328556	36.81508686020753	65.66223621312814	30.46309898565932	47.674711437565584	36.686487116707475	52.48105398157864	25.769150052465896	65.50017488632389	37.21021336131515	51.546927830243675	36.00746181648595	38.7176168823598	64.51568147370875	25.876996618864403	31.339279468345577	33.51579806459135	43.347207648361895	30.89914888655707	48.596129182697915	64.96537250786989	25.62772531188061	58.156581555322376	36.832925265244256	30.978197504955112	31.620496677159846	65.02121954063192	33.253934942287515	27.444327853561852	50.19214177451323	29.41133263378804	47.62749213011543	40.31934242742218	27.792584819867088	44.633438265127666	41.74781392095138	34.066340212195406	50.45365512416929	51.98414363996736	30.357700827795266	31.30500174886324	36.77824414130815	30.94904978430687	29.69616415996269
CUBN	68.36965436438196	66.65930203364299	89.34094903339192	62.7816553686501	88.118503640472	79.26880910536447	86.00987530337267	89.56490082852122	60.82082182609423	54.004017072558376	80.11021842832037	68.59695371997657	65.19742237844171	81.32471336513515	86.9907942087204	63.83011130638547	63.81939911289648	78.10410913047117	87.03640472006026	52.273914135074065	63.484643066365386	63.81195079086116	55.0005021340698	71.28655117583061	61.91706418947192	85.28337099338857	60.68608251736547	141.21893045443133	66.63017825759478	66.93455519290318	57.13599464390325	83.28454263955143	94.06644907523642	61.704159343878146	65.290568248389	67.44614612101431	61.17993137501046	94.3674784500795	66.79872792702318	54.18520378274333	65.38078500292912	77.79404134237174	61.19574859820906	64.22596033140849	66.08871035233074	67.5372834546824	53.97740396685915	63.67394761067872	50.97338689430078
DNAH2	56.96877298562354	73.44867937144768	81.46860581745236	70.03971915747242	68.69882982280174	54.316148445336005	54.20341023069208	74.1933132731528	56.27007689735874	69.96810431293882	71.14490137077901	75.67482447342026	36.67194918087596	93.01999331327315	54.66232029421598	42.14603811434303	46.22253426947509	87.22674690738883	53.74028752925443	38.64152457372116	69.3346038114343	70.00702106318957	40.01638248077566	68.75633567368773	45.598060849214306	47.06613172851889	66.76295553326646	87.47977265128719	72.80461384152457	43.82902039451688	44.77051153460381	55.547241725175525	47.37044466733534	69.14918087596122	72.43490471414243	45.44460046807088	42.500501504513544	61.291273821464394	76.47221664994984	62.649080575058505	77.15780675359412	58.41872283517218	75.1089936476095	62.76442661317285	76.53065864259445	71.65075225677032	61.49455031761953	69.36161818789702	41.9037111334002
PKHD1	64.42433361994841	61.70108094828645	81.43852106620808	57.549563935634445	57.05877656307579	73.4954551037956	114.51074806534824	83.8318388404373	58.058960815624616	56.86052082053802	75.442513204766	63.955103795602504	60.517565409654836	76.73381648446137	83.53875445276994	58.839577447488026	60.824223068419116	72.3968799901732	80.41591942021864	49.6407075297875	58.340314457683334	59.1674241493674	51.234184989559026	65.9261147279204	56.62301928510011	60.8872988576342	58.10803341112885	132.29007492936987	61.89516029971748	61.939626581501045	38.809789952094334	77.2178479302297	63.851062523031565	57.52984891290996	59.713118781476474	62.33073332514433	58.57370101953077	89.97948654956393	66.15765876427957	52.666380051590714	62.32667976907014	73.3003316545879	58.041518241002336	52.01879375998035	87.87937599803465	63.652991033042625	49.89810834049871	72.85910821766367	47.45000614175163
PIK3CA	26.80952380952381	19.142307269328054	28.67821401077752	25.29726162982514	24.370834708017156	19.47641042560211	35.93434510062686	35.33575277686132	14.160673045199603	15.056526998790279	17.939074012977017	23.144946662267678	14.76861321895964	17.87165951831079	36.38777081271308	24.623006708457055	18.11624326404927	19.046409325855052	37.968547234136146	13.940613658858462	16.289893324535356	18.55834158143627	22.360936984493566	16.967777411195424	24.66556691960849	26.577697129660177	13.723303640162763	33.53579676674365	18.428461453865612	15.09501814582646	15.870889695370066	26.19421533047399	16.283844715715386	14.007808204113054	24.83635763774332	25.26811833278346	23.90355218299791	22.52435939733861	15.946112394149345	20.458044649730564	21.71395579016826	20.20565269987903	13.873529088309688	24.673375123721545	14.359177389200484	27.59507313317937	19.189706367535468	26.43044099857033	14.685802265478939
PEG3	53.43391035194314	51.95999082884329	64.69964461767741	48.36936833658145	66.44652069242233	58.711452481944285	62.66101112002751	67.25759486415224	28.588100424165997	47.17058351484581	59.43551530436776	54.435056746532155	50.168290725667774	64.48102716955177	62.72348962512897	48.722687148916656	46.180901066146966	55.97317436661699	65.66869196377394	42.369139057663645	33.87332339791356	48.666169895678095	56.195230998509686	56.14696778631205	46.64817150063052	64.33016164163705	48.69540295769804	109.46646795827124	51.99507050326722	50.522068095838584	60.540754327639576	66.7972027972028	51.6864610799037	44.123008139401584	50.171156712140316	51.87332339791356	47.97626963200734	74.86965493522871	54.30769230769231	42.7122549581566	48.9933509113837	60.99082884328786	48.3530895334174	46.63659291528144	48.45339905995644	33.79857847070962	38.264243952768545	48.537429783331426	39.63785394932936
WDFY3	63.88523899768372	64.22081841791254	76.62946585246017	57.65073348775181	57.796869516389414	74.2590720853513	83.02203972766196	83.43405629255282	57.83905383589528	56.198568119604126	63.000491331508385	65.87372780234435	62.17491401698603	78.38267705481856	84.81743524952621	59.92580894223345	60.99108584263354	72.90517301888117	85.36639292482629	49.55190566435039	59.90875271987085	59.31711939355654	51.848599705201096	67.6131115322524	59.77475959851197	64.7203621815119	58.47820593809223	133.88236119884888	62.45195479750123	64.64041552607567	38.3054678177862	77.93879413209798	65.47322243279287	62.56096020214782	59.48480381834772	63.372639854004355	59.0258299992981	90.76416087597389	67.58966800028077	51.80634519547975	49.80283568470555	74.33628132238366	41.902997122201164	53.60812802695304	61.77146065838422	65.1811609461641	51.165929669404086	62.36884958236822	48.801502070611356
KIAA1109	75.87304982385506	75.93432310015098	93.7036990437846	68.34643935581278	67.05693256165073	85.17526421741319	98.78441117262204	100.23917966784097	66.8054227478611	66.25698288877705	73.63374433819828	77.47313789632612	74.78598389531957	93.05416456970308	103.21508555611474	68.38745596376447	74.97993205837946	85.63915450427781	103.74245093105183	59.24503019627579	67.42381731253145	72.50125817815803	60.636701056869654	80.81460744841469	70.59838953195772	76.62795671867137	69.9264594866633	160.23370659285354	74.95929793658782	75.64588575742326	45.898905385002514	93.5697030699547	76.58555611474584	72.56712380473076	70.15475591343734	75.34996225465525	68.86386512330147	107.88204579768495	81.6019753397081	59.873867639657774	57.931869652742826	89.44206089582285	42.13544287871163	61.672873678912936	71.03617262204328	78.10015098137896	58.38865123301459	76.51572722697534	56.44728233517866
PCDH15	66.53120622568093	63.85774319066148	87.40326848249028	62.063346303501945	60.16669260700389	78.55517509727626	85.5031906614786	85.62817120622569	60.296186770428015	56.00342412451362	78.85167315175097	69.16793774319066	66.72155642023347	79.42428015564202	88.62210116731518	61.54863813229572	64.40700389105058	76.60918287937743	86.46272373540856	51.15408560311284	63.04015564202334	62.19922178988327	54.83408560311284	70.95377431906614	61.9576653696498	88.4823346303502	63.470505836575875	142.30536964980544	63.909727626459144	67.35128404669261	54.71346303501946	82.0736186770428	94.85447470817121	60.31828793774319	61.82101167315175	67.1301167315175	58.710817120622565	94.64513618677043	68.67626459143969	51.280622568093385	62.84762645914397	77.32996108949416	60.54708171206226	55.13961089494163	64.2733073929961	65.42988326848248	51.56466926070039	64.42552529182879	48.89385214007782
BAI3	58.70981697171381	55.157903494176374	78.14026622296173	51.463727121464224	52.09168053244592	67.91364392678868	75.00116472545757	77.02063227953411	50.40748752079867	48.62895174708819	67.12196339434276	57.74342762063228	55.85041597337771	70.99833610648919	78.23826955074875	53.15490848585691	56.01214642262895	44.91231281198003	74.50033277870216	44.314808652246256	48.70166389351081	55.11048252911814	45.55906821963394	35.856073211314474	52.615640599001665	58.70299500831947	51.71680532445924	114.65540765391015	54.83893510815308	30.797337770382697	34.24159733777038	68.05740432612313	59.45640599001664	52.67504159733777	52.501830282861896	56.92911813643927	51.98003327787021	81.0314475873544	60.466056572379365	46.2459234608985	57.59783693843594	65.30782029950083	52.159234608985024	48.480698835274545	55.00282861896839	57.98901830282862	43.20099833610649	56.019301164725455	43.81830282861897
VPS13B	73.15247623102029	70.906059316021	97.92301688661841	64.62572725982687	65.20100752093089	81.00340570455514	94.06052220803178	92.31900099333049	64.78842060451255	63.26919256421172	48.297715339860936	74.76259401163615	68.58138214843196	88.47736625514403	94.72775649212431	66.88974031502767	72.07804739605506	82.66808571023131	94.91627642968639	56.16148715765574	67.95686107563502	68.37398893146019	77.08407833120476	44.69753086419753	67.04647367674188	94.99638143891018	65.96743295019157	151.85121328224776	72.13026819923371	71.39279125869164	41.743224066978854	87.599758762594	73.108627784873	64.12104441606357	65.47537959415354	71.47587625940116	64.35653469561515	60.86873847027104	73.92060451255854	56.41237405988364	70.42762877820348	82.62984248616432	66.18461756775933	63.18958422023556	68.36639704838939	71.4955300127714	57.25925925925926	70.65879097488293	54.746700723712216
SYNE2	69.6625309037634	66.08103653511583	86.24718432377988	56.60901016390441	59.97687940664774	77.62535482098708	89.11702225070964	88.6793333943778	61.48534932698471	56.51327717242011	45.2057503891585	69.42464060067759	64.12631627140372	84.9957879315081	92.32327625675305	63.44876842779965	66.94112260781979	77.45476604706529	89.57073528065196	52.45984799926747	85.98196135884992	63.41983334859445	54.34305466532369	42.124851204102185	62.65598388425968	89.86397765772365	60.202911821261786	139.78289533925465	67.1830418459848	67.66051643622379	55.22877941580441	83.87084516069957	67.90147422397216	60.784726673381556	62.611619815035255	65.9084790770076	58.230290266459114	95.90229832432928	40.401474223972166	53.686612947532275	55.6965021518176	78.60736196319019	60.2431096053475	61.979672191191284	65.88641150077832	70.67754784360406	53.71664682721362	66.01075908799561	51.19746360223423
FREM2	44.82850031113877	44.57946484131923	55.53061605476042	40.72034847542004	40.21169881767268	47.63957685127567	56.0537025513379	57.13870566272558	40.29533291848164	43.80168014934661	17.747417548226508	46.004169259489736	42.612258867454884	52.192345986309896	56.20460485376478	41.22426882389546	42.16583696328563	51.030989421281895	56.73329184816428	33.96701929060361	42.22962041070318	42.138021157436214	36.65488487865588	48.42352209085252	41.308960796515244	42.907965152458	42.427566894835095	94.0846919726198	43.35382700684505	44.37977598008712	38.50006222775358	54.92028624766646	44.39340385812072	40.32476664592408	40.639701306782825	43.98506533914126	41.07305538270069	36.948848786558806	46.01095208462974	35.89103920348475	44.05239576851276	52.31524579962663	42.67162414436839	37.49576851275669	42.42003733665215	39.94206596141879	34.79278158058494	41.36838830118233	34.03939016801493
PTEN	11.998227539603413	12.121967431040213	16.51445663010967	10.646615708430264	11.163398692810457	12.975850227096489	15.786418522211145	15.09172482552343	10.163177135260884	9.719175805915587	13.770134042317492	11.815110224880913	11.931981832280934	14.587238285144567	15.066910379971198	11.242937853107344	12.085078099036224	13.8076880469702	16.97784424504265	9.573612495845795	11.35083637974964	11.251135482441564	9.347845352830397	13.122521324914146	11.059155865736125	15.832724050072006	11.525423728813559	25.570843026476126	12.798161072338539	11.678630774343636	10.546693253572615	15.026143790849673	16.79893652376205	11.189764041209704	10.550238174365791	12.253129500387725	10.880026586905949	17.72416085078099	13.009748532181234	9.169491525423728	11.031128835715077	14.280159521435692	10.668106790738895	10.053616926996787	10.81998449097153	12.670433145009417	8.883903844023486	11.724050072006204	8.607843137254902
CACNA1C	46.26611570247934	41.53613824192337	52.81938392186326	40.364237415477085	39.92772351615327	51.94996243425995	52.09286250939144	59.018181818181816	42.69992486851991	41.593538692712244	52.84417731029301	47.78512396694215	38.42569496619083	57.87858752817431	52.79218632607062	43.102028549962434	43.249737039819685	51.56153268219384	56.025694966190834	34.32892561983471	26.662659654395192	40.54229902329076	36.94590533433509	45.044477836213375	40.97145003756574	56.28279489105935	39.73869271224643	88.95822689706988	44.554320060105184	47.0396694214876	38.20090157776108	56.835912847483094	44.63320811419985	42.14184823441022	42.868069120961685	44.4976709241172	41.61938392186326	61.303380916604056	41.87167543200601	36.81382419233659	45.5038317054846	48.59984973703982	37.270623591284746	46.07062359128475	46.58302028549962	43.31119459053343	35.30082644628099	40.561232156273476	34.88805409466566
CNTNAP2	31.719684721099433	30.948666127728377	40.69745351657235	28.10489086499596	41.47018997574778	37.114187550525465	39.25343573160873	40.69209781729992	19.434013742926435	37.91198464025869	29.550727566693613	32.12318108326597	30.315379951495554	39.699979789814066	40.830133387227164	29.81345998383185	30.135206143896525	34.37489894907033	40.001717865804366	26.20957962813258	19.323767178658045	29.587004850444625	43.245654810024256	33.91552142279709	28.016269199676636	40.79102667744543	29.0250606305578	63.46422797089733	30.561236863379143	31.62075586095392	34.738278092158446	38.9890864995958	32.14601859337106	28.17390864995958	29.57316087308003	31.619442198868228	28.933306386418757	44.81345998383185	32.37722312045271	16.07740501212611	32.062449474535164	36.149252223120456	29.492016976556183	26.469583670169765	30.329223928860145	28.57194826192401	25.188763136620857	30.795270816491513	23.008185125303154
UBR4	80.97522947315478	56.18540173519427	100.81308940022633	69.92411668552748	73.55733685401735	56.995662014334215	57.57179680623664	99.59851628316359	45.95096190116937	72.52753677857412	54.72318621903684	79.27473909216648	39.38507481453539	100.36791147994468	56.317804602036965	76.36797434930214	49.15157802087263	58.90330692820319	100.19307179680624	41.221551615742484	50.17691437193512	53.48283666540928	64.7655601659751	49.50213755815415	72.92600276625173	99.36973469131145	38.39613982145102	95.07714070162203	54.67351942663146	45.35093675342638	48.273796051804354	99.62951087639884	50.054067647428646	41.48434552998869	77.3762102351314	48.078523827486485	72.87828492392808	64.24839683138438	44.906764742864326	65.26568590469006	64.03068024644789	55.211806865333834	75.85690934238652	77.16584936501948	43.63699232993839	46.56720734314095	56.545643153526974	45.69483213881554	44.51490003772162
RYR2	43.4330998671658	39.446564424586406	54.9167371090448	36.286861490158195	38.29948073904118	49.64152880086946	54.587066779374474	54.14424586402608	38.78535201062674	36.96908585919575	39.443968119792295	41.913355874894336	38.91081994928149	53.3370969689651	86.22159159521797	39.128607656080185	41.13126434005555	31.284687839632895	54.324477720082115	31.92633739886487	24.391015577828764	39.4294771162903	32.235297669363604	42.362516604274845	35.91534838787586	28.36740731795677	36.353037072817294	83.78933703658979	51.755826590991425	23.060439560439562	23.932616833715734	50.1458157227388	40.83395725153967	38.492331843980196	38.36203357082478	41.57625890592924	37.149861127883106	54.213983818379425	41.33256853037073	33.57402487622268	41.330455259026685	45.84609346697259	37.437688684941435	35.86710542205048	40.56007728535201	38.778589542325804	32.745320613452485	41.375437749064126	32.13971742543171
MYH2	73.17037387600568	95.89698690645213	110.21091654835148	90.50638902035021	87.29973181889888	67.47909764947153	74.29689225429878	120.16106641426093	68.13913866540464	84.93674081085345	89.97239312194353	95.22542987852974	50.35289477835621	120.7305568701688	64.95519798075406	52.99321659567755	62.919230162486194	111.85881053793973	75.7707840353368	50.9244360309197	90.83372771730556	91.35589209654519	50.71588578640164	93.26818110112005	59.061523899668714	64.72850607351317	87.52389966871746	115.19009307461745	95.44975548193722	53.755955197980754	58.19009307461745	70.99700268181101	59.78624388704843	87.88752169111848	89.98170058368828	60.37387600567913	53.630856601987695	80.04432875847925	97.47562707051586	76.88483988010728	96.64268812115476	78.9326392175422	90.19829626123995	72.23931219435242	93.92301624861966	96.70957564284588	78.30777725193248	96.85896829152863	53.43792396277016
ZNF804A	67.92643923240938	63.518123667377395	89.60597014925374	57.46545842217484	57.456289978678036	70.62494669509594	83.61002132196163	84.12238805970149	55.182302771855014	55.149466950959486	59.57526652452026	62.92132196162047	64.86162046908315	78.02132196162047	80.92409381663113	55.42302771855011	64.06908315565032	68.65223880597014	88.0861407249467	48.80852878464819	59.94136460554371	59.75245202558635	49.39829424307036	65.79168443496802	58.47910447761194	61.73880597014925	57.805543710021325	132.94733475479745	47.28550106609808	60.21556503198294	37.73859275053305	79.8044776119403	62.530063965884864	56.43965884861407	58.2997867803838	62.910660980810235	57.08017057569296	93.47910447761194	68.98891257995736	51.56652452025586	54.6136460554371	76.55714285714286	55.044349680170576	48.77185501066098	59.63304904051173	67.25223880597015	44.8684434968017	62.91321961620469	49.11855010660981
CCDC168	0.018494363178980712	0.008664865368489705	0.047656759526693376	0.03270287897139663	0.01644461008105842	0.025342401937948383	0.056647721978943445	0.029395322836112923	0.0342867790925184	0.03186434361315569	0.009177303642970279	0.024783378365787756	0.014161930494735861	0.021242895742103793	0.3156619770800335	0.03200409950619584	0.038945308860523616	0.017702413118419826	0.01751607192769962	0.017702413118419826	0.010621447871051896	0.010621447871051896	0.007080965247367931	0.012717786266654244	0.01309046864809466	0.029907761110593498	0	0.015512904127457374	0.005264138637845896	0.010202180191931427	0.0022360942886425045	0.04076213547004565	0.021242895742103793	0.024923134258827914	0.015606074722817479	0.028323860989471723	0.016211683592658156	0.007080965247367931	0.007080965247367931	0.01923972794186155	0.024783378365787756	0.021149725146743688	0.024783378365787756	0.02012484859778254	0.03661604397652101	0.0035404826236839653	0.026693375570669895	0.038945308860523616	0.026041181403149167
ASXL3	37.288787023977434	34.938205218617775	45.55562411847673	30.74435825105783	32.10992595204513	39.886900564174894	45.70098730606488	54.39862482369534	32.15400211565586	30.366096614950635	32.372972496473906	33.90505994358251	34.94322990126939	44.591413963328634	46.71138928067701	32.108956276445696	35.97646332863187	41.111424541607896	45.48413258110014	27.212447108603666	32.912817348378	32.41845909732017	29.033497884344147	35.463681241184766	31.369093794076164	46.599612129760224	30.101639633286318	72.77080394922426	34.86318758815233	34.45909732016925	30.51710155148096	42.08436177715092	34.394922425952046	32.33876939351199	33.872179125528916	34.228755289139634	33.35904442877292	51.585948519040905	35.471614950634695	29.912729196050776	34.07845557122708	41.48898095909732	31.674277150916783	30.017013399153736	32.72584626234133	37.201075458392104	28.52150916784203	35.143776445698165	25.886724259520452
ATM	57.5210314140108	56.03369590020537	62.6270632083365	51.44930402373165	51.205065794477825	65.07606298014757	73.00737810907431	53.55320605461322	50.80162774777516	32.32486498821024	62.83509545904008	35.69574807940975	57.41849851677189	71.19008138738876	79.1405643873127	52.53274511295353	58.163155092416524	65.46664638320529	79.71118886437971	43.51661976116224	52.855252148779186	55.056590857229786	30.06358865140336	60.88826348216323	35.5693314064045	39.171826272153346	52.422910169620444	121.33863238761694	54.43591693922568	56.755837833726325	33.40267741690119	43.46580969042367	56.686468395831746	51.38655206510991	29.957480794097513	57.853122385335055	31.60150604700692	84.58705408077888	60.610025100783446	27.51730432798357	44.802008062675895	67.24636799269796	46.288506883699704	51.92621890925687	54.3447934890089	34.35840876245531	32.913288202631776	57.94667985091656	42.84909104738723
DMD	31.38019489825165	60.77350243622814	42.260963026655205	54.74362281456005	55.912654055603326	37.09766408713098	79.49398108340499	40.68006592146747	56.24204643164231	27.79499856692462	41.90663513900831	62.20621954714818	31.108125537403268	75.39495557466323	40.88298939524219	57.00501576382918	58.11249641731155	70.45965892805961	83.36170822585268	26.28761822871883	28.178561192318718	29.922828890799657	25.115720836916022	66.23179994267699	57.16602178274577	42.1183003725996	29.453854972771566	68.2828890799656	42.604256233877905	60.434795070220694	36.303740326741185	38.84114359415305	33.00931498996847	28.049369446832902	28.841000286615078	30.903912295786757	57.40634852393236	50.468114072800226	66.37087990828317	47.627042132416165	61.82588134135855	36.8816996274004	28.417526511894525	53.788549727715676	30.337417598165665	60.65219260533104	48.47656921754084	58.57717110920034	22.60482946402981
LRRK2	62.77276697968989	61.50240227123826	87.3071631360559	56.82954793623062	57.01168377374972	71.10559074033632	82.44747761519983	82.38862196986241	56.25092815025115	54.2500545970736	71.49683336973138	63.83107665429133	62.851168377374975	77.42094343743176	83.89113343524787	56.02795370168159	62.34800174710635	70.36197859794714	85.40915046953484	49.21478488753003	56.93819611268836	61.48198296571304	49.941799519545754	66.54029264031448	58.73411225158331	82.35040401834462	58.16007861978598	132.27549683336974	59.45992574797991	61.52074688796681	52.31819174492247	76.3976850840795	62.77353133872025	57.478488753002836	56.39626556016597	64.72548591395501	57.10777462328019	88.74393972483075	66.89801266652107	50.2325835335226	61.534068573924436	72.20430224939943	56.41439178860013	53.61563660187814	60.23651452282158	62.00098274732474	48.65188905874645	62.552849967241755	46.11421707796462
PKHD1L1	51.70549097583359	48.8302233098807	68.32288161517283	44.307892321810954	45.745029060874884	57.53005506271031	67.39683389415724	68.38933924747629	45.2382226980728	42.91289385133068	33.130391557051084	48.94654328540838	48.95029060874885	63.67933618843683	66.80911593759559	46.20617925971245	51.201590700520036	58.3775619455491	67.8228051391863	37.85041297032732	45.89530437442643	46.02730192719486	54.38689201590701	31.81814010400734	43.89736922606301	67.99502906087488	44.87381462220863	102.27944325481799	45.90968185989599	49.8724380544509	30.206255735698992	60.10622514530437	49.238605078005506	47.057892321810954	45.85936066075252	50.541449984704805	50.80162129091465	43.95786173141634	50.947996329152645	41.500764759865405	48.43553074334659	58.47048026919547	43.073799327011315	42.04665035178954	46.70411440807587	51.892398286937905	40.86846130315081	51.08397063322117	38.300474151116546
HERC2	61.68820499445785	57.908326269805045	74.99478385603443	53.92547434309187	78.68709656386517	69.63486992240986	74.56673404185956	78.82793245093565	56.88602725435222	54.11103866466714	70.89782878007433	65.00482493316815	55.474995109865034	73.1077133728891	75.08241507465605	56.64719306252852	58.61107126556693	69.54189215622351	75.56908130664407	47.951489861120166	56.99654430462281	55.6863793440699	65.7717284997066	62.177479298428636	55.657168937862686	75.98174349612049	54.06422377257612	123.74108365390885	59.16150485753407	62.23035795787964	36.24424594118798	75.58225207015714	61.06872269674643	55.46019430136272	58.24665840777205	58.38130012388342	55.45237008541436	83.82747603833866	34.0803938188694	58.49351242094282	61.14494360044337	66.84103801264915	57.06200691139075	57.95481515289822	59.35900110843059	61.87800743300515	48.40855447610354	57.34817760970203	46.27521679598357
MYCBP2	74.21681596091206	74.47054831704669	102.38260043431053	66.61461726384364	67.49463897937025	81.5853013029316	98.50095005428882	101.0796009771987	66.62533930510315	75.01221498371335	30.387757871878392	77.51560803474484	73.9860884907709	92.47937024972856	99.04268458197612	69.82485070575461	74.49524972855592	84.74789630836048	100.68390336590663	59.557817589576544	70.03318403908794	71.4326818675353	60.60898479913138	80.923384907709	69.17847448425624	75.36203854505972	68.2625542888165	156.38246471226927	74.97828447339847	73.00597176981542	63.39081161780673	93.9117128121607	77.44937567861021	70.5440418023887	70.46355863192183	75.73663137893594	68.9646444082519	62.78264115092291	77.39820846905538	58.46138707926167	75.24755700325733	88.53006243213898	68.08502985884908	69.6560124864278	71.91184853420195	66.11482084690553	59.455754614549406	71.29587404994571	57.219937567861024
FAM135B	49.14349324906636	50.09436943407067	63.66388968687159	46.7177535191037	44.23053720195346	58.55056018385521	61.33682849755817	61.6304222924447	46.274777362826775	45.09049123814996	33.51522550991095	51.734989945417986	46.95518529158288	61.269893708704394	63.106434932490664	47.19764435507038	46.00359092214881	58.79732835392129	63.21760988221775	40.92918701522551	45.11648951450733	47.24332088480322	54.19750071818443	30.94584889399598	46.306377477736284	62.19304797471991	46.07296753806377	104.54826199367997	48.566647515081875	27.069951163458775	30.43105429474289	63.5867566791152	48.675955185291585	45.19189887963229	48.097242171789716	49.111031312841135	45.29689744326343	40.226371732260844	52.10586038494685	41.10801493823614	50.68241884515944	58.32691755242746	45.94369434070669	42.5713875323183	48.61318586613042	48.26702097098535	40.0496983625395	46.36225222637173	39.33898305084746
APOB	92.24084696551236	89.81389420012746	120.22285957085192	82.59025564761703	79.213228524892	101.00396572480703	114.27639685574675	119.75922385100205	80.14163302882233	79.16486084554919	83.65554847390412	90.43927483889243	88.54068408752921	109.6522909142412	114.55123574817648	82.998796119255	86.46738899511367	98.42093336165993	70.2899936265137	70.3292967920119	86.56568231711636	84.59315912470788	72.2829119750726	98.59294667516465	81.08214715671694	88.04532256922315	81.86573188867644	191.9238014304936	92.9606260179874	88.88499398059628	54.75957793357411	112.30274059910771	91.01819984420366	82.56971885843778	81.25982579137455	88.30224488350683	82.37801855392678	125.64520926280008	98.56504496848665	98.59294667516465	91.56554068408752	108.85433042985625	82.16358614828978	77.22902060760569	84.3198073790808	89.70157920827137	71.13256851497769	89.38488775582466	66.19375398342893
CDH10	67.35689354275742	63.14252472367656	91.78388598022106	59.30046538685282	87.06166375799884	79.66666666666667	76.93630017452007	86.25712623618382	60.41448516579407	55.37347294938918	77.09249563699825	67.9674229203025	68.42059336823735	82.21116928446772	87.6436881908086	59.675974403723096	64.02210587550901	75.80308318789994	87.42321116928447	52.64456079115765	63.17044793484584	60.98632926119837	53.09424083769633	70.17422920302502	61.96335078534032	64.52472367655614	62.30191972076789	138.62245491564863	62.47207678883071	62.310063990692264	55.77108784176847	80.28330424665504	68.19458987783595	62.76556137289121	61.11983711460151	67.87492728330425	63.568353694008145	93.6282722513089	70.02356020942409	51.74374636416521	65.12129144851657	78.0130890052356	61.573589296102384	52.70389761489238	63.19226294357184	66.55904595695172	51.49069226294357	65.89906922629436	49.0587550901687
THSD7B	42.438226149566354	42.72263132056946	53.04581901489118	38.53591883488791	37.550482736049744	47.92407134675176	52.64997545409916	55.2958599247259	37.9384716085747	36.75077728685976	40.2958599247259	42.78972344951726	38.65390279823269	51.46817214858452	55.62984781541483	39.643757159221074	41.06087383406971	49.56226476845033	53.84323351333661	34.11487481590574	38.47962690230732	39.55719194894453	35.11929307805597	44.88708885616102	39.00294550810015	41.09311078383244	38.3351333660612	84.49091801669121	27.949599083619702	41.79512354770087	24.532155130093276	51.522173130420555	42.54377352315497	37.5531009654721	39.276223204058255	38.45688103420062	37.24136802487318	58.8100147275405	43.68793978072328	35.911798396334476	38.16380297823597	46.31680576010473	40.30535100638193	34.74357715594829	40.8433971526755	41.354606447389955	29.19669448535428	37.27687776141384	31.76092292587138
PLEC	41.75052869539853	35.40910085320499	41.462991322103115	37.7702180412747	34.187705097352875	47.3889010428061	42.70312841828922	47.53321665572814	38.92277401006344	39.24188726026399	27.520382119157006	40.90840807992416	33.90673083934952	47.55582294173412	41.387150878728214	38.72850579741851	34.147597170568076	45.040107926784806	44.412892875373736	30.042003937869175	37.27236928462043	35.97279953328958	45.271275432071754	20.218187121709327	37.88769780500255	43.82870269087727	32.899511412528256	76.71720265441552	40.24422081236783	23.70334718879895	24.81980602348137	48.919492452417416	42.394516152555966	35.12550134908481	41.65864508130971	36.44753153941515	37.55968788740611	27.96178808429957	35.07591336687815	33.47356523007365	42.71909866549989	39.67147961788084	40.892583679719976	41.3643258222125	41.421643695763144	34.82768176183184	32.84481878509444	35.32502005396339	31.756508422664623
KRAS	55.28596961572833	51.2207327971403	77.60679177837355	48.35924932975871	52.768543342269886	55.20375335120644	74.88829311885613	70.10366398570152	49.21626452189455	46.0911528150134	62.68096514745308	49.51117068811439	51.58266309204647	70.5165326184093	70.68007149240393	41.9106344950849	53.93744414655943	61.42716711349419	77.01697944593387	39.29311885612154	48.11081322609473	53.32082216264522	42.40750670241287	55.23949955317248	48.268990169794456	73.40571939231457	46.0420017873101	110.54959785522789	54.0384271671135	48.47274352100089	44.44682752457551	66.1331546023235	51.86952636282395	49.56121537086685	49.44146559428061	54.1295799821269	46.67828418230563	70.7372654155496	56.81858802502234	41.668453976764965	53.59517426273459	64.36550491510278	41.958891867739055	46.80875781948168	51.30741733690795	36.50938337801609	39.909740840035745	54.44682752457551	38.641644325290436
NALCN	66.0916691111763	63.18407157524201	86.7194191845116	56.32956878850103	59.58462892343796	71.11542974479319	84.96655910824289	86.10046934584922	60.87268993839836	65.0064535054268	26.29231446171898	67.6399237312995	62.53637430331476	81.44881196831915	86.56438838369023	61.60442945145204	64.30742153124083	75.251246699912	86.1063361689645	49.81680844822529	58.9451452038721	60.725726019360515	52.044147843942504	68.74420651217366	60.95687885010267	65.53153417424464	58.65048401290701	133.3740099735993	61.28996773247287	64.83910237606337	55.64315048401291	82.1881783514227	66.50352009386917	61.78938105016134	61.67013787034321	63.86975652684072	57.51158697565268	54.50806688178351	66.2921677911411	52.70064535054268	63.46303901437371	73.92270460545615	60.11733646230566	57.06996186564975	62.96054561454972	59.718099149310646	51.994426518040484	61.800381343502494	50.97931944851863
HRNR	87.29502234230489	63.32120960199522	89.20149641483945	68.76951054764626	66.97246181024629	97.09913748311338	102.18580484256469	98.62329834770861	66.74789566663203	63.03200665073262	84.08947313727528	74.0924867504936	71.24805154317781	97.56718279122934	140.230073781565	71.02016003325366	83.56894939208148	107.48176244414424	95.56084381170113	51.93037514288683	86.01569157227476	65.90127818767536	68.46731788423568	72.57788631403928	67.00176660085212	97.36464719941806	56.1356125948249	152.50264990127818	87.86740101839344	80.16751532786033	42.28660500883301	82.37753299386885	71.17624441442378	78.67442585472305	70.9145796529149	64.6143614257508	55.92393224566143	101.77345942013925	71.54193079081368	66.67951782188507	79.59503273407461	88.54806193494753	68.20201600332537	77.53112335030656	66.16408604385327	94.93837680556999	69.3283799231009	81.74457030032214	60.097682635352804
SDK1	45.44878330287583	41.83726074829278	53.58218716937578	40.93267288640954	59.834567663749155	52.47956141194575	74.44618639992305	47.75233240357795	43.75040877176109	55.41319611426373	42.85159180532846	46.26574973550063	38.86909685486198	54.439068962200636	55.22448783302876	43.929979801865926	40.64153121092623	52.15619890352986	75.47484851399442	34.62123689525825	43.288256227758005	41.718380302010196	60.83148985284217	44.01788977589689	40.22746946234491	53.81908242762335	38.518611137828216	86.92892180436664	42.29027604116572	46.356352794075214	49.99615273636626	55.94354140617486	46.177262671924595	40.368664037703184	41.195825718957394	41.66461479272867	40.12522843127825	57.89044916802924	40.27392517072232	35.50158699624892	45.68337020294316	45.81927479080504	43.70241415793017	41.13523131672598	44.00125036068096	44.78436087332884	35.88640954121381	43.54534962008272	34.37943637587766
FBXW7	37.67564308681672	37.249196141479096	42.93810289389067	35.16418810289389	32.13846463022508	41.46081189710611	48.94875401929261	48.976487138263664	31.881832797427652	34.018086816720256	35.37118167202572	36.085409967845656	36.017483922829584	43.69995980707395	47.521905144694536	19.089630225080384	35.52471864951769	40.949557877813504	49.362942122186496	27.61716237942122	31.794614147909968	36.563906752411576	29.042604501607716	37.90514469453376	33.14288585209003	36.41117363344051	33.46382636655949	76.02150321543408	36.32174437299035	36.4423231511254	24.301848874598072	46.197548231511256	37.021302250803856	35.10409967845659	34.50261254019293	37.386053054662376	34.505024115755624	52.58420418006431	36.88745980707395	29.300844051446944	27.663585209003216	43.287982315112544	20.54742765273312	29.410168810289388	34.554461414791	37.8221463022508	29.161173633440516	34.81450964630225	28.258440514469452
TG	75.67195266272189	70.38698224852071	89.89136094674556	69.01491124260355	66.5873372781065	86.0392899408284	88.53443786982248	95.34272189349113	67.08082840236686	65.67715976331361	51.777041420118344	77.34710059171597	66.97538461538461	89.44260355029586	92.20934911242604	71.02994082840236	67.0094674556213	84.88485207100592	92.28059171597633	59.35763313609468	69.76923076923077	68.98201183431952	81.3708875739645	45.630650887573964	67.95147928994083	90.26130177514793	66.2308875739645	148.5939644970414	69.96378698224852	43.65136094674556	44.09479289940828	92.12508875739645	75.60579881656805	66.64603550295858	69.80426035502958	70.54059171597633	65.90449704142011	57.94485207100592	70.10236686390533	60.904260355029585	73.89360946745562	82.07834319526627	72.91325443786982	72.90544378698225	71.94769230769231	71.69278106508875	60.21230769230769	67.15550295857989	56.701065088757396
PDZD2	56.728725222146274	51.761705399863295	64.41814764183185	50.113465481886536	72.34424128503076	64.59415584415585	59.972146274777856	71.10953520164047	50.84748803827751	53.710868079289135	67.1115003417635	55.19728298017772	47.370386192754616	65.37294941900205	71.26537935748462	51.79767600820232	50.51068010936432	62.265123034859876	65.86876281613124	43.16302118933698	50.4853041695147	48.0892002734108	44.00589542036911	54.48385167464115	49.91447368421053	52.06373889268626	47.654733424470265	109.48282638414217	52.39371155160629	58.540926179084074	45.391746411483254	67.94172932330827	55.32681134654819	50.14926520847573	51.316985645933016	51.74991455912509	50.40934723171565	73.22898154477102	52.20839029391661	44.494446343130555	55.355434039644564	61.81040669856459	52.64926520847573	46.50435748462064	54.26572112098428	53.50777511961722	42.99342105263158	50.15165755297334	41.839114832535884
ERBB4	23.799192485168096	23.77373104812129	30.98409690177983	22.074324324324323	21.10472972972973	27.90944297956493	30.24950560316414	31.71745220830587	20.83569545154911	20.86453526697429	22.15309822017139	24.265738299274883	23.595336189848386	28.61329927488464	31.890573500329598	23.11914963744232	22.387524719841792	26.589485827290705	31.021341463414632	18.47997692814766	21.518704680290046	22.27010547132498	19.480306526038234	25.365853658536587	21.841463414634145	24.456740276862227	21.507498352010547	48.891974291364534	15.779746209624259	24.404911008569545	14.22338497033619	29.486239288068557	23.962590639419908	23.13134475939354	22.4204021094265	23.982448912326962	21.742336849044165	32.33775543836519	24.128790375741595	19.56006921555702	22.35934410019776	27.347972972972972	22.25799274884641	20.99192485168095	22.694133157547792	24.04630850362558	16.526697429136455	21.840639419907713	18.202537903757417
NRXN1	50.276149914821126	50.33390119250426	62.98892674616695	44.22095400340716	46.03441226575809	57.66746166950596	65.40630323679727	67.35110732538331	45.14378194207836	43.91805792163544	47.06967632027257	49.24344122657581	48.335775127768315	60.44991482112436	63.84667802385008	47.06814310051107	47.337649063032366	56.81090289608177	38.04020442930153	39.456899488926744	47.280068143100515	46.51260647359455	40.8175468483816	50.78296422487223	45.204258943781944	48.91413969335605	44.95655877342419	101.82419080068144	47.18279386712096	51.17308347529813	28.978194207836456	62.36098807495741	49.796933560477	46.94991482112436	45.23049403747871	49.12759795570698	46.068654173764905	40.1221465076661	50.25553662691652	54.391482112436115	51.31550255536627	58.62759795570698	47.728449744463376	39.86695059625213	49.001022146507665	50.02248722316865	38.62402044293015	47.116524701873935	37.11771720613288
DSCAM	56.226262862488305	38.38517305893358	67.89300748362956	50.02455565949486	50.57448550046772	62.159377923292794	64.9271515434986	67.70404583723106	51.32588868101029	48.50011693171188	37.367633302151546	55.51403180542563	51.6161131898971	66.67785313376987	67.96000935453695	53.088868101029	50.62909260991581	64.88938260056128	69.22556127221702	44.24976613657624	41.68521983161833	51.17130495790458	44.18405051449953	57.604770813844716	49.65434985968194	53.04817586529467	49.18264733395697	105.99497193638915	53.05016370439663	55.386108512628624	32.52443872778297	66.45217492984098	55.22965388213284	50.653765201122546	52.22544434050514	54.35991580916745	50.436155285313376	74.34810570626755	55.085594013096355	44.369387277829745	55.10079513564079	61.70451356407858	53.33512628624883	43.578227315247894	46.75631431244153	49.155168381665106	43.98082319925164	48.047123479887745	43.11307296538821
FRAS1	45.33973374295955	43.77508960573477	49.81733230926779	38.76478494623656	41.62544802867384	51.30875576036866	55.449564772145415	57.801971326164875	41.68663594470046	39.39202508960574	45.035650281618025	44.53705837173579	41.61053507424475	54.83064516129032	57.9199948796723	42.745007680491554	41.90015360983103	52.57994111623144	57.17530721966206	34.102662570404505	41.18983614951357	41.119303635432665	35.480926779313876	45.35048643113159	39.69668458781362	43.08557347670251	37.83902969790066	91.30382744495648	42.62576804915515	45.966141833077316	26.211405529953918	54.03469022017409	44.37621607782898	43.10157450076805	42.27918586789554	43.58109318996416	41.47542242703533	62.32936507936508	43.95410906298003	36.19463645673323	35.07808499743984	50.32328469022018	31.955517153097798	35.77022529441884	42.688428059395804	44.79659498207885	35.03801843317972	41.65674603174603	33.7268305171531
USH2A	69.73722395805751	69.95106709738918	91.81803738812688	64.8201027379124	62.662606577344704	81.02420166287136	88.99751098872001	88.49621352539322	63.72806227823968	60.895726314674576	65.163215590743	71.41545305301065	68.85426044590372	83.84303341630037	140.52343377641265	64.03309855425515	66.83519567865275	79.67065614573956	89.80665148546312	56.82126780702219	68.4300164168829	66.48064396547159	55.64211195254991	74.71995975215802	64.44542710374411	91.07943653021236	65.00630196473018	144.5385796748398	88.58841285812636	68.45961976380872	40.978499179155854	85.63014351533126	70.52306307260498	63.81507175766563	64.60355875655351	73.26897209129905	63.591219615527194	90.01699941746544	72.94751893237303	55.76661547423608	70.09844833977652	82.32155907429963	60.67886458719483	57.86728803685855	66.61738071281046	72.04464332997935	55.54869459302018	70.27146110257904	51.66811417677276
COL11A1	49.15289596486412	33.85602525391161	64.39884710403514	43.01770518803184	43.541174855888	36.80524293164974	36.52758715344496	62.881553664562176	26.79110623112819	26.981745813889653	32.16003293988471	39.30085094702169	27.048998078506724	58.64219050233324	40.40886631896788	44.14809223167719	31.767773812791656	33.78493000274499	65.99478451825419	25.04254735108427	28.329536096623663	32.95896239363162	39.61762283832007	31.69352182267362	31.076859730990943	32.99519626681307	23.91312105407631	60.184737853417516	33.105270381553666	26.577545978589075	27.708344770793303	61.09058468295361	30.29192972824595	25.596760911336812	46.865358221246225	29.276008783969257	27.619407082075213	38.720971726598954	29.26049958825144	24.358495745264893	38.668542410101566	33.42066977765578	28.49039253362613	42.492863024979414	27.085506450727422	29.57164424924513	31.549135328026352	29.912023057919296	25.188306340927806
FLG2	205.92700569925472	179.36234107847434	252.30370451556334	174.26293292415608	179.46142042963612	216.19706269180185	258.1827049539676	256.87341078474356	170.98553266111355	162.28682595352916	181.34447610697063	184.920100832968	181.6521262604121	231.74298553266112	320.31148619026743	181.9145111793073	195.43862341078474	222.24539675580886	254.40848312143797	147.9405962297238	221.38513809732572	175.90070144673388	164.72566856641825	199.85488820692677	160.67514248136783	252.34590092064883	160.88546690048224	377.7575624725997	230.84699693117054	185.97709338009645	111.9644892590969	217.2357518632179	185.27981148619025	179.88349408154318	170.0928320911881	183.14028934677773	172.48158702323542	257.01961858833846	197.5348531345901	163.9710653222271	178.8813020604998	220.03737395879	160.2331214379658	160.29482683033757	170.64028934677773	208.71481806225339	160.45210434020166	206.04208680403332	150.66692240245507
GPR112	56.41174101298963	110.3848555029705	74.77816936864365	101.52200181250629	98.02698620481321	61.778672842614036	140.30007048635585	71.26492800322224	100.93303796193737	49.864968281139866	74.35988319403887	112.78139160205417	55.33128587252039	130.94159701943408	71.71100594099285	103.46007451414762	109.35384150639412	124.28708085791965	140.4210049340449	44.79840902225355	54.413654214077134	53.0449098781593	45.57053670325244	117.88551001913201	101.29584130500453	71.27610512536502	52.35011579901319	119.69670728023361	77.42221327157387	107.98932635182761	66.84583627026483	68.45373074212063	54.871714832343166	49.15778874232202	51.1834659148122	56.563890846843215	101.29080656530057	94.11187191622193	115.36965058906455	87.34518175410331	106.34498036451515	67.89537810895176	50.07763568623502	89.88983989527742	50.17933742825496	96.58785620783405	85.69348504682308	110.26885510019132	42.44718558050549
SOX11	1.672439499942654	1.5201284550980616	2.04117444661085	2.111595366441106	1.8447069618075467	2.367014565890584	1.7926367702718202	2.3475169170776464	1.805252895974309	2.26987039798142	1.8472301869480445	1.8553733226287419	1.443628856520243	2.527583438467714	2.3721757082234203	1.8950567725656613	1.4385824062392476	2.0818901250143367	1.2488817524945521	1.3290514967312765	1.5726574148411514	1.4189700653744695	1.7131551783461405	1.4513132239935773	1.5797683220552816	1.6274802156210575	1.7920633100126162	3.833123064571625	1.6904461520816607	2.0394540658332376	1.3197614405321711	2.010551668769354	1.7512329395572888	1.8339259089345108	2.0162862713613947	1.4767748595022365	1.6562679206331001	1.8062851244408762	2.0979470122720496	2.1777726803532516	2.0373896089001033	1.8476889551554077	2.18178690216768	1.8338112168826701	1.5957105172611539	1.6092441793783692	1.6573001490996675	1.4397293267576556	1.7130404862942998
RELN	65.38019887591872	62.94777345438824	86.99092088197146	60.43761348897536	86.96022481625594	77.37829658452226	82.92001729355815	89.71387808041504	39.70419368785127	78.99455252918288	61.80977086035452	66.18184176394293	63.41236489407696	80.34085603112841	85.47470817120623	62.07047124945958	62.74258538694336	76.17570255079983	85.71292693471682	53.179507133592736	39.41124081279723	62.22403804582793	89.33929961089494	68.64902723735409	59.56584522265456	86.86882836143536	58.79956766104626	134.77855598789452	62.79706009511457	64.01971465629053	73.10047557284912	80.46606139213144	66.17717250324255	60.381409424989194	61.35123216601816	65.26787721573714	57.83735408560311	91.71958495460441	38.220838737570254	52.952615650670126	64.9412019022914	74.48845654993515	61.06173800259403	55.17648076091656	63.80103761348897	61.94146130566364	51.19126675313446	64.6232598357112	50.83891050583657
PLXNA4	29.680980705063106	27.18482518497026	33.39395038444799	25.568112577977658	36.32344407369796	33.489917307413315	32.47504714928188	36.872261714783114	18.43478891629189	36.06361526185986	27.298563760336574	28.441970114609024	24.392717249383434	34.87436529812854	34.08827796315102	27.885318438996084	25.38705933555781	33.56898302625852	34.8343972145655	22.555926302045552	16.464674307268243	26.105832003481794	38.86863484694618	27.968011025678223	26.72559117945742	35.022486580589	24.149862179022197	56.11518932250109	26.988466560278543	29.493544175250253	31.637385753663136	35.055200928478165	28.14623531118526	24.845495430146524	27.045190773248223	26.65428695778326	25.878354852749165	38.0116059770782	25.315900188597126	23.98911939648919	28.19171623386044	29.829464674307268	28.433048019730162	26.609749020745685	29.338676918613086	26.373857536631366	22.632308138691425	27.019657623676192	21.89866531263601
CNTNAP5	36.82570022710068	35.66483724451173	46.78122634367903	34.11903860711582	35.99545798637396	43.77554882664648	47.526116578349736	47.95968962906889	33.886071158213475	33.48277819833459	35.69587433762301	37.7331566994701	34.512679788039364	45.39042392127176	48.0446631339894	36.62282361847085	36.14193792581378	42.44606358819077	48.21915215745647	29.732399697199092	35.292392127176385	33.78065859197578	31.20685087055261	39.03028009084027	33.002649507948526	35.92694928084784	32.644208932626796	76.10333080999243	24.155942467827405	37.869227857683576	22.18754731264194	47.23504920514762	35.83573050719152	34.138531415594244	34.96101438304315	35.81529144587434	34.619227857683576	52.55109765329296	37.49299772899319	29.408024224072673	35.98883421650265	42.75908402725208	35.480507191521575	32.52346707040121	35.43111279333838	35.707418622255865	25.664837244511734	34.43754731264194	29.455904617713852
PCDH11X	13.335330646039873	27.427170715764245	17.21941387950757	23.325961433707377	23.64789192722519	15.451247412572176	32.77775356792679	18.066456040963068	23.30253840287613	11.57402767185968	17.681337836365618	26.951519773395795	13.216799215600828	30.668918182808586	17.11504521189672	24.138141409739625	26.211243054799	29.004902494825146	33.93790173221484	10.508987907179431	13.196426625994118	12.074300032683299	10.735701056759996	27.92711624359952	23.105131277916986	17.27236082361913	12.195664015687983	26.83102734502669	17.382503540690706	26.093038457348296	15.697570541453317	14.978973744416603	13.513563569016233	12.41387950757163	12.096415731561173	13.69560954352326	22.715219522823837	22.88539056542107	28.14435123651814	20.049678614228128	25.776555180302864	16.116897265497332	12.432400043577731	20.405490794204162	13.100991393397974	23.865235864473256	22.013291208192612	26.009151323673603	9.641028434469986
[truncated: 130 more columns]
