# Supplementary material for: Whole-exome sequencing capture kit biases yield false negative mutation calls in TCGA cohorts
Source: PLoS One. 2018 Oct 3;13(10):e0204912. doi: 10.1371/journal.pone.0204912 (PMC6169918; doi:10.1371/journal.pone.0204912)
Supplement: S2 Data — (ZIP) [file pone.0204912.s008.zip › S3/gene_coverage/GBM_depth.csv]

	004f9cd4-922a-4506-ad0e-78b3f6fe412d	00b7d61d-9169-4b17-899e-edc7a5cd7509	0128a653-a28f-440a-925b-04da7e907e3f	01889f30-3d78-4932-8302-cb591d883604	02026f47-45cd-4bb2-8139-fe05418b0832	0285e431-5f7a-4921-bc93-1c2028705782	0363e5b5-a262-436c-b653-b18c9da0f59d	043cf1ff-a6c3-4046-b845-e377b917e248	047cb504-95c7-4575-a0b5-5d67954815c5	051d1d06-15f2-412f-a3e9-67c16a9eace5	0541df9a-55e1-40d3-a74b-01e7dd33c6ee	0578025c-3b9d-406c-b7c3-72fcd423770d	0591e40f-6e34-4d01-b5fc-a14ad597c9cb	059ca6bd-8a21-4454-aa33-3daef4859ada	05e35e2d-d01b-4978-8bcf-86f65ad644fd	05f85ea4-2d59-46c4-9ac0-5fe73f198812	06526eec-5632-4c24-a035-274bd3118661	06d01299-71e4-4c32-a272-56c8e7c88d2b	06fbfac3-a7c3-43e8-aca2-b8b8ad5c9116	093b9c14-f68b-4a31-8ada-43e24588d696	09488e9e-da79-4c6a-87b9-bee1a46f66a3	09acaa04-c44b-4f8f-ba53-36955900ce08	0a42311c-ead0-448b-a329-5b2a7539b3c7	0c01390b-ff2f-41b3-a5d9-8b877954bdfb	0c2eb9c0-8434-4a49-9613-8192bccd5009	0c4ed149-cf41-43a9-a7c8-f501ade97c2f	0d2d220c-108b-49ba-964a-57420e439b64	0d5414f4-5287-472e-bfac-4756b8c2e173	0ddea323-9562-47de-b1a2-411cd4e00542	0e1e007a-ea9d-445c-a845-7ebc2417c2be	0ed881a6-d178-4103-b8c8-49c99f6acef8	0f28e8a2-9ef5-414e-abdb-df5d857b23fc	0f32b204-8c78-41b8-b9bd-6d45768c130c	0fa7dc01-f3bf-4749-8a54-9b51d5363fdd	108acc36-69c9-4db8-9fc5-15ae763d1d4d	11065fc4-5723-41bc-9edf-64e3ccd3a7c9	11ac0260-57a8-4df5-8e11-ad25a49b2efc	1217ca44-d68b-4fc9-a097-a8ad11e78029	12309b4a-6573-4ff0-864d-1d93768d7731	129d8628-1afc-4ea3-84b2-04d1f591c2e5	12a2de24-bc8d-426f-87d9-12752e73689c	14f692d0-b35b-4d48-b369-55aae4bc0667	1505e9da-efce-49dc-923f-97d4b55c113d	17d6df70-d8ca-476e-a76a-85cc5c4faae6	17f7a350-2ae5-47d6-93b6-f176cae2a23a	18ad920b-1f6e-47e2-971e-73f38d296ae6	18b4c705-ab7a-42c0-8505-698a9f1a74fc	18f3d928-da55-4003-bf24-f914fdbfe96e	18fe8160-88f5-49b2-ab43-7c2804181fff
CCDC168	0.036988726357961424	0.23847013882418708	0.024783378365787756	6.892015279977639	0.04877480667101463	10.191698499953414	0.09018913630858101	0.021242895742103793	0.3832106587161092	0.14371564334296097	0.005403894530886052	0.021056554551383583	0.007080965247367931	1.7378645299543465	0.0	0.1646324420013044	0	0.07863598248392807	0.13244200130438832	0.03903847945588372	0.36788409577937203	0.03424019379483835	0.02077704276530327	0.036569458678840955	0.2932078635982484	0.05101090095965713	0.045047982856610456	0.13994223423087673	0.017702413118419826	0.050079195006056086	0.04602627410789155	0.046492127084692074	0.03060654057579428	0.007080965247367931	0.04397652100996925	0.021242895742103793	0.308907108916426	0.07789061772104723	0.08091866207025063	0.014161930494735861	0.10234789900307463	0.14227149911487935	0.2260784496412932	0.09591912792322743	0.05101090095965713	1.08925743035498	0.04602627410789155	0.1027671666821951	0.038945308860523616
SETD1B	0.28491142333536956	0.39132559560171043	0.558094074526573	1.2427611484422725	0.49077580940745263	1.653512522907758	0.9326817348808797	0.2807574832009774	1.1155772755039708	0.6900427611484423	0.4593769089798412	0.651435552840562	0.8651191203420892	2.975687232742822	0.30335980452046424	3.7971899816737937	0.24911423335369579	0.339034819792303	0.6021991447770312	0.21356139279169212	0.6599877825290165	0.30739156994502137	0.3959682345754429	0.4127061698228467	0.6734270006108736	0.29566279780085525	0.28882101405009164	0.5497861942577886	0.24593769089798412	0.3440439828955406	0.4483811850946854	0.632376298106292	0.41588271227855833	0.4912645082467929	0.3860720830788027	0.2106291997556506	1.6213805742211362	0.38717165546731824	0.4293219303604154	0.2483811850946854	1.1180207697006719	1.807574832009774	1.0105070250458155	0.6896762370189371	0.853390348197923	0.6423946243127673	0.28124618204031765	0.9043372021991448	0.2588882101405009
SOX11	3.3613946553503844	3.26275949076729	3.1770845280422066	1.5994953549719004	3.6763390297052414	1.2760637687808234	1.7976832205528157	2.825438697098291	3.379401307489391	3.158963183851359	3.6637229040027526	3.227090262644799	2.1610276407844937	8.26987039798142	3.4938639752265166	8.978208510150246	1.885078564055511	2.419314141529992	2.731391214588829	1.3658676453721756	2.409565317123523	1.1379745383644913	3.575410024085331	3.3939671980731734	1.4565890583782544	3.2555338915013188	2.674159880720266	2.5380204151852275	3.3124211492143596	2.483656382612685	3.0760408303704554	0.4674848033031311	2.618763619681156	3.097832320220209	3.275260924417938	2.5352678059410483	8.014451198531942	3.2276637229040026	4.114347975685285	2.3045073976373436	4.144741369423099	5.532744580800551	3.589631838513591	2.905837825438697	4.9654776923959165	5.661199678862255	3.0060786787475626	4.403945406583324	2.607523798600757
[truncated: 444 more columns]
