# Supplementary material for: Whole-exome sequencing capture kit biases yield false negative mutation calls in TCGA cohorts
Source: PLoS One. 2018 Oct 3;13(10):e0204912. doi: 10.1371/journal.pone.0204912 (PMC6169918; doi:10.1371/journal.pone.0204912)
Supplement: S2 Data — (ZIP) [file pone.0204912.s008.zip › S3/gene_coverage/UCS_depth.csv]

	020a0464-00bf-4cdc-b7a6-2169c68e5c05	17c029f3-4cb6-4441-9a85-f943b4be347a	24ff29eb-0900-44dd-960b-c13fa8cb056f	26050fc8-c758-435f-9189-6bdcffb151d4	26a1a5ad-8447-44a1-b3bc-c3330c547d67	2a4d0841-45fa-46d3-a6c4-7c10d4d2ead5	34ae1f01-93bb-4e1c-ac62-e961ec4e99cc	3d52eda9-5f36-4a55-8a3c-07a576a0ef1f	43d8e327-d379-49c4-9c59-f01fc764c6e8	4773fada-2d3f-4dcc-8820-e4a2b47887b1	4b061402-3207-4989-b747-8b4a8192b1e5	4bc4bd6b-b302-4eb7-9b15-22eb544f00a4	4e03bcdc-3e4b-47d4-8e44-8490459da69e	4fb6af1e-b200-45b9-b677-2fc7cbc8073c	52e366ad-f963-4e8b-9b35-47976e870ce9	5b270643-22e8-4f78-b89a-3a5a22fa1b87	5cca592a-a346-4b63-bf58-5efc38498d2d	66cf8ce5-2aa9-48fb-8a4e-3bb62f060451	6b3d5511-d1cd-427b-b3eb-385958335291	6e22fb7f-db0e-4eb4-a71b-7595a6139779	6e4ea82b-2b70-48d0-a11a-cb49e542fd05	6fd2a2c2-74df-44e5-ac5d-7bdb901738ea	7550f68c-2fcf-4624-ae6c-17da1f4856e1	760dcea6-0c2c-4bfd-b4b8-dbaded34dc7f	78c6064a-2e72-4b0e-9024-bd0b8974028e	7c01cb09-108d-44e8-ac00-ae43dabfe1dc	810c44b5-8901-4877-8ca6-bedfd040e0c2	828d2930-ac60-4d93-8510-f19dd771642b	893f38ec-fbd4-4657-9fc2-d894e96df2c3	89a351c6-cec0-4133-9e22-86a2497261eb	8a384b99-fd76-4225-a6c2-3510c98101e8	8a8b0b5e-0aed-419d-850f-dd0217ba9fd1	8b66e77d-4dbd-4ba4-a18a-b155eafa11ae	8e24912d-86d0-4cfb-9be3-08e586cc2bf5	92aba12c-0819-45f3-bd93-81c9de986a19	9403cdad-f2eb-40cf-a363-ddc0558fea22	95bb13e7-1a03-43e6-a7a8-e2740f827923	b30284d2-c8da-4cae-84ed-bedaf3cb50fc	b445deaa-6873-44f0-85e4-e5d00968d82e	b78e3d4a-f483-478e-acaa-623eabab4a48	b8785d94-4204-445b-a55c-d72f845028cd	bb096f76-89c6-4e3e-ae9d-c2955969c315	bd9f30b9-1683-4ab9-bc15-ae329cf19f0c	bf4ca940-e12c-40b7-b3c5-a17e30587caa	c338023c-5f90-4af6-bff1-dd71a917c8e3	c5560f1a-ae37-4315-ae3f-4181343e9f47	ccee73be-f21a-43a9-b3e2-76f67a6a1c87	d020c985-ab53-4515-9a59-3e176663a23b	d66c4882-862b-4432-a7f5-a4457d900d7f
MYH4	90.27809175531915	71.37067819148936	80.08078457446808	97.07563164893617	56.2079454787234	83.11918218085107	66.11153590425532	87.90109707446808	64.78873005319149	75.96010638297872	49.990525265957444	76.46858377659575	116.16971409574468	79.78656914893617	59.5811170212766	58.027426861702125	100.46609042553192	69.81399601063829	72.71126994680851	104.78673537234043	84.65990691489361	85.3419215425532	109.52061170212765	94.70578457446808	101.68018617021276	77.73587101063829	113.64943484042553	77.7782579787234	79.97041223404256	30.581781914893618	94.71858377659575	78.0420545212766	73.01030585106383	55.82729388297872	50.608377659574465	84.26978058510639	67.12965425531915	110.87666223404256	50.079953457446805	77.91805186170212	91.75	85.74684175531915	66.9940159574468	129.80867686170214	69.94680851063829	60.26363031914894	76.11402925531915	58.150764627659576	63.40625
ZFHX4	76.89785291390255	47.413938226692345	68.46066053213497	85.43533775590271	51.31057850060632	99.20971538626151	41.7185961908838	40.675440473642915	59.899778871531495	63.59134032384621	100.93779870176189	36.67822241244026	78.05150153363293	55.004208574078035	63.591696982666384	51.700049932234826	48.790141950210426	42.82502318282331	64.61209786718025	54.852628575504674	72.70468649689707	45.2159212497325	37.29067693844069	97.68692488765247	45.474926884941866	35.968899350880946	49.49290248947857	71.88836578928597	66.7547613952493	25.575647335758614	66.57636065339896	48.971181967330054	76.35287823667879	84.38155360582067	43.31813966759398	80.11619944361225	55.0018546258649	68.97389257436336	43.84578072615736	45.449818104001714	31.027962051501532	39.81553605820672	40.50674085170126	70.33711391682716	58.628290177616094	49.56409158998502	51.13274841286825	56.46037520507882	44.30059205364149
IDH1	56.68975650713686	34.89084802686818	46.43031066330814	33.00461796809404	31.24349286314022	28.06045340050378	41.80982367758186	30.811922753988245	32.04324097397145	35.393366918555834	32.67716204869857	36.03778337531486	45.62594458438287	53.56297229219144	39.40134340890008	36.568010075566754	45.5424013434089	43.49328295549958	33.272879932829554	31.09823677581864	27.631402183039462	40.175482787573465	35.87153652392947	44.559193954659946	35.884550797649034	47.256087321578505	38.843408900083965	45.18303946263644	45.424013434089	36.348866498740556	36.965155331654074	27.306045340050378	31.374475230898405	35.57976490344249	34.266162888329134	30.94080604534005	43.14609571788413	37.48908480268682	33.88581024349286	39.702770780856426	31.97900923593619	43.070109151973135	31.543240973971454	36.149874055415616	33.16582703610411	31.148614609571787	27.212426532325775	29.18975650713686	37.37531486146096
CNTNAP2	26.02495957962813	35.45947857720291	34.06436944219887	20.498181083265965	28.406224737267582	28.952202910266774	28.534660468876314	27.614793856103475	28.349434114793855	27.72413096200485	25.555881164106708	31.189773645917544	36.06154001616815	31.29537186742118	32.87429264349232	26.092663702506062	32.69351253031528	38.86721907841552	22.46867421180275	41.0732619240097	34.78223524656427	31.63621665319321	36.258084074373485	35.38742926434923	31.008690379951496	32.691794664510915	25.554264349232014	31.50262732417138	42.42451495553759	16.804870654810024	38.20038399353274	30.12348423605497	21.19058205335489	18.244037995149554	45.631871463217465	21.608023443815682	38.48787388843977	34.61610751818917	24.047392886014553	30.103476151980598	21.03274050121261	26.364187550525465	18.739288601455133	18.157538399353275	21.156224737267582	30.257174616006466	35.44381568310428	20.176333872271623	32.61519805982215
THSD7B	66.65504827360498	49.75797741777123	76.42906234658813	47.7934871543119	42.97529045982654	38.92505318278514	55.81590574374079	43.51333660612011	46.38782523318606	46.8433971526755	45.32482408771069	53.65979381443299	49.337260677466865	78.4748813614793	53.54360988381607	51.77434135166094	77.15267550319096	47.43462608411062	63.7596138111602	44.91212567501227	38.451644575355914	54.20340369824906	50.64032073310424	54.925871379479624	47.167893961708394	66.13663884797906	50.569628538700705	65.48388152511863	64.36442480772378	37.57650139093438	62.66306660121093	38.198821796759944	48.09049255441008	51.020945835378825	46.15153002781869	49.7203403698249	59.94714449353624	54.98478154148257	39.504009163802976	66.92554410080183	43.09556537391589	59.91163475699558	35.868433971526755	42.69039437080674	48.37097038127966	42.315823924071346	54.70839469808542	50.85223367697594	53.3856979217804
COL12A1	86.59233984474963	62.56751684722341	69.81711166083767	73.58329779066791	57.16838693167278	38.892177770195346	70.76669794421223	54.07156871108078	80.54098780175723	84.9645995052461	74.75185532713469	66.75953254286445	111.8646250959652	74.64352128294806	60.180499872046404	63.653586965793735	84.06278256419006	77.98319542779151	41.74144843470101	63.63934146549518	74.17171372515568	68.74562825215389	69.79672438795531	66.92280133071739	61.82112087349655	70.258380960505	51.00742130853877	48.30555318604453	55.46839546191248	48.869316727800054	65.74375159941994	46.79535954960335	60.45287042565896	62.13759276635673	58.46285080610765	57.96016378060224	71.58926895845774	67.90241405783503	73.00102362876397	48.77966390855583	27.820523756717563	51.70110040092126	59.60214962040433	75.34487759106031	62.16540134777787	87.24268531945748	55.25778384372601	48.541158406551226	67.26204896357588
CNTNAP5	52.82967448902347	40.549394398183196	62.34897804693414	35.916919000757005	32.519492808478425	32.64704769114307	46.28671461014383	33.24867524602574	36.48485995457986	35.98239969719909	35.69095382286147	40.52800908402725	39.47710068130204	64.86828160484481	39.48485995457986	44.331377744133235	60.95287660862983	36.65423921271764	51.39761544284633	35.208364875094624	31.97747918243755	44.707418622255865	39.10257380772142	42.064912944738836	38.72501892505677	54.949848599545795	39.88342165026495	49.64250567751703	51.082702498107494	29.523656320968964	48.99148372445117	30.189250567751703	40.96214988644966	39.49394398183195	34.73410295230886	37.589326267978805	50.71328538985617	45.39307342922029	31.951741105223316	52.536146858440574	34.24829674489023	48.066616199848596	31.929598788796365	34.52384557153672	52.22880393641181	34.284632853898565	41.96025738077214	39.26703255109766	44.72350492051476
NBEA	45.13508409029589	35.52540696105765	48.67299217555536	33.2860868783164	18.092904038132925	21.94163144167641	31.93677488982822	28.753754834067813	34.05809874988758	30.803849267020414	38.129328176994335	26.256228078064574	41.82390502743053	28.39787750697005	30.1258206673262	34.08471984890728	68.90628653655904	32.67856821656624	34.93038942350931	29.665617411637736	28.64349311988488	28.462631531612555	29.241748358665347	33.65140750067452	35.8585304433852	26.060167281230328	27.722187247054592	65.15891716881015	28.922295170428995	27.393920316575233	37.38465689360554	42.450220343556076	23.86203795305333	34.7354078604191	13.971939922654915	40.079593488623075	41.286626495188415	33.10099829121324	17.663998561021675	51.249123122582965	24.023293461642233	29.050544113679287	33.89603381599065	47.26809964924903	42.43780915549959	25.617771382318555	27.467667955751416	21.04316934976167	33.21449770662829
SOX11	5.15770157128111	4.048973506136025	6.134075008601904	3.504415643995871	2.8573230875100357	4.193026723248079	5.345337768092671	3.530106663608212	3.9810758114462668	4.119050349810758	4.423557747448102	4.183048514737929	3.781626333295103	5.751118247505448	5.075467370111252	4.191421034522308	3.3457965363000346	5.609817639637573	5.986122261727262	3.5780479412776693	4.189815345796537	4.387085674962725	4.494781511641243	6.490423213671293	4.845624498222273	3.303704553274458	8.17467599495355	3.9533203349007913	3.400160568872577	5.480559697212983	4.998394311274229	3.1611423328363344	3.5780479412776693	4.858125931872921	4.35795389379516	4.8927629315288454	5.290056199105402	5.1878655809152425	4.950453033604771	3.7132698703979816	4.130290170891158	4.064915701341897	3.303704553274458	4.501204266544328	5.3051955499483885	3.5851588484917993	3.302328248652368	4.22582865007455	5.105631379745383
SETD1B	0.2772144166157605	1.4502138057422114	1.25717776420281	2.6519242516799024	1.4196701282834454	2.771166768478925	2.8860109957238853	1.9255956017104459	2.490164935858277	3.4183262064752595	2.702382406841784	2.436163714111179	0.43262064752596213	2.3486866218692732	1.399633475870495	2.392791692119731	2.27574832009774	2.14306658521686	2.6299328039095906	1.8483811850946854	3.0229688454489922	2.3059254734270005	3.8625534514355526	3.6350641417226632	3.5534514355528404	2.313133781307269	2.340867440439829	1.7574832009773977	4.098839340256567	1.0184483811850946	3.0067196090409287	3.8073304825901038	1.6740378741600488	2.9171655467318267	1.6138057422113623	2.88613317043372	1.367868051313378	4.032131948686622	3.2238240684178376	0.3213194868662187	1.743188759926695	1.5298717165546731	1.8598656078191815	0.6221136224801466	2.163591936469151	3.5252290775809407	1.66682956627978	2.1797189981673792	3.263164324984728
HRNR	121.70778343551908	73.12012885794451	174.3142471162839	83.37036267276318	81.57113166372233	172.22144861269874	110.61134781253247	98.38096227787592	116.55647926841941	112.62496103086356	133.67442585472307	110.29367141224151	89.95552322560532	123.16730749246597	100.90470747168243	111.23443832484672	131.84724098513976	150.66663202743428	216.94242959576016	127.82427517406214	147.66237140184973	121.73729606151927	125.6014756313	123.49537566247533	110.43780525823547	136.62173958225085	118.17208770653642	124.90200561155565	163.7423880286813	113.45017146420035	265.57809414943364	115.06328587758495	88.63452145900447	81.30562194741765	104.51719837888392	88.78883923932246	121.98410059233088	141.19682011846618	88.90283695313312	143.20710797048739	87.01267795905643	104.61592019120856	90.44954795801725	121.90824067338667	106.3458380962278	132.37160968512939	159.54359347396863	110.69427413488518	89.49901278187676
HYDIN	14.924559023066486	11.767706919945725	7.1454545454545455	9.007055630936227	14.70257801899593	9.575848032564451	11.004884667571234	14.865671641791044	10.80461329715061	10.792401628222525	16.815196743554953	11.994572591587517	20.30203527815468	17.686567164179106	15.222523744911804	13.92157394843962	14.386160108548168	16.28955223880597	11.991858887381275	11.270556309362279	14.380732700135685	13.280054274084124	12.519402985074628	11.298507462686567	15.51506105834464	20.3202170963365	9.733514246947083	12.915603799185888	31.75685210312076	13.216553595658073	16.611126187245592	11.57449118046133	10.213025780189959	8.970963364993215	8.573948439620082	11.801628222523744	11.071641791044776	17.957937584803258	9.04450474898236	11.428222523744912	7.855359565807327	6.969063772048846	9.746811397557666	15.748710990502035	11.544911804613298	16.152510176390773	11.636363636363637	9.430393487109905	17.675440976933515
PRKDC	54.621215485972314	16.268709749056185	64.19105781330964	104.18335924198682	41.744244577688946	77.16085572581243	30.611000074024723	39.43793026870975	55.07409874898216	46.81686283218595	96.6421644829373	46.324228292249614	99.1424235694722	54.336220297579395	59.35169146494929	47.65748760085869	122.73380709156858	41.50462654526612	74.84284551040048	52.46013768598712	69.91798060552225	49.51424975941965	36.71241394625805	98.69494411133319	44.34140202827744	50.912058627581615	46.3606484565845	66.87808127914724	64.159301206603	34.40980087349175	74.06484565844993	47.88540972684877	70.07639351543415	81.5804278629062	44.23584277148568	77.44570286475683	54.732400621807685	65.46072988378118	44.171293211932785	47.52668591309497	29.54874528092383	35.20763935154341	54.20956399437412	98.74165371233993	55.42112665630321	48.120068102746316	48.94115034421497	54.1086682952106	45.2398401065956
MYH8	99.73150140705181	77.07796722396954	88.24135076974011	108.50951829167356	61.47425922860454	92.05744082105612	73.73183247806655	98.2994537328257	72.80483363681509	83.5767257076643	59.52243006124814	85.40142360536335	132.58053302433373	89.95811951663632	69.04585333554047	63.20029796391326	109.18887601390499	79.74226121503062	81.04436351597418	114.66263863598742	91.96738950504883	97.4591954974342	120.02317497103128	109.59129283231253	114.31402085747393	90.87286873034266	123.21618937262043	86.58715444462837	88.90332726369806	33.7689124317166	106.10412183413342	87.14831981460023	73.43701373944711	61.731998013573914	62.27098162555868	93.96242343982784	76.08078132759476	117.97367985432875	55.872537659327925	89.50504883297468	101.92716437675881	95.42393643436517	74.68117861281245	143.85168018539977	76.98096341665287	68.07118026816752	82.92435027313358	63.29266677702367	73.26700877338189
PDZD2	108.0223000683527	54.7546992481203	63.245215311004785	99.74897470950103	106.29947026657553	91.22556390977444	72.91148325358851	67.80767259056732	76.59757347915243	71.6338004101162	114.87918660287082	84.19036226930963	79.544002050581	88.86030416951469	71.59483937115516	65.41592617908407	131.8567156527683	73.62628161312372	111.48222829801777	82.50495557074504	88.54417293233082	90.87816131237184	73.76666097060834	120.76623376623377	76.17250512645249	85.69771018455229	64.88670539986329	78.43053656869446	112.13568010936432	62.38542378673958	102.42216336295283	56.847915242652086	121.06356801093644	120.43515037593986	72.40456254272044	92.89422419685577	99.30468215994532	97.26777170198223	81.05528024606971	82.35637388926862	54.1302973342447	62.93984962406015	112.98855092276145	101.75068352699931	101.66037252221463	85.36978810663021	93.75	79.60244360902256	84.93796992481202
TNR	41.73557803691405	25.59116534095297	46.0188431539115	24.178778284037378	26.91999382191675	59.07591319793034	35.7039925863001	27.28388292532242	36.396324040466446	31.162174685303885	39.2065796586609	33.88454706927176	30.449069426210517	35.50799289520426	35.2631091203954	34.97026797436096	44.56452235693876	39.277550389991504	43.617422194764075	38.98880222410997	56.82431075758746	36.362035678430765	38.356552629546684	36.30048652405591	31.060854120009267	43.333462043401035	32.261101243339255	40.851803228048496	49.82848096378099	29.919376013591783	35.64383350065642	33.39253996447602	22.41663448914974	27.089891111282725	28.60321260328983	31.368599891883544	56.2479728164337	46.11205498494092	29.212371611707468	44.35307745771874	27.415167194377943	26.51007799830103	30.75874584910032	45.608695652173914	27.290447138775196	41.61858058537339	33.27106340257935	31.479110356012047	29.254923160089582
CCDC168	0.017702413118419826	0.8999347805832479	1.9057579427932545	0.9804341749743781	0.7248206466039318	1.0836206093356937	1.2622752259386938	0.739355259480108	3.6048635050777973	1.3953694214106027	2.013369980434175	1.8288922016211684	0.04583993291717134	1.316873194819715	0.46934687412652565	1.642085157924159	1.3367651169290973	0.5565079660859032	0.9433522780210566	0.6456722258455232	1.5192863132395416	1.1345849249976707	1.4344544861641666	1.5200782633001024	1.700922388894065	0.5450013975589304	0.9967390291623963	1.9932917171340725	1.1675207304574675	0.6721326749277928	1.4155874406037454	1.995574396720395	0.7537035311655641	1.2043697009223888	1.50004658529768	1.6765116929097177	0.3606633746389639	1.874219696263859	1.1800987608310818	0.014161930494735861	1.3327121960309327	1.161604397652101	1.5337277555203577	0.03186434361315569	1.752632069318923	1.132162489518308	0.3283797633466878	0.9193142644181497	1.1592285474704183
[truncated: 8 more columns]
