# Supplementary material for: Whole-exome sequencing capture kit biases yield false negative mutation calls in TCGA cohorts
Source: PLoS One. 2018 Oct 3;13(10):e0204912. doi: 10.1371/journal.pone.0204912 (PMC6169918; doi:10.1371/journal.pone.0204912)
Supplement: S2 Data — (ZIP) [file pone.0204912.s008.zip › S3/gene_coverage/KIRP_depth.csv]

	89d7b02f-5066-4211-8bd1-66418ddc362d	d49f1044-c497-4377-9ad9-4b92e7aed6a0	5ecb3f79-dcd3-4d1d-bc32-3dc2089dddf2	5da40e5e-53a4-4710-8d8f-532fbcea2d8a	22731560-77fe-4621-b37c-431e25edc6fd	0b380d73-462b-43cc-ac8f-be3324ca7f1c	b1dc505e-406c-4a74-9c3f-178854168f1f	0cd681a1-6d8c-4141-ab5f-9fd1851692df	eb6a6285-8c2e-4f0c-bdd2-bac52dbb92c9	7c4ca9c0-e05c-4cbb-894b-54a2d142d58b	47b0dde6-31a9-4aa5-b77e-f0fd9eb3db6e	b737130c-0f8c-4c24-ac2f-1e9cd1a430e0	3c016bb6-9480-4f4f-bc54-621c30038c55	7f69059d-3399-4b4b-a434-8c1d4d519630	5fc30718-de91-4da1-9d62-80b360717838	9f1761a0-e3a6-4e1a-b3e2-c8e3752f2776	9fdc9424-627b-4998-bed4-dba11fea1a8c	02185407-e6a9-45ab-ac42-0f7d51137782	c4f7e5c9-0d66-4533-a0af-fc7028a1f5c9	dcb1255e-c58c-490b-a37b-a223da0c2346	fb97d41b-d62b-4418-a900-2bcda12e386b	3161c8f2-4840-4038-8866-b8502e9c1b24	0a253fbd-0eb2-458e-805d-ebda200c00ea	3aa8888e-10fb-4978-b48d-c6bb998059ac	66623845-96ff-43ba-a21e-526fe89f6915	e9b12c76-96d6-4ef9-adf3-d98763297578	29e2a08c-f6e9-47c8-8324-e3093f6940c3	5e2ece57-2a89-4af2-bb6b-a7cc6b1d300f	c169875d-4c7d-4cb8-a5e4-aa1921d4e803	c32b46c5-0b7c-45c7-8200-8ddec20b66a5	32730493-96f6-49bc-9012-df8a8a1197f3	5de7d4de-bd35-40bf-a39a-845e79a842e0	cc4c002d-8c8e-42b3-8094-b0f1c0721f06	35036228-be58-45b6-8464-2c841749b379	2a473ff4-5bcd-49d7-9cfc-02a2c3934338	06fa6375-07b4-4e7e-9115-5c518e01cf29	2c67359b-a8dc-4f13-8646-3a4cf957c812	c8a5a63e-4c46-4fb4-a1e4-a6e72962be46	dd5bac49-5eca-4036-a668-7087aea4d516	fafbccec-d75c-404e-a700-dba2b8b63c05	919dd839-ad71-475d-9a48-e2d27967aedd	8ef4a3b5-f4a7-4026-96d4-88ab5e98986e	1f9cf876-b020-41e8-9075-0dfc477c11e5	9884f777-c367-4e79-b1d0-56fa1e0fa351	13e4ba05-267b-43dd-b96a-dfcb9fcb037e	fc80a344-594c-4b43-8b9c-f7b881256e47	723e917d-eae2-4813-b6d6-913b54e71f4a	8012422b-913e-4d87-a1ae-271eb20d0701	34a429ec-68fe-4784-b406-871a0a7bbbd8
SETD1B	88.86682956627978	97.42810018326206	0.24129505192425169	0.7517409896151497	0.8024434941967012	0.5144777031154552	0.44337202199144776	101.51814294441051	59.902138057422114	0.4460598656078192	0.19951130116065974	58.466951740989614	0.19071472205253512	61.658277336591325	0.2678069639584606	72.91447770311545	55.90287110568112	0.2900427611484423	35.24031765424557	67.66915088576664	79.81722663408675	54.42638973732437	60.07098350641417	66.28808796579108	86.33549175320708	0.4102626756261454	0.7222968845448992	0.36945632254123395	27.84288332315211	0.5045815516188149	1.0239462431276725	54.38558338423946	77.62357971899817	54.878313989004276	40.49981673793525	56.90507025045815	70.07758094074526	78.2588882101405	0.2449602932193036	0.34807574832009774	0.4632864996945632	30.517654245571165	86.66304215027489	0.4047648136835675	1.043738546120953	74.45693341478314	0.11081246182040318	72.18216249236409	44.262309102015884
PREX2	79.85051162790698	51.18186046511628	48.82688372093023	35.864	22.301023255813952	35.1753488372093	32.86204651162791	52.38790697674418	56.59060465116279	44.52139534883721	32.072372093023255	55.5726511627907	35.70753488372093	60.766604651162794	42.384093023255815	45.208837209302324	36.67739534883721	41.59758139534884	54.853116279069766	56.89879069767442	43.35758139534884	30.838232558139534	50.882046511627905	49.892930232558136	50.373209302325584	39.33246511627907	30.974139534883722	38.96306976744186	52.170325581395346	43.07953488372093	26.122697674418603	47.690232558139535	56.471348837209305	50.202604651162794	43.09237209302326	40.33562790697675	44.51906976744186	69.42632558139535	39.566511627906976	35.00148837209302	35.60902325581395	52.76520930232558	49.53004651162791	37.29646511627907	29.611906976744187	51.07060465116279	37.54976744186047	46.34027906976744	45.331906976744186
ATRX	94.6330659536542	43.92361853832442	74.39242424242424	60.090017825311946	26.37843137254902	81.49251336898396	90.9620320855615	132.58716577540108	221.04946524064172	193.95329768270946	129.14064171122996	63.181729055258465	201.14099821746882	76.47852049910874	91.92032085561497	88.54590017825312	52.438591800356505	94.38565062388592	111.16408199643494	70.97557932263814	105.68832442067736	36.12361853832442	121.78449197860962	73.92459893048128	55.34028520499109	107.92156862745098	41.01639928698752	91.70026737967915	112.40579322638146	105.93030303030304	31.053386809269163	59.056060606060605	45.593226381461676	47.76122994652406	89.28467023172905	57.04866310160428	54.6434046345811	85.61836007130125	178.64741532976828	83.80320855614973	80.84661319073084	287.07023172905525	64.30998217468806	159.9951871657754	53.54340463458111	60.91969696969697	85.08467023172905	57.382442067736186	40.14812834224599
TPTE	699.7395348837209	289.1516279069767	103.36046511627907	67.44558139534884	85.50279069767441	132.2074418604651	119.28930232558139	408.86093023255813	338.4948837209302	154.1613953488372	88.78558139534884	462.29767441860463	130.18093023255813	328.5079069767442	174.62558139534883	266.2767441860465	151.366511627907	90.57441860465116	229.25116279069766	338.39953488372095	209.19116279069766	177.6553488372093	305.6790697674419	314.8893023255814	297.52093023255816	103.53860465116279	82.64651162790697	156.76976744186047	220.29767441860466	149.86511627906978	93.11116279069768	217.74651162790698	362.83441860465115	201.8660465116279	184.88837209302326	178.82	231.59395348837208	359.8920930232558	156.9460465116279	150.7739534883721	110.9553488372093	211.9353488372093	253.61441860465115	108.78093023255813	121.59906976744186	257.6153488372093	167.09302325581396	163.8	273.0316279069767
TAF1L	264.9436936936937	251.1050514800515	132.56821106821107	165.4502895752896	154.9728120978121	148.03314028314028	127.9494851994852	175.871138996139	186.70125482625483	169.43983268983268	120.20173745173746	195.12660875160876	81.64366151866152	202.44385456885456	145.70704633204633	142.4805341055341	130.41618404118404	124.64880952380952	213.2343951093951	186.85279922779924	142.77123552123552	111.31724581724582	127.20447232947232	211.41232303732303	248.91570141570142	131.02992277992277	205.3989703989704	154.54295366795367	206.16859716859716	179.06193693693695	128.9502895752896	161.0439189189189	280.0809202059202	248.3277027027027	159.19095881595882	133.7136422136422	152.69851994851996	231.2155727155727	149.1904761904762	147.45366795366795	160.01833976833976	202.12789575289574	248.57351994851996	139.0519626769627	121.23729086229086	168.6866151866152	138.14140926640925	156.86454311454312	239.86148648648648
SOX11	168.73701112512902	75.16848262415415	2.2258286500745497	2.820048170661773	5.884734487899989	4.295790801697442	3.1045991512788165	190.4036013304278	114.48331230645717	2.1981878655809153	2.7193485491455442	132.989907099438	3.3545131322399357	120.16263332951027	3.2166532859272854	129.2900561991054	66.33409794701227	4.072485376763391	144.07328822112626	111.12111480674389	133.39729326757654	61.1503612799633	100.5371028787705	71.33994724165615	94.73379974767748	2.2789310700768435	3.886110792522078	2.0551668769354285	140.16687693542838	2.982108039912834	6.887372405092327	97.9887601789196	80.33111595366441	60.951255877967654	112.43686202546164	105.07948159192568	90.26103910998968	139.81798371372864	3.386053446496158	3.3033604771189355	5.032916618878311	133.61532285812592	69.85514393852506	2.28122491111366	3.1039109989677716	98.53068012386741	3.122720495469664	95.9038880605574	49.68138547998624
UNC13C	107.70794067665689	61.44469334157269	28.772362119573614	29.92012976981307	8.616638343890004	37.60458828981925	27.843658272825582	74.47458674494052	78.94693341572686	33.19573613471343	32.20392399196663	72.77236211957361	29.766955044029043	84.28943302950718	42.791209640043256	60.36945774756681	46.475436428240386	33.82427004480148	64.53051135485865	78.14321025799475	57.929244554302485	39.41464545033215	69.54974509501004	49.80040166846903	78.08728564807663	20.42854935887533	20.560173026417427	30.022941449096248	65.24718059632319	34.00139039085432	10.62328132241619	65.18399505638807	70.1476904063031	52.169164220608685	52.189402131932646	53.889772902827126	58.141433647458676	97.25158350069519	40.43055770122045	26.738143055770124	37.63054225243319	62.02046964313301	47.519928935578555	27.158581801328594	23.883052680364592	67.97002935269582	37.79862505793295	64.78418044183532	55.13185539935115
CNTNAP2	94.98282134195635	65.6873484236055	50.18017380759903	64.59781729991916	66.12237267582861	46.66329830234438	45.57811236863379	76.18694421988683	46.37217057396928	44.40268795472918	33.54254244139046	43.47170573969281	46.29234033953112	49.20776071139854	42.41885610347615	60.62085691188359	48.24939369442199	44.215440582053354	48.03314470493129	53.441794664510915	61.4842360549717	25.91905820533549	40.927445432497976	45.231305578011316	48.429870654810024	33.384296685529506	72.80163702506063	62.73605497170574	38.107821341956345	46.421079223928864	33.603274050121264	72.59508892481811	56.35953920776071	44.45311236863379	31.77708164915117	51.60367825383994	47.200282942603074	57.480092966855295	41.90723524656427	69.28314470493129	40.51273241713824	49.31608730800323	48.88924818108327	66.16622877930477	47.05567906224737	71.12449474535165	56.03294260307195	63.55092966855295	53.67027081649151
[truncated: 244 more columns]
