# Supplementary material for: Whole-exome sequencing capture kit biases yield false negative mutation calls in TCGA cohorts
Source: PLoS One. 2018 Oct 3;13(10):e0204912. doi: 10.1371/journal.pone.0204912 (PMC6169918; doi:10.1371/journal.pone.0204912)
Supplement: S2 Data — (ZIP) [file pone.0204912.s008.zip › S3/gene_coverage/TGCT_depth.csv]

	05386a53-8c4c-44db-9a1a-b6fde790c180	10f03747-abe6-4c9c-be7f-e6e9eebfd797	12595f6b-e5e0-4b86-a4a6-37dbdd924581	137d6754-dd9a-49d1-b640-e2b56f6e491b	16311dba-2975-49bc-a144-9ca4c3fd8412	18046b0a-953c-4071-b6a5-f521c984ef6a	189a170a-9b1b-4528-8229-64e6f17f65dd	1ac70581-c735-4b28-8c1c-f6522e2cce86	1b3058a2-c45d-4ca9-8ae3-19e26f7f972d	1bd5d2a0-c75f-41fa-9cd9-b91fdd17759c	1decb6f5-1e27-49f2-9364-e0766dc09e46	1ea76b24-4cf9-4aa0-8d2b-61f9195d0ddd	1f549bac-0252-4589-8210-8ae66dce8d23	20113551-fb26-450a-a4ce-f98156cc391f	20ec9501-8451-456a-9b95-b673292bdb23	22fab5cb-8ebd-46c9-9378-06a803748b57	2393d6f8-93d4-471b-98df-647afea9e13b	2429f5a5-499a-4cfd-b263-21be2021d0a5	24971dca-58e0-49fe-bc1f-b56a550f888d	29c076ff-8ed3-4fbe-8108-ecba897ec591	2cb01046-b8f2-4a3d-a6f5-9ff9268b7d18	2d1a8872-ff63-47b4-a881-d92fb7dae7c8	2d529ccf-5551-4a77-a4da-02b93ff66641	2d960e8a-6ded-4480-8f3d-13656191cb35	2edea37d-f06a-4c91-ae1d-b98218642d9e	30bb57dd-a9ba-42e0-870b-1963f98a2bb3	345bc4ca-a6b3-4a50-b4a8-c708def9a4fd	35c621eb-94ff-428d-a8a1-2fa133e75359	35ce5a31-c17e-44bc-8db9-ff6552318d1e	3845ca3e-eb61-4505-9c0c-a8914f038c29	3b877b03-0c69-4125-8c74-d38b73cad350	3bc7e58d-ef6d-4ff7-95b9-04a13beb7f93	3d7b3a0d-5e48-4e07-a1e9-70df905cc9dd	3e0b4841-a6a6-41f2-9702-949374cd17b1	3f4944da-5e4d-4394-bd11-fbfe4beba88d	40302680-d710-4d35-9d59-69504d3081b4	450a0b15-25bc-42a7-a25b-43350f8a7b86	45337f47-cd06-4ebe-b34e-8de64889cf0c	453f7088-b40e-4461-9c2d-f2014354d321	4797e89c-05b4-41bc-be5a-65f5a7e8018e	48055bef-cd85-4a3e-ab5e-5e37b3771f5a	4873126b-f0dd-45b0-98c2-5003e28ea601	4aa2f7cc-264b-46e9-8fc6-7fcb1a22199a	4c71102f-cb98-441f-a824-0ce0fb24e311	4c906845-8b21-4e54-8bf2-32dc763a8ebc	4d6fc860-ac2a-4eea-b6b9-2d3b72031d4d	4e09a7d0-107c-4374-9999-36f6431522ab	4e1f9701-a5ff-482c-9a72-0f3f1054e8c7	5215df09-dad4-40a7-ad71-040557fc8f3f
COL6A3	93.69215740999162	153.77867708624058	102.98362638384965	102.3396595032096	103.20215834031073	136.22885849846497	122.90678202623499	94.69839054795796	91.97543957577449	146.3035631221509	107.91068936645269	150.39333891524794	75.06921574099917	66.94418085403294	91.13601265233976	82.96809005488883	148.92008558935714	79.97078798027724	132.8884547399758	97.3349148758024	88.58535677737464	115.89719973951065	123.72071820634477	107.91589915340963	86.09935807982139	111.29807423946414	84.4908363568704	108.47427667690017	116.33417062052284	128.69159921853196	87.84668341241046	81.48162619778584	88.86631314540888	105.88408224020839	111.89952553725928	99.77663038422179	124.68210996371755	99.84835798678947	166.29900455856358	123.23062610475392	113.22281142431854	95.7108568238906	136.70313517536516	102.74499953484045	92.29230626104754	93.30905200483765	110.58619406456414	126.95990324681365	117.27630477253697
CNTNAP2	38.41370250606305	69.07063459983831	46.72989086499596	50.86863379143088	49.54294664510913	64.06628940986258	41.95877122069523	29.38682295877122	51.08548908649959	85.08569118835894	73.33346806790622	56.45099029911075	33.52405012126111	33.19523039611965	61.79335084882781	40.61449070331447	77.37277687954729	48.70765966046888	70.0057599029911	42.871261115602266	36.70877122069523	52.879749393694425	35.50404203718674	49.10317299919159	45.926535974130964	49.03132578819725	52.960286984640256	49.974029911075185	64.37712206952304	59.33164915117219	61.72150363783347	35.72200889248181	38.21412691996766	74.27869846402587	51.85953920776071	44.891875505254646	57.301839126919965	58.495553759094584	75.35630557801132	63.695129345189976	67.04810024252222	44.261418755052546	68.79931285367826	53.27849636216653	50.3483225545675	40.34407841552142	52.52091754244139	69.83316491511722	62.58397332255457
ATRX	76.45748663101604	119.35142602495543	113.67210338680927	73.3126559714795	93.24429590017826	173.74474153297683	162.98573975044565	97.00659536541889	90.73137254901961	151.82263814616755	119.26996434937611	113.1934046345811	97.55650623885919	87.75445632798574	99.69376114081996	81.66229946524064	126.45160427807487	95.54322638146168	136.9217468805704	103.25392156862745	121.9704991087344	128.77557932263815	132.13966131907307	113.6065953654189	110.53333333333333	110.79411764705883	137.31648841354723	104.46720142602496	118.4903743315508	131.38520499108733	173.00713012477718	85.77540106951872	97.87397504456328	148.12754010695187	124.13654188948307	97.47103386809269	133.7187165775401	141.0916221033868	127.21426024955437	194.59839572192513	126.74483065953655	154.35828877005346	116.89019607843137	135.2198752228164	93.91319073083778	81.19643493761141	104.47495543672014	181.56069518716578	152.71702317290553
SETD1B	65.71887599266952	95.51728772144166	51.46230910201588	54.06841783750764	59.176786805131336	70.31203420891876	37.73488087965791	48.02040317654246	42.221991447770314	84.03115455100794	74.94270006108735	48.391325595601714	51.44532681734881	28.556017104459375	48.574465485644474	42.7010384850336	70.06475259621259	55.05241295051924	67.76542455711667	50.56811240073305	38.92058643860721	55.84605986560782	56.074160048869885	59.241905925473425	46.29383017715333	60.449358582773364	58.29285277947465	64.88381185094686	58.50152718387294	61.88869883934026	56.184483811850946	41.92498472816127	46.30006108735492	67.44899205864387	62.247892486255346	50.768112400733045	76.07965791081246	59.50690287110568	77.06878436163714	66.22296884544899	68.23848503359804	51.26438607208308	60.340500916310326	51.567868051313376	47.46047648136836	54.11728772144166	46.81795968234575	64.06707391569945	64.75308491142333
DCHS2	66.47407989228007	114.62679533213644	74.7532540394973	103.59784560143626	116.12253141831239	112.02547127468581	105.66719030520646	100.54252692998205	93.61434021543985	115.95466786355476	87.61837971274686	82.47912926391382	77.4346947935368	67.81025583482945	79.69658886894075	83.16674147217235	149.87578545780968	77.02614452423698	107.52479802513464	81.66101885098743	87.36299371633753	128.17122980251347	88.3117145421903	91.41505834829444	86.1624775583483	112.67672800718132	94.06306104129264	104.65473518850987	100.75448833034112	101.9701526032316	96.08393177737881	81.95904398563734	66.90944793536805	107.63779174147217	112.16438509874327	111.83157540394973	117.6725763016158	111.36837971274686	137.52075852782764	113.05655296229803	92.24337971274686	77.92066876122082	163.52592010771994	82.52188061041292	107.65125673249551	84.5181777378815	97.44468132854578	137.00246858168762	111.86422800718132
ADAMTS12	52.20458171871439	75.26407567813996	48.11705037611124	64.35491224071119	75.41269660360155	78.3725780715751	65.27216776840666	52.65523136539777	63.563141098700704	81.22429906542057	80.76954638705266	71.54228402097105	54.79211306131753	41.20663323455665	63.77478914976066	55.80225666742649	98.79860952815136	63.576020059266014	70.69250056986552	63.99088215181217	56.88294962388876	64.4414178253932	80.04615910645087	62.20503761112378	60.450421700478685	71.57214497378618	60.86870298609528	69.3092090266697	64.90414862092547	68.64656940961933	66.64406200136767	40.096877136995666	43.2065192614543	71.45988146797356	91.50079781171644	61.619785730567585	93.51424663779348	69.32117620241623	90.43697287440165	71.98347390015957	69.11363118304081	31.590380670161842	81.93321176202416	86.00934579439253	67.45726008661956	48.719740141326646	64.97105083200364	75.70492363802143	75.8946888534306
PRUNE2	57.58947870311507	105.59686904005086	57.25445009535919	79.74833121424031	84.18618881118881	108.26517800381437	73.09909408773045	50.0886840432295	75.68817546090273	94.96209472345836	69.13262873490146	113.36967577876669	58.63056261919898	48.58486967577877	61.634138588684046	70.09114748887477	113.00309917355372	59.71082326764145	108.68340750158931	63.181420851875394	65.53369357914812	76.27193261284171	64.2061347743166	89.71273045136681	79.80101716465353	94.58320089001907	100.22282263191354	76.77900508582327	76.2217895740623	80.362444373808	96.92848061029879	63.81738715829625	50.054752066115704	108.94755244755245	94.32422123331214	70.6583757151939	127.15940877304514	80.1509853782581	102.71336617927527	82.53607755880483	78.50119198982836	58.913382072472984	122.96209472345836	90.717180546726	77.47623966942149	66.04942784488239	72.22417355371901	80.82326764144946	93.00707247298156
PAPPA2	56.83665256423486	92.90774945826024	79.9687338767929	65.05634093488804	61.41316685584563	82.51780002063771	66.42245382313487	56.241254772469304	58.069445877618406	79.22711794448458	82.3361882158704	61.71746981735631	62.89990713032711	58.41739758538851	60.462181405427714	53.04313280363223	90.68279847280982	54.33340212568363	94.18862862449696	67.0742957383139	72.94438138479	67.69569703848931	86.54885976679394	92.6726859973171	63.242183469198224	75.8536786709318	72.98782375399855	75.77205654731193	71.47126199566608	72.97069445877618	66.74460839954597	47.77432669487153	51.61066969353008	81.78258177690641	99.41440511815087	61.826230523165826	91.07161283665256	78.44701269218862	89.06284181199051	82.60953461975028	74.274791043236	59.996285213084306	94.810649055825	63.54834382416675	58.497368692601384	55.083273140026826	61.63873697244866	78.34062532246415	78.44381384790012
NRXN1	79.1282793867121	122.10579216354344	92.38841567291311	93.73730834752982	94.70545144804089	124.04770017035776	117.77478705281091	84.94361158432709	86.45911413969336	122.95860306643952	124.8274275979557	89.87086882453151	95.30170357751278	77.60153321976149	85.08671209540034	78.34293015332197	134.5044293015332	80.31584327086883	117.39795570698467	89.28040885860307	80.14667802385009	102.50102214650767	102.20477001703577	97.47666098807495	91.66456558773424	109.23901192504259	115.87700170357752	103.1289608177172	128.69812606473596	115.05911413969335	102.7991482112436	68.75076660988076	73.34974446337309	122.9870528109029	107.94412265758092	95.61822827938671	123.24037478705282	118.03526405451449	110.24718909710391	116.0381601362862	102.67223168654174	101.45536626916525	140.2465076660988	97.70647359454856	91.46439522998297	82.25979557069847	97.98960817717206	113.68671209540034	119.26303236797274
ZNF536	57.46612740141557	102.4190091001011	63.388675429726995	74.31001011122346	68.462891809909	67.26916076845298	52.28311425682507	56.5278058645096	63.80889787664307	72.24550050556117	90.64064711830132	54.71385237613751	67.29342770475228	51.28311425682507	46.978564206268956	53.89403437815976	97.99635995955511	43.13326592517695	66.5557128412538	52.706572295247724	56.33892821031345	68.33387259858443	64.41213346814965	72.62446916076846	47.64287158746208	71.17532861476239	46.814560161779575	70.2715874620829	74.50475227502528	72.1360970677452	65.41375126390294	46.664711830131445	36.64064711830132	88.52012133468149	81.75227502527805	64.25904954499495	93.48190091001011	62.18099089989889	79.76501516683518	62.17917087967644	61.42952477249747	55.82608695652174	86.07502527805865	55.17613751263903	61.00525783619818	76.90455005055611	63.773104145601614	67.88796764408494	73.15126390293226
ABCA12	85.08131868131868	164.92648351648353	119.0410989010989	107.6054945054945	116.78868131868131	168.17857142857142	163.78571428571428	104.83604395604395	110.81681318681319	167.54560439560439	130.67802197802197	122.58439560439561	82.32912087912088	94.79351648351648	107.13021978021978	103.22197802197802	173.01835164835165	97.30384615384615	152.6067032967033	111.03263736263736	101.24076923076923	141.2231868131868	106.7789010989011	126.4223076923077	111.49043956043955	139.35406593406594	100.69296703296703	129.55252747252746	136.8221978021978	160.6523076923077	107.25978021978023	90.87087912087912	99.56505494505494	122.06901098901099	140.14461538461538	116.37197802197802	152.8313186813187	123.93043956043957	198.51065934065934	147.09208791208792	131.32934065934066	111.9256043956044	165.5135164835165	122.6221978021978	111.91395604395605	101.24153846153847	137.4923076923077	145.81824175824175	135.4168131868132
TPTE	150.8786046511628	223.4906976744186	226.8493023255814	226.83953488372094	253.43581395348838	311.7460465116279	289.4683720930233	204.26697674418605	169.56558139534883	379.1511627906977	310.27441860465115	234.00046511627906	148.00651162790697	206.6027906976744	229.3339534883721	283.93116279069767	344.353023255814	280.3474418604651	203.95209302325583	244.0427906976744	209.7660465116279	275.23906976744183	327.47906976744184	295.3906976744186	270.5446511627907	259.4716279069767	305.0888372093023	255.14232558139534	278.2553488372093	329.76093023255817	317.8548837209302	172.1153488372093	147.74046511627907	300.1139534883721	247.23116279069768	216.3981395348837	372.9441860465116	331.51023255813953	326.7939534883721	329.30046511627904	225.4353488372093	269.3	336.28046511627906	188.71767441860464	274.5706976744186	165.60418604651161	260.0106976744186	349.4693023255814	260.80046511627904
CDH9	54.384215654433255	108.85644689834362	66.91555699902565	102.22929522572264	104.29165313413446	106.33095160766483	98.37187398506009	68.49301721338097	100.77297823968821	101.71062033127639	104.50113673270542	101.86976291003573	72.87073725235466	62.82916531341345	82.93049691458266	82.47937642091588	139.32770379993505	88.7716791165963	93.13640792465085	84.80123416693732	76.3611562195518	90.21532965248457	106.91360831438779	86.30984085742124	87.89769405651185	112.08606690483923	84.26144852224748	92.74699577784995	94.74797012016889	103.94024033777201	82.58720363754466	51.650535888275414	60.81747320558623	94.4686586554076	138.40987333549853	92.69178304644365	132.9688210457941	103.32250730756739	121.19811627151672	106.62617733030204	83.74569665475804	40.25949983760961	141.5612211757064	112.79181552452094	102.75446573562846	66.55407599870088	101.02565768106528	105.10068203962325	111.00519649236765
TG	138.71976331360946	146.8080473372781	113.93656804733727	129.29218934911242	125.41727810650887	147.80544378698224	137.4614201183432	103.45337278106508	115.81065088757397	212.18934911242604	187.2898224852071	138.10508875739646	144.25668639053254	73.10816568047338	130.57171597633135	94.40295857988166	182.69029585798816	114.16449704142012	110.4898224852071	110.30331360946745	159.1807100591716	204.40402366863904	202.83420118343196	151.21621301775147	118.39704142011834	134.26355029585798	90.14165680473373	140.2280473372781	102.65218934911243	145.6540828402367	121.98686390532545	63.90508875739645	91.63751479289941	158.08153846153846	138.00366863905325	123.83846153846154	181.96674556213017	142.52579881656806	162.25526627218935	193.55112426035504	136.00899408284025	99.52781065088757	162.25443786982248	120.07254437869823	110.46591715976331	107.89313609467456	122.11609467455621	151.858224852071	142.85171597633135
NPAP1	79.57042253521126	133.35104969439277	62.356364602710606	93.42585702896625	100.00624501727346	134.3647355833112	82.34972096731332	78.68881211799096	93.11732660111613	100.56231730002658	101.40180706882806	68.6860217911241	65.43475950039861	68.96000531490832	90.81278235450438	86.59712994950837	147.92785011958543	93.16808397555143	85.58038798830721	72.5914164230667	81.97528567632209	107.7521923996811	81.09845867658782	102.05328195588626	88.5771990433165	106.41921339356897	80.30467711931969	98.08557002391709	105.32660111613075	135.1140047834175	83.01647621578527	61.75830454424661	62.52670741429711	113.54079192133936	116.69625298963592	101.91695455753388	137.1874833909115	90.17579059261227	138.64762157852778	123.89489768801488	89.59646558596864	90.11706085570025	134.92931171937283	87.68721764549562	99.38865267074144	92.03215519532289	101.18814775445124	114.78527770395961	108.88931703428116
MGAM	77.08678587003925	117.85717400784998	82.59234627126035	115.45235499345836	111.26569995638901	117.69341474051461	77.5501526384649	63.605429568251196	105.59561709550808	190.43665503706933	164.86589620584388	122.35019624945487	72.61360662887047	63.85019624945486	140.72394243349325	73.2831443523768	168.47623201046665	116.66452245965984	157.85880941997382	88.4295682511993	57.804949847361534	123.69494112516354	78.45911469690363	106.90776275621457	117.0952900130833	92.36938508504143	110.05680331443524	109.25763192324466	122.61524204099433	132.45660706498037	116.04917139119058	68.80854775403402	85.96936327954644	141.1058656781509	100.53903183602267	99.51079372001745	106.07468382032272	126.27245965983428	166.18665503706933	102.00981247274314	119.41245093763628	86.71947230702136	134.12603576101176	112.07621020497166	107.59376362843436	88.0975795900567	111.42237243785434	131.79197557784562	113.55047972088967
SCN1A	80.7993083858219	131.21155983697665	110.73533407434853	109.54205261207855	105.4547363220946	157.77312584907992	151.3493886624676	98.19723354328764	105.40718784735087	150.86180066691367	143.8778559960479	113.11819192293441	74.6953192540447	85.5711992095838	102.91404223786587	92.69766580214895	157.97628751389402	98.76225762628134	139.78078300605162	102.46214647400272	102.38829195998518	127.58009139187354	90.77238483388909	115.76793874274422	103.39422008151168	129.56168951463505	101.22823267876991	110.38520439669013	124.86031863653204	125.27392861553662	129.5902185994813	85.15610720019761	93.07854761022601	109.3824873409905	127.51130048165987	108.8897122391009	139.57292824502903	113.73755711992096	177.3637149561566	136.4870939854267	117.9158947758429	106.43781647523774	168.08175867605286	114.39718414227492	106.29368902062492	96.17574410275411	127.06249228109176	134.28269729529455	131.62998641472151
DNAH8	86.13405292479109	141.30278551532032	119.3449860724234	107.37639275766017	124.9349582172702	150.03941504178272	118.26371866295264	100.72193593314763	110.43509749303621	135.72604456824513	197.22298050139275	125.82291086350975	110.41149025069637	96.43182451253482	100.42479108635098	99.67639275766017	170.35647632311978	106.88272980501392	115.97938718662952	109.8124651810585	124.82513927576602	151.08788300835656	138.8939415041783	132.15849582172703	102.04825905292479	127.06817548746518	147.57597493036212	128.29519498607243	137.02374651810584	137.59547353760445	109.92075208913649	91.27792479108635	106.4266713091922	170.44902506963788	145.16225626740948	118.83857938718663	152.74359331476322	158.38467966573816	174.98440111420612	138.51664345403898	110.8066852367688	115.62137883008357	177.13864902506964	131.98802228412256	128.1042479108635	100.65097493036211	121.61538997214484	144.4658077994429	136.08948467966573
XIRP2	127.74532544378698	206.84173570019723	171.6945956607495	185.1076134122288	170.1586587771203	232.22808678500985	238.75589743589742	156.21570019723865	169.6552268244576	226.35384615384615	226.1156607495069	174.25143984220907	113.04844181459566	136.27471400394478	154.76015779092702	150.59400394477316	255.4684023668639	144.10477317554242	222.34351084812624	157.68741617357003	164.12110453648916	192.84765285996056	151.86414201183433	175.618067061144	159.38966469428007	189.91802761341222	154.61948717948718	173.79321499013807	193.85514792899409	194.03897435897437	191.3185009861933	135.59684418145957	147.09025641025642	169.88773175542406	191.4429191321499	167.67660749506902	221.44994082840236	176.8742406311637	280.09207100591715	213.08749506903354	181.96078895463512	163.6356607495069	277.1863510848126	170.18319526627218	168.26153846153846	146.78485207100593	192.2493885601578	203.93940828402367	212.23810650887575
SYNE2	103.82643530812197	182.81617983701128	132.40618990934897	124.37047889387419	135.0217013094039	158.3028110978848	128.43059243659005	149.90825016024175	134.17686109330648	187.6741140921161	146.6007691603333	133.45755883160882	89.81988828861826	103.43027195311785	119.8531270030217	111.47362878857247	181.81068583463053	113.3257027744712	173.74846625766872	102.31164728504716	142.63684644263347	181.3785367640326	148.5863016207307	142.29534841131763	119.34593901657357	151.3788572475048	137.36580899185057	143.29328816042488	150.61921985166194	165.16953575679884	148.1118945151543	70.4867228275799	80.27694350334218	180.11175716509476	152.36448127460855	138.06565332844977	199.55800750846993	135.45952751579526	192.64865854775204	177.87295119494553	118.70831425693618	117.19421298415897	175.2425602051094	137.94963831150994	136.53662668253824	112.76829044959253	134.25483014375973	159.335454628697	143.1785092940207
APC	65.43416503130548	114.2239043080086	80.65377067563779	99.65610690589665	113.8173067937576	126.02392299785066	110.56929258947761	78.20792449303804	105.15820951312962	126.34921969909354	122.20988692645547	114.95121951219512	77.53294084664985	75.18502943650127	99.8566489113167	87.36239603775348	145.46509671993272	97.75320063545463	110.37678721614802	90.99850481263434	87.25922810952247	126.69600971871787	130.36435847117093	95.60545743388468	96.51397065694795	114.41510139239324	97.61919446780675	102.27782450238296	103.3919259882254	104.87477805812541	104.58835622838987	61.48322586674143	67.92449303803383	110.78983272591347	111.51135407905804	85.08531912905336	127.39080459770115	114.48649658910382	142.51032613774413	115.0189701897019	107.51154097747875	77.9394449116905	126.73684702364265	112.33323988412297	110.69320624240726	85.37734791141015	103.94458461825998	111.62816559200074	126.83833286608728
DNAH11	85.01609373897085	156.42027246417732	108.10637396767135	116.33655678689914	117.83503917554881	200.1485847391826	102.34545069527776	69.11689136726194	126.23702971694783	121.00557633938026	180.0944448365921	141.0130585162702	102.26533493329569	84.69923060633867	144.4850709395073	92.83461565610222	181.9875767628997	117.05505752805816	174.39337897931813	106.64749064727889	99.60182113362039	133.2773346509494	204.77384061551493	138.8375802922284	110.41667254888121	143.48118867791345	137.52812874991176	117.93018987788523	151.54542246064798	154.3215924331192	151.7821698312981	95.16651372908873	95.47003599915296	183.9952001129385	161.95588339097904	117.91303734029788	172.89503776381733	125.19983059222136	182.35907390414343	148.77412296181265	134.7563351450554	133.2858050398814	164.6205971624197	129.20110115056116	119.6740311992659	81.96350674101785	124.61184442718995	166.07813933789794	144.71038328509917
PEG3	47.75513011578585	98.98360655737704	69.01834231342428	83.99541442164393	71.07050326722458	74.80568611716153	59.28820359967901	58.725667774848105	65.2023386449616	77.50957239481829	94.58718330849479	50.97546715579502	70.6796973518285	59.3072337498567	52.82953112461309	56.18135962398257	104.1956895563453	47.623065459131034	66.99931216324659	49.53800298062593	59.304711681760864	72.02453284420497	53.86506935687264	69.60002292789179	53.79617104207268	74.48618594520234	54.301501776911614	72.12117390805915	76.4707096182506	72.22778860483778	61.158317092743324	36.83331422675685	42.65883297030838	66.79789063395621	83.08093545798464	57.450533073483896	102.30872406282242	66.13493064312736	87.52608047690015	68.17608620887309	60.92445259658374	45.92594290954947	86.34093775077382	58.75513011578585	67.3467843631778	54.89991975237877	64.64817150063051	66.75318124498452	79.70170812793764
FBXW7	58.15132636655949	96.60852090032154	69.04843247588424	95.84344855305466	99.34405144694534	104.92081993569131	95.08681672025723	89.20860128617363	84.31692122186494	109.14409163987138	75.52110128617363	76.75281350482315	67.08500803858522	62.25582797427653	75.39087620578778	74.50924437299035	131.91036977491962	69.84184083601286	89.53898713826366	71.1193729903537	75.22568327974277	117.26165594855306	76.95377813504822	82.41479099678456	82.3004421221865	101.38163183279742	83.33963022508038	91.49658360128618	85.46784565916398	88.98593247588424	87.71804662379421	73.79762861736334	65.28094855305466	92.97849678456592	98.53295819935691	100.15413987138264	107.32033762057878	96.60751607717042	120.00301446945338	98.04300643086816	87.82375401929261	73.75261254019293	140.21603697749197	76.44493569131832	97.70458199356914	75.97608520900322	87.13766077170418	121.85209003215434	101.00160771704181
DNAH3	81.94949168952719	146.5130708407294	76.86485396159432	80.88010327577861	114.83838954332742	152.5175084718412	98.18517024366629	72.44997579473939	89.81700822978861	119.70937550427627	123.72567371308698	110.19436824269808	83.37857027593996	78.5276746812974	88.51266741971922	94.19154429562691	156.47297079231888	97.63312893335485	112.26391802485074	111.69299661126351	86.31999354526384	124.37122801355494	126.6400677747297	120.94037437469744	88.91181216717767	120.7364047119574	93.13885751169921	124.4689365822172	100.2286590285622	114.00766499919315	123.49943521058577	64.27610133935775	93.49846700016137	150.80926254639343	125.88002259157656	94.42173632402776	144.0599483621107	139.92883653380667	141.80716475714055	149.81216717766662	111.10295304179442	105.19025334839438	109.92802969178635	96.96651605615621	105.1754881394223	102.2648055510731	111.80885912538325	141.76948523479103	130.8247539131838
AHNAK	94.69223399158993	124.92808857188481	128.04785223824985	115.12524618086975	125.17144834193857	140.71469633257038	109.37930483845211	123.0	98.03667429605578	151.17554692074307	101.10432746047799	99.19082344174163	90.99169638579869	87.69675839676371	103.8760845265343	96.54601586203226	169.3246393782935	89.9415021025177	125.05354766593922	96.29930270932027	100.44674508968968	143.51285463352318	103.4264118805557	107.97146963325704	103.2922233459307	107.47596742428274	109.91664448820993	150.62484696864854	110.79443232022143	93.77143769627934	118.16106882418694	99.76052589556608	83.50806408686859	125.67637195933358	114.06541757598339	87.20913397562144	132.6953744610635	121.35290360355565	156.1150263480066	120.66396976632778	125.7149624740512	97.9319210092085	138.91733645606004	140.82642252621494	109.90344387076169	114.49401181668175	107.04684090062277	119.22009900463087	139.6636503965508
PREX2	48.761581395348834	75.28567441860466	53.310511627906976	53.385767441860466	57.362325581395346	157.43218604651162	74.4726511627907	55.7266976744186	57.228093023255816	95.1353488372093	86.03469767441861	66.03144186046512	71.42986046511628	63.94744186046512	59.903441860465115	45.54744186046511	82.19655813953489	64.36427906976745	49.817302325581394	48.24418604651163	70.7106046511628	97.75720930232558	94.62390697674418	68.65776744186047	59.16083720930232	73.67627906976745	71.29162790697674	64.54818604651163	71.58911627906977	77.91841860465117	57.44381395348837	27.699348837209303	46.01330232558139	72.028	76.09079069767442	57.15860465116279	88.91925581395348	68.8133953488372	75.22251162790698	74.15590697674419	62.1873488372093	48.413023255813954	87.23693023255814	55.905674418604654	54.92158139534884	44.95851162790698	61.23423255813953	65.75097674418605	64.82390697674418
TENM1	65.56007766990291	94.11106796116505	87.82166990291262	67.32582524271845	73.91518446601941	126.03976699029126	112.56046601941748	74.93623300970874	69.50570873786408	113.73390291262136	88.2504854368932	83.53289320388349	83.47697087378641	57.75735922330097	86.03782524271844	59.53126213592233	100.19083495145631	71.256	105.42920388349515	81.38244660194175	94.31456310679611	95.06066019417476	95.24636893203883	84.98897087378641	80.74128155339805	79.2972427184466	106.53957281553399	78.36528155339806	80.23130097087379	96.96357281553398	98.28466019417476	63.19533980582524	73.08947572815534	113.69499029126213	88.38555339805825	75.04551456310679	101.90741747572815	102.7827572815534	96.37390291262136	147.67899029126212	97.69266019417476	117.39899029126214	101.45203883495145	104.40846601941747	66.0768932038835	64.84473786407767	75.61902912621359	136.50702912621358	114.12442718446601
PTEN	13.049961227428824	26.372105904508697	23.127284812229977	19.97640412097042	22.504043425279715	25.333333333333332	21.269413980281378	19.99113769801706	20.91514345851335	24.22200066467265	23.92777223883904	21.156641187548466	15.234518666223552	20.670433145009415	17.049628891104465	19.441453417525203	28.58336102802703	9.644178575384956	21.497729035116873	17.212695247590563	22.461061260662458	19.98028137808796	26.260108563199292	23.875373878364904	23.906835050404343	24.366234629445	19.744101030242607	21.99634430043204	24.797274842140247	25.815331782430487	21.000221557549573	17.058048077988257	14.690927218344966	20.914921900963776	26.066356486097263	22.29998892212252	29.260330120748865	23.026697684723608	28.301982940068683	22.891658358258557	20.681621801262878	15.372438240833056	29.630995901185333	20.546804032347403	23.502270964883127	16.737675861304975	21.141242937853107	20.40644732469259	24.22920128503379
FRAS1	64.28110599078342	99.23687916026626	66.52310547875064	86.42063492063492	98.46178955453149	100.7542242703533	82.54333077316949	61.320468509984636	74.48233486943164	104.40642601126473	75.36571940604199	70.98009472606246	69.11098310291858	55.45487711213518	70.3278289810548	72.79339477726575	127.3831285202253	65.06618023553507	92.55568356374808	68.89938556067588	73.7921146953405	108.14221710189452	73.66602662570405	81.01139272913467	74.72036610343062	95.7073732718894	78.14944956477214	90.90245775729646	84.1302483358935	85.20250896057348	86.09146185355863	73.7949948796723	55.78616231438812	93.3195084485407	92.84779825908858	92.88095238095238	102.58038914490527	92.25268817204301	115.2916026625704	92.31688428059395	85.2268305171531	68.30625960061444	125.9057859703021	84.39548131080389	88.7258064516129	74.77662570404506	83.45167690732207	118.36117511520737	97.84511008704557
DNAH9	89.80443636363637	99.43498181818183	93.8397090909091	87.0314909090909	94.83978181818182	141.20574545454545	80.49738181818182	60.85621818181818	77.96109090909091	141.1320727272727	101.86581818181818	69.63490909090909	70.55854545454545	75.75352727272727	94.68203636363636	75.6842909090909	132.97534545454545	89.58378181818182	119.47083636363637	90.66429090909091	72.43883636363637	128.35367272727274	126.98596363636364	79.8893090909091	93.67374545454545	93.76785454545454	113.21330909090909	101.0368	107.688	82.07105454545454	105.95461818181818	57.43461818181818	79.28938181818182	87.78247272727273	107.9936	90.90574545454545	119.26923636363637	114.64516363636363	113.03949090909092	125.98094545454545	111.51876363636363	90.12225454545455	110.03818181818181	103.5	87.61309090909091	72.99505454545455	91.9933090909091	115.0504	112.84807272727272
UNC13C	43.081724084659356	118.38173953344662	43.32867294917349	67.64861733353932	66.81407384520315	93.73482156650702	63.686157886605905	51.69774447705855	68.53406457593078	69.22153560945466	85.70801792059324	49.42785416344817	42.09802255522941	53.30604047582265	55.959215201606675	59.34149544260776	100.17542097945311	61.37903599567434	63.452340491271435	45.98540089602966	55.43588753282867	74.79538081260621	56.636567279468565	67.95102734435346	62.3332303414182	77.42607755291209	53.820330604047584	67.30341418198671	72.57245481229724	80.16731036613626	54.82079406766569	43.773984242236985	39.156341727174414	81.26432875019312	83.49327977753747	69.80967094083114	91.48988104433802	83.04456975127452	94.87556001853855	90.31438282094855	58.42090220917658	55.60922292600031	115.98679128688399	57.87270199289356	70.69241464545033	47.884288583346205	72.79298625057933	79.42708172408466	71.61741078325352
DNAH7	113.54316604808778	220.63216072293045	157.9257705341294	145.932063901888	155.60246893658223	241.90019364208487	220.73293529126997	136.0269485234791	152.84960464741005	225.89567532677103	216.7080038728417	171.0705986767791	109.9104405357431	127.7592383411328	152.09674035823787	137.52146199774083	230.22099402936905	142.76173955139583	197.34791027916734	149.9949168952719	151.54889462643214	194.3454090689043	146.33258028078103	177.44456995320317	162.7376149749879	189.01371631434566	142.40019364208487	171.3953525899629	182.2611747619816	221.19202840083912	193.64248830079072	119.90866548329836	137.54986283685653	162.84670001613685	190.427142165564	157.58802646441828	208.67145392932065	168.66120703566241	257.10351783120865	199.75867355171857	178.2332580280781	152.85589801516863	224.78828465386476	168.25939970953686	156.32604486041632	139.0233177343876	187.04122962723898	199.8230595449411	192.067936098112
RP1	91.78267605633803	143.77042253521128	99.6687323943662	103.59887323943661	106.30647887323944	294.9350704225352	140.06676056338029	112.9625352112676	104.4030985915493	183.1476056338028	167.24422535211266	127.98676056338029	132.7556338028169	109.86084507042254	120.32859154929578	85.62676056338029	155.79915492957747	105.85112676056337	100.61985915492957	89.86859154929577	140.98112676056337	180.68352112676055	181.09915492957745	126.29112676056339	118.04028169014084	125.05647887323944	114.09352112676056	117.87366197183098	140.79788732394366	148.69422535211268	108.82267605633803	56.67633802816901	86.59661971830985	131.56845070422534	142.39535211267605	117.72901408450704	175.4118309859155	129.4912676056338	147.13957746478874	138.8443661971831	125.66239436619718	91.84577464788732	162.14295774647888	108.7087323943662	104.61647887323943	85.82535211267606	112.10521126760564	125.95338028169014	123.83985915492958
ERBB4	33.43333882663151	67.91430454845089	46.06880355965722	46.5777027027027	45.013266315095585	63.16842452208306	62.13670072511536	41.29911008569545	44.847725774555045	60.28403098220171	48.3731048121292	43.81657877389585	21.175181278839815	34.950313117996046	40.22223137771918	39.70088991430455	67.67600527356625	37.426334871456824	57.909854976928145	42.29218852999341	39.18325642715887	53.13282794990112	41.23269611074489	49.03559657218194	43.896671061305206	56.829021094264995	39.47569215557021	49.28864535266974	52.20912986156888	62.555207646671064	41.448088332234676	36.377059986816086	36.78946934739618	45.26046473302571	54.04391891891892	45.51029993408042	59.11659525379038	47.70978905735004	73.89988464073829	58.007168754119974	49.286173368490445	41.61989123269611	68.64510547132498	44.236404087013845	45.072593935398814	39.6050593276203	55.943391562294	57.97033618984838	54.12467040210942
GRIN2A	24.460484429065744	41.294878892733564	21.409204152249135	30.44934256055363	33.26242214532872	40.998823529411766	27.646851211072665	21.55598615916955	28.243391003460207	33.81439446366782	35.353287197231836	31.670034602076125	23.895294117647058	21.956401384083044	24.55695501730104	27.613910034602075	49.53397923875433	28.171626297577856	31.994948096885814	33.14456747404844	26.09923875432526	34.86262975778547	35.72221453287197	34.30664359861591	25.798062283737025	35.19681660899654	27.41384083044983	35.330934256055365	29.258062283737026	33.25868512110727	33.45570934256055	18.552595155709344	27.040415224913495	43.12657439446367	35.781730103806225	27.62650519031142	42.84726643598616	39.40629757785467	39.81397923875433	42.68262975778547	32.27307958477509	30.553910034602076	42.84754325259516	31.660138408304498	30.200484429065742	30.09294117647059	30.555709342560554	39.83958477508651	38.68311418685121
SDK1	47.642781571607195	86.75877657016447	56.99288256227758	63.555256323939595	63.06146003654901	94.49033375012023	46.605751659132444	123.57304991824564	60.91507165528518	62.21246513417332	94.10791574492642	62.14215639126671	58.54429162258344	28.42281427334808	67.71953448110031	49.46013273059536	93.48446667307877	58.296624026161396	90.3432720977205	54.33326921227277	61.55852649802828	65.67105895931519	94.71703375973838	74.90064441665865	48.89016062325671	74.8309127632971	62.16899105511205	62.13234586900067	77.81485043762623	75.80600173126864	71.5656439357507	50.046359526786574	45.09945176493219	96.12186207559873	79.46878907377128	53.41108011926517	85.5561219582572	62.120611714917764	92.1801481196499	75.33047994613831	70.27786861594691	64.53986726940464	78.73021063768395	62.48792921034914	56.69587380975281	53.798499567182844	62.08098489949024	88.09887467538714	72.60950274117533
RELN	79.1709468223087	187.09208819714655	100.78677042801556	109.05438824038046	111.18149589277994	181.4908776480761	92.59697362732382	64.40095114569823	112.1433635970601	190.44159100734976	165.0900129701686	175.7994811932555	69.89597924773022	74.81478599221789	142.31335927367056	86.4885430177259	166.20155642023346	106.99290964115866	157.23432771292693	95.9833981841764	105.02888024210982	124.12235192390834	113.1942066580199	108.34500648508431	98.97578901859058	124.08949416342412	122.29424989191526	108.01876351059231	141.54267185473412	131.76982274102897	137.14907047124947	76.69009943795936	84.46165153480328	169.68145265888455	129.28828361435365	97.16005188067444	171.11949848681365	125.62619974059663	167.69044530912234	135.54760051880675	147.3662775616083	119.88802421098141	150.76688283614354	105.4714223951578	109.40925205361003	86.91750972762645	112.82135754431474	147.82663207955036	133.71552096843925
TRRAP	98.18649722001588	193.74487688641779	99.28308181096108	110.66258935663225	109.66100079428118	171.42343129467832	86.08673550436855	64.62525814138205	107.10524225575854	191.9332009531374	165.77768069896743	149.7559968228753	73.4231135822081	67.3943606036537	129.37251787132644	82.41032565528197	161.83621922160444	99.99070691024623	161.69523431294678	96.2727561556791	105.83693407466244	115.92303415409054	109.87744241461478	105.53256552819698	88.31231135822081	120.64487688641779	103.26155679110406	110.14479745830023	136.31080222398728	127.19158061953932	125.6208895949166	80.61723590150913	81.04463860206513	165.0265289912629	124.52160444797458	96.09388403494837	168.14781572676728	120.92597299444003	164.02954725972995	129.9143764892772	158.21072279586974	109.86552819698173	124.77140587768069	107.36743447180302	103.50174741858618	88.5207307386815	108.37188244638602	149.1938046068308	128.27752184273234
FBN2	64.76634926338484	107.74559827524254	76.12315846209127	98.56557671577434	104.32429033417176	113.59504132231405	102.20158102766798	73.34818541142651	100.86417535034136	114.83228530362918	112.37208048868128	104.82393100970177	79.73517786561264	66.32213438735178	89.88286022278118	81.85896514552641	144.08480057491914	90.54805964786202	103.96245059288538	89.68613007545814	83.94690980955804	120.21658282429033	120.66223499820337	92.76500179662234	87.39283147682357	113.05937836866691	86.9103485447359	101.3800754581387	92.8698347107438	98.05506647502695	96.14705353934603	57.47251167804527	62.40406036651096	106.11157024793388	106.88420768954366	92.2102048149479	112.01068990298239	109.06611570247934	129.4179841897233	109.49272367948257	100.11588214157383	71.59504132231405	132.85734818541144	102.34629895795904	103.13654329859864	82.44268774703558	99.74874236435501	109.56108515989939	117.2005928853755
PDZD2	78.60363978127135	105.02529049897471	67.23436431989063	76.89354066985646	95.32544429254956	101.77828092959672	78.35346889952153	67.52264183185235	77.53776486671224	108.61483253588517	106.61184210526316	88.2265037593985	73.14926520847574	53.205570745044426	83.27400888585099	72.1044941900205	126.44514695830485	80.43378332194122	92.58663704716336	82.76136363636364	74.66191045796309	82.82843472317157	103.82177033492823	82.67327409432673	72.45283663704717	93.0657894736842	79.12576896787424	88.70616883116882	85.24624060150376	90.20386192754614	85.4460868079289	52.11637047163363	59.36551606288448	90.46471291866028	118.51555023923444	86.82894736842105	125.67771701982228	90.59526657552973	117.4372009569378	92.27195830485304	94.26674641148325	40.78853383458647	89.05733082706767	113.26307245386192	89.85816814764183	65.12312030075188	83.59287423103213	96.97838345864662	104.65857826384142
PLXNA4	42.131437690410564	51.15639054112868	40.18497025968374	45.66458726244016	44.85303931524735	54.466270129116495	32.27411867111562	26.894385608588422	44.077542434353695	78.64391411576962	65.729870883505	47.609821558102425	30.047511968663862	24.717539532859423	56.14159292035398	32.03024807776005	68.54620629624256	42.473668939503845	64.73719715653561	39.58051646597998	32.03206151167851	46.62106484839693	31.22319744668504	43.18148846656028	43.07928333091542	44.930001450747135	45.98491222979835	43.9070796460177	54.82605541854055	49.29094733787901	55.146452923255474	32.65653561584216	34.95742057159437	64.82714347889163	42.58501378209778	37.986653126360075	48.770201653851736	46.72689685187872	64.84426229508196	52.92702741912085	62.59973886551574	40.008849557522126	57.85717394458146	46.048237342231246	39.0421442042652	36.9196286087335	42.45089220948789	62.10851588568113	52.43899608298273
NBEA	47.11134094792697	69.94073208022304	41.833438258836225	78.2611745660581	78.8223761129598	115.80690709596186	89.96474503102797	54.59447792067632	75.79098839823725	93.24732439967623	67.88209371346345	91.39023293461642	59.35165032826693	60.81886860329166	75.73190035075096	69.89108732799713	134.293461642234	62.564798992715176	82.88632071229426	65.30947027610397	67.33636118355967	86.92949006205593	72.0122313157658	76.80169079953234	76.82426477201187	89.29139311089126	75.42198039392032	82.96771292382408	77.89081751956111	82.73109092544294	78.40489252630633	47.5093983271877	53.13553377102257	89.35290943430165	89.74943789909165	76.8990916449321	93.29382138681537	90.88227358575412	93.53422070330066	92.12303264682076	68.21242917528555	59.18985520280601	117.93227808256138	77.02644122672902	87.29651947117547	65.48691429085349	82.71337350481159	107.0327367569026	100.71175465419552
MYCBP2	67.02205483170466	94.3314332247557	82.16863463626493	108.08815146579805	108.85158794788273	160.57512214983714	117.52273344191097	73.74463897937025	102.498167752443	132.98276330076004	94.30123507057546	122.04750271444082	81.99165309446254	79.2563789359392	106.40540173724213	96.27660152008686	178.58387622149837	84.6888572204126	115.16354505971769	87.91836319218241	92.93417480998914	115.83224755700326	96.32010043431053	105.38517915309447	100.50488599348535	119.73846362649294	100.10912052117264	111.81657166123779	106.83903365906623	112.24538545059718	107.78162323561347	63.09290173724213	70.65363735070575	120.39651194353964	122.5846226927253	107.20711183496199	128.21973398479912	160.56691096634094	123.47231270358306	122.439332247557	94.23466340933767	80.81311074918567	166.21756243213898	118.14501900108577	121.69021444082519	92.185667752443	111.88897937024973	149.0225977198697	135.88219326818674
CDKN2A	24.655172413793103	38.11247947454844	17.94006568144499	25.373563218390803	26.137931034482758	30.030377668308702	20.136288998357966	17.132183908045977	19.5944170771757	30.33087027914614	32.47536945812808	19.252052545155994	31.188834154351397	11.288177339901479	24.766009852216747	23.85550082101806	39.91871921182266	19.89408866995074	26.90968801313629	19.013957307060757	25.413793103448278	26.90394088669951	22.773399014778324	31.963875205254517	20.322660098522167	26.72495894909688	25.880131362889983	25.559113300492612	25.480295566502463	25.9688013136289	23.76272577996716	14.682266009852217	17.779967159277504	30.958128078817733	29.46223316912972	31.01806239737274	34.96305418719212	24.839901477832512	32.73399014778325	21.91625615763547	26.795566502463053	23.22495894909688	41.96305418719212	25.844827586206897	27.446633825944172	23.958949096880133	28.44006568144499	31.848111658456485	31.623973727422005
XIST	0.3156420233463035	0.18075226977950715	0.145473411154345	0.16378728923476005	0.15994811932555122	0.27833981841763944	0.242905317769131	0.18339818417639428	0.1070817120622568	0.23055771725032426	0.19553826199740595	0.10002594033722438	0.12674448767833982	0.06007782101167315	0.16985732814526588	0.11797665369649805	0.1431906614785992	0.06287937743190661	0.12352788586251622	0.194189364461738	0.22640726329442282	0.1138780804150454	0.11014267185473411	0.1154863813229572	0.252295719844358	0.13001297016861219	0.1793514915693904	0.15719844357976653	0.2077302204928664	0.21312581063553826	0.28793774319066145	0.0814526588845655	0.12773022049286642	0.19584954604409857	0.08461738002594034	0.13400778210116732	0.15714656290531778	0.2264591439688716	0.11916990920881972	0.4449805447470817	0.13623865110246433	0.29447470817120625	0.23833981841763943	0.17042801556420234	0.15496757457846952	0.11003891050583657	0.13188067444876783	0.3211413748378729	0.15590142671854734
FAM135B	69.72120080436656	81.4846308532031	67.83395575983913	67.68529158287848	75.57914392415972	81.32418845159437	85.98290721057168	61.097242171789716	67.84587762137316	111.59092214880782	113.17365699511635	78.38695777075553	78.79991381786843	47.71186440677966	73.88379775926458	54.712151680551564	106.58273484630853	63.433639758690035	64.95303073829359	61.65742602700374	92.55372019534616	121.23757540936512	112.31068658431485	83.72795173800633	72.3978741740879	77.42114334961218	51.671071531169204	82.98233266302786	60.54136742315426	88.19462798046538	70.4810399310543	35.63789141051422	52.54567652973284	87.89801781097385	79.61850043091066	70.503016374605	106.81858661304223	80.64694053432922	96.16848606722206	113.2915828784832	72.39916690606148	58.11534041941971	94.76127549554725	67.65828784831945	67.61634587762137	58.42430336110313	69.91080149382361	83.98937087043953	80.90893421430623
FAT2	81.59199119306454	108.37271226090546	74.0085317187285	96.63554424108986	106.27886335489198	114.40835282785193	85.67311132516858	75.04073207651025	93.61882482454934	121.84119994495666	116.64435117655154	104.21074721343058	80.17806522636576	57.9415852483831	96.35145176826751	77.8855786431815	142.63396174487409	90.71742121921012	102.93587450116966	91.89472959955965	84.62336590064676	112.18549607816155	119.21356818494564	90.91433879179854	103.01561854960782	102.75719003715426	87.26496490986652	99.38420255951561	93.43105820833907	91.40683913581945	97.54836934085593	57.98967937250585	66.87429475712123	104.62825099766066	96.71494426861153	88.3674143387918	110.1558414751617	100.07368928030824	127.50165130039906	103.3272326957479	110.5449979358745	74.16506123572313	117.82083390670152	102.30108710609605	91.48878491812302	85.42734278244117	88.05552497591853	109.17717077198294	114.49600935736893
UNC79	77.79095238095238	140.3242857142857	100.1829761904762	96.61095238095238	100.71214285714285	112.97964285714286	90.23404761904762	113.04119047619048	100.21523809523809	135.44785714285715	107.88214285714285	96.31011904761905	97.82071428571429	73.30583333333334	90.23238095238095	81.18642857142858	142.03380952380954	83.66261904761905	128.6520238095238	77.78547619047619	106.10011904761905	130.68738095238095	107.40821428571428	104.81226190476191	88.53238095238095	113.05869047619048	103.85142857142857	106.10666666666667	87.18321428571429	122.0175	107.00845238095238	52.81547619047619	58.77690476190476	133.43440476190477	111.9420238095238	104.28154761904761	148.91511904761904	99.18964285714286	143.35107142857143	132.41488095238094	85.14130952380953	87.44095238095238	141.30142857142857	100.54666666666667	98.87678571428572	85.20904761904762	101.225	119.63809523809523	105.45392857142858
LRP1	98.98415788413774	133.30791434517016	77.36000537020877	82.76223400684701	87.42746861784252	110.11371417063839	60.09948311740619	74.46029401892999	66.79083036853058	129.56742968382895	111.548298315097	75.14707659260253	103.21091494931865	63.889172316573806	79.60186614754649	70.04846613412096	113.97885480298046	82.5388333221454	104.53420151708397	80.03477210176545	70.60992146069678	86.58441296905417	86.02873061690273	88.72336712089682	78.98375511848023	93.02866348929315	82.96938981002886	101.12955628650064	90.20138282875747	98.7537759280392	88.87769349533463	63.67537088004296	68.0137611599651	103.98899107202793	94.29375041954756	84.90521581526482	110.24796938981002	93.1727864670739	115.09411290863932	101.94025642746861	106.94186749009867	76.6751694972142	100.27300798818554	89.57454521044505	71.35389675773645	84.25031885614553	71.7945223870578	101.47479358260053	96.88890380613546
FREM2	42.373864343497196	53.27728686994399	44.69558182949596	61.6658991910392	55.46272557560672	78.47902924704418	55.87977598008712	40.618668326073426	52.36863721219664	67.29676415681394	48.176602364654634	61.327566894835094	45.005413814561294	35.69035469819539	55.41997510889857	46.4576851275669	97.44026135656503	45.57019290603609	58.775793403858124	44.93042937149969	48.54436838830118	55.21288114499067	48.43957685127567	51.4215930304916	51.272059738643435	60.22196639701307	52.36285003111388	56.51512134411948	55.22893590541381	56.42339763534537	56.41792159303049	33.874362165525824	36.33130056004978	60.56602364654636	58.83590541381456	54.334660858743	66.47143746110766	60.30752955818295	63.54934660858743	61.73596764156814	51.50535158680771	42.116303671437464	79.20012445550715	54.38525202240199	58.426197884256375	49.21300560049782	54.69016801493466	75.56141879278158	70.72607342874922
MROH2B	66.49093338423363	105.86180568810842	69.29948463447222	88.33002481389578	106.91028822294331	115.24775720557358	95.43290704332888	70.48100782592098	92.50983012025196	110.29948463447222	114.01393395686199	110.12177896545143	75.397404084749	66.53158999809123	97.69517083412865	82.00267226569956	141.6226379079977	93.03970223325062	97.22294330979194	87.57510975376981	80.88108417636954	92.7810650887574	116.94197365909525	91.52949036075587	90.44665012406948	104.12387860278679	86.18056881084176	99.47165489597252	95.92613094101928	100.40923840427563	95.28459629700325	55.11929757587326	63.32697079595343	104.81179614430235	133.8562702805879	87.85397976713114	134.9160145065852	101.47661767512884	127.95285359801488	105.48425271998472	98.81904943691544	73.81790418018706	123.80435197556785	123.94216453521665	99.17656041229242	91.7192212254247	91.06508875739645	106.10097346821912	115.69975186104219
DNAH10	96.16831341117944	167.9104539487321	103.83548676846542	93.24963725557936	112.61645823257099	143.89103848545568	88.50459476266151	91.32653907275616	85.2160574863539	162.5239411317626	141.44482830097422	99.53610170662613	96.80017964485594	71.73150003454708	101.81240931389483	83.36364264492504	143.11103433980514	103.72963449181233	128.3188696192911	98.26414703240516	77.94147723346921	117.4634837283217	112.33365577281835	112.14406135562773	95.78767359911559	117.29254473847854	120.3496856215021	125.93843708975334	116.15311269260002	131.01423340012437	112.62392040350998	77.50604574034409	89.39514958888965	135.88634008153113	130.64077938229806	97.6290333724867	148.9076210875423	124.6067159538451	146.88101983002832	134.41732881918054	120.73972224141505	92.73986042976577	127.2249015408001	99.05133697229324	99.22089407862917	99.73274372970359	97.57437987977613	122.72141228494438	121.44033717957576
HYDIN	16.071641791044776	38.95549525101764	20.00271370420624	24.038805970149255	27.808141112618724	49.56390773405699	26.308819538670285	18.31940298507463	25.756309362279513	28.56553595658073	28.674084124830394	28.889280868385345	19.350881953867027	19.28168249660787	23.452645861601084	22.655359565807327	40.62930800542741	24.96092265943012	28.002985074626867	28.337856173677068	21.972862957937586	30.359294436906378	33.54654002713704	31.035549525101764	23.075440976933514	31.01818181818182	23.364993215739485	30.476255088195387	31.744369063772048	29.45047489823609	30.178833107191316	14.543554952510176	24.37259158751696	35.93405698778833	30.244233378561738	26.770963364993214	36.291180461329716	37.3921302578019	34.37340569877883	38.957937584803254	25.242876526458616	27.333785617367706	39.940298507462686	25.139755766621438	27.345454545454544	24.955223880597014	28.798914518317503	33.26268656716418	32.15685210312076
MALAT1	0.6056499770326137	0.4374138723013321	0.29467156637574643	0.3218879191548002	0.18121267799724392	0.3022508038585209	0.18557648139641708	0.40330730362884704	0.3330271015158475	0.4291456132292145	0.23197060174552137	0.3117822691777676	0.06959118052365641	0.2254248966467616	0.18557648139641708	0.17340376665135507	0.3894120349104272	0.211070280202113	0.3187873220027561	0.347955902618282	0.26998162609095083	0.15548920532843363	0.20877354157096922	0.2296738631143776	0.2692926045016077	0.28915939366100135	0.2951309141019752	0.36070280202113	0.27733118971061094	0.20877354157096922	0.5326136885622417	0.23197060174552137	0.16237942122186494	0.38275149288011023	0.2276067983463482	0.1987827285254938	0.19315571887919156	0.41754708314193845	0.36897106109324757	0.16559485530546625	0.41479099678456594	0.2471290767110703	0.25895728066146073	1.0879650895728066	0.30305466237942125	0.4596922370234267	0.11759301791456132	0.35886541111621495	0.319361506660542
CCDC168	64.44875617255194	89.97027858008013	78.70613994223423	107.63579614273735	103.41214012857542	155.0334016584366	116.10756545234324	73.77522593869375	99.08608963011274	127.26707351159973	91.04854188018261	120.48951830802199	76.81575514767539	76.16328146836858	108.40808720767726	92.27676325351719	178.00638218578217	78.69062703810677	112.24312866859219	83.68186900214292	91.91908133792975	110.80895369421411	93.15224075281841	94.20613994223423	97.66272244479642	106.7230038199944	101.18871704090189	104.78407714525297	102.76283424951086	106.48779465200782	103.8983974657598	62.35120655920991	73.09661790738843	152.56153917823534	112.77340911208422	99.13975589304016	127.40668964874686	152.46580639150284	117.17618559582596	116.33592658157086	92.69151215876269	82.65531538246529	177.22556601136682	112.10905618186901	113.36695238982577	87.45439299357123	103.9642690766794	140.1221466505171	130.10900959657133
IGHG1	54.335624284077895	72.77510500190913	49.32111492936235	58.632684230622374	59.55402825505918	54.13058419243986	42.63306605574647	65.38144329896907	47.12638411607484	76.54257350133639	58.7147766323024	46.54562810232913	58.673921344024436	27.304314623902254	46.757922871324936	40.06223749522719	67.36082474226804	39.828178694158076	68.93470790378007	44.887361588392515	23.72012218403971	58.057273768613975	53.061473844979	64.45399007254677	42.424971363115695	48.82970599465445	19.02061855670103	68.62657502863688	47.15731195112638	51.74570446735395	56.12485681557847	35.58190148911798	34.8213058419244	65.67163039327988	54.30775105001909	53.033600610920196	79.03589156166476	47.03016418480336	79.36540664375715	65.29247804505536	60.98167239404353	47.56930126002291	73.2791141657121	52.06338297059946	47.49217258495609	46.649484536082475	49.424971363115695	63.662848415425735	57.148911798396334
VCAN	58.42059405940594	96.51786138613862	67.17449504950496	90.05085148514851	93.05275247524753	100.24277227722773	88.85013861386139	64.48681188118812	87.13069306930693	103.67691089108911	100.33790099009902	93.62780198019802	66.58249504950496	57.56728712871287	81.70835643564357	73.77441584158416	124.92966336633664	79.07730693069307	91.13378217821783	74.76475247524752	72.21568316831683	82.05560396039604	106.23374257425742	75.5699801980198	75.11857425742575	93.36403960396039	77.41085148514851	82.2729504950495	82.88506930693069	84.82431683168316	84.8930693069307	51.63207920792079	58.33314851485149	91.33837623762376	88.15516831683168	78.97291089108911	100.38708910891089	93.91627722772277	112.32340594059406	93.39255445544555	88.66463366336633	64.77615841584158	122.10384158415842	90.29346534653466	89.12427722772277	70.06922772277228	82.03841584158415	91.70162376237624	100.96554455445545
PTPRD	44.04540409645848	84.21723337705579	46.87125416204218	71.39592372111795	67.62556755120573	74.21138129351226	62.90757743920896	44.128241347997175	49.15790535768338	74.02421551811119	69.50650792049238	50.968519826455456	65.28977903339724	40.35415195237615	51.173746342447785	54.44768439108062	102.0777923519322	48.5001513469882	65.9066693572798	32.11361113913833	53.267985067097165	71.19725557461406	52.311572999697304	69.61083644435476	53.87488648975885	72.46372717182928	57.31298557158713	64.66057915447483	60.67823630309757	65.86711734436484	56.64756331349006	36.9114115629099	39.824740187670265	93.59499545959035	76.29048531934214	66.50045404096458	84.60125113510242	68.44667541115932	82.44082332761577	69.4139844617092	65.48552113812936	44.174351730400566	88.22913934012713	65.52668751891838	64.96337402885682	51.964685702754515	69.44385026737967	82.74311371203713	75.43487034608012
LAMA1	71.24945635290463	110.1891891891892	75.66998032515274	80.822097960029	95.37496116806462	108.90659625142384	97.08201304753028	69.1062441752097	82.06720513617066	110.39608574091332	119.77001139070104	74.75572123847986	75.83566324945636	63.63777570674122	69.87915501708605	81.284042663353	143.84311898105003	68.65403334368851	125.10199855027442	102.3367505436471	81.95588692140416	91.75582479030754	82.54064409236823	92.3266024645335	80.97535466500983	109.40934037485762	82.55545200372786	99.69120844982913	95.56166511338925	119.0880190535363	91.47644195920059	59.24966345656001	57.07714611162887	57.82955369162266	119.584446515481	91.68292430361396	136.21487004245625	102.32877705291499	128.56446101273687	105.23040281660971	96.32587760173968	65.86165475820648	133.78388733561147	95.35166200683442	89.88277933105519	80.34151392772083	95.34389561975769	100.60329294812054	108.266024645335
IDH1	45.02560873215785	85.55667506297229	58.92065491183879	51.36481947942905	55.97103274559194	80.87195633921074	76.6607892527288	52.82703610411419	51.17170445004198	86.68765743073048	64.74685138539043	61.22334172963896	41.51679261125105	43.18387909319899	51.63853904282116	50.785894206549116	81.64525608732158	46.846767422334175	75.33459277917716	52.1801007556675	51.0671704450042	64.14483627204031	52.637699412258605	66.5705289672544	54.27749790092359	67.19101595298069	50.97984886649874	64.56926952141058	69.07346767422334	74.48782535684299	51.3287153652393	50.999580184718724	51.427791771620484	57.23551637279597	68.8056255247691	56.88916876574307	74.66834592779178	56.28337531486146	98.19563392107473	71.91603694374476	65.58564231738035	57.59613769941226	71.47019311502939	61.42695214105793	56.28673383711167	48.30520570948782	65.94248530646516	71.92569269521411	71.04156171284635
ZNF804A	85.58869936034115	160.00660980810235	113.94243070362474	109.9503198294243	113.61449893390191	149.07100213219616	155.6420042643923	104.02025586353945	108.36481876332623	145.36652452025587	146.83283582089553	115.9181236673774	63.12558635394456	86.46183368869936	103.75714285714285	98.70554371002132	168.64648187633262	95.68081023454158	142.03326226012794	105.89914712153518	109.48955223880597	131.23518123667378	101.01449893390192	115.709381663113	107.62643923240938	127.34669509594883	94.85010660980811	119.62238805970149	126.5049040511727	130.72110874200428	128.20980810234542	87.71087420042645	88.21961620469084	107.75756929637527	123.42345415778252	108.39040511727079	145.62068230277185	119.13901918976546	185.12515991471216	138.43837953091685	114.92217484008529	102.60021321961621	165.209381663113	112.96183368869936	109.82281449893391	99.58976545842218	126.70810234541578	134.18315565031983	136.52942430703624
TNR	35.190362190130514	54.393543903004094	47.32720673411074	37.070044018843156	36.02517568924241	47.98254691481968	37.16680824774114	33.26635261410148	31.744150127422966	47.91041779287976	47.86724843617268	34.46721754575643	39.11614796509383	32.09908101011661	33.238165109274846	32.16433701444127	53.14132365433624	30.768321878137307	56.98061626380415	40.20256390454861	42.27191288902618	40.73604139315777	50.76113985635956	54.00324349370608	34.55131670399258	41.57386670785389	40.726774268283265	44.825778052359254	41.520194609622365	41.53370916673102	39.131361495096144	27.140551393930032	30.440883465904705	47.639045486137924	56.32774731639509	35.3440420109661	51.433160861842616	44.827245347131054	51.356707081627924	47.042397096300874	42.13483666692409	35.709475635184184	53.32272762375473	36.460885010425514	32.2546142559271	32.06965788864005	35.99320410842536	46.15684608850104	46.79936674646691
GPR112	108.93394421508408	157.3568623502165	154.6764676266237	111.5900714933038	126.20994864565502	228.69801631255663	204.7687040580002	138.09445171684624	121.52159903332998	202.9348504682308	157.64575571442955	152.0550800523613	140.16332695599638	104.03494109354547	151.7976034639009	104.62189104823281	184.57194643036954	125.38797704158695	179.90665592588863	144.5669116906656	167.72107542040075	169.50377605477797	177.42875843318902	142.23874735676165	146.2877857214782	130.0125868492599	190.7803846541134	136.26633773033933	103.22767092941295	164.06645856409224	170.08065653005738	118.09475380122848	135.8417077837076	207.07894471855806	156.18074715537207	128.63216191722887	166.55563387372874	189.2038062632162	170.05518074715536	264.43379317289293	174.1115698318397	214.8754405397241	183.54939079649583	175.08810794481926	115.77504783002719	113.7170476286376	132.37186587453428	244.7865270365522	206.18960829725103
MYH2	111.39059788610192	137.59867486985328	137.56381132670768	138.39469947941316	133.6198138507651	150.3805016564127	122.87269285376242	83.94257769364253	127.95125414103171	206.41426092443604	146.08502918441394	103.44786243887049	97.09749171793658	118.39217542199086	127.36693484776778	115.98674869853289	195.9619813850765	132.38334122101278	171.3855497712573	131.17005836882788	102.89919545669665	186.3450070989115	188.86228111689542	114.44376084555924	140.03139296418993	135.7032654992901	164.09638744281432	142.71825209023504	148.13267076825997	121.20160908660672	156.71225745385706	86.09386338539201	117.40605773781354	131.71493926486826	158.83151916706106	134.55687016879634	180.12541410317084	174.3290739864332	160.420255560814	180.89146553084083	161.1156333806594	128.44391859914813	193.84177315033918	146.73355418835777	126.48114844612715	107.3260766682442	135.13582584003785	166.11090077299258	167.55071777882947
KIAA1109	74.64607448414695	130.01660795168596	93.69828887770508	123.5972571716155	139.47370407649723	154.44199798691494	137.9118017111223	82.01321087065928	118.90651736285858	149.13286361348767	106.34442627075994	105.64852793155511	89.65513336688475	93.21250629089079	98.48553095118268	112.74163311524912	178.10260442878712	97.31995470558631	126.97622043281329	97.38204579768495	105.03032209360846	162.10914695520887	113.50981378963262	117.35543532964267	117.26037996980372	142.26245596376447	114.65670608958229	126.21105938600905	121.13972068444892	128.24704328132864	122.81938852541519	98.70898339204831	87.31202818319073	134.19998741821843	140.2452189229995	138.1620533467539	145.1806114745848	140.45697030699546	168.54365878208355	139.08014594866634	122.55202566683442	94.83694011071968	197.66117262204327	120.99345747357826	136.0145319577252	101.34190991444389	128.3102667337695	167.1673376950176	146.22886260694514
DSCAM	72.9656220767072	118.22404115996258	81.58664639850328	87.72357343311506	88.93638914873713	132.30238540692235	69.32214686623013	110.552736202058	87.12862488306828	148.05601028999064	107.11377455565949	74.93358278765201	94.70042095416277	64.68451824134705	85.54957904583723	78.57156220767072	131.52338634237606	75.76169317118803	75.9022450888681	90.73713751169318	87.22439195509823	91.50257249766136	112.68755846585594	101.9246959775491	67.54420018709074	93.00093545369504	117.08115060804491	86.30636108512628	107.76414873713752	116.43288119738072	104.81840505144996	72.2683582787652	81.88061272217026	127.43019176800749	103.01075771749298	80.06875584658559	131.47754911131898	79.61155285313377	112.5622076707203	104.2926800748363	101.6244153414406	95.536131898971	117.0983395696913	85.36751637043966	82.57132834424696	71.43942937324603	89.77326941066417	124.39721702525725	94.16452291861553
MXRA5	91.49474114163178	113.82497702440519	107.00714796283059	75.23853773103237	86.38925763300317	137.32216889615032	121.79699785561115	96.51199836617992	77.04431736954967	131.9623200245073	147.46819156540386	57.376697641172264	102.78596957010109	62.29173899724293	94.52139283161442	66.88042479321965	120.81394873889514	79.69610946594506	128.5284386806903	94.89298478505054	109.93434085571326	109.42152557949555	109.05126110487083	93.70519759011539	89.66139078933932	85.82273052180129	114.3521903400388	90.50791381599102	103.59338302869396	103.45910344123354	157.89114673746553	75.62258756254468	87.1148779740631	133.72694781987133	98.37138772592668	87.2952108649035	118.68171142652915	117.72582456856938	105.99244358215051	173.35525375268048	124.31154906565915	134.15807209231085	111.70581027264373	142.55866435208821	73.59052384356173	76.82855100582049	85.02052486469927	159.38068007760646	138.8429490452364
MUC17	87.99347230996	176.4747666175335	105.83800098266302	92.8341405208114	104.09995086684916	192.3291219204043	84.01242366814066	64.28455113357198	103.59788025549238	198.68210851407315	161.62771109707307	181.6861795465712	70.68631992700217	61.6070049835053	163.76437144662034	80.53358601810908	151.92770407805153	108.68519688355443	168.1846002667228	93.52010949673615	112.29079806275006	123.34477433845721	122.79883484242296	98.7566505229171	98.12142907278725	106.205657331368	121.0244963852039	102.0608549168246	129.10009124728012	117.25633466694742	139.0118621464168	73.7186074261248	87.12304344774338	163.73025900189515	120.27844458482488	93.44556748789219	161.89752228539342	123.93205587141152	158.7636695444655	131.07671790552396	159.90734891556116	123.82227837439461	124.0061767389626	107.77167122903067	101.33424580613462	91.20214782059381	98.99578858707096	139.60651365199692	127.33354390397979
CDH10	50.74374636416521	92.87027341477604	62.47643979057592	86.37550901687027	89.36852821407795	93.68324607329843	90.85951134380454	59.774287376381615	83.934845840605	87.4432809773124	96.24549156486329	90.64426992437464	63.9043048283886	57.85776614310646	76.76323443862711	73.27515997673066	125.21407795229784	76.93542757417103	85.47585805700989	75.03286794648051	69.17830133798721	78.3196625945317	99.36125654450262	75.33856893542757	77.37027341477604	92.62507271669575	71.74374636416522	82.20767888307155	82.54072134962188	87.13350785340315	80.5282140779523	49.48632926119837	53.41652123327516	87.94502617801047	118.3760907504363	83.52094240837697	116.35369400814427	88.58027923211169	114.24229203025014	89.92437463641652	77.6544502617801	35.095113438045374	115.94037230948226	102.45695171611402	90.07795229784759	61.77079697498546	82.88336242001164	90.72134962187319	99.88219895287958
DCC	31.360278267685676	50.67842445620224	34.63707622966882	41.9846168920243	45.337938467568094	51.450323339212225	47.95404663923183	31.17411326670586	40.72134038800706	49.20007838526357	51.018126592200666	36.07397609249461	36.129139721732315	31.11395257691554	36.704585537918874	38.383695865177344	67.32941407015481	34.14569860866157	48.835292964922594	36.86292377033118	38.07848324514991	41.780913188320596	39.056535371350186	42.5217519106408	40.669704095630024	54.5562414266118	40.47579854987262	47.40907309425828	43.5427199686459	44.44904957867921	44.352341759749166	25.27914951989026	29.679600235155792	66.60268469527729	56.25661375661376	43.555163629237704	52.89751126788164	47.78835978835979	60.8875171467764	51.19272976680384	42.599745247893395	31.74975504605134	68.11267881638253	48.32000783852636	44.4238683127572	39.53987850284147	46.355477170291984	46.68273564569861	53.27258475406624
FLG2	97.66812801402894	165.95199473914948	155.95944761069705	114.79340201665936	107.80063568610258	153.307978956598	123.91812801402894	108.90793511617711	101.70407715914072	155.02400263042526	155.27685225778168	115.35094256904867	111.94234984655853	150.12735642262166	117.60160017536168	109.90026304252521	165.64839982463832	99.97588776852258	183.5025208241999	83.22555896536606	133.4244848750548	123.90738711091626	198.58198158702322	162.63261727312582	113.8009644892591	125.85708022797019	135.144344585708	134.3336256028058	126.51139850942569	128.62680841736082	122.73224462954845	90.78123629986848	100.05392371766769	152.42218325295923	178.47446295484437	111.42843051293292	168.59042086804033	139.37658921525647	164.0594037702762	150.03825076720736	143.37253397632617	113.24945199473915	176.90157825515124	111.80447172292854	99.36354669004822	101.21295484436651	108.8559842174485	141.07321350284963	143.42097764138535
CNTNAP5	101.25132475397426	122.34613928841786	117.17089326267978	122.45211960635882	122.75794852384557	160.71934140802423	155.89118092354278	114.09330052990158	112.82588947766844	159.87736563209688	129.3239969719909	115.5219530658592	86.74337623012869	86.5669947009841	106.02914458743376	102.71290688872067	179.74470098410296	101.44492808478425	155.59292202876608	115.29712339137018	106.75208175624527	131.62490537471612	130.4125662376987	126.111279333838	105.65821347464042	138.6453444360333	99.49981074943224	129.26892505677517	134.026684330053	132.45325510976534	132.34670704012112	94.52763058289175	94.50454201362604	118.18603330809992	136.2957986373959	115.11657834973505	151.34046177138532	153.06283118849356	191.9388720666162	154.16994700984102	131.9165404996215	114.04314912944739	168.46214988644965	118.52422407267221	113.13455715367147	107.41843300529902	123.15688872066616	146.95249810749434	145.7229371688115
MYH1	119.84711155378486	156.51859229747677	152.11354581673308	156.16948871181938	143.80909694555112	160.9249667994688	136.54913678618857	94.09993359893758	141.06457503320053	227.49551792828686	159.79897078353252	119.36586985391766	107.46098937583001	131.52672642762283	138.3313413014608	130.140604249668	213.5891434262948	148.32785524568393	181.38612217795486	146.58648738379813	113.4246347941567	212.382802124834	204.1902390438247	122.58200531208499	154.58615537848607	146.88429614873837	184.03087649402391	159.24120185922976	167.68525896414343	134.86586985391767	176.66666666666666	96.59711155378486	131.640604249668	141.44306108897743	172.26311420982736	147.54581673306774	196.46497343957503	185.56972111553785	176.91367861885792	198.7895086321381	178.15089641434264	141.46098937583002	212.5074701195219	166.78071049136787	142.57918326693226	114.46397742363878	152.30760292164675	180.7144754316069	181.32138114209826
MYH4	113.82247340425532	147.02293882978722	145.49800531914894	147.57795877659575	140.28889627659575	161.43683510638297	131.49700797872342	89.05551861702128	136.04072473404256	215.96376329787233	157.39145611702128	113.70528590425532	102.81865026595744	124.1279920212766	134.8452460106383	124.77659574468085	202.76662234042553	140.58311170212767	175.10405585106383	138.22789228723406	107.71409574468085	205.2380319148936	198.99301861702128	123.54587765957447	146.21559175531914	143.8690159574468	173.1778590425532	150.79188829787233	158.58194813829786	128.1030585106383	164.80518617021278	89.7716090425532	126.87932180851064	135.95694813829786	168.43251329787233	146.92736037234042	186.58909574468086	184.9255319148936	175.6934840425532	191.31349734042553	168.7734375	134.5766289893617	210.19298537234042	161.22257313829786	133.75664893617022	107.36868351063829	145.31382978723406	176.96027260638297	174.94065824468086
CUBN	64.22219432588501	135.88986526069127	76.21206795547745	94.04920913884007	108.01305548581472	118.28010712193489	102.12628671855386	96.03096493430412	97.61243618712864	115.39869445141854	114.84475688342121	105.7609841827768	77.51778391497196	82.8809942254582	74.26462465478282	92.11733199430915	143.34580299606662	74.59486149468574	101.14436354506654	80.02318185622228	101.91262867185539	118.85680810109632	124.04686584651435	94.04042179261863	86.99807515273244	118.06720227634112	90.54104946020587	116.65913465561972	94.86869194074818	111.74022930789188	97.90518034982007	77.3940078667671	63.83571847016487	105.51041928194827	125.20562390158172	105.32529918821659	135.9327977236589	106.14235500878735	130.64725081596785	107.48983178508662	97.39166457444138	69.32596870030964	137.18980667838312	113.18076826512679	102.64641392585153	82.95422211063688	110.07272575110888	101.96300945685832	111.99857728680225
RYR2	91.99432435696173	177.16078975969086	157.8021978021978	116.71772732761744	124.24151672503321	164.1847602946504	145.01165318198287	107.11176186450912	116.54884675763796	154.53375196232338	172.2273276174375	123.58670450428693	169.72430865837458	113.70710059171597	111.8105905083927	114.19568892645816	180.60789759690857	106.42651853640865	189.76017389204202	132.87217727327618	143.93575655114117	142.73421084410094	137.20782514189108	179.7014249486777	120.8941552952542	149.36312039608742	142.72527472527472	147.7774423378819	137.64811013162662	153.16006520951575	128.79223523729019	88.3604033329308	99.41987682647023	165.4520589300809	168.02022702572154	120.55180533751962	183.96920661755826	162.01231735297668	182.27532906653786	171.01485327858956	135.93406593406593	116.39475908706677	192.68554522400677	123.64327979712596	120.65354425793986	107.65505373747132	129.6315058567806	154.11629030310348	154.33558748943364
NALCN	49.57216192431798	65.21824581988854	58.168964505720155	70.13655030800821	73.10134936931651	102.95511880316809	74.14916397770607	50.614696391903784	66.35802288061015	84.22733939571722	63.47183924904664	81.94587855676151	58.2782340862423	52.47110589615723	69.27926078028747	65.4860662951012	123.0294807861543	53.748753300088005	76.40906424171311	58.551188031680844	64.03241419771194	76.34819595189205	64.23628630096803	68.48621296567909	65.82810208272221	77.63625696685244	64.14227046054562	76.05588149017306	73.86520973892637	74.53608096215899	69.29832795541215	40.35259606922851	45.654590789087706	107.53226752713405	79.86872983279554	70.71589909064242	87.3339689058375	104.0057201525374	82.37474332648871	80.50146670577882	64.4485186271634	51.60076268700499	115.02200058668231	77.47271927251393	77.49882663537694	62.051188031680844	73.08536227632737	101.63625696685244	89.3575828688765
PCDH11X	52.34404619239569	89.58110905327378	84.32084105022334	67.57195772960017	70.252859788648	117.19675345898246	109.09445473363111	77.57642444710753	68.88125068090206	100.8747140211352	85.92875040854123	79.43479681882557	80.28336420089335	56.88658895304499	78.13737879943349	59.539819152413116	104.68591349820242	64.91447870138359	98.29643752042706	78.4131168972655	93.46933217126049	87.85586665214076	90.49700403094019	78.06416821004467	75.80357337400588	76.9231942477394	104.15491883647456	73.31506700076261	90.06656498529252	94.74300032683298	129.48066238152305	64.24272796600937	68.90271271380324	104.36539928096742	85.47423466608564	74.94944983113629	98.47107528053165	98.89356139012965	91.84627955114937	149.31681011003377	87.72121146094345	121.35766423357664	101.63743327159821	90.55616080183026	69.11297526963722	64.1044776119403	75.2553655082253	136.4607255692341	107.7681664669354
BRAF	75.54717741935484	124.95725806451613	110.69032258064516	106.94677419354839	117.87137096774194	157.06935483870967	102.92903225806451	62.006048387096776	122.3016129032258	213.15645161290323	175.83870967741936	138.6608870967742	70.46411290322581	87.21008064516128	161.21814516129032	93.73790322580645	165.96451612903226	115.87459677419355	171.21774193548387	102.41733870967742	79.70403225806452	133.75120967741935	90.18225806451613	117.32217741935484	135.02298387096775	122.12379032258065	131.73145161290321	112.25282258064516	148.3758064516129	140.48346774193547	149.76048387096773	83.6491935483871	94.27217741935483	177.03870967741935	122.50483870967741	106.34677419354838	137.93104838709678	136.0274193548387	181.67016129032257	142.26290322580644	163.24193548387098	104.0608870967742	145.8366935483871	135.2540322580645	117.53104838709677	87.01774193548387	127.79879032258064	153.67661290322582	141.7375
MYO18B	87.92562755399884	178.2065382370111	56.8610624635143	81.75458260361938	87.30718038528897	90.00607122008172	69.10145942790426	80.82790426152948	74.00735551663747	144.0584938704028	117.20852305896089	125.9968476357268	63.77536485697607	54.29083479276124	78.05312317571511	62.13578517221249	121.7021599532983	77.38482194979568	83.32632807939288	61.433741973146525	83.90601284296555	88.68149445417396	95.1586690017513	150.43642732049037	67.82556917688267	111.5717454757735	91.9460595446585	96.23864565090484	119.11687098657326	108.05709281961471	105.65919439579685	80.19929947460595	55.1061295971979	80.01459427904261	104.1169877408056	83.717805020432	118.84238178633976	80.09118505545825	119.86374781085814	80.63852889667251	102.07227086981904	60.79988324576766	98.29772329246936	98.5395213076474	75.42848803269119	78.67939287799183	81.70858143607705	108.62988908347927	99.2482194979568
[truncated: 101 more columns]
