# Supplementary material for: Whole-exome sequencing capture kit biases yield false negative mutation calls in TCGA cohorts
Source: PLoS One. 2018 Oct 3;13(10):e0204912. doi: 10.1371/journal.pone.0204912 (PMC6169918; doi:10.1371/journal.pone.0204912)
Supplement: S2 Data — (ZIP) [file pone.0204912.s008.zip › S3/gene_coverage/PRAD_depth.csv]

	00a7f42d-f079-4bae-b6b5-713b60374896	00e3fdd5-5b59-48bd-ac62-f9181fb432e2	00f19dbf-dd20-4c81-ac03-09a164e3d626	02b9b2eb-5cad-40b9-9188-fd374fa5be01	03564cf3-fdb6-4647-88ac-7c900200e6e3	03b47670-eaf0-4f88-846b-e4e562b9c27a	0477363a-6315-4acf-9f15-438330d232af	0478576e-7a65-4f7d-8850-dcfe31050612	04c824db-8b95-4df5-b8af-5b81960534c2	0603cd01-1d76-4401-91c3-642b8d724ca3	0639db38-77cb-46e5-a5f8-a6e492e8d78f	0655e35a-47a6-4aaf-95c5-586b9067bcd7	0674c4f6-b8b6-4e45-b1ea-c30662da0b21	079c3324-1a60-4c11-8e26-7a138ff7b458	081c3a2e-35dd-423c-9644-7a8b7af7d853	085beb9c-634f-4f90-8b9a-091407ed7a5d	087e928b-7a5e-44b4-89a9-28deda849268	08d50612-b0aa-42e6-9ccc-e6e288fcb0db	08de14e8-762b-49d9-8e19-853cccf5eaf4	092eea95-1468-4378-8c69-08eab967e8c2	0944bcbd-0f88-4c8b-8d4b-a225ac472ca2	0acaec35-0d04-46f1-93cd-456e7295ed17	0b0d3195-2188-4df9-a34b-aef45d73e248	0c375a50-54d7-4005-a86f-cdf010cf4831	0cb7b885-2c6c-422f-aff8-e3ec061d5945	0d5f790d-0680-44b4-af1a-0198de29388d	0d692be6-1da7-4c0d-9507-a0b6ee547858	0e039e96-1838-44de-a51d-1566377cf776	0eaac8df-bada-435a-8abb-f786f9fe1077	0f1d7c77-af62-4f5f-a6e8-0e9d512f71ee	0f4643a3-b557-40cc-9f86-bccf1dee459a	0f6cd144-f167-4b24-9dbb-3578255fd990	0fdfe22a-2809-48b7-9cdb-544cb9ca8f3e	1134b0d2-d9d5-4faf-b549-39a45760f006	120f4eca-c9d2-4c53-869a-50ce1b3dce92	124c2cc8-a78f-4b6e-abe2-239dabb992fe	131b1b76-b16e-4009-92a9-b0d291bb038d	133d1402-3754-43df-96e7-e294bd539501	137aeaf7-6700-4e19-bd6f-16a04b1aecb3	13b25a1b-5af5-41d9-b9f7-9ae7dc206653	13f0c0d7-cbbc-4d78-a4b9-47eb4b0e0b42	145dc34b-58b8-4743-84a3-76c42af081eb	1485149f-0666-480d-9a6d-d0678e96db0f	1516e2ec-7763-4cd7-a786-53225ce8dbd0	155a189d-560b-40be-ba4f-a63432e47b95	170cf7cd-d6d8-4545-87b9-d9153578697d	174860db-d873-4384-a599-05997861b829	175c2d64-8e02-48c8-83f8-d6b979c09557	1764a397-9acc-491b-a257-a54c6c6afb12
SETD1B	0.29639584605986563	0.26536346976175934	0.33500305436774586	0.5364691508857666	0.4265119120342089	0.5372021991447771	0.32144166157605375	0.6675626145387905	0.3792302993280391	0.44777031154551006	0.3020158827122786	0.37935247403787414	0.3264508246792914	0.3202199144777031	0.6518020769700672	0.30335980452046424	0.4813683567501527	0.3020158827122786	0.4009773976786805	0.44153940134392183	0.4281001832620647	0.34990836896762373	0.5384239462431277	0.6102626756261453	0.31753207086133173	0.573365913255956	0.28197923029932803	0.43396456933414784	0.34697617593158214	0.5519853390348198	0.3495418448381185	0.15784972510690287	0.7528405620036652	0.434331093463653	0.451435552840562	0.36847892486255346	0.7604153940134393	0.5038485033598045	0.40940745265729994	0.4375076359193647	0.47648136835675015	0.4306658521686011	0.43262064752596213	0.36615760537568726	0.4166157605375687	0.5754428833231521	0.6621869273060477	0.4786805131337813	0.30788026878436164
PTPRT	36.80348753881678	38.93216020383789	31.619874193805238	28.013376861215065	26.39780237280038	41.44151604427104	27.801019189425908	48.52185683573533	29.978660721395016	45.37717971176049	67.00246834939088	34.24994028186958	32.24962178517398	63.47806354009077	42.4749581973087	18.86440003184967	21.978421848873317	24.525121426865198	21.926029142447646	38.824906441595665	27.10797037980731	59.18711680866311	46.6237757783263	23.7126363563978	60.27040369456167	27.49414762321841	40.3169838362927	28.276057010908513	22.47328608965682	21.41285134166733	24.512461183215223	20.811529580380604	51.22000159248348	28.236006051437215	27.492794012262124	27.57504578389999	39.93375268731587	29.979536587307905	22.271836929691855	39.08583485946333	24.12301934867426	42.530296998168645	27.551158531730234	26.34461342463572	61.08623298033283	48.51102794808504	46.32876821402978	58.134087108846245	25.02484274225655
CCDC168	0.038945308860523616	0.010621447871051896	0.011739495015373148	0.010621447871051896	0.027159228547470417	0.024783378365787756	0.03186434361315569	0.30774247647442465	0.0035404826236839653	0.03768750582316221	0.024783378365787756	0.009177303642970279	0.024783378365787756	0.038945308860523616	0.13267492779278858	0.014161930494735861	0.021242895742103793	0.014161930494735861	0.007080965247367931	0.010481691978011739	0.026833131463710053	0.06032796049566757	0.20297214199198732	0.024783378365787756	0.024783378365787756	0.010621447871051896	0.0035404826236839653	0.014161930494735861	0.017189974843939252	0.03186434361315569	0.016351439485698314	0.0035404826236839653	0.042485791484207586	0.03540482623683965	0.04956675673157551	0.014161930494735861	0.03540482623683965	0.028137519798751513	0.0034938973260039132	0.021242895742103793	0.005590235721606261	0.03172458772011553	0.03004751700363365	0.007080965247367931	0.03596384980900028	0.014161930494735861	0.04905431845709494	0.06293673716575049	0.014161930494735861
SOX11	3.256336735864205	4.171808693657529	2.437664869824521	1.8881752494552126	1.781396949191421	3.481362541575869	1.7482509462094278	3.259318729212066	2.0688152311044843	2.6334442023167792	3.0073402913178118	2.638490652597775	2.0282142447528386	3.4344534923729784	3.2907443514164467	1.1838513591008144	1.3456818442481937	2.2403945406583325	1.5566005275834385	3.1949764881293725	1.9933478609932331	2.611538020415185	2.2573689643307717	1.4921435944489048	3.018580112398211	1.664181672210116	3.9883014107122374	2.1330427801353364	1.337768092671178	1.8249799288909279	2.071453148296823	1.4596857437779562	2.652712467026035	2.0751232939557287	2.4510838398898955	1.5742631035669228	2.772909737355201	1.7014565890583782	1.3682761784608326	3.0661773139121458	1.3314600298199335	2.803303131093015	1.7429751118247505	2.24291776579883	3.067324234430554	3.1480674389264824	3.0097488244064685	2.5454753985548804	2.085330886569561
NBEA	39.14092993974278	56.724705459124024	19.689630362442667	38.83325838654555	31.33977875708247	45.726863926612104	33.56614803489522	57.5274754924004	21.556614803489524	41.52091015379081	88.00494648799352	35.93920316575232	21.582696285637198	82.48502563180142	50.09191474053422	24.693767425128158	27.013850166381868	26.010522529004408	18.68558323590251	27.577300116916987	30.425397967443114	53.38096951164673	58.75321521719579	29.468477381059447	89.44581347243457	34.52990376832449	56.72407590610666	34.66732619839914	17.754744131666516	23.579638456695747	29.598345174925804	28.581706988038494	39.799442395898915	36.693587552837485	29.612015469017	31.196420541415595	44.06043708966634	27.58323590250922	23.58890187966544	44.10657433222412	25.344275564349314	48.11817609497257	18.79863297059088	34.20847198489073	85.77479989207663	41.43547081572084	49.16746110261714	82.95889918158107	37.65311628743592
[truncated: 453 more columns]
