# Supplementary material for: Whole-exome sequencing capture kit biases yield false negative mutation calls in TCGA cohorts
Source: PLoS One. 2018 Oct 3;13(10):e0204912. doi: 10.1371/journal.pone.0204912 (PMC6169918; doi:10.1371/journal.pone.0204912)
Supplement: S2 Data — (ZIP) [file pone.0204912.s008.zip › S3/gene_coverage/LUAD_depth.csv]

	2084c797-4215-417b-89f2-172213b45181	692db51a-05e8-4ac5-aa8b-4049c07e77c6	f213e5df-99de-4f5c-8fa1-3f090bb0bcb7	47561457-1b7c-4ea5-8782-d9e09937aaf3	b2bbb167-fcbf-4631-831a-a19e7b715cd6	d45b6559-0756-4122-a1bc-2579e5d0b63f	c443f4e8-a43d-4e91-b774-317b7d3a709e	a162220c-95d3-446f-9a8b-54114a3937d1	7954424b-b854-4891-a883-66eb6bb39452	e8fd977f-3fae-4570-a3f0-42e1566685d7	7f7971b9-f5e8-4843-87b0-0dbc1e1e693c	58a72c52-d9dd-4f21-bdbd-10875fe6eefa	8815ae7e-382b-4f76-b03d-563420526882	8d6fb8f4-4b13-4dec-8575-068b6bc3e033	9872a2c8-5098-4e50-8065-179c88044434	276d2643-cbcf-48b5-b059-34aec0434035	d985e21c-1201-4ca9-a835-6be6639ebf80	91884a80-cb89-4dbb-adcc-60af9846715b	ab75395f-3975-4dbd-8fb4-3f27580e8d2d	16475f1e-c4da-43d7-b5bd-406edc394017	260f1741-8f53-42fc-8659-fa117bf36428	d7d9c8ac-eb77-4077-904e-92a8f2e70675	0e626659-bb96-49cd-84f5-0daf63c38344	62f84612-e17b-45ae-9908-ea9becb3e19e	cf72deca-2fec-47ba-9082-4f7426aecd29	e0a5b2b4-0c0c-42ca-a22b-2e25566f79fa	0fa2e245-b190-4903-a2c0-a4fa05310383	17685b67-e4c9-47a5-9c65-97e3ad3425ae	07162670-0cba-4435-8471-b318e8a82e25	aac79621-45b5-49a2-8fce-aac6bde851d3	64867fbb-dab4-4e4e-8ec4-5578cc4f7e5f	8a1ef382-ba3e-4957-bed1-7a53bd5f6db0	c39031fd-7b03-49fb-aa9c-4cad7aef5afe	ba0c0659-ad85-4798-9456-ec55f2989f4b	8192aeb9-5d51-4edf-a8f8-f5a3151e5f04	bc3ba355-03de-4013-b403-8c89291caa4f	63837f10-b696-491c-9a39-a223d0315be5	1b4f1f8e-d8bf-4089-85e4-8f876125441a	6e320002-cc74-4ef5-aed0-ace5b1d90fe7	e2e5c265-3bd0-4611-bfb5-160b1fe60f05	e37bcc22-121e-4465-98ab-81b29a88430a	615099e4-c910-41c9-bc28-9eacee3a7611	7ecbd9b3-4f76-425c-8973-087af68349a9	7a7d8144-3777-41c3-9a64-5e01ec96fff4	583e2076-363d-4207-b589-d2022098638c	4deffd2c-85a1-4366-a654-f586a8b963c8	e4a8d378-8140-4202-9e54-391384ea6fb5	dcaa7c31-af52-446c-b86a-b5d5fa1e882c	0629595b-84b8-422f-8423-9f2e40a606a7
SETD1B	0.2548564447159438	0.33634697617593157	0.499083689676237	0.874282223579719	0.8917532070861331	0.5387904703726328	0.44153940134392183	0.4180818570555895	0.335247403787416	0.5445326817348809	3.3839951130116064	0.43286499694563224	0.3194868662186927	0.2680513133781307	0.340989615149664	0.3007941356139279	0.44642638973732435	0.4698839340256567	0.2630421502748931	0.2714722052535125	0.5508857666463042	0.7385461209529627	2.8566890653634696	0.6968845448992058	0.4009773976786805	3.765668906536347	0.518020769700672	0.39376908979841174	0.8670739156994502	0.37361026267562614	0.3587049480757483	0.6008552229688454	0.8598656078191814	0.34990836896762373	0.29224190592547344	0.0967623701893708	0.47623701893708004	0.6525351252290775	0.24337202199144778	1.0173488087965792	0.4811240073304826	0.5230299328039096	0.3946243127672572	0.24410507025045816	0.7306047648136835	0.30507025045815517	0.1297495418448381	0.3512522907758094	0.3012828344532682
[truncated: 580 more columns]
