# Supplementary material for: Whole-exome sequencing capture kit biases yield false negative mutation calls in TCGA cohorts
Source: PLoS One. 2018 Oct 3;13(10):e0204912. doi: 10.1371/journal.pone.0204912 (PMC6169918; doi:10.1371/journal.pone.0204912)
Supplement: S2 Data — (ZIP) [file pone.0204912.s008.zip › S3/gene_coverage/KIRC_depth.csv]

	edc1376a-3279-4687-aef8-df3cd038e2a1	fa55d413-73b8-4667-9360-9d71a3173afd	614de76b-6393-4ced-ae6f-201fcc4fad39	0d95fbee-92cd-4e7a-8ff8-32946a8de5e5	c4a77867-0787-453b-82a4-83b4729cc525	123b14af-d5be-4c07-840d-ccb5794ac2bb	9b0f7656-7734-4a22-8800-e6d84d49c66a	6142e80b-a10c-417e-a669-4657af0aec8e	b7f91360-88bc-4477-86b7-7cf2347bf74a	de6f298d-1ff6-457e-9b63-863e8b9d4605	b0c395f6-bc74-4505-a0a9-4a1ca495e16f	f9db5c02-edda-46b3-9460-8fd0545a5f30	b13decd2-031e-49c7-b61c-90a7bd6dbf55	6b15f743-3303-41e5-bd4b-7dc1c4931a2b	e9f4bb4f-0eef-46ad-956a-2246ba1ffc20	d62086be-72e2-4fa7-aafa-6a047e4d1fb8	939761c8-6f47-4b02-ae9c-428bdc5ef60e	fb22fdd9-33f5-4b3c-90e7-3a618b6512ff	ed6c1580-6815-43cd-b9e5-56b30f2846d4	e0caa1eb-650d-463c-8f19-1ab43314d88e	c7db3bf7-e2a4-4a3b-910b-486af96ae39b	178965bb-b018-4d48-ab8a-fdccd160309c	0c4ef8c8-7e69-4493-bc7c-61d0cfff358e	7cdd5032-4063-4f28-8248-93383b834f17	6fc5bd23-ada0-40bd-8acf-4e42cdf5e950	f27e88e4-15d1-4dcc-acb0-960cc84c17e8	a104b392-036c-48cb-b391-395f1bcd4ce8	d8e5d6d6-c7db-4daa-b8fd-710aebed67d8	5922680e-eccd-42f6-b08f-1be78eac50cf	c4938e59-ef91-4725-8383-bba11bfa7e3d	21e78bd8-60e7-4c44-b4d4-6af1554dad69	2ca57f87-b51a-4cac-b0ed-c90df75776eb	f401de81-d9ba-4e6f-84cd-1275e7d73092	11216288-5bb2-4b90-9105-32839612649f	674cd478-8593-4281-a38e-20f60edcc516	c237e45f-4006-44bf-82ed-015af25ddc64	8bc72cbc-db0d-48c6-b304-391d2da32bc1	5a61fd24-f281-4845-86a1-26d477e6b9cb	263ebf2d-2580-4ec7-9635-0ae5339108a0	f9abe711-3add-40e2-bc89-c097cdd98517	9b18ba9c-ac97-48f6-b37b-cf021524e9b6	168bc3d1-b781-46ea-99dd-6ca30ce192b3	2e6d9d49-3157-42a4-89be-8bcd16546cf3	0476591e-4f17-4a56-a3b1-e09ccfe33d19	9324990e-8f05-4142-aa66-641673de96b5	8352e193-8920-4199-bfc5-41361ceb3fb3	493f7383-504e-471d-ba56-f860586646ba	d94624aa-ca03-4490-b751-efd7e0d841ec	2b13557c-d1d6-4066-9b58-602111b5eacf
LRRC7	116.132	228.6866	98.7996	151.4014	73.6788	175.1846	175.7114	173.532	153.5952	190.0454	220.8514	165.4818	62.809	96.8824	132.1812	140.3086	125.3058	102.2182	276.3198	101.6162	290.378	139.1186	164.0278	68.3474	184.689	114.3962	101.6904	326.3984	294.1038	133.4868	202.004	294.6898	125.524	130.3572	294.7386	159.3006	120.8104	292.569	0.097	146.089	68.9748	306.3852	132.203	125.048	302.9414	345.1748	138.6678	151.775	118.4818
CDKN2A	26.436781609195403	35.2504105090312	19.378489326765187	29.721674876847292	39.0303776683087	25.83743842364532	34.9367816091954	34.695402298850574	29.57471264367816	12.729885057471265	25.789819376026273	34.21018062397373	21.71264367816092	27.11904761904762	18.536124794745483	53.86617405582923	27.17241379310345	40.48111658456486	42.423645320197046	24.45320197044335	32.99014778325123	27.513136288998357	34.258620689655174	31.351395730706077	28.532840722495894	20.045155993431855	28.257799671592775	41.23234811165845	44.51231527093596	25.51559934318555	41.11001642036125	35.86535303776683	21.95977011494253	20.20607553366174	30.553366174055828	31.726600985221676	38.14449917898194	32.13875205254516	0.0	37.55582922824302	20.357963875205254	33.16338259441708	26.520525451559934	21.29392446633826	34.522167487684726	46.068144499178985	26.784072249589492	30.85385878489327	32.60016420361248
SOX11	2.6911343043927056	4.496501892418856	2.0979470122720496	3.176511067783003	135.98451657300149	3.6301181328133962	4.452804220667508	3.5578621401536874	2.9717857552471614	1.632526665902053	2.9033146002981995	3.366097029475857	2.3001490996673932	2.767175134763161	2.8238330083725196	213.07076499598577	2.5102649386397524	2.8292235348090378	3.976258745268953	2.5028099552701	2.690790228237183	3.127537561646978	3.7131551783461405	3.2603509576786327	2.7632756050005733	2.5399701800665215	2.3815804564743663	3.0859043468287646	3.9104255075123295	2.9191421034522307	3.9015942195205873	4.3412088542264025	71.89413923615093	2.246587911457736	2.7560500057346027	2.7459571051726117	4.811560958825553	3.747448101846542	0.08383988989563024	3.663493519899071	56.62541575868792	2.0611308636311505	2.635279275146232	2.310815460488588	4.370570019497649	3.465764422525519	2.891157242803074	4.414038307145315	2.8942539282027755
BRAF	163.89274193548388	328.81370967741935	207.07338709677418	200.91209677419354	103.2399193548387	223.17943548387098	210.63225806451612	242.89556451612904	199.38870967741934	297.56370967741935	393.8225806451613	201.30443548387098	71.62540322580645	131.51774193548388	203.5842741935484	133.8149193548387	166.03104838709677	254.25927419354838	387.9407258064516	148.5758064516129	456.08185483870966	200.24354838709678	194.59717741935484	159.0016129032258	195.23266129032257	146.63185483870967	189.3709677419355	565.6951612903226	412.4883064516129	170.35	401.21290322580643	402.90645161290325	136.4491935483871	203.39153225806453	429.1141129032258	196.09516129032258	154.21854838709677	388.62217741935484	0.3185483870967742	177.35725806451612	54.3116935483871	410.61370967741937	169.9600806451613	187.80403225806452	554.6076612903225	478.35645161290324	170.3375	187.75645161290322	159.6649193548387
SETD1B	0.4335980452046426	34.16334758704948	0.36432498472816127	0.2746487477092242	33.17043372021991	0.2858888210140501	0.3605375687232743	0.5992669517409897	0.4081857055589493	15.794379963347588	33.02040317654246	0.4536346976175932	0.3477092241905925	0.36139279169211974	0.4701282834453268	41.39767868051313	0.4032987171655467	0.6616982284667073	42.026634086744046	0.3268173488087966	35.82028100183262	0.5070250458155162	0.3792302993280391	0.41673793524740377	0.34416615760537567	0.25937690897984117	0.28564447159437995	38.19731215638363	45.946243127672574	0.44642638973732435	36.72877214416616	27.989492974954185	52.967135003054366	0.41514966401954795	35.126572999389126	0.3544288332315211	0.601832620647526	29.52669517409896	0.03518631643249847	0.9434331093463653	26.012461820403175	26.637996334758704	0.4124618204031765	0.43970678069639585	33.81527183872938	38.81111789859499	0.33891264508246793	0.4792913866829566	0.37287721441661575
PTPRD	106.13025930783978	182.62960347089094	79.84683684794672	125.39128241347997	72.2512360004036	97.97820603369993	118.83715064070225	123.49157501765715	118.63172232872566	104.97275754212491	119.56805569569165	130.28786197154676	47.192614266976086	85.4513167187973	80.85854101503381	91.51720310765816	106.08223186358592	171.3233780647765	217.95298153566745	99.01806074059127	223.6446372717183	95.87105236605791	127.00887902330743	101.1660780950459	124.69902128947633	95.75269902128947	85.94723035011603	231.62889718494603	242.81354051054385	107.24538391686005	224.61900918171727	224.35546362627383	112.61255171022097	78.43043083442639	191.35727979013217	128.6153768540006	141.96841892846334	211.08203006760166	0.1588134396125517	121.74139844617092	32.27979013217637	213.93804863283222	107.2451821208758	80.20038341237009	236.2024013722127	274.33255978206034	108.28009282615275	120.59368378569266	102.93461810109979
CDH9	150.75446573562846	248.99967521922702	192.57063981812277	244.90678791815523	109.54822994478727	252.60928873010718	197.07275089314712	211.08444300097435	191.12763884378046	234.68236440402728	230.37674569665475	195.12763884378046	71.00941864241636	122.61318609938292	156.8087041247158	183.13186099382918	154.5177005521273	217.94835985709645	334.22150048717117	109.75901266645015	316.70639818122766	162.2594998376096	186.50698278661903	204.7580383241312	199.8749594024034	185.79766157843454	123.71256901591426	340.3764209158818	326.0480675544008	160.89152322182528	309.4248132510555	378.90711269892824	130.82331925949984	150.00779473855147	337.4166937317311	188.23936342968497	130.22344917180902	315.60636570315035	0.0	178.1029555050341	55.362130561870735	308.1714842481325	160.7820721013316	155.0253329002923	326.597271841507	370.32315686911335	167.91880480675545	183.6817148424813	140.477752517051
[truncated: 322 more columns]
