# Supplementary material for: Whole-exome sequencing capture kit biases yield false negative mutation calls in TCGA cohorts
Source: PLoS One. 2018 Oct 3;13(10):e0204912. doi: 10.1371/journal.pone.0204912 (PMC6169918; doi:10.1371/journal.pone.0204912)
Supplement: S2 Data — (ZIP) [file pone.0204912.s008.zip › S3/gene_coverage/PAAD_depth.csv]

	7cef1644-0e25-4f2e-8031-4470f1cbe581	bcc63c5c-be5f-4fbd-aa29-4c5f40ccf26e	52129e6d-1fc1-4539-bc4e-2f9796b808b2	c2839a9e-3822-485c-8c54-61cb12369c30	d5168035-0dbd-4c88-9cba-943232e46daf	1371fde7-5523-4601-9ca3-b309479c86db	a6795584-4251-4569-8144-8a8b33f6e8a4	4f7db4b1-b5c2-4a53-b16c-ff8e82c4cd1a	f1470fef-9508-4475-bc28-e3c6fe7d3873	fa473af1-e79e-4008-aa87-297672a73581	1a109386-2d05-468e-a018-3c3316072fad	69afb1dc-567f-4501-b2f6-fd97de75d219	aa6da52e-c589-42bc-b3b5-82c89ba2106b	0365cddc-f756-4e16-a56b-3817ec4024f3	17c4c746-7b3b-4a35-8f76-d263e2a42d24	04b8e33c-5e48-48c3-879c-4243808c45e5	9185718a-3c16-4378-8d24-e1cf48095f47	bae2e746-8a7a-4fd3-9f4e-61ecf34d9218	df32430d-d65a-49a5-bf85-3e5f88ee6bc8	9ad42685-2d21-42e2-b273-1edc74e0d49f	88629c57-79b5-4988-954a-b3213123648a	6040addd-80a8-4a1b-8833-b03fc8a11b0c	06d95218-3de6-4377-a285-2b47161215f1	fbdb5803-1718-433d-931c-afd0bfc58fb1	f81b53b1-338b-4fba-ae24-5fb05ada695a	11729998-221d-4794-80fb-f34146eb2287	7926a159-0f84-422e-b9b4-65caf29eb802	66f9a267-2f71-444f-beb7-e3fb888f9194	548c3e86-4c4a-4cb1-8bcb-2a936178ae19	08fdbfe8-bb1c-4775-979a-d6ff6f33e04c	5f3aa642-05be-4ed9-9480-34b7e3eb41a5	b2eb91ca-7313-4751-a9c7-b6edb300524f	a8b5484f-b6b5-44b4-9d08-286d942a51a3	8d12bf44-22f8-42fd-a298-e5d84c3ca127	082721fb-c7ec-4f94-8cc5-19e36e6da11b	f3de6030-563f-4baf-bae8-61ad395816b7	0b6e4428-0545-495f-b3e5-c35e7a722b02	5412f962-1d58-4efa-a13c-6449f837f6c2	562ec218-2421-45b7-8a99-84b3ee577b03	b27a5517-46e2-43f6-9860-2383ff40a3da	988767fe-7561-429d-974e-7a0f1d7a9f07	b6440169-44dc-4307-a8ec-96ea21073f59	e67f4be6-5bb6-45e0-9ed0-943709502657	07bb5fd4-12af-4800-b300-0f60d495f83c	2cde702b-aa0e-44a4-9a3e-be250a155d3b	7c832e6c-0145-4899-9430-b8b4f02b9d11	9081327d-2dbf-47a1-bc05-9a7610163a31	8d3dbe1c-2b48-4f8c-b5b8-bddc2585fb91	9d8de28f-6aed-4eec-baef-ed26d113ffa7
CCDC168	1.1923041088232553	0.03447312028323861	0.1416193049473586	0.07672598527904594	0.1416193049473586	0.1324885866020684	0.13095127177862667	0.09689741917450853	0.06368210192863133	0.06726916984999534	0.1640268331314637	0.06838721699431659	0.19346874126525668	0.05934966924438647	0.0385726264790832	0.04742383303829312	0.05851113388614553	0.10649399049659927	0.06018820460262741	0.14022174601695706	0.05059163328053666	0.033960682008758035	0.117860803130532	0.11264324979036616	0.05413211590422063	0.056694307276623494	0.10174229013323395	0.0708096524736793	0.09177303642970279	0.07966085903288922	0.1006242429889127	0.048262368396534056	0.10081058417963291	0.06554551383583342	0.12987980993198547	0.05632162489518308	0.3177583154756359	1.4570017702413118	0.1648187831920246	0.07486257337184385	0.08245597689369236	0.16006708282865928	0.12037640920525482	0.2991707817012951	0.6771638870772384	0.06018820460262741	0.03778067641852231	0.13453833969999068	0.059675766328146834
SETD1B	4.660232131948686	0.7716554673182651	1.4134392180818571	1.6162492364080636	1.4697617593158216	2.5975565058032988	2.360537568723274	1.5699450213805741	1.3893708002443494	1.5723885155772754	1.8794135613927916	1.6107513744654856	1.8521686010995724	1.7802076970067195	1.037751985339035	1.4090409285277947	1.2620647525962125	1.4654856444715945	1.2689065363469763	1.5971899816737936	0.9528405620036653	1.6348197923029932	1.185094685400122	2.064752596212584	2.910812461820403	1.502748930971289	1.0114844227244961	1.1654245571166768	1.716554673182651	1.5066585216860109	2.548197923029933	1.1682345754428833	2.0105070250458157	1.1021380574221136	1.6522907758094074	1.4692730604764814	2.742700061087355	5.346365302382407	1.7125229077580941	1.186560781918143	1.2184483811850946	2.0770922419059255	1.552351863164325	2.4806353084911423	2.0619425778863776	1.2562003665241295	0.8652412950519243	2.4637751985339036	1.48564447159438
PTEN	73.16683283482885	29.51102248809128	61.05062590007755	44.301318267419965	57.931317159632215	44.610058712750636	45.354824415641964	47.70045419297663	67.01739226764153	43.878475684058934	66.51224105461394	40.62722942284258	65.8786972416085	47.033676747535175	42.77135260884015	44.8302869170267	63.59720837487537	50.190539492633214	45.74088844577379	68.19685388279606	40.60540600420959	39.48731583028692	43.44544145341752	38.045197740113	52.58889996676637	47.03212584468816	42.89874819984491	46.10878475684059	55.62634319264429	35.85931095602083	50.38850116317713	51.60141796831727	74.4322587792179	41.720615929987815	58.60872936745319	40.911930874044536	68.76647834274952	49.173036446216905	55.91348177689155	46.474687049961226	33.081090063143904	68.5427052176803	57.3587016727595	65.67774454414534	65.1136590229312	50.04752409438352	45.284479893652374	64.47856430707877	32.12606624570732
[truncated: 135 more columns]
