# Supplementary material for: Whole-exome sequencing capture kit biases yield false negative mutation calls in TCGA cohorts
Source: PLoS One. 2018 Oct 3;13(10):e0204912. doi: 10.1371/journal.pone.0204912 (PMC6169918; doi:10.1371/journal.pone.0204912)
Supplement: S2 Data — (ZIP) [file pone.0204912.s008.zip › S3/gene_coverage/MESO_depth.csv]

	011fa5be-ece3-441e-896d-40c4b68b7905	069f4aea-081a-46b4-9528-be7e44e1e0c3	0ef10e66-7fd4-4d07-9877-0a9e142e4732	0f321324-0481-436b-912b-fcbcfa1740ba	102b3ede-8d6a-482c-8f8c-904d66780afb	1553d76d-8835-4384-9c66-27d225de04c3	17d265eb-4ac8-4b3d-ada5-30ad3401628b	2090559c-0fe7-417b-80f6-3fb5179fee29	22d00327-e962-4a4e-945b-75d2c9ed4b7f	236fe58d-18f3-42f7-af7c-5e82c62aae70	24a1145e-6cdc-4232-af99-15e7b1779b7e	29e5b38e-4648-4beb-8628-a2ffa09e5a5b	2defc198-6b45-4678-991c-9d5b0de089e4	30b22957-5f72-408c-85af-d3d54c13ff94	32bfc702-b93d-42ab-809e-a538ed0b6e46	34bc22c4-aeae-4b65-8bc0-81c43a653374	37941d0c-0412-4099-bdb6-4b751ed985bb	39d19e04-98db-471f-864f-4ca65667dde3	3d81ec72-4295-4a19-ad04-3fff3cf1f91c	408b0c94-dda2-4414-98fa-8bd68f803f43	415234a8-35be-44d6-b6c5-0391b98c15a7	418a75a1-d47e-48e2-b8d3-c5cf81707f58	429e286c-9f4d-4c4a-9e14-faaf526035fc	49559622-64d1-4f8a-9070-bd822bf3cec9	4b6220ee-a4f0-4366-81fc-2d5d76fa0d16	4cb9b4e4-2253-4ec0-b557-768038627ca3	4ea5af8e-c02b-4745-a78d-58d4bc30e4e2	5340d7c1-dc3c-4d4a-9e5f-a4f2f0d37f43	549ec67b-4b32-4615-8943-eb31a5248611	596d535e-804c-4c0c-a720-cf442c255b48	59b21bd1-e768-46b8-8778-bdbea60377da	6056f026-c894-4fd1-a427-db921f58d10e	62766e3c-0392-4320-a6b7-bf8932682c29	6871b3c3-0510-4e02-b838-3022a353061e	6b9ffbbb-82d2-4d85-bc3d-dcae3bf9bd75	7268a915-b727-4288-b330-9e1c62d1818d	7a73c623-4b47-4d8a-bd5f-f110b5916554	7c4ab5fb-7450-40c1-aab0-1ad03da033e5	80d10465-4005-4b7e-b88c-55971fcf32d4	82a65dea-4c13-4df2-a4d8-81ed0875b550	84d59770-b03c-4f5c-a19b-987910f7b71c	877deb5f-aa25-4a0c-98d4-b84fa119d348	87a333b0-a8c1-40e5-b625-25cd508c141e	8b9f04e3-13dd-4051-bf5b-774539cc294a	90e1c8c3-a7e2-4d43-ac39-f8aac4a175e5	916e6849-c05b-4b24-8bb7-d272e4bf8d6e	94ff0aed-a78d-40a5-8559-3ee2072f98e4	9943b9bf-e0e8-4eb7-bae0-853611a40ee3	9a8cebde-0071-4405-8c1c-28dd6ff0dde5
ADAMTS12	32.07658992477775	40.81297013904719	31.273307499430135	66.01572828812401	44.39958969683155	40.26407567813996	36.210508320036475	76.48028265329383	80.98598130841121	50.39753818098929	43.73706405288352	44.677912012764985	38.73068155915204	31.682926829268293	41.82425347617962	45.95714611351721	34.99794848415774	46.850467289719624	33.429564622749034	64.66024618190107	40.82413950307728	35.61682242990654	38.90984727604285	39.23922954182813	35.62115340779576	45.78573056758605	41.75643948028265	41.35844540688397	48.313653977661275	40.423979940733986	47.40528835194894	65.3701846364258	37.68258490996125	41.03783906997948	54.103031684522456	37.70868475039891	44.94096193298382	59.76510143606109	50.6295874173695	31.077159790289492	39.8940050148165	40.9392523364486	37.37029860952815	78.0002279462047	46.65443355368133	45.56553453385001	41.63038522908594	39.73672213357648	38.601436061089586
LAMA1	55.5227296261779	77.84467225846537	60.198405301853576	69.35104069586828	86.38303821062442	71.33902868385627	96.8837112975044	74.77373925649788	104.59324842083463	72.01325463394429	75.81143212177695	82.72237754996375	86.5197266231749	59.43750647198923	80.7421559490525	106.84384384384384	72.0445272859066	70.17810914362639	48.018535777156465	61.97639018328673	68.21269545407476	62.79952366159263	67.98767733250492	74.59811535673605	67.30423526975251	67.6450243346795	71.35010872941908	71.60298229263746	66.28652790721756	69.56881018949984	78.0648234441338	72.60277518898208	66.24945635290463	79.7573780677229	83.990990990991	69.78730454592524	55.39246142694419	62.653619136377756	56.11193952573263	75.10500155327742	63.74919747333541	71.28880604742673	73.65589727658693	154.5620793207	86.76307341824584	81.24438231334783	61.16433675054365	76.49207828518173	68.98943771357564
MYH8	54.008773381890414	42.729680516470786	45.132925012415164	35.0004966065221	58.34034100314518	75.22777685813607	54.728356232411855	80.68101307730508	76.52640291342493	55.66826684323787	78.0943552391988	69.68200629034928	35.51945042211555	60.07531865585168	64.28604535672902	67.85598410859129	52.80814434696242	80.62638635987419	44.249130938586326	66.6234067207416	62.20162224797219	68.3618606191028	59.82751200132429	70.85730839265022	60.884787286873035	52.56911107432544	79.79804668101308	68.09518291673564	72.25624896540307	77.76974010925343	68.95513987750373	57.2640291342493	80.02681675219334	47.15146498924019	38.66131435192849	56.76510511504718	60.746730673729516	69.93891739778182	60.19433868564807	71.35209402416818	79.1292832312531	53.413507697401094	64.49693759311373	145.29531534514155	67.15444462837279	48.91027975500745	66.31302764442972	67.84704519119352	60.466147988743586
NPAP1	38.38758968907786	75.71870847727877	46.75817167153867	71.78873239436619	72.11148020196651	55.956683497209674	65.06444326335371	34.18110550093011	128.79045973956949	55.15958012224289	56.19691735317566	60.65639117725219	73.51435025245814	38.023252723890515	52.238373638054746	58.27292054212065	45.50797236247675	38.86832314642572	53.85556736646293	50.36500132872708	42.55301621047037	49.550890247143236	55.29258570289662	51.70183364336965	57.67446186553282	52.006510762689345	43.25963327132607	55.32341217114005	48.969173531756574	38.5853042785012	67.00451767207015	56.44034015413234	39.24780760031889	56.12144565506245	50.86460271060324	41.068828062715916	43.265878288599524	52.659181504119054	55.71671538665958	41.46120116927983	54.966648950305604	40.68708477278767	56.69053946319426	72.46970502258836	64.85011958543716	35.72017007706617	46.97953760297635	74.90127557799627	53.65532819558862
NAV3	58.521662604928245	74.69469266179259	60.42607636068237	60.931898185756836	72.88776062821555	84.56742485783916	64.71662604928243	80.38126184673708	120.53790955862442	67.45234226915787	81.82087733549959	80.65096127809369	64.85215272136475	63.06485242350393	102.27105334416464	78.46953696181966	67.34402924451665	85.53669103709721	88.2768751692391	68.78716490658002	78.54725155699973	70.86393176279448	79.35079880855673	77.85215272136475	78.46980774438126	93.91497427565665	82.57297590035202	82.04847007852695	76.71797996209044	81.27294882209586	127.58692120227457	66.33076089899811	83.66355266720824	76.45207148659627	70.37733549959383	76.01218521527214	85.8841050636339	72.3659626320065	84.47116165718927	59.80936907663146	82.7591389114541	79.1525859734633	70.81884646628757	155.76428378012457	82.08096398591931	51.38979149742757	75.34619550500948	74.65691849444896	77.23923639317628
SI	53.87872234237232	45.67260023290634	17.31142904674763	31.780236233571785	30.642655132257527	70.41906504741307	30.55182166028947	65.25137248377973	24.623190816835802	35.8817168524372	66.6572949592414	48.327898852104475	23.259690567293294	54.496922309099986	82.70936616203626	36.1638662452171	43.19980036599568	66.95774413575113	70.7236732656796	53.76543004491765	48.64864415238729	61.788387955415075	64.58492763267343	60.64614872733322	62.40825153884545	65.55232074530028	68.32340708700715	67.61437364831143	77.02395608051904	64.76543004491765	50.84578273165862	36.83214107469639	61.89053402096157	47.40825153884545	35.458825486607886	46.253867908833804	69.72966228580935	57.21477291632008	50.77923806355016	31.15920811844951	74.50973215771086	56.45034104142405	47.82681750124771	118.83962734985859	35.73315588088504	71.49609050074862	42.427050407586094	49.840459158209946	69.33671602062884
CNTNAP5	43.72009841029523	58.00984102952309	44.61979560938683	50.49015897047691	62.85087055261166	58.06396669190008	54.10919757759273	62.4780469341408	109.06264193792582	52.066048448145345	64.61998485995458	63.75757002271007	58.2833080999243	46.54844814534444	63.06245268735806	59.105791067373204	52.06320968962907	53.685276305828914	47.72558667676003	52.0223315669947	54.652725208175625	52.09386828160484	57.53690386071158	58.518357305071916	58.78652535957608	57.86752460257381	61.198334595003786	59.71725965177895	54.23448145344436	59.972747918243755	61.14950794852385	56.4941332323997	58.25075700227101	58.255109765329294	60.19000757002271	56.36790310370931	84.82645722937168	52.85957607872824	56.112793338380015	58.34784254352763	56.19663133989402	59.79182437547313	56.309803179409535	118.13285389856169	65.0900832702498	37.13171839515518	63.18697956093868	59.36071158213475	57.02876608629826
PCDH11X	18.20928205686894	37.852271489268986	13.160692885935287	14.630787667501906	20.615862294367577	44.757925699967316	15.96012637542216	23.135635690162328	27.275302320514218	16.939426952827105	22.542215927660965	22.946835167229544	15.61346551911973	17.432400043577733	22.813596252315065	19.116897265497332	34.602026364527724	23.493082035080075	12.266913607146748	29.641464211787778	17.61618912735592	21.011548098921452	21.747140211352	21.316592221374876	40.81555725024513	21.430330101318226	24.259069615426515	23.91273559211243	31.41899989105567	22.50953262882667	17.931365072447978	35.79997821113411	22.604423139775573	26.4849112103715	17.235646584595273	19.946835167229544	18.37825471184225	39.01547009478157	22.14761956640157	19.85303409957512	23.051421723499292	22.59919381196209	17.961651596034425	41.18618585902604	22.29513018847369	49.72981806296982	13.30025057195773	7.75269637215383	22.56934306569343
THSD7B	50.01030927835052	62.77614138438881	44.184748813614796	52.171821305841924	61.09065619374898	77.24284077892325	54.32318769432172	78.27556864670267	94.91719849451808	56.58501063655703	80.6815578465063	71.68695794468991	49.624120438553426	56.571101292750775	76.98183603338242	65.65668466699394	58.78939617083947	69.13631156930126	62.54000981836033	65.60317460317461	71.18949435444281	69.77892325315005	75.62690230731468	68.38831615120274	75.1898216331206	72.88512518409425	78.39960726558665	77.89559810178366	60.87874324987727	76.20438553428244	67.81459662902962	59.07969235804288	72.6987399770905	65.43233513336607	57.6481754213713	65.91654393716249	104.80706921944035	68.73899525445917	65.02127311405663	68.62837506136475	76.79512354770087	74.79201440026182	62.34609720176731	139.38193421698577	57.76894125347734	49.7262313860252	65.6589756177385	66.95107183766977	76.69923089510718
DCC	27.954046639231823	34.84675680971977	23.047619047619047	26.58739956888105	31.490691749951008	37.1676464824613	27.484029002547523	39.846658828140306	33.937977660199884	29.87027238879091	39.01185577111503	36.124436605918085	25.625906329610032	29.667058592984517	39.53321575543798	27.54281795022536	30.091122868900648	35.67636684303351	22.811483441113072	30.672349598275524	33.880854399372915	33.53889868704684	35.827944346462864	36.25788751714678	28.2880658436214	35.238977072310405	27.534391534391535	37.46227709190672	33.503919263178524	36.76053301979228	34.122966882226144	30.667156574563982	33.42651381540271	36.18244170096022	30.43631197334901	33.91710758377425	29.571820497746423	32.68449931412894	38.08749755046051	36.4909856946894	35.5487948265726	35.50568293160886	31.766215951401136	72.20899470899471	34.06917499510092	43.70968058005095	25.4891240446796	34.95365471291397	37.3522437781697
TRRAP	71.98991262907069	87.49690230341541	110.93804606830818	146.06719618745035	112.09952343129468	73.76115965051628	126.58196981731533	80.6823669579031	212.26433677521842	87.44447974583002	77.56997617156473	91.04162033359809	136.56648133439236	59.84908657664813	112.0902303415409	88.12740270055599	81.92835583796663	68.28983320095314	89.19396346306593	69.67196187450358	71.17394757744242	65.53240667196188	69.12557585385227	77.78617950754567	79.41302621127879	83.22271644162034	57.199046862589356	71.00349483717235	85.58856235107228	71.35893566322478	92.1602859412232	148.6251787132645	82.36052422557586	90.33478951548848	115.91842732327244	77.63216838760921	78.33050039714058	65.66012708498809	89.3330420969023	81.43097696584591	70.26004765687053	54.18451151707705	86.05559968228754	163.991104050834	96.85035742652899	83.88395552025418	106.36608419380461	84.39729944400318	69.35972994440031
SACS	63.22919326014807	72.06376053101863	43.45474853203983	54.03976257339801	49.9000510594843	81.09854480469747	54.406497319377074	59.19051570079142	49.04671942813378	33.04225172325759	73.86462854225172	70.31612203216747	29.68572887413837	71.16128414603013	70.54040081695175	69.37350012764871	63.005297421496046	64.62854225172326	51.713492468726066	76.63652029614501	87.17283635435282	82.66766658156753	90.36998978810314	79.30252744447282	87.2374904263467	65.05335716109268	74.0763977533827	92.66913454174113	66.28306101608374	60.75772274700026	70.45659943834568	57.20462088332908	70.85933112075568	49.483788613735	38.92073015062548	54.07193004850651	71.02591268828185	84.04837886137351	69.25427623181005	74.37050038294613	94.42762318100587	62.620819504723	72.2731044166454	116.28778401838142	59.41613479703855	60.12554250702068	48.57282358948174	43.982065356139906	91.55399540464641
COL11A1	34.75981334065331	25.520175679385122	30.386769146307987	31.886906395827616	36.25940159209443	52.951413670052155	30.44949217677738	53.62146582486961	50.718226736206425	21.374142190502333	51.75844084545704	45.01482294811968	27.72248147131485	29.41531704639034	52.02223442217952	40.93796321712874	37.18377710678013	35.499862750480375	43.13724951962668	44.208070271754046	45.973236343672795	48.874828438100465	42.24142190502333	46.70971726598957	46.93013999451002	50.524842163052426	40.24746088388691	53.02223442217952	49.66264068075762	34.85575075487236	32.571369750205875	35.75116662091683	57.32679110623113	28.20889376887181	33.939747460883886	38.50850947021686	39.92121877573428	46.6126818556135	51.55407631073291	22.339829810595663	53.8858083996706	34.63697502058743	28.752539116113095	91.66662091682679	41.439747460883886	55.895141367005216	30.217677738127918	41.74567664013176	55.41421905023332
TAF1L	64.7493564993565	84.87532175032175	59.43178893178893	44.07931145431145	73.72120334620335	92.68082368082368	68.7202380952381	62.65460102960103	101.92535392535393	43.640122265122265	75.45608108108108	94.17181467181467	37.06129343629344	53.83606821106821	89.9216537966538	58.68854568854569	77.6969111969112	68.18307593307593	52.315958815958815	85.5958815958816	76.83381595881596	80.86180823680823	88.9105534105534	85.49179536679537	88.67342342342343	87.15830115830116	73.2001287001287	97.08848133848134	87.88256113256114	90.8030888030888	61.80550193050193	75.00353925353926	75.1048906048906	60.29633204633205	74.9552767052767	85.94771557271557	73.98536036036036	87.29054054054055	97.12548262548262	69.64189189189189	90.54536679536679	66.45575933075934	81.68774131274131	178.2953667953668	96.43790218790218	86.28925353925354	59.761743886743886	49.29327541827542	91.11711711711712
IGHG1	8.090874379534174	7.5139366170294	9.23749522718595	12.203130966017564	16.319969453990073	6.342878961435662	17.043146239022526	13.243222604047347	26.46086292478045	11.423444062619321	9.287514318442154	9.682703321878579	21.829705994654446	3.7243222604047346	8.483390607101947	9.182894234440626	8.62962962962963	5.850324551355479	5.495227185948836	7.609011072928599	10.321496754486445	7.914852997327224	8.405498281786942	7.159602901870943	7.899961817487591	7.728140511645666	6.299350897289042	6.60672012218404	5.114547537227949	5.676594119893089	9.231386025200457	11.096219931271477	8.785032455135548	9.939289805269187	21.192439862542955	4.804887361588393	6.985872470408553	8.45589919816724	7.554410080183276	9.277586865215731	5.204276441389843	6.056128293241695	7.122184039709813	18.544482626956853	10.31958762886598	5.286750668193967	11.317296678121421	5.50057273768614	7.009163802978236
LAMA2	65.99896265560166	73.30477178423237	34.8509336099585	59.924066390041496	62.32282157676349	86.27717842323652	61.09201244813278	87.90134854771784	64.3356846473029	63.933609958506224	88.27178423236515	71.27448132780083	36.831846473029046	68.18672199170125	87.0314315352697	51.11970954356846	67.39004149377594	58.374792531120335	51.96089211618257	73.13609958506224	65.68412863070539	74.2161825726141	82.12251037344399	79.22334024896266	81.17064315352697	78.54221991701245	66.85539419087137	85.65425311203319	58.09834024896266	83.50643153526971	59.283609958506226	62.991078838174275	63.52603734439834	53.523340248962654	42.64253112033195	61.86452282157676	66.39668049792532	74.32645228215767	66.46732365145228	40.252697095435686	82.86960580912863	80.51317427385892	56.416701244813275	157.04221991701246	76.87178423236514	73.86141078838175	53.77064315352697	74.34595435684648	66.298132780083
HERC2	43.33226837060703	86.53178587729022	54.72973854078373	87.08176305666036	81.54893395057704	57.17467562104714	80.9254091412923	36.97646215035535	155.4430462280759	62.089326465410444	55.590597900502054	63.7790311012584	101.65932059724848	42.31622872791289	62.04727130468801	63.62900176044859	52.18256503879507	40.84103801264915	63.90317532763904	50.17187194366564	45.18289104779292	50.603442655017275	54.1158635978353	54.609441220577686	56.52376605594314	52.43130990415335	43.327052226641456	56.62117754450023	46.70522266414553	36.7168937862685	79.38625546065072	63.63363108821803	38.06187650779162	66.8884397209363	57.958596857273264	46.37784442850623	44.85453478516007	50.896850753080784	63.165742974506095	47.36891178196518	55.53100345569538	42.21242746299798	63.23857338462542	83.39616613418531	57.8233031231662	35.40170828714872	56.89750277107648	85.44167699028493	53.57436265240921
TNXB	50.37381967712458	82.49870545233019	119.69897959183673	103.66585440146208	127.7648492232714	56.72715504112092	137.7197685044167	57.59876637222053	247.8665854401462	87.11239719768504	57.00555893999391	71.15610721900701	168.42164179104478	45.41653975022845	65.30855924459335	84.50083764849224	79.33604934511118	38.03898872982029	42.48537922631739	50.99360341151386	44.24154736521474	45.67902832774901	49.48301858056656	61.732713981114834	54.9161590009138	45.78822723119099	44.076530612244895	52.32965275662504	48.69220225403594	50.37876941821505	85.84176058483095	83.60843740481268	45.05901614377094	89.24718245507158	164.45682302771854	64.45035028936948	102.2361407249467	47.628540968626254	67.7787084983247	70.13303381053915	49.976698141943345	55.25365519342065	88.78312519037466	132.93169357295156	86.2721596101127	47.18321657021017	84.31145293938471	73.1852726165093	47.26781906792568
BAI3	57.68951747088186	59.341098169717135	43.32645590682196	47.949916805324456	45.89617304492513	83.60499168053245	44.17054908485857	82.31863560732113	56.327454242928454	50.071214642262895	85.93893510815307	55.29667221297837	23.81414309484193	58.88968386023294	78.64625623960066	40.63394342762063	54.07188019966722	57.177703826955074	44.806322795341096	69.91863560732114	60.87637271214642	73.22911813643927	81.11996672212979	67.24758735440932	79.48319467554076	77.5324459234609	66.45806988352746	81.10599001663894	77.61564059900167	78.8189683860233	64.33194675540766	48.74292845257904	59.84492512479201	43.19217970049917	47.77720465890183	65.97071547420965	62.516805324459234	73.05906821963394	78.68086522462562	65.38136439267886	81.64159733777038	78.17970049916805	59.06339434276207	137.75956738768718	57.55773710482529	72.14026622296173	40.26838602329451	63.484359400998336	82.09700499168054
AKAP9	56.042979712934006	50.229251864325235	43.23622804907385	64.17223959586241	37.25795846363563	76.00890064950686	44.48496511907626	75.22620479512469	41.182824152032715	38.13350974260284	75.20030470692005	47.614144815973056	34.81757677812525	54.33710207681822	92.17689038569482	50.399566995429396	46.29404217785262	66.0945393312485	70.80226124609094	63.85478309678454	68.76288990457863	68.74035762970091	73.370860396119	60.411675086199985	74.7979312003849	87.25868013791998	58.552882687835776	76.09702509822789	88.13126453371822	71.3122444070243	55.06182343035843	72.30446636195974	75.21257316975382	51.087242402373505	41.6292197899126	58.359153235506376	77.07040333573892	66.65303504129581	69.30582952449683	56.853981236468606	74.70371261326277	50.16494266698741	50.23518563066314	120.11314249057814	40.5478309678454	83.8314489615909	47.25298692967685	55.39748215860797	71.93216261727207
XIST	39.41483787289235	76.26044098573281	24.339040207522697	28.001867704280155	28.528560311284046	93.81136186770428	28.777898832684826	48.52124513618677	42.52747081712062	31.795278858625164	48.24596627756161	37.856290531776914	26.201660181582362	35.06568093385214	45.85317769130999	38.332866407263296	66.88560311284047	49.53105058365759	24.83616083009079	62.68347600518807	37.86080415045396	41.948949416342415	44.52326848249027	42.723579766536965	84.59429312581064	43.764721141374835	47.51621271076524	46.187911802853435	66.04970168612192	44.957146562905315	35.71833981841764	65.06635538261997	48.651984435797665	51.79299610894942	32.299195849546045	39.26184176394293	36.69805447470817	86.26101167315176	47.1894682230869	38.448404669260704	44.90485084306096	45.96254215304799	36.6420233463035	87.66625162127107	37.10526588845655	102.61255512321661	26.248612191958497	41.48684824902724	45.05935149156939
DNAH11	70.5500811745606	68.53737559116256	62.79805181054564	53.3246982423943	57.36521493611915	85.05611632667467	67.54577539352016	88.3853321098327	83.88727324062964	58.06310439754359	86.28580503988141	71.62271475965271	51.22912402061128	64.819439542599	111.27698171807722	69.81266323145337	62.02646996541258	80.93675442930754	84.17279593421331	72.93950730571045	74.03966965483166	73.58932730994565	80.52241123738266	77.54591656666902	84.25037057951577	97.61360909155079	85.47638879085198	83.23215924331193	95.55728100515282	80.43177807580999	73.44787181478083	99.85557986870897	85.70261876191148	70.98284746241265	61.569139549657656	72.12317357238653	88.72393590739041	74.4791416672549	86.03825792334298	71.30020470106585	81.23124161784429	82.2485353285805	68.49791769605422	151.29582833345097	65.9785416813722	93.38737912049129	67.31538081456907	72.19227782875697	81.61142090774335
TENM1	25.883106796116504	44.2221359223301	18.68745631067961	36.25436893203884	24.33211650485437	59.72326213592233	23.621825242718447	31.57452427184466	41.13949514563107	24.079067961165048	32.86174757281553	30.941592233009708	22.465631067961166	24.090330097087378	31.635339805825243	28.077436893203885	47.95114563106796	32.20691262135922	31.830368932038834	41.110291262135924	23.39114563106796	27.9372427184466	29.12178640776699	29.243417475728155	54.18695145631068	30.052660194174756	31.692970873786408	30.76388349514563	42.14159223300971	29.554718446601942	25.811961165048544	48.5686213592233	30.14376699029126	39.00722330097087	24.971961165048544	28.313320388349513	24.166601941747572	53.156815533980584	33.34695145631068	28.08978640776699	30.41064077669903	30.56	26.27844660194175	58.2338640776699	31.435029126213593	68.08	20.337708737864077	28.440388349514564	30.254679611650484
IDH1	20.07136859781696	24.720822837951303	15.287573467674223	17.190596137699412	18.592779177162047	28.452141057934508	16.63182199832074	35.036104114189754	30.22124265323258	10.204030226700253	37.080184718723764	23.016372795969772	9.930730478589421	23.62846347607053	28.844248530646517	20.08690176322418	21.90848026868178	30.01007556675063	23.193954659949622	28.52560873215785	31.536104114189758	30.64399664147775	34.5088161209068	26.528127623845506	26.659529806884972	31.87069689336692	27.227120067170446	33.03106633081444	25.52225020990764	33.12258606213266	25.511335012594458	21.18303946263644	32.27246011754828	24.238035264483628	18.226280436607894	14.848866498740554	38.57304785894207	32.08984047019312	22.798488664987406	25.69185558354324	29.18094038623006	34.461796809403864	22.922334172963897	53.23803526448363	24.38623005877414	21.35936188077246	21.821578505457598	24.730478589420656	34.659949622166245
PCDH15	62.03750972762646	65.0235019455253	41.51704280155642	49.7304280155642	50.304591439688714	81.94739299610895	49.29727626459144	47.98490272373541	59.329649805447474	54.604824902723735	80.76311284046693	67.38023346303503	37.83252918287938	64.76918287937742	84.79392996108949	45.701945525291826	59.864591439688716	66.19937743190661	47.98879377431906	67.1011673151751	58.32093385214008	72.06070038910507	74.52217898832684	76.48389105058365	68.43673151750973	73.56824902723736	77.82988326848249	79.67066147859923	72.51035019455253	78.07922178988326	65.54723735408561	53.70303501945525	68.9539299610895	66.5492607003891	52.83315175097276	56.473929961089496	60.13992217898833	70.78210116731518	80.09105058365759	68.87673151750973	72.49120622568094	75.46334630350195	64.31844357976654	100.87891050583657	60.589727626459144	49.66023346303502	42.89027237354085	40.97229571984436	79.84311284046693
PLEC	72.91292933712536	127.84547509662364	174.2304382702545	178.06541238241084	181.93393130605995	77.06234959527455	268.2349595274557	88.0365346751258	358.6494567199008	135.65755122876104	78.01436593013928	100.57879384525633	242.0981550353679	63.68971049369212	107.68489754247794	178.87566542696712	122.78101071975497	83.30795595420403	108.79843943703055	74.56136512798075	106.08656019835193	67.11106249544228	71.02143950995406	88.61219280974258	81.7016699482243	99.61598483191132	61.59221176985342	74.54109239407862	70.00568803325312	75.7747392984759	145.0507547582586	118.59148253482097	79.42667541748706	106.99868737694159	336.6085466345803	79.89557354335302	80.50382848392037	111.22489608400788	98.23794939108875	102.65222781302414	70.8847079413695	83.43681178443812	181.6466856267775	185.67636549259825	131.71873404798367	86.67971997374754	182.40355866695836	104.99715598337345	71.55122876102968
FCGBP	43.210369906936734	72.10901697036053	82.71564870571675	142.88558692421992	108.97122077109564	52.92633143035896	123.02080237741457	61.64018143426918	186.39954641432706	76.46695862985845	59.84468600922812	68.61296629389223	146.89364198013607	36.20810197857199	61.25111441307578	76.69914757175256	71.24915930241652	58.172206146867914	38.79252365683898	50.93516853053883	43.23344021271604	45.95870806287636	49.33760850864159	56.65418002658951	56.55446938296708	46.12481426448737	52.91475717525612	54.19551106592633	45.87964338781575	53.84961288808947	87.74560100101665	74.06889809963243	55.75866114022054	80.62837256588723	137.91178540705403	57.23656838977086	42.942285133338544	47.52662860717917	100.98709626964886	51.31610229138969	49.78720575584578	56.57769609759912	81.27551419410338	126.1539063110972	77.24517087667162	62.29201532806757	75.19942128724486	67.21005708923126	48.63267380933761
TENM3	55.22439427312775	72.14794419970632	65.96714390602055	69.34765051395007	74.84434654919237	66.56993392070484	78.61857562408223	47.196953010279	104.25412995594714	71.24403450807635	77.33819750367107	78.60994860499265	53.582507342143906	42.856093979441994	80.62775330396475	51.01991556534508	61.36921806167401	62.79937591776799	46.32167767988253	60.58571953010279	90.0330396475771	63.63454478707783	71.43704111600587	72.80965491923642	65.69107929515418	65.20686490455213	56.426762114537446	62.57452276064611	68.44273127753304	46.554331864904555	60.81305066079295	64.59324522760646	67.02266886930984	55.71686857562408	81.52826725403818	46.53726138032305	36.6958516886931	45.98779368575624	62.61031571218796	40.063234214390604	66.87812041116005	51.62444933920705	71.4102422907489	104.63638032305433	79.42602790014685	44.16923641703377	58.19236417033774	75.91785976505139	69.72990088105728
SYNE2	53.600677593626955	42.6985166193572	41.54244116839117	34.52206757622928	54.68739126453622	53.44222140829594	51.57416903213991	79.50476146872997	62.48887464517901	53.41067667795989	79.33939199706987	65.3381558465342	38.31814852119769	45.725986631260874	78.45984799926747	50.584241369837926	53.00114458382932	55.976970973354085	47.02481457741965	66.3526233861368	91.03552788206208	69.22649024814578	74.04537130299423	72.86855599304093	64.56620272868786	71.92432011720538	79.95220217928761	66.85230290266459	56.68148521197693	48.63858621005402	69.66367548759271	56.78646644080212	58.51570369013827	46.823917223697464	58.208817873821076	42.111116198150356	59.52522662759821	70.39813203919056	61.35591978756524	69.87148612764399	70.87505722919147	53.912370662027286	50.0888197051552	147.14462961267284	63.2429264719348	48.18262979580624	47.31718707078107	66.04051826755791	75.14884168116473
RP1L1	58.191897654584224	104.0319829424307	100.85187507838957	156.10560642167314	121.75053304904051	94.486391571554	163.73899410510472	106.94845102219992	315.09256239809355	63.997742380534305	106.26552113382667	102.12680295998996	184.75517371127555	48.25310422676533	107.42443245955099	79.41678163802834	100.56252351686943	92.97905430829049	94.17208077260754	88.75329236172081	97.19315188762072	87.39734102596262	89.09043020193153	85.67201806095572	79.18474852627618	127.43634767339772	76.59262510974538	94.17960617082655	90.18926376520757	100.13232158535055	97.14799949830679	119.60629624984323	102.03210836573436	109.54233036498181	123.21923993477988	68.19076884485138	101.15151135080897	92.16380283456667	98.50834064969271	96.6858146243572	91.12115891132572	98.53455412015552	80.88774614323341	248.6835570048915	136.76458045904928	111.07262009281324	145.208453530666	96.43107989464443	88.2361720807726
ANK3	63.100509659831694	68.27023823633994	45.030520327130496	53.690944648571765	54.96254592864762	78.67049899253288	54.184247955434394	49.241377266800995	80.01019319663388	56.27462368140334	78.83098257674528	75.12765200900795	41.05523290269053	63.50699300699301	83.4531231480384	48.39783098257674	62.14951997155387	67.33643475168898	46.758622733199005	66.88740073485836	60.01487495555292	69.79631385563589	73.01321559796136	76.22105013630437	71.45904942515112	71.88396349413298	77.41436529572123	77.16682470072301	72.7027972027972	75.66617281024061	66.42852909802062	56.973213227450515	72.2557781201849	69.39415669076686	56.63571174588124	56.707241910631744	60.0564774208842	69.70795306388527	81.42787720753823	74.96450160009482	71.69130022519853	76.06027023823634	66.50960056892261	106.81397416143179	70.99887400734859	50.205108450871165	48.070700485954724	45.50201493421832	75.44174469598198
FLG2	126.45002192021043	226.84590092064883	114.35576501534415	130.73334064007014	137.64861902674267	162.77531784305128	135.14675580885577	181.2898947829899	226.2623849188952	147.09765453748355	183.7316966242876	201.62494519947393	107.20100832967996	139.17426567295047	187.18796580447173	172.5392371766769	151.87932924156073	127.1253836036826	147.7155852696186	155.45155633494082	166.72950460324418	158.3081981587023	174.17974572555897	168.71755808855764	162.31137658921526	167.53397632617273	188.43906181499344	180.02740026304252	169.0304690925033	268.0486628671635	205.99824638316528	146.7407935116177	197.6924594476107	213.56367821131082	133.07978956597984	96.65289346777729	195.218434896975	161.18939061814993	224.75493204734767	260.14357737834285	170.22413415168785	222.7346558526962	210.37132836475232	551.5971065322227	190.35160017536168	199.02794826830336	198.87308198158703	180.40629110039455	200.58143358176238
CACNA1E	43.074043603455365	88.36980666392431	57.40220074043604	63.18922254216372	82.34965034965035	54.53044014808721	84.73107774578362	63.268510900863845	163.07044426162074	64.41556972439325	62.11888111888112	68.59358288770053	92.70577951460304	42.74753187988482	60.19405594405595	64.45588235294117	61.84635952283011	68.65857671740025	50.18058412176059	51.934080625257096	54.90960510078157	49.99496092143151	53.743418346359526	57.99784039489922	54.180789798436855	52.75750719868367	43.72480460715755	57.09111476758535	52.25041135335253	35.99506375976964	79.79586589880708	64.45958453311394	47.284039489921845	89.65394899218428	90.95485396955985	48.465857671740025	62.63225010283834	49.61733854380913	72.20259152612094	85.51912793089264	53.81756478815302	78.23015220074043	78.11733854380913	190.1486013986014	75.84389140271493	61.54370629370629	100.21081859317154	62.06098313451255	62.3986013986014
PREX2	26.389209302325582	30.641767441860466	20.05646511627907	24.369953488372094	24.292744186046512	39.361023255813954	24.58660465116279	40.91060465116279	33.054139534883724	25.488372093023255	37.8473488372093	31.10353488372093	19.80920930232558	29.738976744186047	45.227348837209306	28.66706976744186	28.48586046511628	38.94176744186046	38.47348837209302	13.514418604651162	49.94279069767442	35.52753488372093	37.89841860465116	36.2313488372093	38.22576744186046	56.89376744186047	32.17227906976744	40.0673488372093	37.48948837209302	39.94046511627907	27.867069767441862	25.474232558139533	34.832093023255815	31.07320930232558	34.95060465116279	28.426976744186046	40.00130232558139	35.09423255813954	38.997488372093024	32.66390697674419	38.55553488372093	36.76595348837209	39.74018604651163	71.5333953488372	35.6213023255814	43.83711627906977	30.819627906976745	34.395348837209305	40.780093023255816
PTPRT	21.54757544390477	26.0296998168644	22.525041802691298	24.342304323592643	36.72083764630942	19.146906600844016	29.629110597977547	23.336571383071902	73.33537702046341	26.255275101520823	23.33266979855084	28.97420176765666	38.21944422326619	16.411736603232743	29.06648618520583	27.415319691058205	24.527510152082172	20.538100167210764	24.657775300581257	18.95819730870292	20.90293813201688	18.50011943626085	20.912094912015288	23.132813122063858	21.41492157018871	19.17748228362131	16.50011943626085	21.22454017039573	19.220160840831277	20.567162990683972	25.894577593757464	27.850704673939006	20.64662791623537	26.224301297874035	33.6632693685803	23.183772593359343	22.989569233219207	19.30416434429493	25.92961223027311	24.60578071502508	20.74185842821881	21.89991241340871	24.918385221753326	40.67131141014412	32.81559041324946	18.292857711601243	31.252169758738752	25.057807150250817	20.254956604825225
DCHS2	67.5870736086176	75.37466337522442	51.37971274685817	70.56878366247756	67.95960502692998	86.86647217235189	69.87511220825853	58.55285008976661	84.61187163375224	68.80374775583483	94.73608617594255	84.675381508079	43.8403276481149	54.46005385996409	99.18447037701975	55.0693447037702	66.11243267504489	78.31496858168761	56.88846499102334	80.13925044883304	103.37253141831239	83.71285906642728	91.77277827648115	87.50594703770197	88.1386894075404	89.74124775583483	73.03018402154399	81.42122980251347	86.81844703770197	93.574618491921	65.52569569120287	69.78826301615798	83.29331238779174	57.75302962298025	71.56036804308798	50.02109515260323	92.43996858168761	60.65002244165171	73.70578994614003	44.978456014362656	86.19142728904848	63.88094703770197	77.06788599640933	177.66707809694793	82.38330341113105	60.11198384201077	59.62118491921005	86.49831687612209	91.49899012567325
NALCN	46.69404517453799	57.196391903784104	47.208858902904076	45.34262246993253	53.11161630976826	66.27882076855383	47.59181578175418	69.0761220299208	72.70988559694925	48.830742153124085	53.10017600469346	55.84775594015841	31.75344675858023	49.42490466412438	54.41889117043121	60.336462305661485	53.26870049867996	47.174097975946026	38.287327662070986	53.97682604869463	65.63185684951598	60.22631270167204	63.21985919624523	61.388530360809625	64.26943385156937	47.40363743033148	51.100029334115575	65.45966559108243	46.50689351716046	43.477119389850394	59.905104136110296	51.85802288061015	50.636110296274566	41.26283367556468	34.74097975946025	48.468612496333236	52.62466999119977	59.360369609856264	65.23115283074215	58.06277500733353	60.30756820181872	45.23481959518921	56.0973892637137	125.38735699618657	62.098122616603106	41.874743326488705	42.77970079202112	61.18949838662364	65.71149897330595
COL12A1	52.87963831783673	56.42190565554892	45.790241405783505	48.17512582103557	48.43077710483664	71.2872131706901	48.492791947453725	72.46677471636953	72.63072592339844	47.676703915380024	72.10458073871875	52.84602917341977	29.709289431033014	53.12820950268703	68.57442634138019	38.72634991043248	51.38641985839802	49.078222298046576	41.31587477608121	58.848844152520684	55.41047513435127	62.290369359379	68.69623816429241	60.407318945662375	68.15601808410817	65.52682760385566	55.419431886035994	69.74810202166681	48.253945235861124	69.79271517529642	63.97389746651881	47.58184764991896	52.495606926554636	41.16719269811482	34.71457817964685	61.17248144672865	52.39895931075663	61.85745969461742	71.57945918280303	60.53757570587734	69.18843299496716	67.70075919133328	56.51386163951207	125.80679007080099	57.664420370212405	62.06687707924593	41.21265887571441	58.825897807728396	56.24242941226648
ATM	44.04229101696205	40.86962805202708	21.27420704343196	37.790750741614055	27.969346619000532	53.17813949950559	26.69643264623108	55.6366471438351	25.10070738571537	28.7207727998783	42.03521715980832	37.605233133034154	21.31604168251312	31.93009812124439	53.46999315433179	26.692781623183997	36.04419259146573	58.38206434928121	44.08830911995132	45.304404046550545	43.572678177530996	49.53076747546969	52.47044953221267	47.71712177683121	49.62751958621739	39.244846733095	42.2669049973378	54.22643949189929	52.4586597702898	52.87419183083593	42.68563170305013	32.59047691488553	48.45637788088537	40.38678025405035	29.07431353160417	44.0780406176314	56.89678253593976	63.2761846809158	54.568266524682436	44.88849167110367	54.531299916330724	51.61101391952537	28.920285996805355	98.72472807484597	31.113029588499277	48.23777287594128	36.433787175781546	43.63672320681524	54.57123298090819
CDH10	45.731820826061664	47.39586969168121	30.274869109947645	73.6477603257708	37.77865037812682	58.42146596858639	37.27865037812682	97.44677137870855	51.40750436300174	56.01279813845259	59.48545666084933	52.654159394997095	32.09104130308319	46.546538685282144	62.25101803374055	54.12187318208261	46.06020942408377	68.85514834205934	46.75538103548575	89.94648051192554	53.203315881326354	52.94589877835951	56.275159976730656	56.682955206515416	49.72076788830716	69.65008726003491	59.21465968586387	62.11169284467714	67.0892961023851	59.66375799883653	55.84962187318208	67.18877254217568	52.04217568353694	48.75683536940081	52.095113438045374	53.2434554973822	62.559918557300755	86.63234438627109	67.70360674810937	39.95666084933101	60.92262943571844	51.196916812100056	46.3804537521815	80.94211751018034	47.852530541012214	67.53723094822571	47.125945317044796	47.98400232693427	58.59104130308319
CDKN2A	15.57224958949097	6.3669950738916254	20.41871921182266	13.504105090311986	17.990968801313628	8.033661740558292	64.82348111658456	6.019704433497537	77.41707717569787	10.752052545155994	15.479474548440066	28.32183908045977	17.764367816091955	8.545155993431855	29.891625615763548	11.032840722495894	22.304597701149426	8.900656814449919	2.718390804597701	11.071428571428571	21.250410509031198	20.61247947454844	24.37766830870279	23.177339901477833	12.316912972085387	12.345648604269295	12.483579638752053	17.952380952380953	10.579638752052546	16.26847290640394	9.157635467980295	33.61740558292282	12.651888341543515	20.04351395730706	55.9080459770115	5.180623973727422	19.623973727422005	24.20935960591133	27.55993431855501	2.5673234811165844	18.34975369458128	8.829228243021346	37.78817733990148	19.42528735632184	18.021346469622333	22.36535303776683	36.71100164203612	13.307060755336618	24.60673234811166
DNAH7	56.45441342585122	62.35718896240116	35.45401000484105	45.984508633209614	43.898579958044216	66.28416975956108	45.67088913990641	84.70017750524447	52.928191060190414	48.818944650637405	85.87017911892852	63.04921736324028	33.15725350976279	63.45231563659836	80.44852347910279	55.348233015975474	56.98160400193642	74.23729223817976	66.05373567855413	69.59302888494433	74.7259964498951	75.58036146522511	81.52460868162014	73.75423592060675	62.53969662740035	79.77811844440859	70.07842504437632	84.76254639341617	59.843311279651445	82.02234952396321	66.31499112473777	52.06148136194933	76.62796514442472	63.211957398741326	49.4429562691625	70.82806196546716	86.87429401323222	75.39511053735679	70.25359044699047	69.38066806519284	78.04550588994675	79.2327739228659	61.39035016943682	146.7252702920768	56.048571889624014	53.98757463288688	56.6478134581249	65.97329352912699	82.17040503469421
DNAH2	48.18335005015045	45.990304246071545	65.28786359077232	46.22581076563022	100.95319291206954	63.43918421932464	82.86258776328987	67.95713808090939	158.43102641257104	73.01089936476095	67.25690404546974	77.56235372785022	72.14343029087262	48.21230357739886	56.592243396857235	74.07636242059512	60.074289535272484	65.76937479103978	40.29535272484119	58.793179538615846	54.5794048813106	55.76696756937479	46.60809093948512	61.804012036108325	50.06633233032431	43.402407221664994	62.50565028418589	53.83751253761284	58.88331661651622	60.209829488465395	75.44560347709796	76.99872952189904	52.0589100635239	52.303176195252426	64.06446004680708	54.06004680708793	49.36683383483785	56.880441323971915	54.75954530257439	69.98796389167502	61.464058843196256	47.26104981611501	69.63483784687395	134.6301571380809	87.67194918087596	39.7609495152123	86.81745235707122	69.40387830157138	47.01825476429288
DMD	35.61070507308684	64.53747492118086	27.71116365720837	24.634780739466898	26.42798796216681	77.62546574949842	24.15462883347664	39.16910289481227	33.59859558612783	26.984164517053596	40.76934651762683	34.50157638291774	21.20005732301519	33.293923760389795	42.13621381484666	31.318286041845802	59.32079392376039	40.98502436228146	25.012037833190025	51.168028088277445	29.77414732014904	34.94453998280309	37.937661220980225	39.6140011464603	70.31298366294067	37.167956434508454	33.18443680137575	39.60647750071654	54.21789911149327	39.10117512181141	30.2140298079679	57.37367440527372	39.49240470048725	47.23695901404414	26.691530524505588	37.94382344511321	30.377472055030093	68.17985096016051	42.32000573230152	35.35146173688736	38.94038406420178	36.82616795643451	32.2798796216681	76.0463599885354	33.23602751504729	86.45227858985383	22.936371453138435	35.05051590713671	38.808827744339354
CSMD2	43.56855015330705	55.55321944809461	72.22696744050226	107.87093006278289	152.7224412322967	35.74784640093444	82.20937363118703	56.71681997371879	185.71010366476858	68.43385895751204	56.30062782888013	69.82019272886552	103.73003358154475	43.53883778653818	60.716892977076945	67.05840268652358	63.60293473499781	59.84216673967003	51.99226164403562	48.16768871368083	47.8628996933859	46.57738355964374	48.74295517593809	57.47780697912104	47.53628266900277	47.6770331435246	52.36749890494963	50.79975178858228	43.568915170097824	51.59264126149803	52.17301795882611	70.15600817637612	63.94364140750474	69.13425317564608	95.9028325302964	50.41407504745218	41.323988903489564	46.63199007154329	64.0644619652504	32.59607241933129	49.3017958826106	38.15243101182654	64.00306614104248	120.651700978245	60.321360782596	58.93948021608994	60.296028617316395	62.28631917068185	49.5195648999854
APOB	67.47326676580978	78.6021528220381	50.38956164577579	57.23907655265208	59.429431343389275	101.3870830677714	60.864952907017916	64.55421004178174	81.12839034062743	64.79038311734297	101.91771121025423	82.95028680688337	48.440195453579776	75.64705049217477	99.31888676439345	61.8121946037816	71.22590468097161	89.3528078747964	54.87238864103109	89.19552439628922	96.99915020182706	90.91126690744282	101.001203880745	88.11033212945259	98.07917286311168	95.06826711989235	105.82720770483677	103.77905247503718	121.04298562424758	65.18221089157991	82.55406840875293	65.42872317824516	97.3591813610934	78.50230153671836	65.81708094327597	50.11436867077403	126.77614899794632	92.76637631895758	85.78039798881099	83.12640747822392	101.72048721761915	97.50676297712627	55.556051271156434	176.73833297925077	77.24573330500672	65.7131931166348	73.96083846753062	83.82649953969266	101.03193824799943
CUBN	53.15264875721818	57.36463302368399	37.934973637961335	59.35676625659051	48.00527240773287	68.48606577956315	45.30906351995983	41.13097330320529	73.31199263536698	29.076742823667253	70.2878065110051	62.70667001422713	25.872457946271656	53.314754372750855	69.17591430245209	40.60733115741903	47.06184617959662	56.53460540631015	40.19834295756967	55.9009122102268	53.335592936647416	60.71051970876224	66.50121349066868	65.27701062850447	60.0153150891288	62.74541802661311	67.57586408904511	67.00945685831451	77.37442463804503	65.16319357268391	56.508996568750526	50.71478784835551	48.18478533768516	60.25299188216587	48.45367813206126	47.35944430496276	50.52406059084442	59.54088208218261	54.99062683069713	60.112394342622814	61.11892208553017	65.43208636706001	55.36279186542807	91.54715875805506	52.491672943342536	43.13649677797305	40.60406728596535	36.52154992049544	64.33132479705415
NRXN1	52.70374787052811	71.97427597955706	77.83270868824532	80.03168654173764	74.34838160136286	64.0787052810903	89.28279386712096	67.64480408858603	125.58722316865418	70.88415672913118	55.41805792163544	76.65281090289608	66.63339011925042	55.522827938671206	78.94105621805792	60.077001703577515	69.49965928449744	60.62998296422487	45.01686541737649	57.60971039182283	65.94923339011925	61.75059625212947	65.96354344122658	70.27853492333901	65.14224872231686	62.471209540034074	67.52453151618398	66.96746166950597	63.9366269165247	66.54855195911414	77.7778534923339	66.38364565587734	63.85689948892674	58.50204429301533	86.07086882453152	46.01328790459966	85.48977853492335	60.53015332197615	65.72827938671209	74.45945485519592	67.39744463373083	65.88143100511073	56.006984667802385	138.1824531516184	75.05059625212947	43.15127768313458	82.65400340715503	72.37921635434412	67.02776831345827
CACNA1C	71.40871525169045	113.86927122464313	135.24072126220887	117.33238166791885	154.16709241172052	85.35371900826446	159.49496619083396	95.78993238166792	296.45694966190837	114.60045078888054	91.63726521412472	109.76724267468069	200.79654395191585	68.2305033809166	113.71389932381668	112.96198347107438	106.59429000751315	90.43531179564238	107.57054845980466	81.78873027798647	75.4084147257701	72.85244177310292	81.08504883546206	92.76078136739294	86.14861006761834	96.77806160781367	84.74680691209616	84.91735537190083	80.35071374906086	81.00646130728775	193.39519158527423	112.28519909842224	94.06115702479339	119.09060856498873	171.29421487603307	93.48940646130728	93.66912096168295	76.86912096168294	105.23876784372652	98.67167543200601	82.04748309541698	90.9809166040571	113.53238166791886	197.97235161532683	125.82238918106687	53.32772351615327	145.17535687453042	104.58842975206612	77.16153268219384
APC	62.87505840575647	65.39884122979161	28.142790393421176	46.383889356134944	45.35594804223904	80.08457153537053	45.7873095972339	91.24838800112138	52.20895243435193	29.793851041958696	82.17138585178955	64.3338005793851	28.74665919072984	63.78497336697505	77.11064386505934	51.28090832632464	58.04392112886646	78.20745724698627	66.79095411643772	92.91841883936081	86.05513503410896	77.88262779179516	85.91851228857116	74.68367442295113	77.95589197271283	81.82057751611998	93.28371180263527	91.28819736473227	83.53331464349127	87.81095224745351	80.25362115690122	88.61517615176152	83.12120362582937	65.06401270909261	51.976170451359685	44.46145220072891	68.1469956078871	133.44276235865806	85.76441454069713	54.9025324736006	89.70825156527427	62.999158957106815	62.2934305205121	149.40697131109243	45.92935239697225	103.68928137557238	41.4198673021213	70.83384730399028	88.20811139145874
GPR112	50.607693082267645	78.45755714429563	29.374081160004028	57.575873527338636	34.175007552109555	128.77202698620482	36.36904642030007	70.65109253851575	39.92568724196959	38.0946531064344	67.95015607693082	58.50246702245494	30.353136642835565	47.48464404390293	60.184976336723395	49.72550599134025	83.9570033229282	68.30913301782297	62.55160608196556	88.92196153458866	50.82982579800624	59.56721377504783	64.34890746148425	58.475380122847646	117.52834558453328	61.47981069378713	67.59752290806566	66.38022354244285	91.33329976840197	62.41617158392911	42.5736582418689	81.09032323028899	69.85026684120432	65.20159097774645	41.84029805659048	52.488369751283855	50.919242775148525	118.32071291914208	62.521699728124055	51.671533581713824	63.24730641425838	63.5586547175511	47.5799013191018	110.74997482630148	45.459470345383146	147.0352431779277	31.296848252945324	52.37921659450206	63.987715235122344
DNAH8	59.196030640668525	61.8275069637883	44.95452646239554	45.11100278551532	44.89909470752089	82.36204735376045	44.02938718662953	84.19784122562675	58.07075208913649	47.90271587743732	82.37848189415041	59.922562674094706	39.53300835654596	61.62353760445682	77.6474930362117	44.882520891364905	54.861142061281335	57.62604456824513	44.29296657381616	71.70564066852367	62.78857938718663	74.77653203342618	76.83043175487465	71.06462395543176	77.04025069637883	74.38370473537604	68.05800835654595	80.47144846796657	76.65194986072423	80.19317548746518	65.18690807799443	51.717548746518105	60.883356545961	62.948955431754875	52.065181058495824	66.92472144846796	154.66016713091923	71.47973537604457	79.11455431754875	65.55278551532034	78.90536211699164	78.23036211699164	61.60194986072423	98.15577994428969	53.25194986072423	71.38293871866296	41.601392757660165	65.34233983286909	78.69519498607242
FAT2	62.8892940690794	80.56061648548231	66.89624329159213	73.48940415577268	99.74239713774597	70.88661070593092	85.58414751616898	84.84966285950186	181.95204348424383	47.56157974404844	74.95052979221137	90.04038805559378	80.10747213430577	41.76916196504747	77.88427136369891	67.66712536122196	75.67696435943306	70.82489335351589	46.73262694371818	86.7190037154259	75.42527865694234	68.71590752717765	73.77996422182468	75.37498279895418	68.84601623778725	71.39259666987753	80.65191963671391	79.23214531443512	73.037635888262	76.05022705380487	97.1034814916747	136.46559790835283	77.59790835282786	82.95527728085868	97.26627218934911	44.85220861428375	83.50516031374707	114.80356405669465	87.8673455346085	60.94949772946195	72.25381863217284	57.281684326407046	77.71645796064401	157.33142975092886	96.3589514242466	87.67104719966974	65.26785468556488	80.20833906701527	73.3456034126875
DNAH9	55.42763636363637	48.014545454545456	63.52843636363637	45.80261818181818	88.38203636363636	72.03345454545455	75.16276363636364	76.26654545454545	137.5354181818182	73.9296	73.33127272727273	82.76669090909091	60.842763636363635	56.25825454545455	65.3088	76.19010909090909	62.59985454545455	74.08189090909092	44.10349090909091	62.74683636363636	58.21461818181818	64.19272727272727	55.521454545454546	71.27149090909091	56.31149090909091	48.16429090909091	71.26589090909091	62.896	65.61890909090909	71.17658181818182	43.130472727272725	73.22690909090909	77.84509090909091	53.243272727272725	56.1656	59.913163636363635	56.183054545454546	63.943636363636365	60.956509090909094	73.85949090909091	72.5562909090909	51.888363636363636	74.25978181818182	148.1450909090909	89.97927272727273	45.53047272727273	82.70101818181818	74.58	53.61316363636364
NBEA	46.69367748898282	52.07006025721738	28.8206673261984	38.550948826333304	37.03840273405882	56.891896753305154	36.78972929220254	38.95161435380879	36.05540066552748	24.119255328716612	64.84989657343286	49.46020325568846	21.072938213868152	54.81814911412897	54.384926702041554	52.01870671823006	45.845219893875345	44.25514884432053	40.24831369727494	51.34121773540786	59.50732979584495	59.94459933447252	61.782984081302274	62.020415504991455	59.76041010882273	46.26342296969152	49.72668405432143	56.15567946757802	47.51488443205324	41.69016997931469	50.892346434031836	41.96366579728393	46.877237161615255	36.972749347962946	27.073747639176187	39.288964834967175	50.20559402823995	58.90916449320982	51.4180232035255	57.44401474952784	60.13058728302905	43.80708696825254	50.04146056300027	85.74377192193542	43.80717690439788	41.30461372425578	35.984980663728756	31.229247234463532	64.7510567497077
MYH1	57.826859229747676	43.66035856573705	50.02357237715803	38.56341301460824	59.58383134130146	80.71530544488712	59.49750996015936	86.8574037184595	85.87798804780877	62.341965471447544	78.92828685258964	79.19123505976096	36.08698539176627	64.13014608233732	70.06457503320053	72.28419654714476	58.353585657370516	81.82254316069057	47.562084993359896	70.09810756972112	62.95219123505976	71.23771580345286	62.66782868525896	77.68608897742364	62.15006640106242	56.58731739707835	83.67762284196547	71.48256972111554	75.51942231075697	79.80959495351925	77.81407702523241	62.315903054448874	85.30760292164675	49.949867197875164	41.86304780876494	60.80926294820717	62.82370517928287	71.78353253652058	65.27938247011951	77.37317397078353	80.82901726427623	55.70733731739708	68.72875166002656	154.83499335989376	79.97941567065072	50.4093625498008	68.86869189907038	74.39525232403719	62.402224435590966
FAT3	71.63142406726222	65.03441933788754	55.50888071466106	86.55149763531267	72.77383079348397	74.21308460325801	75.14776668418287	83.12306883867578	121.31886495007882	67.82369942196532	64.31881240147136	82.52249080399369	72.16311087756175	45.61093011035207	84.49211770888071	77.11403047819233	69.41261166579086	85.79747766684183	65.2878612716763	67.69474513925381	59.971361008933265	70.5514450867052	75.9077246452969	76.8194429847609	72.30830267997898	55.48670520231214	59.9286915396742	79.0995796111403	73.1304781923279	77.74555964266946	81.74587493431424	69.6949027850762	71.45706778770362	78.72727272727273	76.25244351024698	70.5573830793484	85.85974776668418	92.57866526537046	88.55622700998424	75.05354703100367	77.40010509721492	77.68034682080925	76.56253284287966	159.6015239096164	83.03526011560693	68.66111403047819	82.6560168155544	139.8679978980557	76.25691014188124
EYS	59.85116630465578	56.675890074605725	37.816318821418456	41.13277929927283	39.90924544338464	81.19661913306261	39.82595145906129	78.0694116536028	41.01284351685712	42.48389838511663	80.52715081688545	52.9391821701766	20.47303805836245	59.365756917555956	77.15695533100387	38.832562092737746	52.733213712342994	55.54424402682029	43.22778354896591	63.89413542355274	60.12749079233166	71.07441684767211	79.14467843989046	68.30730002833128	75.46349985834357	76.08867692888848	63.17810935876853	78.3499858343564	73.48002644253471	77.14930588346397	61.07413353480027	47.49957503069223	56.76532250448579	40.431202190952874	43.30031164415903	65.84531117197092	81.51572386438757	70.84871092643309	79.30824440457079	61.78392671640381	76.8540938709982	73.19775238455	57.651336292378886	137.40457078099914	48.728491831145526	69.25554821040703	38.21947303805836	62.80564736991217	78.77136651241855
UBR4	50.17527976864076	59.342386520809754	41.97711555387904	103.7460706651578	54.62190368414435	47.29133660253992	65.46667924053816	75.10172262039482	145.4876147365774	64.9250597258896	72.35684647302905	76.07129385137684	75.69105997736703	52.83773418835659	71.77027536778574	70.51439708286182	63.12215516157425	48.49157550609833	58.70998365396706	62.01955237017478	65.8096315855652	61.16188859549855	63.73381114045014	63.935936124732805	64.44976738337733	65.20872626681755	53.50037721614485	58.41921287564441	56.62052055827989	66.85816672953602	54.6703759587577	68.01980384760468	53.26348547717842	72.2177165849365	74.64485099962279	39.701936376210234	54.315101219665536	60.87514145605432	76.19307179680624	36.75506098327675	61.42040739343644	49.925122595247075	65.5359612724758	96.8268577895134	66.33490506727021	78.72746133534515	54.675028291210864	39.19520935496039	65.13768389287061
PLXNA4	33.99825910343827	42.24974611925141	55.42376323806761	68.11620484549543	62.845422892789784	28.75917597562745	62.63042216741622	36.20789206441317	125.34063542724503	44.85042797040476	35.640722472073115	45.699332656318006	77.19831713332366	26.25221238938053	36.99891193964892	44.86616857681706	40.187944291310025	29.98338894530683	41.085739155665166	30.88321485565066	30.933048019730162	28.56245466415204	29.66763383142318	33.856666183084286	34.59226751777165	36.30690555636153	24.490787755694182	31.36725663716814	36.226679239808504	30.990787755694182	45.01131582765124	78.94523429566226	35.889380530973455	30.58675467865951	62.917017263890905	36.556869287683156	35.32924706223705	29.279051211373858	41.99862179022197	36.783185840707965	29.866386188887276	23.611417379950673	41.634701871463804	78.1051066299144	54.778688524590166	36.443420861743796	39.98099521253445	40.058102422747716	23.987088350500507
MGAM	60.04295682511993	52.67760575665068	62.50839511556912	56.446140427387704	59.4962930658526	53.41234191016136	62.63006977758395	73.38257740950719	82.36327954644571	47.25447012647187	71.98026602703881	60.30898386393371	49.314435237679895	61.997601395551676	63.450719581334496	63.71663759267335	58.34932402965547	54.23953336240733	75.25937636284344	62.204753597906674	73.29099433057131	51.17815089402529	88.6344308765809	65.83493240296555	70.23320976886176	78.63235935455735	52.99967291757523	58.48637156563454	69.52758395115569	56.99792847797645	65.82402965547318	95.55549498473616	83.20508068033145	66.32174007849979	47.40569123419102	54.05920191888356	71.81890536415176	61.43305713039686	74.76035761011775	61.659834278238115	66.1487134757959	47.360226777147844	61.02180549498473	134.5184256432621	71.41844744875709	75.7762756214566	32.45388137810728	53.71543829044919	64.53554295682513
ABCA12	53.972087912087915	61.72043956043956	35.51252747252747	43.63340659340659	43.68604395604395	60.07648351648351	42.7021978021978	79.35824175824176	52.11813186813187	27.994395604395603	78.35494505494505	61.605274725274725	22.912197802197802	61.68065934065934	78.68274725274725	53.87197802197802	56.2421978021978	55.20934065934066	62.0143956043956	64.35252747252747	66.41626373626373	67.91329670329671	72.96648351648352	71.9978021978022	58.91164835164835	72.12835164835165	65.42692307692307	75.97527472527473	60.347472527472526	75.74450549450549	64.77230769230769	49.28285714285714	69.94637362637363	60.84901098901099	47.20131868131868	41.77010989010989	79.85912087912088	67.6156043956044	66.6689010989011	64.99912087912088	69.32010989010989	74.78692307692307	59.20945054945055	140.7445054945055	55.88175824175824	48.91164835164835	56.97615384615385	63.604945054945055	74.48263736263736
MYH2	51.16327496450544	41.83057264552769	46.32860072566651	35.39785455119104	58.95882631329863	73.51127938160593	55.34690014197823	73.38523426407951	84.6196560971762	56.892254298785296	71.45243729294842	70.99779144975548	36.71541252563496	54.88184256191828	61.505284745227954	63.9244360309197	52.296261239943206	75.28616501025398	41.96418993532103	64.5687016879634	57.999842246411106	64.25698059630857	57.02050796655624	66.7815112793816	55.18188988799495	51.40779302729137	71.903139296419	62.37576904874586	67.21060104117369	69.46158700110428	67.08802650260293	58.03281274648998	77.03912289004575	45.06089288531314	38.770153020981226	54.90487458589683	54.949518851553876	63.923805016564124	57.66161855182205	66.81952989430509	72.14450228742704	48.96150812430983	61.517116264395014	137.63495819529894	71.63748225272126	47.257769364253036	64.91954566966399	67.93516327496451	55.23000473260767
UNC79	52.0452380952381	42.184285714285714	46.99666666666667	37.53380952380952	66.00619047619048	47.85035714285714	60.21607142857143	73.71738095238095	95.12833333333333	63.542857142857144	76.88940476190476	74.78702380952382	46.00630952380953	42.23321428571428	78.0447619047619	55.0025	55.469166666666666	51.20630952380952	44.93702380952381	62.1875	81.25595238095238	63.29678571428571	68.74035714285715	71.41011904761905	59.321666666666665	65.2975	54.90083333333333	62.33821428571429	49.61940476190476	44.44571428571429	73.38904761904762	64.1325	53.574285714285715	50.89035714285714	66.31821428571429	43.28047619047619	55.586666666666666	64.01964285714286	59.77440476190476	71.5802380952381	64.53309523809524	50.18083333333333	51.56559523809524	145.85321428571427	77.81178571428572	45.688452380952384	51.221666666666664	71.20547619047619	67.48642857142858
TPTE	79.94697674418605	88.10976744186047	59.33162790697674	51.2093023255814	46.15627906976744	136.4660465116279	53.04279069767442	50.36	34.21116279069768	38.09023255813953	136.55953488372094	63.55348837209302	39.8493023255814	76.99348837209303	113.15720930232558	74.89209302325581	68.40976744186047	124.41348837209303	47.869302325581394	147.14186046511628	132.3972093023256	144.53813953488373	103.74372093023256	107.77023255813954	110.03348837209302	114.07906976744187	82.19395348837209	134.85953488372093	119.09441860465117	118.79348837209302	99.96093023255814	64.49627906976744	100.40046511627907	66.97813953488372	76.3506976744186	73.49581395348837	88.38372093023256	110.19302325581396	140.55906976744185	95.59162790697674	110.31813953488373	122.59720930232558	87.69488372093024	105.5306976744186	50.693023255813955	98.44558139534884	38.71395348837209	100.10232558139535	132.93255813953488
PEG3	41.8170354235928	51.45947495127823	35.338301043219076	44.49707669379801	48.827238335435055	56.572853376132066	45.266078184110974	82.71443310787573	68.3338301043219	46.43540066490886	60.61114295540525	59.65791585463717	51.17688868508541	32.056975811074174	59.16106843975697	53.99151668004127	46.833658145133555	56.751461653100996	46.44113263785395	49.40146738507394	43.356070159348846	50.35756047231457	54.77381634758684	54.150063051702396	55.0654591310329	52.89991975237877	55.574916886392295	54.83950475753755	49.126332683709734	56.789751232374186	64.67889487561618	48.423936719018684	56.110856356758	54.56138943024189	51.216210019488706	50.64186633039092	42.705147311704685	51.16886392296228	63.18135962398257	42.87722113951622	54.450647712942796	54.718101570560584	52.83262639000344	108.57847070961824	59.90542244640605	62.18376705261951	38.08357216553938	54.32809813137682	55.83262639000344
[truncated: 34 more columns]
