# Supplementary material for: Whole-exome sequencing capture kit biases yield false negative mutation calls in TCGA cohorts
Source: PLoS One. 2018 Oct 3;13(10):e0204912. doi: 10.1371/journal.pone.0204912 (PMC6169918; doi:10.1371/journal.pone.0204912)
Supplement: S2 Data — (ZIP) [file pone.0204912.s008.zip › S3/gene_coverage/BRCA_depth.csv]

	4b385477-1ddf-441d-85e1-200cbb11e425	d74fe269-1628-4070-827c-978e7dae11be	e2433edc-5f31-4962-9090-15c4d1a901ab	022939b8-1ceb-43d1-ab9d-a8c096b05c3b	e8c1c52b-8096-4c09-9b5d-a7e34e6a248d	4f7bb679-6eff-4d7c-88a9-f2108e7b21f8	a31deffd-16af-4fe3-8e97-067266a3c4d3	655b9092-fed5-4916-a64c-dc9497b9910e	ce4b8f0a-08a9-4051-84a7-c979ee33097b	e602b9b0-ab23-4dcd-a1a8-20a09a74038e	84094fc0-ded5-4586-aac1-c53a30ca6a4b	617ee8b7-032f-414a-8684-825ad6f01a49	ac4899fe-f56d-4b98-9a54-73ffd0c90652	8e2d9d0f-b739-4edc-8b91-8496f692eaae	675e6f58-a795-4582-8102-b3bb0ba06d54	87a61865-c5a5-491d-a58e-f9e51a98b426	6417ba8b-f42f-47e7-83ac-0ab03b350e7c	9eaf4c9c-c6d0-4778-bfb9-b3445f7c838c	40b11cfd-a9e9-4361-9eab-4840f8abf296	4bbdff5e-de2d-43f0-bcee-340ccc20fdad	4d41c6c0-4bb0-44af-94c0-dc3b5a165244	a3a7885c-ea48-4804-ba11-8e4fc0a26e79	b121e9da-b788-487e-be7d-211510bd28ee	0c19cac9-8471-48a2-9b0e-7ecd6140bd4c	d9118319-3da7-4ccc-bdbe-0a5d594783e2	e1bf5bfc-a730-47e8-97ac-09ae735de9b0	9e935d9c-c49f-4599-99ca-22d00f9f1298	fe971dcf-09ce-4014-8ff6-8aecd018ba11	3ec30ea7-6249-4c0f-a75e-d577efaceacc	6adc3997-1785-49e5-8496-456778471ecd	75c82b1d-0665-4cc4-ab37-0fcd829959eb	72840e91-5d6c-4a1d-b81f-53a95b794b97	85af8405-adf2-488b-9a27-52ae6004d89c	1d7f1141-4b48-4350-aec4-d0a9abf0121b	444d80c3-1456-4a43-a20a-14b4f8d06c58	63633780-b7a2-4b42-81bc-ced978ec31db	b0f2c1b9-b43b-4a66-b504-6d23655c385a	f4f295d3-5fe0-4f1c-8f5d-4954a6bf0d23	b63518e3-498e-40e6-8e1a-e6b7030c42ae	f7f481c0-bbfa-4a56-a36c-ec80a312872e	b6f89799-9070-4fbc-b10c-53cbe515eccc	3bb80f5b-4d1e-4f7c-970b-4f86788b92a5	5a9ba8b7-ce2f-4e7e-b7c1-fee598f6e906	9aafb427-bc0b-4ac2-ba67-b3b07acdae8a	1fac6ee2-e9d4-40e1-b7d7-8b8b3fa01f88	5a8e7023-0a18-473f-8dd6-e05592e30b10	4179f453-f733-4f55-873d-bc650b7ae56c	e3d143a5-31c9-41ce-af35-68034fe00471	80081596-de5b-4fc2-8bc7-711217c2409f
CDKN2A	21.93185550082102	12.847290640394089	34.105090311986864	22.79146141215107	7.250410509031199	15.436781609195402	10.750410509031198	17.35303776683087	17.01231527093596	45.63628899835796	39.94252873563219	5.859605911330049	16.970443349753694	29.161740558292284	17.490968801313628	39.508210180623976	25.626436781609197	15.950738916256158	25.171592775041052	24.01559934318555	11.408866995073891	8.839901477832512	18.5935960591133	18.532840722495894	9.49096880131363	35.02298850574713	33.35057471264368	16.362068965517242	24.177339901477833	100.97865353037767	16.71264367816092	47.224137931034484	20.639573070607554	26.432676518883415	14.201970443349754	29.716748768472907	29.441707717569788	22.471264367816094	13.908866995073891	6.801313628899836	32.71018062397373	38.801313628899834	40.30213464696223	12.854679802955665	22.047619047619047	7.105911330049261	23.04597701149425	16.585385878489326	13.784893267651888
[truncated: 1,016 more columns]
