# Supplementary material for: Whole-exome sequencing capture kit biases yield false negative mutation calls in TCGA cohorts
Source: PLoS One. 2018 Oct 3;13(10):e0204912. doi: 10.1371/journal.pone.0204912 (PMC6169918; doi:10.1371/journal.pone.0204912)
Supplement: S2 Data — (ZIP) [file pone.0204912.s008.zip › S3/gene_coverage/LUSC_depth.csv]

	00922aae-8d1b-488c-bdaf-4a5d6be4220d	00f4a124-cfe8-4a61-add7-68aac8e126e9	00f61898-a7cb-46c6-a49d-dc8eec7a7a0f	00f7666f-4ed2-41b8-9098-4e3b015977f7	025f678f-3a54-4c69-93f9-a6da4eb85d7b	02b7d003-35a6-42d5-a335-d9bccf18f8c5	02c7b102-0c11-4dd0-87fd-cf84ec75c9a3	03487293-fbac-469c-95be-1a3767c6d5d4	035d8c0e-40bd-44c5-9a57-e17f4f3537be	03da3eb6-7b4f-40e5-934a-2860f26a6ce4	04323706-4f87-497a-8eb0-1e6b96f99911	0454dbb5-3afd-444c-bf05-47f61a86a17d	04e06ffb-8c48-4237-ada5-425769f73de2	05736596-981a-4af7-b444-eacaf5efe52f	058902c2-9363-421a-9238-78e3e8c26d37	0639b997-c8d1-44e2-aff5-f0ed71d7584a	07073c47-0166-49b8-8b9a-d983cb043713	0720b8e6-98e3-453f-a0cc-ee29e18c0c12	07804909-3b25-496a-9f50-0f46bf7d7c03	07afe2d3-3d93-47b6-bb39-9d4b99a6e6bb	07c2ce24-b424-4209-b243-5f42c7cf67bc	0875b0c4-57a4-4791-a1a0-8f6bc14cfd36	0a2c874d-0cfb-4d56-9fb0-09921e21b8f6	0b4d20fd-b0c6-4e98-8acd-a4bc6ed2af2a	0b6cccee-8617-4d70-8d50-37b2760fe24c	0c1c6dd5-e616-4ec1-b19a-a179577f4f79	0c22182e-06d5-4c7d-8cb7-9502747cce60	0d0b0153-e872-48a0-aa51-972a3075255e	0d787510-22a6-4451-81f1-70f256fbc703	0dbb3c15-d248-471e-ad0d-09bf8dd9f1ec	0e9bb6f7-95ff-4e92-8e3b-92df06b340ec	0ebce602-324a-4335-8cde-db39bdb990ce	0eeb2519-07d2-4ccb-aaba-1339f5333434	0fd7c940-76db-4405-9858-0ba9ad62d097	100af710-b7d8-4271-a1ca-499040beeb4c	10e008bb-c8a9-4ed2-8ab6-b034a0c1d0c7	1100d9bb-a7ea-4ea7-93b9-7b04ea683ba0	114f06c7-41ec-4903-8603-8848e28f955d	120b7ab8-58d3-4c08-a3f3-fe9a85ccd551	126cb310-aa3c-422e-befb-a02523072417	129c4dc9-4641-4428-b7c5-40f6c14d04e4	130be72d-8244-407b-a18e-b7183220a07b	13886f00-1407-4740-9e5d-1ccfbb504b3c	14149230-fa7b-4055-bd5c-3e5114b067f4	1421f20e-2cb5-476b-811e-96eb5a93d13f	146a4e26-fc75-4473-ad01-4bb990752125	147f89b8-0775-4650-bd66-ba9345127aec	14e24ef8-50bb-4e77-a456-815ea922a4e8	15042798-708d-4917-b706-34d4f81cbbcd
SETD1B	0.33060476481368356	0.4883323152107514	0.2998167379352474	0.43152107513744653	0.5224190592547343	0.4698839340256567	0.4327428222357972	5.925595601710446	0.28161270616982287	0.556261453879047	0.23640806353084912	3.066707391569945	0.5717776420281002	0.4118509468540012	2.491142333536958	0.3249847281612706	0.4260232131948687	3.4841783750763593	0.556261453879047	0.11997556505803299	0.38350641417226633	0.6078191814294441	0.2540012217470983	0.4189370800244349	0.15345143555284055	0.6223579718998168	0.7932803909590714	2.893463653023824	0.2678069639584606	0.3934025656689065	0.20574221136224802	0.887599266951741	1.582773365913256	0.3654245571166769	0.3420891875381796	0.6074526572999389	0.3578497251069029	3.6178375076359193	0.3832620647525962	0.3506414172266341	0.8045204642638973	0.2445937690897984	0.39535736102626756	0.659132559560171	0.3400122174709835	0.35406230910201586	0.3339034819792303	0.7850946854001222	0.5683567501527184
CCDC168	0.017702413118419826	0.017189974843939252	0.028323860989471723	0.014161930494735861	0.06372868722631138	0.010621447871051896	0.03861921177676325	1.4461473958818596	0.014161930494735861	0.008664865368489705	0.0996459517376316	3.3443119351532657	0.036988726357961424	0.028137519798751513	5.770287897139663	0.007080965247367931	0.01611851299729805	3.2735022826795865	0.022407528184105095	0.017702413118419826	0.038945308860523616	0.02291996645858567	0.02100996925370353	0.12354420944749837	0.060234789900307464	0.04127457374452623	0.04933383024317525	4.333504146091493	0.06875989937575701	0.0139290040063356	0.038945308860523616	0.04518773874965061	0.6218671387310165	0.014161930494735861	0.017702413118419826	0.017702413118419826	0.06647721978943445	2.9060374545793346	0.16118512997298054		0.053433336439019846	0.007080965247367931	0.04956675673157551	2.4226684058511134	0.007080965247367931	0.026227522593869373	0.001956582502562191	0.06149259293766887	0.04956675673157551
[truncated: 509 more columns]
