# Supplementary material for: Whole-exome sequencing capture kit biases yield false negative mutation calls in TCGA cohorts
Source: PLoS One. 2018 Oct 3;13(10):e0204912. doi: 10.1371/journal.pone.0204912 (PMC6169918; doi:10.1371/journal.pone.0204912)
Supplement: S2 Data — (ZIP) [file pone.0204912.s008.zip › S3/gene_coverage/LGG_depth.csv]

	00058ec9-3948-4331-a060-7e8c2a3acf1e	00d6072e-594d-4d53-b4b4-e33792bae09b	016d77a0-7399-4a24-98f6-9c452d278410	01a5fc0a-0546-4a7a-8c71-d67d0df6f856	0200c7e2-e9d1-4fe2-a213-86910e3356b3	0347a8c4-1ad9-46d4-bce5-eb646831f5d5	034fd301-31a5-439d-905a-c95ba31fa017	038ac89f-7037-457d-9b9c-664be6e0c58a	041e9fa0-239a-4629-bbdf-dc481817b85c	0450373d-bc9f-4a65-bfe5-e2275d4b1065	04bcde50-e7d8-4714-98d4-94298d90daa5	05681a1e-5ba9-4cfd-a1f3-8a765e1d6b3a	0606d7c8-49de-458c-bb2b-4d4cfad57bf9	06350102-0c44-4846-935d-515a5b0da989	087982fb-d6d0-4342-86aa-bf2cbea39afd	088ac3ea-f74d-4585-a492-e877e3ade1f3	0894d4fe-d7e0-49a3-a496-d04da41a450e	096a6f5d-3836-44a0-a3ca-dc49773db064	0a32039c-442a-4811-8d6c-59512d506bed	0ad62cd3-df15-49a8-af30-178f96516d54	0b72739d-a384-417d-898a-c3d8d9d640c7	0bae576c-d0fa-4d2e-a912-8269fd183e77	0bdacdef-406a-4589-8f9a-16b52911d183	0bf2ff27-aa3b-4d54-b8a6-2f3953d1fd46	0c1be7b8-e2d3-4093-8fa8-81705bf5f57f	0c49b3c4-84ba-453c-a045-fed06a2f78a6	0cbdc960-e49d-4a60-917e-a6055aeb6fa4	0e2c395e-ddda-4833-b1ee-31a9bd08a845	10c429a3-7199-4a76-a939-fe3b81319838	11e79337-f850-44eb-a0bd-5ae84ce74af4	12633be7-9646-404d-b2b9-f084a3f6ad0c	135638ca-aea2-42ef-b97b-276d725cb070	14bbf592-0f71-4701-963e-9f6e83e16ae2	14f22bdf-a8e0-40c4-835f-7c43327030fa	156d7e37-9bd3-49ed-b830-9b675998bbc1	15878e6a-e8e4-449d-9eb3-efb63978e19c	16069e27-282e-4b49-8a40-c57e41f0ad30	16d73b7e-0d4f-4af2-a45b-45c12ee1b232	16f81d73-d521-4fa6-bf77-2f05f9cb7702	17a54193-3b7b-4704-b894-a0a6384ef0b8	17cd3685-a9f0-4c3e-b2e9-6ac133c94bbc	17e5b895-6ec1-4bfc-a55f-a2114adb0af1	18862c03-a0b8-4321-8100-c663d796b66f	18981650-9486-42e1-98e0-38dcc37fcb57	1993f17c-f8ff-4f9b-8ebf-7452f820a17c	1a3a1718-df26-46e7-9192-8b60913974f5	1bbc2609-22dc-4e78-9a28-f09704ebe6bf	1c53dd51-3c27-427a-ba71-25026be0a8c1	1c776a46-5f6c-438c-b682-7d5ed2f86749
CCDC168	0.017702413118419826	0.014161930494735861	0.04323115624708842	0.024783378365787756	0.021242895742103793	0.007080965247367931	0.024783378365787756	0.0	0.010621447871051896	0.6847107053014069	0.038945308860523616	0.014161930494735861	0.017702413118419826	0.028184105096431565	0.007080965247367931	0.1409671107798379	0.07402403801360291	0.010621447871051896	0.03540482623683965	0.020171433895462592	0.0035404826236839653	0.042485791484207586	0.06340259014255101	0.04956675673157551	0.021242895742103793	0.23129600298145905	0.02720581384515047	0.05818503680238517	0.056647721978943445	0.02222118699338489	0.024783378365787756	0.021242895742103793	0.022547284077145253	0.031538246529395325	0.020963383956023478	0.0	0.028323860989471723	0.023665331221466506	0.021242895742103793	0.030094102301313704	0.028323860989471723	0.027951178608031306	0.01970558091866207	0.0708096524736793	0	0.0694586788409578	0.010621447871051896	0.10975496133420293	0.17595266933755707
SOX11	1.6222043812363802	2.0915242573689645	2.465190962266315	3.0521848835875676	2.5763275605000575	1.9567610964560156	1.976144053217112	1.6506480100929006	2.3470581488702833	4.418052528959743	2.492602362656268	2.37068471154949	1.4702374125473106	3.87785296478954	2.3712581718086936	2.8565202431471497	2.644339947241656	1.7639637573116183	2.111595366441106	2.252666590205299	2.2067897694689758	3.1802959054937494	4.526436517949306	1.929693772221585	2.7085674962725084	3.7826585617616697	3.22296134877853	5.8316320678976945	4.451657300149099	2.227549030852162	2.957678632870742	1.7645372175708223	2.214359444890469	2.282945291891272	4.476201399243032	2.258401192797339	2.4381236380318843	2.163092097717628	3.8194747104025693	2.00573460259204	2.075696754214933	3.742286959513706	2.4029131781167563	4.396605115265512	1.7989448331230646	4.151278816378025	4.04690904920289	3.8652368390870513	3.161257024888175
SETD1B	0.25705558949297497	0.20659743433109345	0.42675626145387907	0.34160048869883936	0.5357361026267563	0.41624923640806355	0.2960293219303604	0.30421502748930973	0.17837507635919364	1.8394624312767258	0.31386682956627976	0.4112400733048259	0.3703115455100794	0.6302993280390959	0.23824068417837507	0.4388515577275504	0.49822846670739157	0.47183872938301774	0.2861331704337202	0.23054367745876603	0.340867440439829	0.6689065363469762	0.5006719609040928	0.42944410507025044	0.3764202810018326	0.963714111178986	0.35894929749541843	1.087354917532071	0.6299328039095907	0.29957238851557727	0.30054978619425776	0.4092852779474649	0.40525351252290776	0.3486866218692731	0.7037263286499694	0.25546731826511915	0.2678069639584606	0.44105070250458156	0.42638973732437385	0.26035430665852166	0.17458766035430665	0.7968234575442883	0.6074526572999389	0.5215638362858889	0.31838729383017716	0.7285277947464874	0.48930971288943187	0.7632254123396457	0.9512522907758094
CNTNAP5	31.333459500378503	47.99205147615443	36.14610143830431	45.03009084027252	58.917108251324755	39.20817562452687	28.742808478425435	31.66540499621499	45.12112036336109	45.02668433005299	40.7390234670704	42.20287660862983	32.63380015140046	77.7214231642695	40.111468584405756	59.55469341408024	67.8569265707797	36.948145344436035	41.61903860711582	53.081945495836486	30.55866767600303	56.24261922785768	65.65934897804694	36.22539742619228	42.26741105223316	45.25094625283876	40.80904617713853	58.216124148372444	61.074943224829674	31.68092354277063	76.80450416351249	36.64912944738834	33.42221801665405	29.67335352006056	58.25454201362604	38.394965934897805	31.805071915215745	44.87339137017411	49.88209689629069	34.64099167297502	38.89004542013626	77.13096139288417	47.309803179409535	44.683762301286905	36.51665404996215	48.394587433762304	43.79769114307343	46.051854655563965	40.9165404996215
EYS	11.67456794787043	13.910945320615733	9.785626593634904	9.571630937765606	18.812730191708376	14.380772499763905	9.672207007271696	10.980640287090377	15.1145528378506	11.314193974879592	13.83057890263481	16.144395127018605	11.32222117291529	29.14788931910473	12.83341203135329	20.140712059684578	25.261686655963736	11.077344414014544	14.578241571442062	17.039286051562943	11.115780526961942	17.874964585891018	15.382094626499198	13.226839172726415	14.470393804891868	11.382094626499198	9.260931154972141	10.740013221267352	16.658985739918784	11.608083860610067	28.93087165926905	13.300972707526679	11.190480687505902	11.501180470299367	13.337047879875342	14.041363679289828	10.956747568231183	15.789026348097082	12.474265747473794	13.703182547927094	13.240249315327226	28.083671734819152	15.820096326376428	11.612333553687789	10.604211918028142	11.8701482670696	11.224100481631883	10.378789309660968	11.874114647275475
[truncated: 466 more columns]
