# Supplementary material for: Whole-exome sequencing capture kit biases yield false negative mutation calls in TCGA cohorts
Source: PLoS One. 2018 Oct 3;13(10):e0204912. doi: 10.1371/journal.pone.0204912 (PMC6169918; doi:10.1371/journal.pone.0204912)
Supplement: S2 Data — (ZIP) [file pone.0204912.s008.zip › S3/gene_coverage/THYM_depth.csv]

	df3952cd-2a69-4685-a128-4707ebaf936d	b4d90c3d-c174-4379-bb7f-735956bc43d1	d49349f0-da3e-4573-b780-1fd1e9a75b86	9c88ac16-1131-4894-a89b-9819b197dc04	449f8345-f732-4c63-85fd-40444b088fb1	d2adcb6e-4f00-4b90-a4b5-ef8587232318	b8024b43-c91a-41c3-8440-dc5e287b616e	aecce2be-add3-461b-928c-2fdfbece0b9a	654e33c8-374f-4ce8-a550-f97c2bb093f6	10de5540-33ff-47fb-acf2-5f267b263fa8	779388eb-8467-40c0-87a6-4a3c29ac5d03	6ddd0ff8-3331-498d-991c-a864fa654202	a7e93e70-6e34-4264-84fe-3c5450e2a4c0	a4017d00-9cba-4fe7-a119-5af49e954985	8562a7aa-a694-4241-87e0-eebc8c5939b6	baaa9216-5723-4c6d-9131-fbe2932c894a	4f41b882-4bd7-4829-b58b-ecd727aacb08	5759aaab-b7f9-4f26-8220-3bf108ce2a05	72b2404a-d1e8-431b-b88e-ba074a93fcc7	fbe23aa4-6022-43fd-84a7-816fc26aa70b	43ed0e15-cbd1-4874-a80f-3476a933d269	20546ab7-8bc8-4afe-92f0-1f8187bd0fee	04af9077-0b70-4fed-8a2a-20dcde777ee2	94aee06f-a78c-4b09-899b-c2adc4236d59	fdbc648c-6156-4318-9b42-38cd6ae8b55d	ccc33547-bc30-418e-8199-2c8d72463d8e	8fbc742d-250d-449d-881c-cb4e8aaf9963	abc68835-423f-457b-a799-092b2773f6f2	7b618efb-e77b-45d8-8cc9-013091c47850	26089d4b-1d2b-449d-b2c8-c4bffd8d528c	98b61247-e6be-41c9-82fb-0707aed560bf	113795b5-2370-437e-abe7-b8af9b8b7e6d	a6227213-4b2d-4724-856c-5bea2305eef3	f8a645f2-d3a2-4cae-a72f-e1d60bd82521	45718b04-9e75-473d-8379-0c2b7c19a558	80830c09-b64b-444b-9345-ea0b95d29961	eadde7b6-e84c-4024-a757-27c6bd7f9898	015d9212-a8b5-41cd-ba0f-15d58cee8812	50263829-8b9a-4ce1-93cc-43fa3ff76c36	f2c1fdf5-fb77-46c2-ad66-6f619a1182d6	65a73095-0cdf-4fd4-baf4-df819119f677	fb727248-4e01-4c6d-b12b-1d5b7ca4baa8	142cee17-f038-4def-898e-06a44cb0a64d	52aada7e-991e-4592-8ea1-cae3bba3485e	af7e5686-500b-427d-8837-d0de43b2c6c5	2fcbfc64-7b10-4b42-8006-8a08c26faf99	4d2e2283-d9d8-45a3-a0d0-c77f080ce962	53baf666-fde5-4fb3-b4bc-8573b88c4c6c	4c77757e-519c-47f1-badd-3ed502c37629
AHNAK	83.90115505402672	57.549262788098154	77.98839623143664	83.17597274711237	73.17208708149252	84.65641134827274	72.54154468515463	62.1354660137329	87.86607760685581	63.820460957044766	58.926651407888436	60.2144035769415	63.50407196465641	74.34412093468887	67.04194389737584	69.557087347634	91.23564166711023	73.17251290786182	67.2930749986693	88.34821951349338	47.82136583807952	74.03427902272848	78.947836269761	87.11465374993347	79.81716080268271	61.650982062064195	92.26954809176559	76.97583435354234	78.2735934422739	50.74780433278331	64.81487198594773	60.038696971309946	60.275349976047266	74.12279767924629	63.58141267898014	46.97317293873423	68.54276893596636	78.64864001703306	85.62537925161016	86.07483898440411	88.16388992388353	61.389844041092246	85.11130036727525	76.95310587108106	59.828232288284454	88.16692393676479	82.85112045563422	71.0804811837973	88.90003725980732
FAT2	41.24989679372506	29.501444887849182	40.04974542452181	39.618756020366035	39.363767717077195	39.46704279620201	37.48513829640842	32.17531305903399	45.81278381725609	32.532750791248105	28.881175175450668	28.96071281133893	32.54891977432228	52.83404430989404	30.506742809962844	43.55896518508325	46.13829640842163	36.489610568322554	37.16017613870923	41.13760836658869	63.15040594468144	37.23262694371818	38.71425622677859	55.55662584285125	44.542727397825786	30.650887573964496	45.59460575202972	44.07878078987203	48.62797578092748	25.812439796339618	32.13857162515481	29.78856474473648	30.615728636301085	43.06047887711573	36.39183982386129	22.767923489748178	51.341131140773356	38.56962983349388	44.886197880831155	44.04403467730838	44.03502132929682	30.22093023255814	47.867964772258155	41.11813678271639	33.77074446126324	42.87911104995184	39.39816980872437	42.59955965322692	44.42610430714188
PRUNE2	40.92585823267641	29.07326764144946	38.53266052129688	39.60116020343293	36.010807374443736	40.16902415766052	36.07000953591863	32.06555944055944	47.45287666878576	30.10163699936427	21.034726636999363	28.88326446280992	30.900508582326765	43.06555944055944	27.17546090273363	40.72917991099809	29.602828989192627	34.73259694850604	36.73299427844882	39.14923712650985	41.36768912905276	35.2909249841068	38.658137317228224	45.46106166560712	44.88358232676414	28.183486967577878	46.394548633184996	42.80594405594405	47.454307056579786	24.07040686586141	30.935791481246028	27.73871582962492	29.485219326128416	42.088922441195166	34.534408773045136	23.552209154481883	54.061824539097266	36.84853782581055	40.54736172917991	43.86339796567069	42.68539415130324	28.22711379529561	50.095994914176735	38.570883661792756	37.6198347107438	41.198585505403685	36.338763509218055	37.756516211061665	42.1624284806103
ASPM	88.27289427757876	64.38973087168182	65.17507118581794	66.32690364655093	57.18370533664003	83.01625792229264	81.78809589418573	67.57279323964362	77.38036189951318	63.66978965738955	66.61045283365482	59.57729402039129	64.7439147607238	77.82566363552861	91.10434463121153	65.55497382198953	104.5469826398457	75.86442546155966	62.361440249839255	71.74125103334252	89.41691926150455	74.89648204280334	86.13410489574723	74.98319096169743	72.20538256636355	58.89363461008542	115.45329291815928	71.32047395976853	72.69550840451915	49.22448792137411	61.87067144300542	58.32690364655093	80.83429778635069	69.87544778175806	63.8834389639019	44.63038486268026	108.48268577202168	77.50408744374025	66.1179388261229	95.82841921557821	88.72361532102508	60.703040323321396	121.33792596674934	66.53522549830073	75.7255442270598	69.39303756774135	109.03077064388721	59.14200422522274	68.89831909616974
CDH10	67.96247818499127	48.196044211751015	51.096276905177426	51.14426992437463	47.96276905177429	64.95084351367073	62.17975567190227	59.4543339150669	61.59482257126236	51.66259453170448	44.552937754508434	44.326352530541016	51.14107038976149	66.24200116346714	54.73676556137289	48.826352530541016	86.19575334496801	58.09016870273415	47.710587550901685	58.446771378708554	75.23938336242001	60.42670157068063	66.26265270506109	65.33246073298429	57.83391506689936	47.76468877254218	79.70680628272251	56.268760907504365	57.13408958696917	39.97876672484002	50.03606748109366	42.996509598603836	48.10500290866783	58.65735892961024	46.9173938336242	36.394706224549154	58.831588132635254	65.88219895287958	52.4805119255381	68.82431646305992	57.118382780686446	47.89848749272833	81.53315881326353	54.023851076207094	58.24694589877836	53.46887725421757	82.67481093659104	49.47091332169866	55.708842350203604
PXDNL	51.70905306971904	39.06222684703434	43.091779396462016	40.82913631633715	38.06930280957336	49.679292403746096	45.47950052029136	40.509053069719045	51.01123829344433	36.667429760665975	36.4	35.278876170655565	39.87908428720083	50.71821019771072	44.54401664932362	42.04536940686785	60.2888657648283	47.58751300728408	40.03975026014568	45.44391259105099	43.32570239334027	45.049323621227884	47.494484911550465	48.031841831425595	47.487408949011446	36.00020811654527	55.079916753381895	46.75920915712799	51.120291363163375	31.568990634755462	37.61831425598335	34.46618106139438	36.011446409989595	46.11155046826223	37.50613943808533	28.618522372528616	51.996253902185224	48.55130072840791	43.728199791883455	52.671800208116544	45.592715920915715	35.4	64.06160249739854	43.81103017689907	37.32154006243496	45.60915712799167	50.019354838709674	42.285744016649325	47.00437044745057
KIAA1109	89.76233014594867	64.12172873678912	64.33285103170608	62.889028686462005	58.473766985405135	84.95621540010066	80.15809008555611	69.49654001006543	77.56221690991444	63.40475591343734	56.435895822848515	57.078636134876696	68.39915702063412	63.87890035228988	59.62562908907901	60.11021640664318	107.51113487669853	78.20728485153498	58.52352793155511	68.39362103673881	64.6156265727227	77.28189481630599	86.90865626572723	65.66494715651736	69.23628585807751	62.93375691997987	103.62745344740816	71.88928032209361	72.23943130347257	54.29516859587318	63.78629843985908	56.89513085052843	63.13160543532964	66.7220055359839	52.235845495722195	44.59373427277303	61.47804479114242	78.9495470558631	65.82706341217917	94.57744086562657	70.39620030196276	62.67645948666331	107.63550578761952	67.2128837443382	79.08203321590337	69.95206341217917	89.8611600402617	58.45017614494213	70.50824106693508
LRP1	37.618446667114185	26.24890917634423	41.01872860307444	40.590924347184	39.10384641202927	38.34805665570249	32.813855138618514	31.71477478686984	44.52252131301604	30.983352352822717	22.825736725515206	30.208833993421493	31.90394039068269	54.54796267704907	32.83922937504195	43.54380076525475	39.84110894811036	32.95623279855004	32.00228233872592	39.13532926092502	47.900114116936294	36.73659125998523	34.676646304625095	53.82674363965899	44.78586292542123	30.77149761696986	37.072833456400616	43.399812042693156	50.09350876015305	23.184735181580184	31.228099617372624	27.49976505336645	27.666308652748874	45.7514264617037	39.40336980600121	22.40558501711754	42.45619923474525	38.021145197019536	45.00369201852722	38.510773981338524	42.02403168423172	29.166744982211185	38.355373565147346	40.83150969993959	24.7163858494999	43.18292273612137	36.4143116063637	44.78854802980466	44.267839162247434
LRRK2	96.06693601222975	66.9982528936449	67.35160515396375	65.27724393972483	60.89102424110067	87.02194802358594	89.04717187158768	72.17296352915484	79.03057436121424	69.10635509936668	44.51059183227779	59.91056999344835	70.76130159423455	73.91712164227998	70.99050010919414	65.59794715003275	109.80246778772658	85.76457741865036	54.34221445730509	73.84963965931426	65.35990390915047	79.90500109194147	92.82223192836864	66.91188032321467	72.64959598165538	64.43000655164883	103.76839921380214	73.57370604935575	76.28903690762175	54.998908058528066	68.7014632015724	59.97958069447478	66.02445948897139	72.95512120550339	56.735640969644024	48.55066608429788	62.75289364490063	86.13736623716969	70.04826381305962	100.21620441144354	66.0346145446604	65.64817645774187	97.58233238698406	70.19578510591832	73.0763267088884	72.2655601659751	100.89681153090194	64.15767634854772	75.04564315352697
CACNA1C	48.98963185574756	37.55627347858753	51.94785875281743	47.703080390683695	49.87963936889557	50.15582268970699	46.171600300525924	40.30503380916604	56.21111945905334	39.50007513148009	29.95356874530428	37.0175807663411	42.39894815927874	60.664613072877536	47.45679939894816	51.046581517655895	55.95867768595041	43.741547708489854	40.044477836213375	48.32381667918858	57.54244928625094	48.03320811419985	46.11885800150263	63.54019534184823	55.565138993238165	39.917054845980466	52.76814425244177	54.479789631855745	60.30067618332081	30.22809917355372	40.78136739293764	37.17490608564989	36.82434259954921	55.1893313298272	44.887903831705486	29.359278737791133	52.40030052592036	50.059654395191586	53.87858752817431	53.204357625845226	54.983320811419986	41.17190082644628	54.0954169797145	48.75432006010519	35.1160030052592	55.098121712997745	66.64928625093914	50.639068369646886	55.98602554470323
UNC13C	51.39270817240847	37.785107369071525	34.98547813996601	37.105978680673566	32.95380812606211	50.147458674494054	48.28487563726247	39.549899582882745	43.024795303568666	37.75336011123127	32.42793140738452	34.76479221381122	39.5042484164993	44.77213038776456	39.31878572532056	38.074154178896954	87.3642824038313	48.72470261084505	39.29105515217056	39.928394871002624	36.486945774756684	44.05808744013595	52.10180750811061	41.939363509964465	40.19450023173181	35.45342190638035	57.33616561099954	40.263247335084195	41.82087131160204	28.84087749111695	38.32179823883825	32.953730882125754	36.4962150471188	37.25498223389464	29.01629847057006	26.671867758380966	42.32635563108296	47.085895257222305	37.6008805808744	53.962613934806114	39.45612544415263	36.59083886914877	54.182527421597406	36.65850455739224	50.677043102116485	40.12590761625212	39.13703074308667	35.61030434110922	42.135949327977755
BRAF	83.36975806451613	59.178629032258065	60.79354838709678	58.361693548387095	63.12540322580645	83.09516129032258	74.10564516129033	64.7483870967742	74.7366935483871	60.74032258064516	53.80806451612903	57.9	62.74717741935484	73.44193548387096	52.16935483870968	59.1508064516129	97.59717741935484	72.75403225806451	65.99798387096774	65.73427419354839	64.15806451612903	71.63185483870967	79.69798387096775	74.5741935483871	56.361693548387095	59.28306451612903	97.12137096774194	68.65766129032258	73.40846774193548	49.25846774193548	63.15564516129032	54.708467741935486	58.00846774193548	64.3850806451613	51.01008064516129	43.28306451612903	82.53145161290323	73.57379032258065	67.10806451612903	88.14596774193548	73.9866935483871	61.98306451612903	112.3016129032258	64.43427419354839	83.025	65.73104838709678	79.04556451612903	53.258870967741935	67.22862903225807
PIK3CA	49.083140877598154	35.272957219839434	33.64995051138238	32.8032552512922	29.617507973166173	48.39887825800066	42.98614318706697	37.97580556472011	41.11789288463653	32.714835587814804	30.121302100516882	30.705707687231936	37.49961508852964	33.91861871769493	31.838557131859673	31.869350049488617	58.35356867920378	43.36973496095898	28.376773342131308	37.1899263169471	32.72583305839657	40.53700648850764	46.65467942373254	33.2409545804465	36.73155174309909	34.80688441658418	57.6830528978335	37.72000439898823	37.41559441328494	27.344440778620918	34.86935004948862	31.407456285054437	45.18904651930056	33.33146376333443	28.15572418343781	25.02958319586495	30.580666446717256	43.31166831628725	33.53304739909821	48.69602991311998	34.111734301110744	35.123281645221596	58.26767843396019	34.96458814472671	36.942703178269	35.79445727482679	51.26283954690421	30.041130539975807	36.21676014516661
PLXNA4	21.862541708980125	17.307558392572176	23.6418105324242	24.89663426664732	22.326127955897288	22.642463368634846	19.640142173219207	19.305890033367184	27.5713767590309	17.538807485855216	18.74082402437255	17.711881619033804	18.606629914405918	31.058247497461192	16.486072827506167	25.557086899753372	24.790947337879008	20.575076164224576	25.1588568112578	24.75641955607138	28.140214710575947	21.88444799071522	20.26374582910199	32.612577977658496	22.93754533584796	16.764616277382853	23.681053242419846	25.52147105759466	28.630132017989265	14.468591324532134	17.967938488321487	16.576164224575656	16.55672421296968	26.628318584070797	21.99724358044393	12.721166400696358	34.885536051066296	21.97279849122298	25.895763818366458	23.50275641955607	28.208399825910345	18.03742927607718	30.651312926156972	23.239373277237778	19.991222979834614	26.4434208617438	20.689032351661105	25.43754533584796	26.35666618308429
FBN2	63.375044915558746	43.69151994250809	49.862648221343875	46.58165648580668	43.924182536830756	59.527667984189726	57.18316564858067	48.55587495508444	58.9604743083004	47.19484369385555	41.386273805246134	41.92301473230327	48.33300395256917	59.35950413223141	48.34189723320158	49.491196550485085	74.58228530362918	54.14355012576357	45.502245777937475	51.49299317283507	75.94196909809558	53.46101329500539	59.51805605461732	58.86309737693137	55.29482572763205	44.46631333093784	72.39561624146604	53.60618038088394	56.93298598634567	37.92885375494071	46.579590370104206	40.19358605821056	45.486884656845135	53.65271289974847	43.98122529644269	33.92885375494071	58.57123607617679	58.4102587136184	50.05084441250449	65.64714337046352	53.394268774703555	45.03799856270212	75.93460294646066	50.31539705353934	53.642741645706074	51.850610851598994	63.599532878189	46.220445562342796	56.20768954365792
USH2A	57.755388444632736	43.66318911189959	46.1478049038818	46.07488216914685	40.934226552984164	54.194619499020284	54.19811470634963	45.508393793359105	55.240851559603875	39.78859291426151	47.48435100354816	39.347508340835674	43.042207276386165	56.866811417677276	58.91696234708468	47.63003759995763	67.60260551819097	48.55287825027803	44.012974633268016	50.45856061007255	70.2892019276598	49.42212572154848	53.95837525816872	56.19467245670709	51.871048032621935	39.26997828734841	71.85823227241434	51.755388444632736	53.11486522268707	34.7673568818514	42.69877667743473	38.32669596992003	53.84652862362972	50.357146639834774	48.03135095059048	28.624582958216386	83.38362548323889	51.52724672986284	49.10273791240799	59.33522215749616	62.63861674522057	39.88349308902187	77.35259227876927	46.52581687231902	47.70253667319812	49.856696499496906	66.82603399883493	43.51750251549012	51.645130540697984
BIRC6	84.62809654206202	58.66579634464752	63.244411895816086	63.234795898872825	57.56829905113673	77.37929058141756	75.3720308221359	63.61026555435267	76.45367127300516	57.47850729160033	52.5288161497803	52.91695854295357	60.419473985862574	70.59020569317964	53.375851748073615	62.67770489715341	97.30440043303827	72.09475896325543	61.66242119340254	69.09495000955232	64.49232630707507	69.18907215181812	79.94402343501241	68.04222123161179	69.76864293447112	58.54480035661975	95.38018213080304	71.18652486785965	73.07196077182704	45.92039737629752	58.56224925173534	53.29905113672547	58.185697000573136	68.4413806279055	54.24867859644654	41.53594854486404	74.01006177163599	75.21148825065274	65.88244284531618	86.48328344902248	64.46379672674011	58.46857288416226	99.6688530853977	65.01413742596957	71.25670254091575	67.05170986435714	96.52359421766542	58.93612685474113	69.4082022543463
ASXL3	35.96755994358251	26.738804654442877	29.020715796897036	27.40497179125529	26.122267277856135	34.29927715091679	32.48113540197461	26.623501410437235	33.746297602256696	25.21500352609309	18.59070874471086	23.964915373765866	27.007757404795488	31.25934414668547	29.043106488011283	29.512341325811	42.55209802538787	31.198871650211565	23.32713328631876	29.230870944992947	29.411406911142453	30.974083215796895	35.659643864598024	32.389985895627646	30.975141043723553	24.025476022566995	39.32457686882934	32.463416784203105	34.89880112834979	20.711124823695346	27.052362482369535	23.285084626234134	25.7388928067701	30.789668547249647	24.503614245416077	19.058356840620593	28.347232016925247	33.87385401974612	30.15558885754584	34.83277503526093	27.589033850493653	25.06567348377997	36.478755289139634	29.63478490832158	28.588328631875882	30.579954160789846	30.603402679830747	27.798307475317348	31.907968970380818
PKHD1L1	98.79955643927806	73.11196084429488	70.12779137350871	70.83198225757113	65.04512083205873	94.80896298562251	90.39805750994188	76.1287090853472	84.78869684918935	71.37962679718568	60.17765371673295	67.15654634444785	75.83144692566535	93.96841541755889	85.4463903334353	70.22285102477822	117.05536861425513	85.30269195472621	69.01866014071581	77.29756806362802	73.19264301009483	83.96688589782808	94.59238299174059	73.61371979198532	78.70564392780666	70.09674212297338	112.53548485775467	79.25711226674824	81.04749158764147	58.587488528602016	70.96313857448762	62.85507800550627	72.02508412358519	75.17688895686754	61.31416335270725	48.99954114408076	84.36937901498929	90.37289691037014	73.53969103701438	103.71168553074335	78.4811869073111	68.33871214438666	116.85255429795045	72.1001835423677	74.196772713368	78.41602936677883	100.55490975833588	68.78732028143163	79.08855919241358
ZNF804A	69.82302771855011	50.06737739872068	48.10191897654584	46.0816631130064	41.643923240938165	67.41535181236674	61.341577825159916	50.79488272921109	54.27910447761194	43.55181236673774	45.43347547974414	43.85948827292111	50.122174840085286	51.077398720682304	46.78123667377399	45.70511727078891	80.8684434968017	59.81108742004265	44.96183368869936	50.35884861407249	44.663752665245205	56.63731343283582	69.41705756929638	46.0317697228145	54.859275053304906	45.4046908315565	83.84797441364606	51.5409381663113	54.87505330490405	37.373773987206825	49.1545842217484	42.38805970149254	49.033262260127934	54.426652452025586	38.78422174840085	35.56908315565032	55.3773987206823	63.88912579957356	49.89509594882729	76.23518123667377	45.96972281449894	46.89232409381663	82.34925373134328	48.405117270788914	64.31876332622602	49.70746268656716	54.3908315565032	43.16332622601279	54.89339019189765
TENM1	39.913864077669906	57.35464077669903	60.35829126213592	33.9187572815534	28.62718446601942	41.00823300970874	70.81933980582524	31.877592233009707	75.22415533980582	29.546796116504854	26.017087378640777	29.130718446601943	61.804582524271844	47.69693203883495	59.913242718446604	34.134135922330096	92.95961165048544	71.81545631067961	35.341747572815535	33.78920388349515	69.1815145631068	35.49071844660194	77.56419417475728	77.93242718446602	69.3464854368932	54.63619417475728	48.01980582524272	36.20069902912621	37.14477669902912	25.46966990291262	60.03339805825243	52.75378640776699	55.25196116504854	68.42974757281553	52.63782524271845	43.63091262135922	43.66485436893204	74.96388349514564	33.682252427184466	84.68233009708737	71.7211650485437	58.56893203883495	98.9157281553398	62.47603883495145	39.71433009708738	66.79308737864078	61.68900970873786	31.996815533980584	35.83106796116505
MXRA5	26.14969876442357	38.98447870928214	49.762891861533745	26.81139589502706	22.70182783620954	22.71193709792709	43.78280404370469	19.91197794342898	58.24599203512713	20.365975696926377	18.06249361789033	19.857755539671192	39.13172674359236	37.36056366792607	43.396711937097926	25.242111712447667	59.649239252527316	45.11069131011947	25.347084652302666	28.212396609823344	50.21688961503114	23.171346880424792	50.10252220974165	64.25814357193914	52.68099663024609	39.886960073521905	27.860104156029816	30.257122434391913	29.733278872664147	17.761360155212905	38.209435310936385	37.28326355560094	36.57061166139079	53.25783723067497	45.529868273256405	28.693250280812826	35.484529766159504	47.85479424078424	26.804962728479527	50.836617992443585	43.5437557438987	38.34820790360462	60.108138466251404	49.76656795670377	23.3283978351884	50.64392933728173	57.60543245175125	28.441846216685388	27.680281833963036
MYH8	79.15179606025492	56.62837278596259	70.85151464989241	70.96242343982784	66.58384373448105	74.71958285052143	71.18705512332396	63.6548584671412	87.99718589637477	58.83413342161894	37.69740109253435	52.18871047839762	62.30905479225294	76.7079953650058	63.421618937262046	68.22463168349611	92.94967720576064	67.09352756166197	59.717430888925676	79.4739281575898	71.67041880483363	69.34927992054295	75.39976825028968	79.18076477404404	76.42724714451249	56.20211885449429	88.42939910610826	75.49346134745903	81.74706174474424	45.5747392815759	58.34149975169674	53.74573746068532	57.23025989074657	72.54908127793412	45.357887766926005	43.12547591458368	81.92633669922198	73.37990398940573	74.99089554709485	83.82602218175799	75.83744413176626	55.77884456215858	84.96639629200463	73.78016884621752	57.37113060751531	79.36103294156597	43.35159741764608	65.93246151299454	77.11322628703857
DNAH7	90.16249798289495	66.27537518153946	66.59060835888333	67.06123930934324	61.22309181862192	89.96829110860094	81.68872034855575	68.88050669678877	83.10166209456189	64.03340325964176	57.061400677747294	57.66072293045022	66.98620300145231	78.70897208326609	58.48507342262385	66.25827013070841	105.65265451024689	79.95643053090205	65.53606583830886	72.89728901081169	70.51936420848797	78.58092625463934	89.05551073099888	75.7106664515088	74.2737614974988	64.3531547522995	106.37582701307085	77.93617879619171	77.33959980635791	51.37227690818138	65.09278683233823	57.521865418751005	63.88381474907213	70.60666451508794	56.53090204937873	48.2109085041149	78.20792318863967	79.26077134097143	72.03187025980313	94.91205421978377	70.18508955946426	64.08262062288205	109.45417137324512	70.94037437469744	79.77464902372115	74.03138615459093	66.4696627400355	61.48007100209779	74.74963692109085
PREX2	37.724744186046514	26.203441860465116	26.909674418604652	26.813302325581397	25.446697674418605	35.71832558139535	34.44558139534884	28.009767441860465	32.594697674418605	25.135906976744185	23.322697674418606	24.853023255813955	28.057767441860467	34.77181395348837	30.988558139534884	27.716744186046512	42.5273488372093	36.32595348837209	25.632930232558138	29.658418604651164	29.18232558139535	31.805581395348838	36.98586046511628	30.305581395348838	31.758511627906977	25.510418604651164	42.08920930232558	30.768372093023256	31.951348837209302	22.93525581395349	26.795813953488373	23.708372093023257	25.460186046511627	28.39172093023256	23.368558139534883	19.746046511627906	33.13013953488372	32.1526511627907	28.241581395348838	40.52306976744186	29.039162790697674	27.152	43.26706976744186	27.443627906976744	27.684186046511627	29.654697674418603	35.73162790697675	25.409767441860467	31.003906976744187
ABCA12	82.54604395604396	57.64791208791209	62.12604395604396	59.6021978021978	54.38263736263736	76.51384615384616	73.68175824175825	61.253406593406595	72.89252747252748	57.5167032967033	51.51054945054945	52.191098901098904	60.77857142857143	67.8221978021978	53.4210989010989	57.43846153846154	96.09131868131868	70.1723076923077	57.91681318681319	64.88582417582417	63.15659340659341	68.16175824175824	78.14318681318682	68.28802197802197	66.81538461538462	54.45164835164835	95.99868131868132	66.22164835164835	71.15483516483516	44.52307692307692	58.98725274725275	53.20296703296703	58.315714285714286	64.74450549450549	51.144835164835165	42.72736263736264	73.01362637362638	74.44912087912088	65.1589010989011	85.91131868131868	62.76835164835165	57.43	97.43681318681318	60.30120879120879	68.88626373626374	68.08626373626373	62.04560439560439	57.98373626373626	69.04879120879122
MROH2B	70.75644206909716	49.599351021187246	56.1916396258828	54.20385569765222	54.18171406757015	68.09715594579119	63.66596678755488	54.09219316663486	67.97365909524719	51.76655850353121	47.175033403321244	44.980721511738885	53.46153846153846	69.5142202710441	52.65699560984921	55.15880893300248	79.07272380225234	63.76923076923077	53.54876884901699	59.810078259209774	87.93682000381752	60.727047146401986	65.46287459438824	74.90074441687345	63.08035884710823	49.26646306547051	77.03130368390914	61.464783355602215	68.97327734300438	41.973659095247186	48.57377362092002	46.45409429280397	49.2466119488452	58.8631418209582	50.553540752051916	38.216071769421646	67.52853598014889	63.69765222370681	59.50238595151747	73.03626646306547	66.79709868295477	49.12044283260164	82.92422217980531	59.14010307310556	58.38079786218744	62.27505249093338	72.58675319717503	53.66863905325444	63.29681236877266
SDK1	31.818505338078293	24.891218620755986	32.94556121958257	33.35885351543715	30.36087332884486	33.438010964701355	28.81244589785515	26.95287102048668	37.406463402904684	25.546696162354525	25.394440704049245	24.511301336924113	26.1993844378186	40.313359622968164	25.30479946138309	33.47734923535635	35.747715687217465	28.869193036452824	33.9754736943349	32.432240069250746	37.30585745888237	31.589400788689044	28.5974800423199	42.716937578147544	37.89237279984611	24.837549293065308	33.82466095989228	35.63585649706646	39.09993267288641	22.20419351736078	26.568914109839376	24.64018466865442	24.236991439838416	36.29219967298259	30.07963835721843	18.796672116956813	48.43320188515918	32.98884293546215	34.85880542464172	33.94931230162547	38.45282292969126	25.36827931133981	42.829085313071076	32.58209098778494	28.48052322785419	34.983168221602384	30.307877272290085	33.98874675387131	35.70664614792729
FBXW7	55.72367363344051	37.89650321543408	42.707194533762056	41.91097266881029	36.777130225080384	54.24738745980707	49.997588424437296	42.97266881028939	53.09364951768489	38.58842443729903	34.02411575562701	37.991559485530544	43.11475080385852	45.51768488745981	36.66378617363344	44.438906752411576	60.81631832797428	50.14107717041801	40.75060289389067	46.21764469453376	40.35389871382637	48.05888263665595	56.14831189710611	48.83239549839228	46.867765273311896	39.57978295819936	65.01788585209003	53.3717845659164	50.65233118971061	31.793006430868168	38.476487138263664	37.12077974276527	36.060691318327976	48.231913183279744	34.59746784565916	29.506832797427652	41.66016881028939	49.28114951768489	46.21322347266881	57.35872186495177	47.828376205787784	37.19031350482315	67.2652733118971	44.23975080385852	46.405546623794216	45.682274919614144	58.981310289389064	39.004019292604504	48.131229903536976
ERICH3	40.82637239837966	27.815337337616985	35.70568515155748	34.314988126833356	29.409275038413185	37.64324626344462	34.35186478558458	31.31093728174326	39.77804162592541	31.045956139125575	26.382874703170835	26.59477580667691	29.808213437630954	34.92135773152675	27.2707081994692	34.01592401173348	46.8600363179215	33.51194300880011	32.62620477720352	36.47897751082554	20.361363318899286	33.0825534292499	38.40787819527867	37.555803883223916	38.01536527447968	27.884201704148623	41.427573683475345	36.466685291241795	40.374353960050286	24.75136192205615	29.569632630255622	26.692275457466128	27.893839921776785	37.79536248079341	28.484425199050147	21.04888950970806	33.975834613772875	37.47772035200447	36.26442240536388	41.97429808632491	33.83419471993295	29.602318759603296	40.86296968850398	34.966056711831264	35.684592820226285	36.20324067607208	31.298086324905714	31.82874703170834	38.872049168878334
PCDH15	77.11346303501945	52.55891050583658	57.40186770428016	54.839533073929964	53.53587548638132	71.89992217898833	66.2820233463035	57.2063813229572	71.83673151750973	53.95719844357976	49.051517509727624	47.09945525291829	54.7327626459144	65.64871595330739	54.222256809338525	56.80964980544747	91.2779766536965	64.2568093385214	53.59548638132296	65.8046692607004	60.17976653696498	65.89867704280155	71.24140077821012	58.55035019455253	61.82739299610895	51.10365758754864	84.14272373540857	63.12062256809339	64.08575875486382	46.15330739299611	54.438910505836574	48.78832684824903	51.18692607003891	61.6588326848249	47.82147859922179	37.79455252918288	64.39284046692607	70.40669260700389	60.03330739299611	76.3136186770428	54.55097276264591	53.2275486381323	90.97571984435798	61.82785992217899	64.90926070038911	60.87782101167315	74.315953307393	55.86085603112841	62.91035019455253
PAPPA2	30.6675265710453	23.92879991744918	28.381075224435044	29.768548137447116	27.281704674440203	30.408936126302756	27.416881642761325	25.5189350944175	32.0613971726344	21.8709111546796	27.92704571251677	23.004230729542876	23.76359508822619	37.08595604168816	36.00474667217006	30.899184810649057	33.43617789701785	26.243731297079766	28.078010525229594	29.801568465586627	46.96543184397895	28.367454339077494	27.888040449901972	37.174904550613974	32.00536580332267	22.12042100918378	33.972242286657725	31.970591270250747	34.19409761634506	19.41161902796409	22.394799298318027	20.65081002992467	30.102259828707048	31.888350015478277	31.7013724073883	17.58301516871324	48.5630997833041	29.196264575379217	30.800536580332267	31.87266535961201	35.31947167474977	22.26147972345475	40.61851202146321	29.745537096274894	24.02992467237643	31.064389639872047	34.43669383964503	29.14446393561036	31.1460117634919
ZFHX4	58.5669448605464	41.75133747057565	44.5948355802839	43.522790498609034	39.98716028247379	55.18332263356873	52.67536914187888	45.79135459019901	51.56680219701833	42.37855767173122	37.573293387545476	39.1876025394108	46.151936657393534	59.501034310578504	53.24602325415508	44.95292103573721	68.58142520864541	48.50724017404951	41.49261716242243	48.39681860332406	46.31271845352735	50.095441900278196	54.29367287253014	47.74898352236251	51.024466795063844	40.436193737071115	65.229331621371	47.48270204722163	50.243954632998076	35.82587916399172	42.73364719309509	36.96490477209501	41.40666238676082	49.85790712604323	39.4353377559027	30.330194735715814	51.6985519651901	55.36778657536201	45.27505528211713	60.563806262928885	47.069548469933665	42.158142520864544	69.48084742135673	45.561452314715744	43.29531350310293	47.68663956059633	59.32013695698694	43.16085312789785	49.11420215421927
FAT3	39.94650551760378	28.704046242774567	34.67524960588545	34.464792433000525	30.80115606936416	40.06516027325276	35.949921177088804	30.382291119285338	42.214976353126644	29.617813977929586	27.26106148187073	27.722175512348922	30.822070415134	36.28712559117184	32.82112454019968	36.31345244351024	44.779663688912244	34.979978980557014	28.822543352601155	36.29017341040463	21.79921177088807	35.14450867052023	37.92291119285339	42.207672096689436	40.130688386757754	29.067314766158695	45.21933788754598	39.011508145034156	43.02128218602207	22.13005780346821	30.236521282186022	28.935575407251708	28.74897530215449	38.876878612716766	30.382133473462954	21.983604834471887	35.65990541250657	38.05895953757226	36.93394640042039	42.22138728323699	36.56353126642144	28.44277456647399	41.803993694167104	35.628744088281664	28.793011035207567	36.94125065685759	39.80320546505518	35.17104571728849	39.90683131897005
FLG2	71.6605655414292	58.21372205173169	63.73969750109601	74.51523454625165	63.55381411661552	75.56291100394564	67.4233888645331	62.98158702323542	76.77619465146866	53.57584392810171	63.06389741341517	53.64302937308198	59.3255151249452	72.40738711091626	80.86858833844805	60.29131959666813	85.61190267426568	63.21821569487067	66.82913195966681	80.19081543182814	96.92086804033319	65.83176238491889	70.28134590092066	68.51764576939938	64.40914072775098	50.33987286277948	91.57178868917141	66.28068829460763	69.8427224901359	50.89127575624726	53.90420868040333	49.36990355107409	71.7371766768961	62.740683910565544	58.408373520385794	39.134918895221396	79.38448049101271	72.03014028934678	65.89489259096888	73.9798334064007	94.84327049539675	51.6968434896975	96.21131082858395	71.0480052608505	57.721832529592284	71.90015344147304	84.84798334064007	54.16440157825515	76.88097325734327
BAI3	83.52895174708819	59.690016638935106	61.73727121464226	59.29450915141431	41.64708818635607	76.68402662229617	77.86272878535773	63.89251247920133	72.71397670549085	62.64991680532446	53.659234608985024	54.367054908485855	60.38885191347754	61.063560732113146	45.46805324459235	58.71697171381032	96.99883527454243	66.02778702163062	50.47554076539102	65.29317803660565	37.82678868552413	68.5116472545757	79.52811980033277	63.79584026622296	56.40698835274542	57.7414309484193	93.10299500831947	66.01613976705491	69.80831946755407	44.8	57.98036605657238	50.27088186356073	58.13044925124792	63.18435940099834	41.73477537437604	43.64242928452579	58.784193011647254	75.51464226289518	64.01314475873544	85.87337770382696	61.11098169717138	58.838602329450914	83.73727121464226	64.92595673876872	63.59034941763727	64.66655574043261	50.50648918469218	57.44193011647255	64.5226289517471
TG	53.00627218934911	41.41609467455621	52.442958579881655	51.44769230769231	49.31136094674556	53.74414201183432	47.60686390532545	42.2007100591716	60.24804733727811	40.602130177514795	39.03313609467455	39.21443786982248	45.157396449704144	73.76520710059171	50.70295857988166	53.14284023668639	57.840118343195265	50.4189349112426	49.45940828402367	52.56047337278107	59.13786982248521	49.89065088757396	50.117633136094675	67.27751479289941	58.15585798816568	39.37029585798817	56.28899408284024	56.74958579881657	61.23917159763314	32.52863905325444	42.28011834319527	37.043313609467454	36.994437869822484	54.17526627218935	47.75751479289941	29.964615384615385	64.67846153846153	49.625562130177514	57.61751479289941	56.336094674556215	59.0894674556213	38.8287573964497	63.99846153846154	52.20473372781065	37.11171597633136	57.30863905325444	49.69266272189349	53.292544378698224	58.92958579881657
COL6A3	47.56823890594474	33.781468043538936	41.021397339287375	41.06977393245884	39.264396688064004	45.89245511210345	40.305702856079634	36.69708810121872	49.99981393618011	34.96260117220206	32.33007721648526	34.467857475113966	35.57205321425249	49.66582937947716	32.590938691971346	42.20764722299749	52.215089775793096	39.22504419015723	38.2140664247837	41.47176481533166	45.02204856265699	40.786212670946135	43.190343287747694	48.698669643687786	47.935435854498095	32.92892362080193	50.06335473067262	44.53297981207554	50.536328960833565	27.022978881756444	35.654386454553915	31.820076286166156	33.71346171736906	44.790399106893666	37.479951623406826	26.95543771513629	51.2264396688064	44.0979626011722	43.76760628895711	48.367662108103076	43.65531677365336	32.86929016652712	54.26058237975626	40.648618476137315	38.70248395199553	43.5308400781468	34.941296864824636	42.29686482463485	46.38022141594567
MYCBP2	79.30150651465799	56.06202497285559	59.51180781758958	57.15255157437568	54.482016829533116	76.11583876221498	70.07145765472313	59.38565418023887	71.69075732899023	56.19659337676438	48.18763572204126	49.427931596091206	57.86115635179153	63.542616720955486	54.60450597176982	56.53515200868621	93.99138165038002	68.13036102062975	48.13307546145494	64.22801302931596	61.26296145494028	66.08869435396308	75.55686753528774	63.943200325732896	66.94130021715526	54.85715255157437	89.50644679695982	67.61102062975027	69.86434581976113	44.73255971769815	58.054628121606946	51.045127578718784	55.89766558089033	64.88531487513572	50.704804560260584	39.960029858849076	58.23493485342019	69.4714983713355	63.382871878393054	82.53494842562432	59.8232220412595	55.37208197611292	79.28230184581976	62.169923995656895	58.85192725298589	65.74850705754615	61.854845276872965	56.23602062975027	65.95799402823019
APC	75.8476777871227	53.67489019717783	50.045603214652836	49.70563498738436	45.03831417624521	74.28502009158022	66.26072329688814	55.798243154845345	57.75946173254836	54.12484814503318	49.225492944584616	49.27277824502383	56.57929165498552	60.25147182506308	54.74142603495	48.92589477618914	87.12139052425007	65.47341369965424	49.11344734136996	54.02373609942996	70.25063078216989	62.03111858704794	73.10185963928605	59.40650406504065	60.06139613120269	51.68040370058873	89.4679936454537	56.57835716288197	56.84777123633305	43.101112045603216	54.45612559573872	48.072703485655545	55.05008877674984	52.55041584898608	40.660685917204	38.53845435006074	56.019904681805436	69.38575834034202	52.118680497149796	79.96729277637604	56.493692178301096	53.89786001308289	90.24007102139987	52.460611157835714	66.35435940566302	53.894776189141204	76.69115035977946	47.61667133912719	54.86505934024858
RP1	75.09070422535211	54.37985915492958	49.21478873239437	49.032676056338026	46.40225352112676	73.66464788732394	68.54281690140846	60.77140845070423	61.181408450704225	54.57112676056338	50.277464788732395	51.89239436619718	59.02492957746479	59.88169014084507	65.97394366197183	50.93774647887324	87.95971830985916	74.53985915492957	49.19211267605634	54.586478873239436	52.02183098591549	62.58690140845071	76.03380281690141	54.384507042253524	57.33788732394366	50.68816901408451	85.0043661971831	55.24549295774648	55.75394366197183	41.883943661971834	55.264084507042256	47.06760563380282	55.65154929577465	51.38042253521127	44.83929577464789	42.459859154929575	58.59281690140845	67.49352112676057	53.602112676056336	80.16253521126761	53.37014084507042	52.21633802816901	94.93492957746479	48.6087323943662	57.67577464788732	56.04	71.75056338028169	46.72971830985915	55.02845070422535
PKHD1	50.230929861196415	35.476354256233876	39.85609875936617	38.7105392457929	29.29087335708144	48.13210907750891	42.736948777791426	36.459894361872	48.99422675347009	35.895037464684926	33.20544159194202	32.379683085616016	36.08721287311141	41.962965237685786	28.592249109446016	40.497788969414074	56.34860582238054	43.10115464930598	34.01130082299472	41.946382508291364	24.13106497973222	43.207099864881464	47.665765876427955	47.35984522785898	44.675654096548335	35.34135855546002	54.386930352536545	44.856221594398725	48.31550178110797	28.70771404004422	38.183822626212994	32.83613806657659	35.46480776317406	43.14875322441961	28.57806166318634	25.368996437784055	39.75168898169758	45.90953199852598	43.5761577201818	52.80063874216927	37.946382508291364	35.97260778774106	51.75267166195799	41.69745731482619	36.214285714285715	44.84553494656676	27.2155754821275	38.27404495762191	46.08745854317652
MYO18B	44.46736719206071	33.634909515469936	42.294804436660826	42.210974897840046	40.081377699941626	39.8784588441331	37.38307063631056	35.79801517805021	48.020548744892004	33.176532399299475	33.21436077057793	31.683946293053122	35.995796847635724	46.2482194979568	32.41529480443666	43.94103911266784	30.345709281961472	37.232224168126095	38.83234092235843	42.7375364856976	27.081260945709282	38.72294220665499	41.779451255108	56.14430823117338	47.726444833625216	34.019964973730296	46.79906596614127	47.560537069468765	51.76520723876241	27.901692936368942	32.800817279626386	30.545008756567427	30.848920023350846	46.165791009924106	41.42043199065966	24.85429071803853	55.205487448920024	40.93718622300058	45.87764156450671	45.204319906596616	43.81307647402218	32.52983070636311	57.04927028604787	38.89165207238762	38.48920023350846	46.52014010507881	32.027203736135434	45.889083479276124	47.45148861646235
MUC17	74.14936477854987	52.66940408507054	57.06780374815751	64.99438478276129	56.56552256615428	77.2420158629887	63.07798132940268	58.112163964343374	66.1763880115112	51.03081350459746	52.35151259914368	51.49989471467678	55.40899838562505	59.80669614655717	52.106548747104654	51.16873727802344	86.98231206569804	66.67165017196602	74.86453288411596	68.82473503193654	65.65943707447182	64.36576121288692	66.03909595002456	68.06583842212396	57.38387028848179	54.79406190777006	85.41461360286377	59.04948410191619	56.298168035375866	48.51561732294518	56.46809854706254	52.09314241594722	55.19218080999509	50.625324629746615	43.318944339159124	44.08170141082333	70.50410612760581	72.00828244542711	62.34800308836948	74.89983856250439	82.06134624833298	57.82080437986944	96.76521372920615	61.98603214711869	69.954025408858	69.4879623780445	75.35565382185723	49.44500596616832	68.87358742191338
AKAP9	95.01772111298212	69.7154197738754	53.50084195333173	55.93825675567316	49.74228209445914	91.17921578061102	85.23229893352578	73.1137037927993	67.32723919493225	68.64068639243044	58.872905139924626	62.98869376954534	73.35738914281133	67.08178975222516	61.27070804265897	56.403977227167026	110.0419372945233	83.56386817416406	61.79039371341512	63.15812685430198	55.17713094378959	79.22708684147221	92.6685911314249	64.89303183385454	63.15804666827039	68.26172720712052	114.25154358110817	63.38986448560661	65.25916125410953	54.224039772271674	67.73747093256355	62.0706438938337	69.60692807312967	58.601234864886536	45.34488012188277	46.77163018202229	74.8563868174164	85.08002565953011	56.68326517520648	99.37005853580307	72.7608050677572	67.0144334856868	126.73233902654158	57.32619677652153	90.92045545665945	61.28626413278807	96.2679015315532	51.14225002004651	63.196856707561544
TNXB	39.28000304599452	28.495431008224184	42.27840389887298	40.76918976545842	30.276347852573867	40.18466341760585	32.93793786171185	33.387298202863235	47.74367956137679	31.907934815717333	23.202558635394457	29.578053609503502	32.639658848614076	45.23202863234846	25.95370088333841	43.063889734998476	41.843512031678344	35.199893390191896	35.10645750837649	42.29020712762717	27.695476698141942	36.96139201949436	36.83018580566555	53.12945476698142	45.0994517209869	32.55939689308559	39.21314346634176	44.059473042948525	48.60234541577825	25.55277185501066	34.6858056655498	28.869326835211698	29.035181236673775	47.02421565641182	30.420042643923242	23.467407858665855	43.91425525434054	41.9383186110265	46.12039293329272	38.59564422784039	39.64818763326226	31.010965580261956	40.49063356685958	36.6085135546756	25.727307340846785	45.181693572951566	21.766676819981726	43.71596101127018	47.628312519037465
DSCAM	47.76648737137511	33.40703928905519	42.451590271281574	39.49239943872778	39.070159027128156	42.10278297474275	40.512394761459305	35.021281571562206	47.96924695977549	36.552034611786716	32.491580916744624	31.003741814780167	35.07951356407858	48.5183582787652	38.75	41.204396632366695	53.6960944808232	40.2150374181478	33.26566884939196	44.913002806361085	47.217259120673525	41.73655285313377	43.938610851262865	48.7476613657624	43.83384003741815	32.068638914873716	50.25268942937325	45.72661365762395	50.915575304022454	25.645813844714688	34.41779700654818	31.777829747427504	33.62511693171188	45.35804490177736	38.64791861552853	24.424929840972872	41.30905051449953	83.81700187090739	44.58477549111319	48.89546304957904	42.136108512628624	33.9289055191768	48.84179139382601	42.753391019644525	34.21234798877455	43.46036014967259	32.62347988774555	42.36833489242282	47.63423760523854
ADAMTS12	32.36072486893093	24.868589012992935	31.09152040118532	29.859015272395716	28.943127421928423	30.64326418965124	29.09687713699567	27.170731707317074	36.80100296330066	24.306473672213357	23.218258490996124	20.763961705037612	25.63961705037611	38.668338272167766	25.96352860724869	31.833599270572144	37.14212445862776	28.732847048096648	29.269774333257352	33.945292910873036	51.76601322087987	29.617164349213585	32.71073626624117	43.27000227946205	34.761112377478916	24.246751766583085	35.83747435605197	34.0238203783907	36.485411442899476	21.357419648962846	25.756439480282655	23.119785730567585	23.352746751766585	35.94609072258947	29.272851607020744	19.011283337132436	36.85400045589241	30.427741053111465	32.30225666742649	35.0188055618874	38.7829952131297	24.842603145657623	39.667540460451335	30.662753590152725	28.19683154775473	34.87793480738546	38.10223387280602	31.46934123546843	35.781855482106224
SETD1B	28.735125229077582	23.086988393402567	30.471838729383016	28.388271227855835	27.073182651191203	28.86731826511912	23.562003665241296	24.892241905925474	32.57470983506414	24.157971899816737	18.93072693952352	23.452779474648747	25.670006108735492	39.85949908368968	27.95247403787416	29.7411117898595	30.119975565058034	24.657299938912644	22.897006719609042	27.245326817348808	34.54783139890043	29.62101405009163	26.7271838729383	39.78032987171655	32.74013439218082	24.163714111178987	26.549297495418447	32.79804520464264	36.82296884544899	19.063775198533904	24.571899816737936	22.035064141722664	23.615149664019548	34.15894929749542	30.550030543677458	18.27819181429444	31.428100183262064	30.92693952351863	31.17006719609041	29.776664630421504	29.37446548564447	23.523029932803908	30.313500305436776	29.796945632254122	19.209285277947465	29.571166768478925	31.378619425778865	29.510079413561392	31.633842394624313
PEG3	33.801673736099964	24.976269632007337	29.91780350796744	30.89808552103634	29.13515992204517	32.63968818067179	28.9347701478849	24.938094692193054	37.68531468531469	24.971454774733463	21.48102716955176	22.40582368451221	24.365355955519888	35.30539951851427	21.901639344262296	33.22297374756391	37.63074630287745	29.094348274676143	30.92869425656311	33.23994038748137	33.814054797661356	30.517367878023617	30.060300355382324	38.008827238335435	35.22033704000917	23.413504528258628	35.31491459360312	33.45947495127823	37.47552447552447	19.94451450189155	24.736787802361572	22.81829645764072	24.19740914822882	33.82792617218847	29.023042531239252	17.80717643012725	44.769460048148574	30.962627536398028	34.1043219076006	35.84374641751691	32.814284076579156	24.32144904276052	39.25679238793993	29.50716496618136	26.191333256907026	32.97305972715809	24.787802361572854	31.395162214834347	34.72222859108105
CDH9	75.13218577460215	58.429684962650214	56.09126339720689	56.52582007145177	54.402078596947064	74.37544657356284	71.79766157843456	66.21370574861969	68.67684313088665	61.996752192270215	50.48132510555375	46.97823968821046	58.39265995453069	69.2253978564469	60.78369600519649	58.86164339071127	92.60701526469633	69.97531666125366	54.02565768106528	68.56706722962001	78.34654108476778	69.07177655082819	74.69957778499513	70.15427086716467	64.64501461513478	54.7089964274115	94.94251380318285	66.94056511854498	69.3835660928873	50.359207534913935	54.87755764858721	51.01136732705424	53.537187398506006	63.09061383566093	49.46638518999675	39.848976940565116	64.492692432608	71.46313738226696	57.827216628775574	79.23351737577136	66.4507957128938	52.32445599220526	87.80513153621305	63.833712244235144	67.83338746346216	64.31860993829166	101.88860019486846	58.61675868788568	66.06073400454693
FAM135B	39.69405343292157	27.37819592071244	31.80063200229819	30.568658431485204	30.632576845733986	34.6834243033611	34.71617351335823	28.010772766446422	38.92013789141051	27.962510772766446	25.327492099971273	25.47773628267739	28.90132145935076	42.220769893708706	34.16216604424016	34.449870726802644	43.02456190749785	33.85952312553864	30.06478023556449	35.88695777075553	34.42344153978742	32.821602987647225	35.83596667624246	37.3912668773341	37.048692904337834	26.602125825912093	39.65800057454754	35.034903763286415	36.97759264579144	23.201809824763	28.439672507900028	24.594369434070668	26.773197357081298	35.20755530020109	28.984774490089055	20.304510198218903	41.13789141051422	35.48204538925596	36.22852628555013	41.29503016374605	35.233553576558464	25.77808101120368	46.77750646365987	32.10959494398161	28.406492387245045	35.01996552714737	34.53863832232117	33.46337259408216	35.488652686009765
ATM	80.10230470829848	56.16627367460257	54.86978017798737	54.09713242564844	50.295580740853424	78.71712177683122	72.69232524530311	58.91595040693694	66.65193580284476	55.28865900966	49.98874267893816	50.42526812200502	57.695519890469306	56.422301665779266	57.08777667909029	54.47242716969651	93.76960523313303	69.43759032478893	45.91944930402373	60.945538906214345	32.195177607058646	65.64022210390203	76.82748916102533	58.793032631018484	61.505818817981286	61.93527040389442	93.6910321746406	62.4789685859892	62.200730204609414	43.81045105347228	56.970867878603485	48.096523921807254	55.25435460561345	58.68563170305013	44.86628128090059	40.12497147638244	53.561344793489006	70.48429299459953	58.90332395223245	85.15623336122309	58.13835856088841	55.850155929109306	80.58005628660531	57.0249486574884	61.461702289495705	61.093481402601356	76.2713927131665	51.742374686240204	62.34167490682285
LAMA2	79.28205394190871	55.6746887966805	61.41358921161826	58.386825726141076	42.85176348547718	77.4597510373444	69.82831950207469	60.41504149377593	73.77780082987552	56.34906639004149	50.303734439834024	50.61327800829876	58.65383817427386	64.17873443983403	44.02707468879668	59.940352697095435	92.34585062240664	63.75684647302904	48.000622406639	64.27147302904564	36.24626556016597	68.94688796680498	73.50995850622407	66.51026970954356	55.51794605809128	54.778215767634855	85.54097510373444	66.64553941908714	73.2106846473029	45.140767634854775	58.17676348547718	51.82676348547718	54.52323651452282	65.1695020746888	42.44616182572614	39.530705394190875	62.260373443983404	72.45124481327801	62.803734439834024	81.00798755186722	60.395020746887965	55.5100622406639	81.6548755186722	64.56390041493776	58.40850622406639	65.80539419087137	44.49377593360996	57.42396265560166	68.03682572614107
CCDC168	64.49771732041367	43.14921270846921	55.90272989844405	57.13947638125408	47.81719929190348	62.45341470231995	60.13258175719743	47.917404267213264	68.64324979036616	47.33820926115718	41.41405012578031	44.07183452902264	47.46692443864716	56.95262275225939	43.22295723469673	55.78412373055064	76.67870120190068	57.01262461567129	46.033401658436595	60.96971955650797	55.34598900586975	55.422528649958075	64.19836019752167	62.84701388241871	65.36131556880649	44.17809559303084	73.27331594148886	62.96142737352092	66.04784310071742	34.424578403055996	46.3974657598062	42.675719742849154	46.183080219882605	58.852464362247275	46.28845616323488	34.48970464921271	54.717180657784404	57.97414515978757	59.50400633560049	69.67446193981179	58.32046026274108	45.42448523246063	67.4065964781515	52.43892667474145	49.18694679959005	55.969999068294044	49.65652660020498	53.613388614553244	58.87324140501258
NBEA	94.41487543843871	67.4299847108553	68.60194262073928	67.66067092364422	62.47612195341308	87.86644482417483	84.63063225110172	71.8824534580448	82.73387894594838	66.19812932817699	58.46739814731541	58.56210090835507	67.09173486824355	69.61696195701052	65.0759960428096	64.95008543933807	112.44923104595738	82.73468837125641	55.580627754294454	75.74116377372066	69.69403723356417	82.37638276823455	89.83550679017897	67.69475672272686	73.30776148934257	68.13652306862127	106.25308031297779	74.21296879215757	76.28302904937495	53.068981023473334	70.02122493029948	58.05117366669665	65.78685133555176	72.01645831459663	56.7292922025362	47.387534850256316	63.285637197589715	48.726324309740086	70.89900170878676	97.34166741613454	68.01205144347513	64.59627664358305	92.69277812752945	72.09056569835417	72.0715891716881	73.24291752855473	94.36145336810864	62.6972749347963	76.01546901699793
DCC	35.0379188712522	25.448657652361355	28.684597295708407	27.39398393102097	26.33803644914756	32.56310013717421	31.27395649617872	25.91495198902606	34.22565157750343	25.3822261414854	17.186165000979816	23.24358220654517	25.703213795806388	33.045659416029785	27.605526161081716	29.368900646678423	40.91534391534392	29.190868116794043	24.335194983343133	31.516068979031942	31.13286302175191	29.767783656672545	32.32186948853616	34.36527532823829	32.90701548108955	24.516754850088184	38.794238683127574	31.905545757397608	34.97197726827356	21.310601606897905	23.893592004703116	22.71859690378209	24.00440917107584	32.77033117773858	25.671075837742503	17.86654908877131	30.40907309425828	32.22957084068195	31.68763472467176	37.563883989809916	30.158338232412305	24.154223006074858	35.62972761120909	30.267097785616304	29.05535959239663	30.835292964922594	26.141191456006272	28.16813639035861	33.48099157358416
MYH4	78.42918882978724	55.341256648936174	70.71825132978724	70.99966755319149	63.45661569148936	75.64611037234043	68.703125	58.885970744680854	83.86585771276596	56.68550531914894	37.171875	53.027426861702125	59.13646941489362	76.32496675531915	58.50864361702128	65.64793882978724	88.41206781914893	69.1033909574468	58.411735372340424	74.36801861702128	74.2782579787234	69.41306515957447	73.1015625	77.22190824468085	71.69680851063829	54.860538563829785	84.07413563829788	72.23653590425532	76.42386968085107	44.522938829787236	55.530252659574465	50.51761968085106	54.574966755319146	71.32047872340425	44.51645611702128	41.081948138297875	78.86220079787235	71.18484042553192	70.99501329787235	84.6484375	73.71825132978724	56.21027260638298	81.19082446808511	72.47938829787235	57.87699468085106	72.49268617021276	45.286735372340424	63.80402260638298	73.66672207446808
FCGBP	47.85633846875733	38.42449362633925	52.591225463361226	52.37663251740049	46.18385860639712	47.588410104011885	36.79213263470712	41.513255650269805	55.49753656056933	40.573394854148745	41.79893641980136	38.532415734730584	39.85305388284977	56.75287401266912	40.09165558770626	48.16868694768124	52.575349964808005	43.42824743880504	45.53249393915696	47.68905920075076	59.825838742472826	47.21287244858059	45.16235238914523	65.00336279033394	59.73160240869633	41.69281301321655	52.451708766716195	54.121138656447954	59.42496285289747	35.989598811292716	42.53405802768437	36.72714475639321	38.92218659576132	52.27817314459998	48.42214749354814	30.587002424337218	68.33995464143271	51.89215609603504	52.066551966841324	47.87299601157426	53.21779932744193	38.88722921717369	59.59568311566434	51.50723390943927	37.51450692109174	54.43442558848831	37.66778759677798	46.703761632908424	55.33017908813639
RIMS2	78.30085146641439	58.43519394512772	56.77317880794702	55.118495742667925	52.748580889309366	78.34437086092716	70.50354777672659	64.41887417218543	68.66958372753075	56.75449385052034	48.23770104068117	56.959555345316936	63.77980132450331	76.66721854304636	69.63552507095554	56.865894039735096	98.09555345316934	68.70648060548723	55.037842951750235	62.3744087038789	56.02980132450331	71.15610217596972	77.12109744560075	58.96523178807947	62.276490066225165	54.21286660359508	90.0697729422895	62.700331125827816	69.5752128666036	47.03902554399243	56.83491012298959	53.031220435193944	53.700567644276255	61.33727530747398	47.70577105014191	39.87606433301798	65.93330179754021	72.66438032166509	58.313150425733205	82.35217596972564	60.668637653736994	55.886471144749294	93.51466414380322	59.99976348155156	59.69276253547777	59.78027436140019	81.0763954588458	52.37204351939451	63.58041627246925
PDZD2	46.310748462064254	33.38525290498975	38.844412166780586	39.06348257006152	37.385765550239235	47.608253588516746	40.434125085440876	38.89371155160629	51.54306220095694	35.54126794258373	32.976161995898835	31.94523239917977	36.47488038277512	49.95762132604238	37.17925495557075	41.17481203007519	52.7576042378674	40.10688653451811	38.92754613807245	41.59466848940533	59.97052289815448	41.83356117566644	44.16848940533151	55.189336978810665	44.33133971291866	34.859107997265895	54.283151059466846	44.24162679425837	46.48265550239235	27.582365003417635	35.44958988380041	31.849624060150376	35.10697197539303	44.33885850991114	35.21496924128503	26.169343814080655	50.16558441558441	43.93104921394395	42.56049213943951	48.214114832535884	58.965225563909776	34.20104237867396	55.21625085440875	40.86995898838004	38.61457621326042	42.84808612440192	52.56519138755981	40.42233424470267	44.65165755297334
EYS	74.65983567853432	52.01426008121636	54.0003777504958	52.19916894890925	38.59958447445462	70.8091415619983	69.63235432996505	58.447728775144014	64.19983001227689	54.512512985173295	48.4354518840306	47.3595240343753	55.3587685333837	55.46992161677212	42.21890641231467	53.24601001038814	88.30984984417792	63.043913495136465	44.01973746340542	58.23052224006044	30.74681273019171	64.136179053735	72.32788743035225	55.29880064217584	60.997544621777315	49.740674284635	84.88610822551705	58.749834734158085	63.11181414675607	41.37878930966097	54.389932949286994	47.738124468788364	51.98800642175843	61.289451317404854	38.23666068561715	38.94805930682784	51.69647747662669	68.55321560109547	55.30352252337331	76.69137784493343	52.37274530172821	54.509207668335065	76.50788554159978	55.686561526112	58.352441212579095	59.91774482954009	44.17782604589669	52.042024742657475	61.2522428935688
HYDIN	32.43744911804613	24.864314789687924	24.186431478968792	22.59267299864315	23.74056987788331	31.32537313432836	26.585345997286296	24.38833107191316	29.78046132971506	22.889280868385345	21.490094979647218	22.070284938941654	24.264857530529174	27.500135685210314	13.49742198100407	23.478154681139756	36.461329715061055	28.10312075983718	25.489823609226594	25.830936227951153	26.6236092265943	27.245861601085483	31.0719131614654	28.228493894165535	26.655359565807327	19.634192672998644	36.47571234735414	27.542740841248303	29.01709633649932	19.338127544097695	23.52157394843962	21.028493894165535	15.57313432835821	26.287652645861602	16.955223880597014	17.64694708276798	23.228493894165535	18.03527815468114	26.104477611940297	32.462957937584804	24.627137042062415	23.975576662143826	34.084124830393485	24.65671641791045	26.402713704206242	29.410040705563095	17.673541383989146	21.888466757123474	26.31696065128901
VCAN	52.668039603960395	36.832316831683166	39.37837623762376	37.930534653465344	35.13655445544554	50.01623762376238	47.18906930693069	40.25877227722772	47.23089108910891	38.247762376237624	33.784554455445544	35.16316831683168	39.77790099009901	47.50708910891089	37.60467326732673	37.49061386138614	60.09085148514851	45.00451485148515	36.17267326732673	40.96483168316832	55.0460198019802	43.14724752475247	50.35168316831683	48.611643564356434	42.86724752475248	36.84538613861386	60.60823762376238	43.62590099009901	44.766336633663364	30.087445544554456	36.93029702970297	34.54344554455446	35.672079207920795	41.70194059405941	32.3790099009901	27.391366336633663	44.78344554455445	48.45774257425742	40.705425742574256	53.302257425742575	43.41489108910891	34.9500198019802	64.38146534653465	37.20982178217822	43.19540594059406	41.50621782178218	51.10819801980198	36.59976237623762	41.840950495049505
ABCA13	70.76134776536313	50.711243016759774	53.07425512104283	55.375640130353815	49.25721601489758	71.16387337057728	65.54108472998138	54.59380819366853	64.19727653631286	51.33036545623836	47.83065642458101	48.56523510242086	54.01286080074488	64.19401769087523	47.214385474860336	52.592004189944134	86.32466247672254	61.39344739292365	57.89216713221602	57.67504655493482	55.14059590316574	59.54812616387337	69.8963570763501	62.715607541899445	60.78532355679702	48.23091247672253	81.3703445065177	59.11184823091248	62.2608822160149	42.30045391061452	50.74796322160149	46.03823324022346	51.26920391061452	56.57087988826816	45.68389199255121	37.67225325884544	71.20565642458101	65.94849860335195	57.10789106145251	77.41969273743017	63.511114990689016	50.60090782122905	95.42557029795158	53.94686918063315	70.3511987895717	57.870751862197395	71.69803305400373	50.4635125698324	58.54661312849162
PLEC	21.973164150805804	15.545030263253846	23.810398891562752	22.10734339677678	22.260628600597972	22.06337052431999	18.971778604244147	17.5732516590097	25.501057390797055	18.173703784729817	17.879165755122877	18.791147086706044	19.443301976226937	35.55480201268869	22.64653977977102	25.234449062932985	23.32042587325895	19.855684387077954	22.002552322613578	22.783708889375045	27.756654269671117	20.723182381681617	19.938306716254647	31.409465470721212	27.642164369576314	17.816014001312624	21.146722088529135	25.01888718734048	30.209727995332894	14.972361992270109	18.591774228833952	17.249908845620944	17.06679792897251	26.241522642747757	24.72077590607453	13.745424050171371	30.508641435134543	22.757091810690586	25.779843943703057	21.50215124334573	25.469846131408154	16.67461532852038	25.12805367169839	23.686064318529862	15.037847298184206	24.561583898490483	24.100999051994457	27.336177349959893	25.0349303580544
PTPRT	24.01488972051915	18.78533322716777	21.288717254558485	22.32454813281312	20.5148499084322	22.666772832231867	21.991320965044988	17.796560235687554	25.05040210207819	17.640974599888526	17.286010032645912	16.4750378214826	18.67720359901266	27.974599888526157	20.336730631419698	22.663747113623696	25.85253602993869	20.821482602118003	23.80579663985986	22.293335456644638	24.467712397483876	21.108448124850703	21.555617485468588	26.793295644557688	25.52758977625607	17.666772832231867	25.365634206545106	23.640576479019032	26.29023011386257	14.552671391034318	18.74759136873955	15.643044828409906	18.076439206943228	23.68612150648937	20.69217294370571	13.086312604506729	28.509355840433155	22.77721156143005	23.685882633967672	24.436818218010988	22.378612946890676	18.11457918624094	28.81495341985827	23.13169838362927	22.50879847121586	24.359264272633173	25.061788358945776	22.159487220320088	25.799347081774027
SOX11	64.66142906296594	48.15609588255534	54.88301410712238	54.35795389379516	47.14921435944489	65.35004014221815	60.17226746186489	51.003096685399704	63.41942883358183	49.01823603624269	44.790572313338686	43.3499254501663	47.75754100240853	60.76006422754903	44.54318155751806	51.07030622777842	77.22559926597087	57.172840922124095	52.974194288335816	54.16538593875445	58.340291317811676	54.325725427227894	62.13166647551325	57.72531253584127	59.76442252551898	44.392705585502924	75.12444087624728	57.506021332721645	61.37022594334213	37.30095194403028	48.41220323431586	43.23225140497763	48.05000573460259	55.44339947241656	47.04174790687006	34.33421263906411	59.991398096111936	60.72210115838973	59.33834155293038	73.15368734946668	52.905837825438695	46.69962151622892	77.80295905493749	53.479298084642735	59.71326987039798	55.99116871200826	79.762243376534	52.462094276866615	56.40222502580571
UNC79	64.92392857142858	48.82071428571429	53.69833333333333	55.67357142857143	50.739285714285714	64.11702380952381	59.87690476190476	51.05059523809524	65.62261904761905	45.30773809523809	44.47142857142857	46.35630952380952	50.73404761904762	71.23095238095237	47.674285714285716	55.472142857142856	75.09178571428572	55.97845238095238	45.959761904761905	59.82404761904762	60.7775	56.30154761904762	63.485595238095236	63.65642857142857	61.22261904761905	46.6825	74.65511904761905	62.26940476190476	65.45904761904762	39.867261904761904	46.81630952380952	43.571309523809525	45.65797619047619	60.37976190476191	48.419404761904765	34.81357142857143	66.14940476190476	59.90357142857143	59.62642857142857	70.16535714285715	62.490833333333335	48.53845238095238	92.0402380952381	58.30940476190476	60.51714285714286	61.0247619047619	47.71	53.25857142857143	61.149880952380954
RYR3	63.54128086419753	46.456147119341566	54.29880401234568	53.83179012345679	50.082175925925924	59.98996913580247	56.89113940329218	47.65952932098765	62.117283950617285	46.08764146090535	40.875450102880656	43.777006172839506	47.57066615226338	66.2906378600823	50.44933127572016	55.24723508230453	95.65412808641975	58.169238683127574	58.217399691358025	55.59426440329218	59.004822530864196	53.705954218106996	60.17534722222222	70.6457690329218	59.92226080246913	44.39930555555556	65.98623971193416	58.668852880658434	63.89827674897119	37.6244212962963	46.39351851851852	42.77617026748971	43.138888888888886	58.87937242798354	48.24903549382716	33.867605452674894	67.04790380658436	58.363618827160494	57.72164351851852	65.77797067901234	59.406893004115226	44.68203446502058	64.53485082304526	55.62448559670782	56.681069958847736	59.10828189300412	46.79076646090535	52.02681327160494	59.54481738683128
SI	111.22658459490933	85.81866577940443	70.50474130760273	72.1540509066711	63.45516552986192	105.0282814839461	100.6157045416736	86.07935451671935	85.00632174347031	82.47679254699717	66.7933788055232	70.07303277324904	83.0341041424056	70.3630011645317	77.56845782731659	67.89552487106971	140.58991848278157	96.72783230743637	55.86940608883713	79.21161204458492	68.66411578772251	95.77591083014474	110.0259524205623	63.963566794210614	75.43636666112128	81.50457494593246	130.45732823157545	80.44634836133754	77.233738146731	64.61420728664116	86.58642488770587	73.53485276992181	106.56795874230578	79.31841623689901	58.562801530527366	56.13924471801697	67.18782232573615	104.16985526534687	70.9913491931459	112.91049742139411	67.30710364332057	78.02927965396772	131.380968224921	78.59108301447347	88.0420895025786	77.56696057228415	118.92280818499418	64.98469472633505	80.73681583763101
TPTE	324.62883720930233	148.2186046511628	194.13488372093022	237.0888372093023	124.86883720930233	280.6106976744186	345.48837209302326	295.9148837209302	224.62744186046513	193.92139534883722	125.13627906976744	204.06279069767442	195.58139534883722	217.45162790697674	264.42093023255813	159.44511627906977	454.1367441860465	237.62279069767442	125.70139534883721	232.74883720930234	205.72046511627906	327.1306976744186	355.0906976744186	169.44651162790697	171.4679069767442	189.06651162790698	381.12511627906974	156.64837209302326	165.67162790697674	184.86558139534884	242.22976744186047	175.52093023255813	260.67023255813956	145.72046511627906	138.94697674418606	193.60372093023256	197.16511627906976	301.2655813953488	164.7753488372093	401.54744186046514	218.04837209302326	233.56837209302324	360.63813953488375	193.32651162790697	311.6762790697674	226.9153488372093	191.22046511627906	181.89209302325582	188.51813953488372
THSD7B	72.2068401243659	51.34724267713958	62.09720176730486	58.856488299787266	54.945017182130584	69.90050728195058	64.7206676485027	52.196530846015385	70.70790378006873	50.999672721322206	46.10538373424971	46.46637211585665	54.76108656521028	67.14940271641302	46.60104729176894	58.807560137457045	81.70512191130747	60.37947962690231	56.624120438553426	64.65684830633285	64.58419243986255	61.48928162330224	68.7095401734577	63.37391588937981	64.17525773195877	50.329242349860905	77.6146293568974	68.93110783832434	69.13205694648994	39.66813942071674	51.53919162166585	46.386188839797086	49.23089510718377	62.68123056782851	50.17476681394207	35.49419080346915	69.42006218294878	64.70512191130747	62.918180330551465	73.03829160530192	56.82572410407462	48.64981181476027	83.89297987236131	62.885779741449845	59.10014727540501	65.78415971199476	53.0338733431517	55.41400752740959	68.11422025855016
[truncated: 74 more columns]
