# Supplementary material for: Whole-exome sequencing capture kit biases yield false negative mutation calls in TCGA cohorts
Source: PLoS One. 2018 Oct 3;13(10):e0204912. doi: 10.1371/journal.pone.0204912 (PMC6169918; doi:10.1371/journal.pone.0204912)
Supplement: S2 Data — (ZIP) [file pone.0204912.s008.zip › S3/gene_coverage/UVM_depth.csv]

	04b79e3e-70bd-4251-bc84-3c63215be8d1	06723dbf-d641-487a-aa5f-dd2be8e9b285	0a2b41db-856c-4ef9-99e1-e343b6b4b60e	0b1394da-3e8c-45d9-9e24-120ca96251ce	13959442-2d75-4cb9-8d9b-5237d4432011	13bb423e-3232-4409-8c7c-91bfbd688866	19494837-3460-4f6e-bb12-99acbaefed99	19a1ef7a-0f0a-490d-9286-e6f8a6441833	1d5255fa-7616-42a6-8a6b-63a76c98b36a	221a1c9a-c8d4-44e1-a808-ae6d5f23526d	23e63c6e-2cf3-4b4d-ad9b-55e9bcdb8424	2bb83c94-f797-496d-9b3c-1ba431f5a1ce	37373758-bb5b-4324-a1ed-c86bac68a5ba	39e8284e-0221-4226-a554-3437a3fd9a9b	41f6d13d-aaaa-4ef4-bdd3-5b2251173857	475f84ad-2584-450f-92d1-e10309d8073e	48ad6981-df11-4452-a37d-3397736fcdcf	4cfff5c0-73ee-485e-ba7e-321d0fd1cea2	4d6c7148-8362-4068-a43d-f56874fc2c23	4f3fbed7-15c3-4921-882a-4f89dc9082f6	585f7f4d-0ef8-42d3-bd41-0b5c29c9f323	58dc9321-1649-4884-a25b-a64c613cf428	5a89fdaa-f63b-4ea3-91be-7767148c68b5	5ae6c31e-eae4-4255-b559-56d901e00b1c	5b753f81-f887-4aaf-aedf-e989cba28514	5b85ea9f-c814-4545-a6f0-94f098b06db1	5c45b2be-7fdd-4665-9371-cda9cb99977e	5d8da7f2-8875-4cdb-8306-20cd4557cc62	5e769bda-726f-4216-8994-4e43809890b9	60165b6c-4a94-4d86-802b-fcff7afa83d4	60917047-08f1-4023-a1b8-89235364ec78	68045c4c-6858-4507-8054-549d42612069	68da9861-b87d-4451-ba26-26be8aaa362d	6a7108d7-bd17-4a58-9640-c9225431ce4c	6eb355bf-463b-4f35-ae49-23ef0418e227	76f510ec-2f9e-4469-acaa-fd0e97486954	7802fbcd-e56e-4fd8-9370-7da1b0d38a08	80b25efb-c216-4d42-aa40-3976ffe5ea47	83070457-32ee-445f-908f-9ebb68f27c59	84fc5eb0-7037-4df2-840f-6dcc4948fd8f	85e8cd6d-2c9f-4090-ba79-70b1ac1719ae	8d8666e3-9b09-49d4-9f0e-16ccc36b3454	964b182c-c84c-45c8-8af6-d81c5327a46c	99b3815a-1385-4845-85df-2d9733eb2846	9ae81312-0a0c-4961-9cb9-f9e3335c8a83	9dccbc01-402d-40c6-b21e-7457965b3151	9ecb6489-6c4c-499f-8afb-db1ef503d596	a01c376e-178a-4347-b435-932a492e67b0	a1b7a52c-a1d2-47c4-a7f2-2b4e3077ddce
PEG3	39.47197065229852	56.5032672245787	40.14284076579158	51.46176774045627	65.60690129542589	47.571363063166345	39.880316404906566	42.32500286598647	49.71706981543047	49.028545225266534	48.10936604379227	50.41247277312851	59.96813023042531	41.14272612633268	45.545798463831254	43.44571821621002	47.62180442508311	42.91310329015247	39.6603232832741	41.56803851885819	44.2414307004471	49.2416599793649	52.375444227903245	53.55279147082426	58.825633383010434	46.74595895907371	45.27845924567236	48.22480797890634	62.11395162214834	51.71638197867706	56.317436661698956	55.19305284879055	47.43459818869655	50.2744468646108	43.69563223661584	46.82677977759945	51.08368680499828	49.64186633039092	52.00470021781497	63.957239481829646	52.89934655508426	43.047575375444225	44.19293820933165	38.473690244182045	42.004356299438264	45.83434598188697	48.81359623982575	60.12266422102488	53.02143757881463
NALCN	53.19785860956292	75.60002933411558	75.18304488119684	64.17659137577002	83.45379876796714	61.38281020827222	54.61425638017014	56.15532414197712	59.8772367263127	67.82927544734527	59.04869463185685	43.14461718979173	75.18377823408625	53.709445585215605	57.99970665884424	55.75022000586682	64.04414784394251	55.89249046641244	52.00132003520094	55.30859489586389	32.6031094162511	63.85420944558521	69.68847169257847	66.38765033734234	73.22293927838075	77.84423584628924	58.27720739219713	63.67615136403637	80.36080962158991	68.24405984159577	77.04796127896743	81.38295687885011	59.34276914051041	62.20416544441185	57.554121443238486	64.55617483132883	70.43077148723965	69.01789381050162	65.11410970959226	84.12261660310942	69.65517747139924	56.08330888823702	81.04796127896743	50.12320328542094	53.02669404517454	87.31079495453213	61.094602522733936	78.71003226752714	69.46699911997653
TENM3	29.54047356828194	41.56497797356828	28.616189427312776	34.321310572687224	45.71677679882526	43.700715859030836	31.062224669603523	30.864353891336272	33.26257342143906	38.92419236417034	32.523403083700444	36.484214390602055	29.34498898678414	45.610223935389136	32.696953010279	31.75348751835536	35.210077092511014	31.21283039647577	27.839482378854626	31.347191629955947	19.739078560939795	35.40758076358296	38.256057268722465	36.64179515418502	41.91914464023495	33.1148127753304	33.67823054331865	35.147577092511014	45.91501468428781	37.26752936857562	41.198237885462554	42.449430983847286	33.03074522760646	35.02220998531571	31.674743024963288	34.274687958883995	37.975128487518354	35.7053046989721	35.992474302496326	47.71824522760646	38.15904919236417	31.456406020558003	30.591226138032305	28.716409691629956	29.57470631424376	35.2779919236417	33.87600954478708	43.848384728340676	38.26220631424376
RIMS2	83.99243140964995	93.09460737937559	73.2864238410596	57.99597918637654	140.49716177861873	117.38552507095554	51.88552507095554	51.943945127719964	81.12913907284768	174.032876064333	94.79091769157995	62.118259224219486	92.82757805108798	75.73580889309366	56.6244087038789	102.37511825922422	90.23391674550615	52.74810785241249	49.93543046357616	110.2457426679281	117.02625354777673	55.97658467360454	100.35832544938505	61.53453169347209	75.62535477767265	89.96877956480606	101.00662251655629	107.46523178807946	116.66721854304636	119.29162724692526	102.22871333964049	233.5229422894986	112.89971617786188	63.3980605487228	51.87464522232734	91.84697256385998	79.96901608325449	107.24077578051087	164.92360454115422	154.17265846736046	66.02341532639547	67.65373699148533	77.60525070955535	46.50473036896878	48.948202459791865	138.52152317880794	98.06054872280038	70.11140018921476	96.05203405865657
LRRK2	65.12415374535925	93.37300720681371	51.60668268180825	61.834243284559946	74.58801048263813	57.81284123170998	49.770583096746016	50.69775060056781	59.159095872461236	60.42913299847128	49.907621751474124	57.23389386328893	46.21511246997161	48.941362742956976	55.790674819829654	49.831295042585715	58.93633981218607	52.307709106791876	47.569229089320814	48.97008080366892	48.37267962437213	59.406639004149376	62.227014632015724	60.677331295042585	67.37944966149814	72.16717623935357	52.67427385892116	58.86918541166194	74.13649268399213	59.89670233675475	72.38982310548154	77.36143262721119	54.204411443546626	58.377156584407075	51.55918322777899	57.47783358811968	65.8072723302031	65.80093906966587	61.78270364708452	74.58429788163355	64.60482638130595	50.3941908713693	53.35673727888185	45.09259663682027	47.88141515614763	54.77506005678096	55.24797990827692	68.1093033413409	63.57392443765014
COL6A3	50.46692715601451	95.90445622848637	63.164759512512795	64.76667596985766	83.3138896641548	63.73402176946693	52.74983719415759	54.34710205600521	60.32682109963717	70.92073681272676	60.94818122616057	66.27332775141873	76.16131733184483	51.43008651967625	60.23053307284398	56.84286910410271	63.04149223183552	58.60061401060564	51.72425341892269	56.86696436877849	58.83319378546842	36.64750209321797	67.49651130337706	69.02604893478463	76.5537259279933	76.6993208670574	77.55912177877012	64.52302539771142	80.38384966043353	67.97450925667503	73.96985766117778	73.69904177132757	60.460787049958135	64.83049586008	59.056656433156576	60.27342078332868	67.1684807889106	63.083449623220766	68.90147920736813	86.77318820355381	66.23741743417992	62.493348218438925	28.319564610661455	55.14066424783701	55.64368778491023	61.46729928365429	63.19313424504605	79.6871336868546	68.97460228858499
CACNA1E	31.980460715754834	46.22408473879062	33.22223364870424	40.290826820238586	52.58700123406006	40.56663924310983	33.66752365281777	33.3437885643768	39.55656108597285	43.63050185109009	39.12978198272316	42.35458658988071	62.42482517482517	32.635540929658575	36.55728095433978	35.40785684903332	46.26378033730975	36.74280131633073	33.56499382969971	35.112505141916905	36.65580008227067	38.436137392019745	41.69590703414233	45.1796585767174	48.812114356232	39.660427807486634	37.94179350061703	41.27087618264089	51.500925545043195	42.44251336898396	46.75473056355409	44.86631016042781	38.897573015220075	41.580728095433976	35.257095845331136	38.91022213081037	41.20855614973262	39.279514603044014	56.12947346770876	55.207013574660635	41.565919374742904	35.93438914027149	35.46277252159605	34.70218017276841	34.93387494858083	39.51470588235294	40.065816536404775	50.10684903331962	43.50483340189223
NBEA	26.46496987139131	38.61390412806907	39.310369637557336	30.795395269358757	42.0896663369008	29.817069880384928	26.421980393920318	27.385106574332223	30.330425397967442	32.33339329076356	28.795934886230775	20.373864556165124	38.46739814731541	27.891896753305154	29.559942440866983	26.72695386275744	31.70842701681806	28.22250202356327	26.343376202895943	27.17906286536559	14.919237341487543	31.877686842341937	34.000359744581345	32.230776148934254	36.307131936325206	39.13526396258656	29.52594657792967	31.248043888838925	40.791438078963935	33.951974098390146	38.24165842252001	40.15415055310729	29.744401474952785	31.465059807536647	28.213688281320263	32.67982732260095	33.80411907545643	35.73163054231495	30.3474233294361	41.350031477650866	34.90943430164583	26.277003327637377	28.809245435740625	23.118805647989927	25.43088407230866	29.94387984530983	29.87399946038313	38.62370716791078	35.33150463171148
PXDNL	53.371071800208114	61.17023933402705	47.23870967741936	38.472840790842874	71.86285119667014	76.42497398543185	33.75941727367326	31.531737773152965	55.18834547346514	112.84703433922996	58.096774193548384	42.74755463059313	61.06784599375651	49.62414151925078	37.95587929240374	68.04557752341312	49.4955254942768	36.90010405827263	33.273257023933404	73.37273673257025	80.64682622268471	38.056191467221645	67.25577523413111	40.19771071800208	49.96982310093652	59.31675338189386	50.49073881373569	71.29510926118627	49.70884495317378	79.57585848074922	48.899063475546306	140.51508844953173	76.90697190426638	38.68054110301769	34.63142559833507	37.040166493236214	45.30197710718002	65.56690946930281	111.58106139438085	102.4942767950052	42.46763787721124	34.107180020811654	35.29115504682622	33.24765868886576	33.26222684703434	37.43746097814776	47.73673257023933	47.89677419354839	62.683454734651406
MXRA5	16.712141325436537	70.64586949862147	25.640661697130604	34.279076891657304	39.9497600326764	59.329929541509244	52.03216583273767	26.624834065148576	30.731747166343307	34.18237516593485	28.708771571530686	61.80475850097008	25.28071071173287	76.44756458694987	27.385070969059534	34.47911773715919	28.85693862963341	27.67201061983049	26.876340243030736	30.631675686715	52.91483712856122	29.402838762381293	32.136015521290716	33.226998876748695	36.841213111406105	40.35658123149188	27.638415194526704	30.889921372408864	38.75247625855203	32.2247523741448	35.1973858878791	34.39589502706014	30.99591544981109	29.939140202185236	28.602266925354844	31.471969774328603	58.4297967936281	30.28367201061983	35.575615235372204	39.44950474828959	30.942714183600533	53.71316246298377	50.6168691922802	48.487899520065355	25.94720718880833	29.39558868579598	29.527111201878892	77.20024507301133	65.79189216787502
HRNR	44.26675672867089	69.79258027642108	51.873739997921646	80.03772212407773	65.01423672451419	51.52613530084173	55.70071703211057	57.24077730437494	65.1137898784163	65.94970383456302	50.745921230385534	69.63649589525096	101.36350410474904	49.545671827912294	68.13062454536008	56.59274654473657	54.2262288267692	59.74259586407565	50.82531435103398	53.32588589836849	51.340642211368596	57.52520004156708	62.31248051543178	68.86927153694275	67.23963420970591	67.64657591187779	59.0899927257612	65.63400187051855	80.88797672243584	64.04187883196508	67.23121687623403	64.10454120336694	60.8566974955835	54.939727735633376	45.77886314039281	52.50306557206692	55.2892029512626	49.88288475527382	95.20284734490284	83.11036059440923	64.49059544840486	50.71194014340642	52.39613426166476	63.95469188402785	46.80962277875922	61.89597838511899	58.427205653122726	77.26561363400187	69.690221344695
SCN1A	44.5000617512659	84.81561072001976	55.643448190687906	63.99555390885513	71.38853896504878	51.576756823514884	45.51414103989132	45.78720513770532	63.994936396196124	56.42386068914413	48.871804371989626	54.63171545016673	62.36494998147462	45.72607138446338	50.79152772631839	46.36532048907003	54.99555390885513	47.24935161170804	45.73965666296159	45.346301099172535	46.2078547610226	54.248363591453625	57.7595405705817	57.387303939730764	64.75744102754106	75.81289366432011	62.834136099790044	52.9933308632827	71.43411139928368	55.59133012226751	65.64233666790169	68.86204767197728	51.215758923057926	54.00098802025442	48.98369766580215	54.876497468198096	60.61072001976041	57.67679387427442	64.64418920587872	72.03593923675436	59.26207237248364	51.37557119920958	47.85019142892429	49.33950845992343	47.2923304927751	50.19982709645548	52.13832283561813	63.44325058663703	58.78621711745091
ERBB4	19.293589321028346	36.45088991430455	23.47898813447594	22.747857613711272	30.709624258404745	22.96193144363876	20.21926499670402	20.19363876071193	21.51606789716546	24.194215557020435	20.648566249176007	23.86577125906394	27.38529993408042	20.961519446275545	22.371044825313117	20.417106130520764	24.078938694792352	21.53716216216216	19.106789716545816	20.167847725774553	20.118325642715888	13.152851021753461	25.41554054054054	24.81641397495056	27.175263678312458	26.411667765326303	28.31056361239288	23.510711931443637	30.728164139749506	24.190342781806198	27.686387607119315	29.62986156888596	21.91117336849044	23.10135135135135	20.70311470006592	22.784113381674356	25.052076466710613	25.23417930125247	22.508157547791694	31.768622280817404	25.21753460777851	22.469841793012524	21.67823005932762	17.909525379037575	19.507251153592616	21.773978246539222	22.974538562953196	28.697923533289387	23.794330916282135
HMCN1	62.23401801405976	87.69211335676626	65.20381151142355	74.10352592267135	98.0577218804921	72.89757249560633	63.37115553602812	65.19908831282953	69.91646528998243	78.9429920913884	68.84671572934974	76.89680360281196	113.99148725834797	64.62609841827768	72.14477152899825	64.8608853251318	88.24148725834797	66.0429481546573	60.21347759226713	64.27185852372584	64.25038444639719	74.86511423550088	82.37988796133568	79.02559314586995	88.26048989455184	68.63038224956064	70.75615114235501	72.85753514938489	98.6864565026362	79.95891915641477	90.98275483304042	96.55810632688927	70.43486379613357	77.74231107205624	68.17827328646749	74.84155316344464	80.0466827768014	82.76911247803163	101.25735940246045	100.0360281195079	83.3389718804921	64.52724077328647	99.25049428822496	58.994013620386646	64.99527680140598	71.58084358523726	73.46512521968366	91.49648506151142	81.22314367311073
VPS13B	93.79125869164183	105.94976585781184	81.40769121612034	69.13055200794665	158.9336597133532	132.03136086277848	55.77791968213424	56.95863488009082	96.8392933163048	196.26152972896267	108.94593444018732	69.25195118490137	104.79863771817794	85.66581524052789	62.605505889030795	115.14864481339578	99.68568185043281	59.022066127430115	53.86022420888321	125.71165034766567	133.54391939832553	66.83439761600681	112.13488009081878	72.5859230878388	86.31502767134951	104.58911593585923	108.3334752376898	120.10536398467433	129.1166453810132	136.60160351922804	117.57173265219242	267.36164325244783	126.55534269902085	64.59202497516674	60.64275578260253	103.48595146871008	85.05406555981268	121.22435078756918	199.1885199375621	173.14481339577125	74.08024691358025	77.791613452533	88.74811976727686	52.79090393075067	55.81928480204342	154.52419469277706	110.41102596849723	80.93891017454236	106.59358592308784
LRP1	52.832516614083374	73.78237228972276	40.995636705376924	51.49117271933947	65.0037591461368	50.562126602671675	41.61482177619655	42.400550446398604	50.28066053567832	55.80083238235886	49.25313821574814	52.37061153252333	42.96878566154259	39.03678593005303	45.87098073437605	44.26898033161039	50.98053299322011	47.88521178760824	42.0530308115728	45.806269718735315	48.74941263341612	50.9843592669665	49.17016849030006	58.087601530509495	63.44042424649258	68.19621400281936	47.62475666241525	52.88749412633416	59.95354769416661	52.10263811505672	59.09814056521447	54.092636101228436	49.42270255756193	50.928039202524	44.83882660938444	47.742028596361685	54.41820500771968	44.02517285359468	55.193394643216756	70.29200510169832	54.768611129757666	45.556823521514396	42.66818822581728	47.90655836745653	43.34248506410687	49.4692219910049	52.470161777539104	65.72336712089682	55.62918708464792
FAM135B	65.91367423154266	71.22752082734846	55.72450445274347	47.57397299626544	115.19721344441253	98.03447285262855	38.641913243320886	40.77061189313416	68.68931341568515	141.29359379488653	80.15311692042516	48.987790864694055	75.81786842861247	59.51206549841999	44.61447859810399	82.49296179258833	76.39141051422006	43.27190462510773	39.16704969836254	90.09709853490376	98.14406779661017	48.87029589198506	76.59523125538638	53.35277219189888	60.75337546681988	74.11648951450732	75.78066647515082	86.05975294455617	90.5494110887676	95.28152829646653	81.96768170066073	169.83970123527723	90.44541798333812	48.98678540649239	45.37661591496696	72.08948577994829	60.54696926170641	78.38738868141338	140.53662740591784	124.45346164895145	51.467538063774775	53.6798333812123	102.65297328353921	39.91884515943694	41.54854926745188	89.70626256822752	78.76773915541511	60.16891697787992	75.5590347601264
TRRAP	57.372597299444	106.15758538522637	57.413661636219224	71.36370135027799	89.6152501985703	70.24209690230342	57.07950754567117	57.609054805401115	67.90285941223193	75.48848292295473	65.18411437648928	71.05146942017474	108.41683876092137	58.42684670373312	65.34392374900715	60.874900714853055	69.67505957108817	63.527164416203334	57.352263701350275	59.92025416997617	63.46449563145354	68.21334392374901	71.8208895949166	77.91366163621922	84.25774424146148	87.00079428117553	66.0736298649722	69.61254964257347	91.21501191421763	73.66664019062748	86.631850675139	81.89769658459095	68.06902303415409	70.44853057982526	62.46671961874504	66.12549642573471	83.65131056393963	69.37640984908657	74.81485305798253	93.50031771247022	74.7890389197776	61.09880857823669	60.647736298649725	59.147736298649725	60.67617156473391	66.79515488482923	69.38395552025418	86.04455917394758	76.53002382843526
CCDC168	0.0035404826236839653	0.007080965247367931	0.0035404826236839653	0.036988726357961424	0.006335600484487096	0.010621447871051896		0.007080965247367931	0.008292182987049286	0.007080965247367931	0.007080965247367931	0.0	0.017702413118419826	0.0020031678002422437	0.01094754495481226	0.011180471443212521	0.007080965247367931	0.014161930494735861	0.0035404826236839653	0.007080965247367931	0.014161930494735861	0.014161930494735861	0.024783378365787756	0.014161930494735861	0.014161930494735861	0.029255566943072766	0.013975589304015653	0.014022174601695706	0.014161930494735861	0.023665331221466506	0.024643622472747602	0.024783378365787756	0.007080965247367931	0.024783378365787756	0.024783378365787756	0.010621447871051896	0.014161930494735861	0.007080965247367931	0.036942141060281375	0.05692723376502376	0.027485325631230784	0.01691046305785894	0.0016770707164818783	0.024550451877387497	0.021242895742103793	0.021242895742103793	0.014161930494735861	0.012484859778253983	0.024783378365787756
PRUNE2	35.395581691036234	49.600286077558806	34.76613159567705	63.378417037507944	55.44500953591863	41.58780991735537	35.104100445009536	36.03893833439288	41.93626827717737	43.553242212333124	40.38493324856961	64.75913858868404	34.775667514303876	35.33335982199618	39.64200572155118	35.730610298792115	40.16362047043865	36.7229020979021	33.207326764144945	37.13246980292435	37.501112523839794	42.98863636363637	45.27638270820089	45.04473935155753	49.55562619198983	28.572949777495232	40.64995232040687	41.032104259376986	54.969882390336934	42.16147488874761	49.874761602034326	52.12809917355372	39.69373808010172	42.32143992371265	38.45128734901462	40.76231722822632	46.70716783216783	43.151303242212336	45.945565797838526	54.891767323585505	45.75675460902734	36.55650031786396	37.38231087094724	34.30562619198983	35.96543229497775	40.62817863954228	42.01549586776859	53.3508423394787	46.60433884297521
TG	95.97112426035503	105.69928994082841	84.49491124260355	69.45360946745562	165.1494674556213	140.55704142011834	56.76508875739645	61.38603550295858	97.2701775147929	215.78426035502957	120.14769230769231	72.936449704142	111.9291124260355	87.04863905325443	66.22224852071005	122.35976331360946	116.1596449704142	64.54461538461538	58.18082840236686	133.8091124260355	144.04958579881657	71.44934911242603	113.86343195266272	78.78319526627219	92.37467455621302	108.45573964497041	115.31278106508876	128.76698224852072	131.64473372781066	142.40875739644972	120.36828402366864	248.84863905325443	136.2831952662722	73.73869822485207	66.10852071005917	105.55278106508875	88.0589349112426	115.09360946745562	208.0592899408284	186.46757396449703	74.67668639053254	80.87633136094675	151.1410650887574	59.40213017751479	61.892662721893494	130.69562130177513	118.03491124260356	91.33917159763314	114.95656804733729
CUBN	54.418779814210396	55.13884007029877	55.339777387229056	63.71688007364633	84.97732027784753	62.63896560381622	55.22428655117583	57.90626830697129	61.190225123441294	68.77077579713783	60.85597121098	68.47116913549252	51.365972047870116	56.44940999246799	61.612185120093734	56.519541384216254	66.635366976316	56.47870114653946	52.1384216252406	56.335509247635784	57.23742572600218	65.78249225876642	71.53150891287974	70.53653025357771	77.31659553100678	59.00225960331409	62.42857142857143	65.33944263118252	86.52966775462382	69.57628253410327	79.68842580969118	82.18369738053394	61.736295924345136	68.41208469327977	60.09490333919157	64.19851033559294	70.24085697547912	70.75110887940413	65.20620972466315	88.82006862498955	71.20738137082601	56.7816553686501	57.586074148464306	49.9210812620303	56.34663988618294	63.765838145451504	65.2226964599548	80.09507071721482	71.12201857896058
DMD	16.660934365147607	69.8469475494411	24.284537116652334	32.977285755230724	37.4402407566638	56.73344797936372	47.939309257666956	24.73602751504729	28.73638578389223	33.782172542275724	25.765047291487534	57.66974777873316	22.77901977644024	71.72542275723703	27.50093149899685	30.188664373746057	28.54535683576956	24.885568930925768	24.421754084264833	30.743909429636	47.96359988535397	27.910934365147607	30.40147606764116	31.96367153912296	33.31749785038693	37.24792204069934	26.869518486672398	29.146316996274003	37.76053310404127	29.124605904270563	34.529378045285185	37.48065348237317	29.16981943250215	29.11908856405847	26.069002579535685	29.0073086844368	58.35318142734308	31.524004012611062	32.88377758670106	38.57301519059902	31.78683003725996	48.74175981656635	49.88549727715678	45.827529378045284	24.46617942103755	27.748566924620235	28.394095729435367	68.18952421897392	60.164230438521066
PRKDC	52.51128877044933	58.681841735139535	46.566141091124436	38.79176845066252	69.75342364349693	74.14952994300096	32.51950551484196	31.562958027981345	53.02753719742394	105.11962395440077	55.8997705233548	39.088977718558	58.86786586719965	47.15330520393812	35.063439188689024	65.36501591531571	48.05329780146569	33.361536753275594	31.967725220223553	72.04100969723888	77.64719816418683	36.77999851950551	62.48027241098527	39.8865941224369	49.395810200607	57.72218520986009	62.51484195721371	68.14375601450885	48.6655562958028	77.36412761862462	45.23325190613665	143.7153009105041	72.97601598934044	38.482493152713005	34.76445332741135	36.40543341476053	43.35716929454438	66.41764749426308	112.5600710637353	98.91235472647864	42.06669627655637	34.21363535420831	33.92915833888519	30.60478199718706	32.50884595454882	36.71633725664372	46.25331260641054	46.63942556813976	61.08150122140795
DNAH10	54.08132384439992	75.59939197125682	42.13666827886409	50.319836937746146	67.4819318731431	48.86201893180405	41.08194569197816	42.70752435569681	48.046638568368685	53.39977889863884	46.75050093277137	51.81413666827886	41.56650314378498	41.31734954743315	48.3628135148207	43.319076901817176	50.69494921578111	45.05976646168728	40.751260968700336	42.77509845919989	45.366613694465556	48.35452221377738	51.59932287708146	54.7826988184896	60.37041387411041	61.93622607614178	46.7513300628757	49.53147239687694	63.40122987632142	51.73108546949492	58.17232087335038	59.027430387618324	47.27976231603676	50.012160574863536	46.00946590202446	47.043252953776	57.20044220272231	50.15622193049126	52.166378774269326	68.00449112139846	52.83486492088717	44.22497063497547	44.3737994887031	40.531748773578386	42.63849927451116	48.208733503765636	49.274856629586125	62.250190008982244	54.62633869964762
USH2A	56.243658317004716	78.07085738494942	57.48885240692687	66.6670550230366	87.2101890589419	66.23063072604988	55.66223587353704	57.170100090028065	64.91415558968384	70.96229412699253	59.99671662341789	67.49626648308002	102.79595403272785	57.45347667213896	62.926071069215695	57.951384843510034	76.7409839538209	58.705873007467034	54.31282105597627	57.346872848593975	58.244293809246415	67.13075252872954	72.0545993750993	70.35725255520839	78.18434570777949	61.66006460837791	62.054281628978444	66.27352645236456	86.4035905311656	101.24016310967536	80.00217126515913	84.03368108881004	61.91553248954086	69.15288884181538	60.92013980829317	65.30154106868612	96.71572313721336	71.86850606365513	90.59418524598846	86.4530530106445	73.49012339141026	58.34851453688503	86.61801620505216	51.998940846263835	57.70995074935127	64.27998729015516	64.12423873325213	81.99592225811577	72.1774082508076
SACS	52.67404901710493	74.00938218023998	74.19038805208068	72.6880903752872	81.73589481746234	60.283954557058976	52.42519785550166	53.63281848353331	67.8693515445494	62.5147434260914	58.706471789634925	41.685154454940005	72.94932346183303	52.72874648966045	57.755999489405156	52.151455195302525	59.97517232575951	55.80386775593566	49.4147944855757	52.24221342864437	30.759509828950726	61.94683431197345	67.15898646923667	66.96885371457748	74.61022466173091	86.44089864692367	57.94389839162624	61.728555016594335	81.49910645902476	65.0456982384478	76.55520806739852	78.12069185601226	57.837311718151646	62.32895072759765	57.22951238192494	62.2352565739086	64.91632627010468	66.38352055144243	73.64500893540975	81.02731682410008	68.5542507020679	54.24151136073526	52.54869798315037	52.34177942302783	51.27138115905029	59.06733469491958	58.51040336992596	74.37343630329333	66.94198366096502
APOB	68.33368741590539	125.57198498689894	81.07747326676581	87.74640606189364	106.69761348346434	78.98640322923306	67.88747255860066	69.50095602294455	84.90029034770909	119.85418879682742	75.12272501947454	81.83995467743078	97.56575313363076	68.49330783938815	76.37950570072941	70.28085829615466	79.69187734579704	70.05289993626513	65.74251115360101	69.21924792861695	69.33736987465477	80.59804546420226	89.38368387507967	87.07626938602083	93.37908080164294	101.98902344026627	95.5050633807804	80.70342043764606	105.38587918702642	86.54082572055803	98.44649812336237	101.49529070179166	74.1477940655761	81.79534027335174	71.86813965016641	80.49635294950782	86.998796119255	85.24729126832378	92.21662771758373	105.25911762623043	89.0259896607889	77.13483464343885	72.2906309751434	68.97223992635082	69.81361093406983	77.91062955881311	77.09970965229091	96.9828624035125	87.18284824020962
PCDH11X	6.924283691033882	26.925482078657804	10.915132367360279	13.917311253949231	15.452663688854996	22.305153066782875	20.4897047608672	9.750081708247086	11.45429785379671	13.68863710643861	10.379344155136724	20.861967534589823	10.109706939753785	30.11221265933108	12.000653665976685	13.779932454515743	12.593637651160257	10.298507462686567	9.826342738860442	12.758143588626211	20.706612920797472	11.307985619348512	13.18509641573156	13.052075389475977	14.210153611504522	15.002287830918402	11.113955768602244	11.71325852489378	15.00098049896503	12.31506700076261	13.780804009151323	15.001307331953372	12.46453862076479	11.410175400370411	10.088898572829285	11.559102298725351	24.922213748774375	11.871554635581218	13.581544830591568	15.141627628281947	11.952500272360824	21.17670770236409	21.511602571086176	18.8072774812071	9.98747140211352	11.63438283037368	12.6705523477503	28.564876348186075	24.931582961106873
CDH10	65.0892961023851	91.22251308900523	50.75101803374055	62.57795229784759	77.19488074461897	60.14165212332752	50.57795229784759	49.86242001163467	61.24287376381617	59.06282722513089	56.00116346713205	57.94851657940663	69.99680046538685	52.16492146596859	55.17801047120419	52.81384525887144	59.16870273414776	53.49331006399069	47.76847004072135	51.045956951716114	50.66317626527051	57.72105875509017	64.61983711460151	61.76265270506108	68.81035485747528	57.56486329261198	55.75741710296684	59.032286212914485	78.8740546829552	63.43891797556719	73.35951134380454	76.04653868528214	53.318789994182666	59.97876672484002	50.789703315881326	61.36678301337987	61.3435136707388	62.81500872600349	64.69604421175102	77.61052937754508	65.13583478766725	53.0500290866783	51.445317044793484	48.85456660849331	47.92786503781268	58.2521815008726	58.62041884816754	72.24840023269343	63.20796974985457
RP1	77.83267605633803	90.51267605633802	68.11859154929577	62.35661971830986	106.64098591549296	109.47704225352113	48.17211267605634	47.275774647887324	91.7874647887324	163.18169014084506	85.05281690140845	58.93830985915493	91.22352112676056	71.28323943661972	53.705774647887324	96.00915492957746	70.72507042253521	49.305211267605635	45.89295774647887	109.45605633802816	111.19366197183099	55.18169014084507	96.67169014084507	61.42943661971831	73.91295774647887	91.76042253521126	91.17366197183098	105.00408450704225	77.71859154929578	118.11704225352112	67.86957746478873	223.25535211267606	110.16830985915493	60.0556338028169	55.109014084507045	61.47492957746479	67.12169014084508	97.07845070422535	186.34098591549295	147.56943661971832	63.170985915492956	51.18774647887324	51.662394366197184	50.581267605633805	50.19056338028169	53.30549295774648	65.4874647887324	69.43352112676057	93.0612676056338
ADAMTS12	51.56747207658992	71.30465010257579	40.080465010257576	46.45304308183269	62.16537497150672	48.06610439936175	39.49031228630043	39.52598586733531	45.420446774561206	50.016754046045136	43.44084795988147	49.50045589240939	57.4759516754046	38.3940050148165	44.29963528607249	43.501025757921134	47.26669705949396	43.05345338500114	39.95794392523364	40.23991338044222	42.65648506952359	45.74960109414178	50.443583314337815	53.393777068611804	55.62730795532254	43.74766355140187	45.333713243674495	47.69329838158195	61.66036015500342	49.68201504444951	54.64896284476863	54.82972418509232	43.93047640756782	47.66298153635742	42.725096877137	45.65283793024846	47.63072714839298	47.919876909049464	49.11043993617506	63.76829268292683	50.713699566902214	42.709368589012996	42.32459539548667	39.163893321176204	41.0502621381354	45.9602233872806	48.14212445862776	60.74276270800091	51.72635058126282
MYH8	105.8190696904486	149.73828836285384	120.4754179771561	110.82436682668433	129.03890084423108	96.85234232742923	83.50852507862936	84.73977818242012	105.82122165204436	107.30475086906141	84.91193511008112	98.53302433371958	153.11984770733324	85.413011090879	95.7713954643271	87.1921867240523	99.24366826684324	56.53170004966065	82.02499586161231	87.85664625062076	87.10627379572918	97.82320807813277	106.08574739281576	107.66876344975998	117.52938255255752	139.11471610660487	94.9827843072339	95.71461678530045	129.1519615957623	103.42310875682834	118.32461512994537	125.74209567952326	95.217348121172	101.3426585002483	86.13640125806985	95.57904320476742	108.45555371627214	103.67190862439993	107.76626386359874	130.19003476245655	107.08591292832313	86.50753186558516	87.44893229597749	83.58251945042211	82.80367488826353	96.24846879655686	99.63267670915411	124.84423108756829	106.95745737460685
SDK1	33.680773299990385	59.54804270462633	34.01452342021737	41.49581610079831	54.50976243147062	39.885736270077906	33.49677791670674	33.424930268346635	39.15985380398192	42.82110224103106	39.121669712417045	41.9458497643551	62.7694527267481	33.059824949504666	36.82696931807252	36.17216504760989	41.469750889679716	37.14773492353564	33.14908146580744	36.19524862941233	37.18726555737232	41.50254881215735	41.10791574492642	45.77503125901703	49.36885640088487	51.941233047994615	39.525343849187266	40.32740213523132	49.959315187073194	42.57362700779071	48.923727998461096	45.07309800904107	39.96912570933923	41.550254881215736	35.55737231893816	38.45878618832356	47.37943637587766	37.468115802635374	44.17976339328653	56.06934692699817	42.91439838414927	35.526113301914016	35.44070404924497	35.46301817832067	34.2617101086852	39.07925363085506	41.860151966913534	51.9250745407329	44.78416851014716
TNR	18.307514093752413	25.098694879913506	18.119314232759287	22.00687311761526	28.66344891497413	22.0447138775195	18.25994285272994	17.989111128272455	20.44644374082941	24.37246119391459	21.207274693026488	22.893891420186886	34.63479805390378	17.949725847555797	19.780523592555408	18.686153370916674	25.100393852807166	20.23592555409684	18.001235616649936	19.290601590856436	19.772337632249595	21.193065101552243	23.293845084562516	24.685381110510463	27.75310834813499	20.343655880762995	21.091512858135765	21.975364893041935	27.147424511545292	22.54552475094602	26.92007104795737	23.95181095065256	21.04927021391613	21.563441192370068	19.687388987566607	20.48536566530234	22.616727160398487	22.224264421963085	29.80299637037609	30.349988416093908	23.225191134450537	20.074523129199164	18.654336242180865	17.4183334620434	19.679203027260794	21.368754343964785	21.6385821298942	27.546914819677195	24.231678121862693
VCAN	66.50748514851485	92.54043564356435	49.97069306930693	61.19548514851485	77.63025742574257	59.8979801980198	50.58621782178218	53.14613861386139	58.032871287128714	62.38091089108911	57.99231683168317	63.07287128712871	71.67532673267327	51.55786138613861	57.032950495049505	54.1269702970297	60.18170297029703	54.40324752475247	47.025346534653465	51.39073267326733	51.79770297029703	59.00261386138614	66.85607920792079	62.61584158415842	72.52617821782178	56.889663366336634	57.3049504950495	58.91461386138614	79.74732673267327	63.1669702970297	72.21433663366336	77.47572277227722	56.122534653465344	62.76491089108911	54.80039603960396	59.34566336633663	63.89362376237624	64.53869306930693	62.17029702970297	78.03073267326732	68.67952475247525	53.993980198019806	52.35366336633663	26.60079207920792	50.01924752475247	56.49544554455446	59.45710891089109	74.62154455445544	64.53956435643565
UBR4	43.363070539419084	90.17867471394442	64.73701747768138	75.94517792028165	101.92939771155538	38.91487488997863	64.52829121086383	66.77794542939772	40.02898277379605	83.19244310323148	46.06004023638879	41.9060731799321	63.995410536904316	65.28511253614988	72.45938639507104	66.9526593738212	78.51477429900666	69.71576763485477	63.01219665535018	64.64063875267195	69.3681000880171	76.1005281026028	49.72928454671193	86.71916258015843	94.94165723626304	71.36797434930214	73.45963787250095	75.66647805859424	98.98887212372689	82.06217779454293	49.16918144096567	92.71979127373318	75.45787753049164	80.82019363762102	71.5189865459575	74.88972714698856	68.20074185841821	78.90443857663774	60.624921413303156	104.78146611341631	83.9053187476424	47.919841569219166	69.26097070287942	32.70124481327801	68.48365396705645	40.86979756066893	77.28655853137181	97.69910725512385	43.5101219665535
IDH1	35.54785894206549	67.51007556675063	46.08648194794291	45.03022670025189	59.58942065491184	45.78631402183039	36.238455079764904	36.93157010915197	43.54869857262804	47.08606213266163	39.7103274559194	44.34424853064652	53.35600335852225	38.14063811922754	41.928631402183036	36.04534005037783	40.62384550797649	39.81528127623846	32.68513853904282	39.07976490344249	38.546179680940384	27.146515533165406	48.630982367758186	48.9471032745592	53.46599496221663	49.900083963056254	55.52225020990764	45.907640638119226	56.7544080604534	47.01343408900084	51.84298908480269	55.03106633081444	42.56381192275399	45.7103274559194	41.50461796809404	44.74139378673384	47.939546599496225	47.19143576826197	43.9256926952141	59.04659949622166	47.604534005037785	40.7367758186398	38.642317380352644	35.322418136020154	37.72334172963896	43.427791771620484	43.712846347607055	52.123425692695214	45.345507976490346
EYS	12.012749079233167	13.228066861837757	6.048257625838134	17.539899896118612	8.466899612805742	5.251865143073	8.718292567758995	9.451695155349892	10.310699782793465	7.280196430257814	9.833978657096987	11.753328926244215	12.086788176409481	13.127679667579564	10.395976957219757	5.997922372273114	10.053829445651147	9.553310038719426	9.204929643970157	9.066484087260365	9.004249693077723	11.175087354802153	11.731797147983757	11.339975446217773	12.83955047691	11.234394182642365	12.477193313816224	10.577580508074417	15.350646897724053	16.22768911134196	13.521673434696384	8.689205779582586	9.897062989895174	11.060723392199453	9.798847860987818	10.728302955897629	13.277174426291435	12.443667957314194	11.86419869676079	13.827651336292378	11.884597223533856	9.593351591273963	10.239304939087733	9.627726886391539	13.500613844555671	10.664557559731797	10.31901029370101	13.410331476060062	11.509207668335065
WDFY3	52.394469011019865	72.24124377061838	52.30932827963782	62.40148803256826	79.19126833719379	74.62707938513371	53.00891415736646	53.33705341475398	57.97122201165158	67.09566926370464	55.755527479469364	62.093633747455605	49.68245946515056	78.09173861163754	58.44823471608058	54.02035516249035	60.83400014038043	54.35698743595143	49.09644135607496	53.43974170000702	30.781778620060365	60.7781287288552	65.8223485646101	65.9588685337264	72.56348704990525	56.768723239980346	58.02695304274584	61.134975784375655	79.99466554362321	65.41222713553731	74.29472871481715	79.6673685688215	58.99424440233032	63.9947357338387	57.39489015231277	62.398890994595355	66.23927844458483	66.92882712149927	61.63213308064856	81.54116656138135	68.16010388151892	52.90889310030182	54.40036498912052	48.11707727942725	53.06864603074332	58.35747876745982	60.785007369972625	75.55022109917877	66.71902856741771
RNF213	41.06763239135597	59.314509617668016	45.671764426502016	40.907432913797194	51.98109712657326	38.94357634766089	32.68230824032296	33.48952742816433	37.94305390643552	42.89223462360484	37.74086915222038	41.78014723343624	61.39297079078604	32.33972928045595	36.43984801709808	34.86321538826882	39.542104013298506	35.90353835193541	32.786748990738545	34.36670624554738	36.4020422702446	39.20071241985276	40.517216813108526	43.689147470909525	48.509855141296605	49.60626929470435	37.19187841367846	39.335597245309906	50.510187603894565	41.50852529090477	46.96566136309665	45.09850391830919	38.23785324151033	40.54580859653289	37.976680123486105	55.31503205889337	42.346331037758254	38.66953217763002	43.699073854191404	54.732130135359775	41.768463547850864	35.67850866777488	34.303110900023746	33.6473996675374	34.13146521016386	37.44606981714557	40.40607931607694	51.37345048682023	43.495701733554974
BAI3	63.1089850249584	65.94841930116472	28.8414309484193	78.69400998336107	42.53011647254576	29.755740432612313	46.2648918469218	45.714475873544096	37.43594009983361	38.249417637271215	48.978369384359404	56.69301164725458	65.58885191347754	73.54908485856905	53.62712146422629	29.536272878535772	47.87886855241265	49.52462562396007	45.20299500831947	49.866888519134775	47.889184692179704	54.57154742096506	59.68452579034942	57.616805324459236	65.27321131447587	51.800166389351084	46.536439267886855	54.84675540765391	70.5865224625624	81.62296173044925	68.49034941763728	40.72379367720466	47.717138103161396	56.631946755407654	50.974376039933446	54.63943427620632	66.47321131447588	61.224625623960065	54.76372712146423	73.30798668885191	60.81763727121464	48.56955074875208	48.65374376039934	42.03826955074875	69.00831946755407	51.81164725457571	50.84425956738769	69.48801996672213	61.2342762063228
PIK3CA	14.41493456505004	21.318266798636312	17.06026613878808	25.60673045199604	19.36830528978335	13.0	10.772022434839986	21.977565160013196	13.777191246013416	13.72385351369185	11.35136918508743	13.017266028813372	20.708017156054108	20.829649180688442	22.021774991751897	13.918288793577478	24.727372704278014	21.762674584845485	20.22533817222039	13.36731551743099	12.398108435059937	25.22159903222259	16.71593533487298	25.75013746838227	16.02540415704388	16.383481799186185	23.32167601451666	16.30111074452876	18.571428571428573	25.400417903882108	16.58088639612889	19.406686462113715	13.239744858682503	25.203343231056856	22.064005278785878	25.066204772902232	23.015286484108653	18.15990322225888	14.48872759265369	15.935004948861762	27.940063785329375	12.575497635543824	21.80996370834708	19.310018695699988	20.05641702408446	23.740019795447047	18.015726382931927	29.78510942483229	14.570768723193666
ZNF536	47.9793731041456	66.07502527805865	48.94256825075834	60.015369059656216	75.89039433771487	60.25925176946411	49.138928210313445	50.5953488372093	57.172699696663294	62.30940343781597	58.47644084934277	59.94762386248736	67.96400404448939	47.04428715874621	51.659656218402425	54.92335692618807	58.29403437815976	53.06996966632963	50.13569261880688	51.1830131445905	53.680283114256824	62.6216380182002	58.2149646107179	62.70374115267948	72.32396359959556	57.73508594539939	53.75065722952477	57.7164812942366	72.22851365015167	58.25136501516683	69.01617795753286	64.99575328614762	58.624873609706775	60.241456016177956	51.13953488372093	54.4366026289181	57.499292214357936	55.32841253791709	62.549241658240646	79.61678463094034	62.56926188068756	53.674418604651166	50.86167846309404	52.556319514661276	49.96420626895854	56.40303336703741	59.44448938321537	75.34701718907988	63.641456016177955
PCDH15	51.88747081712062	76.82630350194553	54.28591439688716	63.568093385214006	81.12373540856031	63.11642023346303	53.782412451361864	55.78645914396887	62.08622568093385	65.20607003891051	59.280622568093385	64.8904280155642	51.077976653696496	54.00560311284047	61.97400778210117	53.97743190661478	63.331050583657586	52.99891050583658	52.87237354085603	53.29774319066148	53.653852140077824	62.25058365758755	68.68124513618677	66.20498054474709	73.07408560311283	58.19175097276265	59.07299610894942	63.03501945525292	82.33307392996109	67.40015564202335	75.54443579766537	82.8423346303502	57.701011673151754	63.980856031128404	56.0947859922179	62.61400778210117	71.0611673151751	70.50568093385213	64.90988326848249	83.37214007782102	69.45276264591439	54.38692607003891	55.37696498054475	49.04466926070039	53.76171206225681	61.20684824902724	64.12793774319066	75.90132295719845	67.72762645914396
TENM1	22.710368932038836	86.55130097087378	31.777009708737864	40.292893203883494	49.01211650485437	72.36955339805826	63.196970873786405	32.77436893203883	35.45133980582524	43.68264077669903	36.59992233009709	38.999922330097085	31.336077669902913	95.97763106796117	34.68279611650485	41.77755339805825	37.161320388349516	34.223145631067965	32.271223300970874	40.14796116504854	66.84792233009709	37.63363106796117	41.22089320388349	44.43790291262136	45.35044660194175	47.67821359223301	35.981436893203885	37.24504854368932	48.78749514563107	40.73258252427185	45.827029126213596	48.07044660194175	38.89778640776699	39.11456310679612	34.393009708737864	37.667184466019414	76.24768932038835	38.84916504854369	40.9458640776699	50.93234951456311	41.28908737864078	63.90368932038835	67.59953398058252	58.951533980582525	33.53001941747573	36.78718446601942	36.57219417475728	91.89902912621359	82.1311067961165
CNTNAP2	26.39046079223929	47.95189975747777	26.4517987065481	30.96513742926435	40.26940177849636	32.53900565885206	26.749797898140663	26.100444624090542	28.395513338722715	32.06921988682296	28.587004850444625	31.509195634599838	48.31164106709782	26.593977364591755	28.633690379951496	27.659559417946646	31.536782538399354	27.38288197251415	25.50636620856912	26.53850040420372	28.021321746160066	30.248080032336297	33.78435731608731	33.27182700080841	36.00303152789006	35.57912287793048	29.67380759902991	31.06345998383185	41.41208569118836	32.326495553759095	38.199676637025064	38.07568714632175	29.84428051738076	31.10206143896524	28.503940986257074	29.938763136620857	37.49221907841552	31.81154001616815	29.947958771220694	41.645513338722715	32.96089329021827	27.10175828617623	27.598827809215845	24.462510105092967	25.674312853678252	29.48666127728375	31.49585691188359	37.797898140662895	33.13166936135813
FREM2	35.45239576851276	50.390354698195395	51.55108898568761	42.66060983198506	57.10840074673304	42.638332296204105	36.08369632856254	36.26017423771002	40.170815183571875	45.62607342874922	41.413192283758555	29.487305538270068	50.6914747977598	36.69253266957063	39.87566894835096	36.9005600497822	43.1184816428127	37.68792781580585	34.38307405102676	36.91169881767268	22.200871188550092	41.45930304915993	46.70317361543248	45.403173615432486	52.0784069695084	53.891412570006224	40.75550715619166	43.23490976975731	57.361854387056624	45.49365276913503	49.91897946484132	52.23341630367144	38.88643434971998	44.42906036092097	38.6784069695084	40.38574984443061	46.07125077784692	45.550155569383946	43.99707529558183	57.43385189794648	48.06204107031736	37.5241443683883	39.289110143123835	34.41120099564406	37.46509023024269	41.05799626633478	42.116801493466085	52.99701306782825	45.65731176104543
SOX11	1.3677027182016286	2.5111824750544787	1.6333295102649386	1.8861107925220781	1.6769124899644454	1.9814198876017892	1.335818327789884	1.1610276407844937	1.6972129831402685	2.677830026379172	1.4577359788966624	1.663493519899071	1.7669457506594792	1.2858125931872921	1.486523683908705	1.6574148411515082	1.963757311618305	1.5869939213212525	1.4304392705585502	1.5990365867645373	1.487097144167909	1.7834614061245555	1.3166647551324693	1.237641931414153	2.005390526436518	2.08945980043583	2.4719577933249224	1.8432159651336162	1.9598577818557175	1.964330771877509	1.9863516458309438	1.766486982452116	1.890927858699392	1.8250946209427688	1.294299805023512	1.5894024544099095	2.09519440302787	1.4093359330198418	1.8675306801238674	2.4303245785067094	1.6094735634820507	1.9509118018121345	1.6794357151049433	1.7921780020644569	1.847574263103567	1.5225369881867186	1.669342814542952	2.253698818671866	1.9395572886798944
XIRP2	49.80591715976331	95.6123076923077	61.30114398422091	63.72536489151874	80.22792899408284	59.054516765285996	50.86706114398422	51.693412228796845	62.27439842209073	62.192110453648915	56.43802761341223	61.24781065088757	72.16591715976331	52.40662721893491	55.99873767258383	51.819329388560156	58.76575936883629	53.02540433925049	48.019723865877715	52.89199211045365	51.40662721893491	58.41909270216963	68.25293885601577	64.59297830374753	72.5861932938856	72.31029585798817	73.01317554240632	60.33790927021696	79.63092702169625	64.30927021696253	73.74138067061143	75.92844181459566	55.7083234714004	60.635818540433924	55.377357001972385	59.49609467455621	67.83810650887574	61.85869822485207	61.21104536489152	78.86603550295858	65.33538461538461	58.91502958579882	53.29775147928994	48.697357001972385	50.577751479289944	56.7585009861933	56.102169625246546	73.90595660749507	64.8770808678501
BRAF	65.34596774193548	123.29435483870968	67.95	77.36895161290323	104.27983870967742	71.79758064516129	65.60806451612903	66.39395161290322	73.31008064516129	85.8850806451613	72.88024193548387	75.60887096774194	122.82903225806452	66.9983870967742	73.56209677419355	66.57056451612904	77.06854838709677	70.2633064516129	62.76411290322581	65.32782258064516	67.04838709677419	74.9616935483871	85.15846774193548	81.43467741935484	89.12862903225806	91.7375	76.34959677419354	75.02379032258065	102.27459677419355	83.81975806451612	103.54435483870968	104.79677419354839	74.70564516129032	82.7883064516129	73.26693548387097	80.05604838709678	99.09435483870968	88.54193548387097	74.86733870967743	102.85362903225807	91.44717741935484	69.00362903225806	69.81491935483871	57.76733870967742	64.68064516129033	78.60564516129033	74.4274193548387	92.34596774193548	81.35322580645162
FCGBP	32.79142879486979	44.75490732775475	32.58989598811293	44.05583796042856	53.444592163916475	40.27011808868382	33.480800813326034	32.12364119809181	40.57214358332681	43.30312035661218	35.808399155392195	44.395166966450304	49.16868694768124	31.7707046218816	36.24806444044733	37.1982482208493	40.06162508797998	37.27003988425745	30.476812387581138	37.228044107296476	38.45491514819739	41.109329788066006	40.80159537029796	42.76820208023774	50.2030186908579	39.60733557519356	38.68413232188942	40.832329709861575	48.65926331430359	43.057871275514195	46.42934230077422	41.42253851567999	40.166262610463754	40.821302885743336	35.229608195823886	35.95135684679753	40.50543520763275	36.40330022679284	43.70649878783139	54.20082896691953	41.498787831391255	40.9790412137327	34.763275201376395	41.47540470790647	37.80222100570892	39.193555955267065	41.364901853444906	56.798310784390395	43.244388832407914
RYR3	53.58867026748971	56.584747942386834	41.553883744855966	48.246463477366255	63.57285236625514	47.734375	39.92682613168724	41.68557098765432	44.120949074074076	52.689364711934154	46.25327932098765	25.72871656378601	40.14576903292181	40.34194958847737	45.12223508230453	42.296875	48.329668209876544	43.60281635802469	40.052211934156375	43.146154835390945	43.77835648148148	48.02289094650206	51.300604423868315	52.70730452674897	58.8633616255144	44.80722736625514	46.782793209876544	49.004822530864196	61.62506430041152	51.387602880658434	32.39789094650206	57.16621656378601	45.514274691358025	51.21971450617284	44.59606481481482	47.63432355967078	53.677404835390945	48.2676183127572	48.771154835390945	66.39769804526749	52.33204732510288	42.37294238683128	43.30979938271605	38.95235339506173	41.07651748971193	46.4837962962963	48.342721193415635	60.960519547325106	53.78755144032922
DCC	43.588771310993536	45.520282186948855	33.50411522633745	37.843327454438565	50.38418577307466	39.09474818734078	33.10464432686655	33.67989417989418	36.52606310013717	40.56025867136978	35.95894571820498	39.85430139133843	33.27650401724476	34.07446600039193	36.454830491867526	34.09122085048011	40.97011561826377	34.14981383499902	32.43004115226338	32.54595336076817	33.32402508328434	36.723789927493634	42.78130511463845	40.071232608269646	47.933274544385654	35.03801685283167	36.522829708014896	38.4864785420341	51.23623358808544	41.27366255144033	46.50382128159906	49.263178522437784	36.108759553203996	38.61287477954145	35.688418577307466	37.479031941994904	31.0153831079757	42.99284734469919	38.039486576523615	51.63776210072506	43.05144032921811	34.31922398589065	35.195571232608266	30.78581226729375	34.32902214383696	37.22251616696061	38.68665490887713	47.839996080736825	41.55790711346267
ZFHX4	40.60760396604608	43.85961908838006	36.5291390256081	31.17939938654683	72.10863827662457	61.383978885797845	25.051501533632926	26.97410656965547	44.04180041372423	90.98302304015978	51.3194236393466	31.86375633069406	47.132320422284046	39.482630715457596	29.190812468792352	54.48213139310935	45.98081175547471	26.830943719238178	25.576146658106854	59.45937656038234	62.78136814323418	30.510093444610884	52.58513446037521	32.599614808474215	39.406234396176615	49.83479563449604	52.242385334189315	55.68728154647265	61.308723874741425	62.630572794065195	52.02382480918753	108.94343391112062	58.02767672444539	30.25001783294101	28.450959412226265	32.62515157999857	36.59597688850845	51.87681004351238	93.37798701761895	81.96126685212926	32.21599258149654	35.534346244382625	39.22826164491048	26.007133176403453	26.251087809401525	29.025608103288395	37.57336471930951	38.37791568585491	50.12896782937442
AHNAK	165.06296907435993	217.7647309309629	149.24969393729705	181.0343854793208	192.8801831053388	138.8223771757066	121.25469739713631	133.27540320434343	166.75530952254218	154.39309096715814	143.82828551658062	145.98695906744024	181.90589237238515	180.19018470218768	132.60536541225315	129.79022728482462	141.40602544312557	134.7867142172779	114.9195188162027	126.35748123702561	136.23308670889446	146.1491456858466	150.80050034598392	166.44371107680843	180.985894501517	199.9072763080854	137.34321605365412	147.51599510299675	179.92441581944962	155.2568265289828	169.1182732740725	176.32948315324427	134.81242348432426	172.66205354766595	139.6007877787832	140.10794698461703	153.68813541278544	145.71315271198168	189.4264118805557	200.89003034012882	162.47809655612923	131.45031138553256	130.18177463139406	141.1664448820993	126.77425879597594	144.35796029169106	148.90227284824613	187.9209027519029	164.46282003513068
PTEN	9.763487315830288	13.601307189542483	9.411321590783206	12.556884900852996	14.443558214246151	10.142129168051401	9.682175695136811	9.582474797828736	10.405450315719508	11.45995347291459	10.02625456962446	11.17181787969425	8.585465824747978	9.334551899855988	10.592666445109117	8.950149551345962	14.03068572061593	9.386728702780546	8.508363797496399	9.776559211255124	9.622798271851114	10.999446106126067	12.103688933200399	11.815110224880913	12.922344078874488	10.038883349950149	10.574941841143238	11.47834274952919	15.407111997341309	11.996676636756398	14.150880691259555	14.74698127838706	10.020383294560762	12.077655921125512	10.474797828736014	11.758502270964883	11.548354935194416	13.083084081090064	11.659687603855101	14.061260662457073	12.311731472249917	9.597873047524095	9.364905284147557	9.147889664340312	9.725379417303644	10.873379860418744	10.260330120748865	13.656142683061926	11.777888556552565
ZNF804A	45.653518123667375	90.9089552238806	58.67697228144989	59.66098081023454	75.96545842217483	58.34840085287846	49.02345415778252	52.27484008528785	60.55522388059701	58.664605543710024	54.81066098081023	57.80639658848614	69.14669509594883	48.61961620469083	53.856076759061835	47.480383795309166	61.58912579957356	54.024307036247336	47.028358208955225	48.09147121535181	50.63816631130064	56.481236673773985	64.09040511727079	58.683795309168445	68.1407249466951	71.52857142857142	73.22004264392324	56.755223880597015	74.54434968017057	60.187206823027715	72.24307036247335	72.81705756929638	54.801705756929636	58.70191897654584	55.02579957356077	56.828997867803835	66.1230277185501	59.10660980810235	61.20831556503198	73.33560767590619	59.65692963752665	58.07036247334755	50.93219616204691	47.14200426439233	50.38038379530917	53.95778251599147	55.769722814498934	74.12963752665244	62.4910447761194
MGAM	35.88661142607937	66.50817706061927	36.455734845180984	36.34474487570868	48.03336240732665	42.379306585259485	34.011883994766684	35.616005233318795	41.348669864805935	37.318360226777145	38.403074574792846	37.5165721761884	66.90013083296991	25.35782817269952	38.18905364151766	36.33525948539032	36.50359790667248	38.28630614914959	33.6450065416485	32.36611426079372	31.8821412996075	41.804840819886614	56.023331879633666	38.11720453554296	49.376253815961626	51.2537069341474	39.93676406454426	36.39511556912342	46.355320540776276	38.45682511993022	51.280963802878325	44.205625817706064	34.032163105102484	44.238988225032706	39.15067597034453	38.88181421718273	50.907108591365024	44.26264718709115	37.752289576973396	56.179895333624074	45.97023549934583	36.13464893153075	31.961077191452247	28.72863061491496	31.404491931966856	40.75207152202355	42.051897078063675	52.502398604448324	46.281945050152636
PKHD1	68.86230192851	71.86629406706793	73.70789829259304	86.0640584694755	80.04907259550424	60.27613315317529	51.0307701756541	78.28424026532367	57.535683576956146	88.82913646972116	58.024874094091636	61.889694140768945	74.92525488269254	77.92722024321337	56.743029111902715	71.47825819923843	127.124554723007	54.687630512222086	73.76851738115711	53.30076157720182	55.09716251074806	62.161036727674734	67.07910576096303	65.77410637513819	73.32858371207469	74.8724358186955	101.10877042132417	60.53021741800762	78.50816852966466	94.40388158702862	72.95227858985383	76.97064242722024	61.35087827048274	62.67117061786021	55.664353273553616	76.7556811202555	91.62645866601154	65.79523400073701	61.68062891536666	82.87507677189535	67.67006510256725	54.73185112394055	55.147770544159194	47.13333742783442	76.44484707038447	57.68677066699423	74.95749907873726	77.45319985259796	67.34221840068787
ANK3	57.90873533246415	82.30638852672752	59.60501363043736	76.97848761408083	90.7679862510371	66.64614199359963	59.12338508948678	58.732310062818534	71.96912409624274	71.67198056181107	62.229583975346685	69.54059499822212	57.45270830864051	58.7252577930544	65.31213701552684	58.981687803721705	68.44885622851724	60.95845679743985	56.717257318952235	59.547765793528505	61.07241910631741	67.52240132748608	75.27900912646675	73.82298210264312	82.80816640986133	71.38177077160128	65.63938603769112	68.70741969894512	90.5292165461657	72.58676069693018	83.46971672395401	87.59926514163803	62.52222353917269	70.29495081189997	63.50373355458101	68.13772668009956	76.16623207301173	72.57342657342657	78.2006044802655	91.79554343961124	76.53976531942634	60.64134170913832	61.598613251155626	59.844968590731305	59.63209671684248	65.25660779898068	67.54189877918691	84.03223894749318	74.98435462842242
MALAT1	39.92386311437758	52.66995865870464	34.47599908130455	38.6070280202113	43.869430408819476	32.93385392742306	29.05156178226918	30.59232889297198	33.91812126779973	33.48254478640331	31.778135048231512	34.025953146531926	39.140330730362884	43.25574184657786	31.71290767110703	29.39584290307763	35.454524575103356	29.28146531924667	24.463941203491043	29.353927423059258	29.763091410197518	34.854846118511716	37.66938447404685	37.82441433164906	42.24345429490124	40.76584749655489	32.434313275149286	31.40112540192926	46.17765273311897	36.4903536977492	38.76125401929261	44.196945337620576	31.7451768488746	35.36966008268259	30.12574644005512	34.799724391364265	34.93661001378043	35.394464859898946	37.69143316490583	48.287322002756085	55.27032613688562	30.79042259990813	30.123794212218648	30.206361966008267	31.09554432705558	35.09841525034451	34.81901699586587	41.79375287092329	37.67604501607717
MYO18B	26.157384705195565	48.019381202568596	37.81144191476941	34.13193228254524	44.860361938120256	32.73671920607122	27.359136018680676	26.842965557501458	32.00747227086982	34.94103911266784	31.477641564506712	34.53613543490952	40.35610040863981	26.585522475189727	30.178166958552247	28.99778166958552	32.26071220081728	30.54547577349679	27.20642148277875	29.115586690017512	31.036310566258027	32.645417396380616	33.85475773496789	39.28079392877992	39.6082895504962	41.89620548744892	30.240980735551663	33.6347927612376	43.872504378283715	34.176298890834794	36.62346760070052	35.306946876824284	32.59754816112084	34.783771161704614	29.34302393461763	30.662697022767077	34.45557501459428	30.33158201984822	35.835960303561	45.30531231757151	34.8918855808523	29.148511383537652	28.110799766491535	29.73578517221249	29.09608873321658	31.921657910099242	33.04798598949212	41.55960303561004	35.39474605954466
DNAH9	75.11636363636363	107.66210909090908	83.29454545454546	70.80945454545454	94.46952727272728	70.02327272727273	60.15614545454545	60.85818181818182	65.23549090909091	74.73076363636363	61.31825454545454	72.40145454545454	111.49127272727273	59.91250909090909	65.6077090909091	61.287054545454545	72.29301818181818	40.20429090909091	58.716145454545455	62.275054545454545	62.89047272727273	70.41912727272727	74.1688	77.62116363636363	84.39643636363637	87.70181818181818	68.30101818181818	70.72021818181818	92.37461818181818	76.26196363636363	84.2762909090909	84.93294545454546	68.05381818181819	71.25105454545455	64.64938181818182	69.13490909090909	75.10189090909091	70.62450909090909	70.22967272727273	96.82392727272727	76.13047272727273	62.84850909090909	62.37898181818182	58.12458181818182	59.35352727272727	67.24247272727273	71.21243636363636	88.88450909090909	77.5010909090909
NPAP1	38.166755248471965	43.400212596332715	30.255647090087695	37.184294445920806	48.9022056869519	37.56683497209673	30.227212330587296	31.837098060058462	35.89742226946585	39.58955620515546	34.870449109752855	19.66117459473824	30.88612808929046	29.254052617592347	33.08703162370449	32.14722296040393	35.95362742492692	33.17246877491363	30.599521658251394	32.88293914429976	32.8247408982195	37.40300292319957	39.2301355301621	40.559261227743825	43.4004783417486	37.229072548498536	34.495216582513955	37.247143236779166	45.25551421737975	38.53295243157056	23.78580919479139	42.93024182832846	32.76109487111347	38.72242891310125	33.12383736380547	33.73558331118788	40.30069093808132	37.42213659314377	38.41137390380016	48.411772521924	39.60284347595004	31.98046771193197	31.88772256178581	30.992027637523254	31.435689609354238	34.35769332979006	37.190140845070424	45.8502524581451	38.83045442466118
HYDIN	19.924559023066486	21.309905020352783	15.656716417910447	16.136499321573947	14.524287652645862	19.06078697421981	14.406784260515604	15.5921302578019	16.074898236092267	18.311533242876525	15.411126187245591	17.665128900949796	21.611940298507463	7.294708276797829	16.56146540027137	15.1202170963365	18.27706919945726	17.175305291723202	14.360651289009498	14.654545454545454	17.17449118046133	17.286024423337857	19.28303934871099	19.41519674355495	20.927815468113977	15.88493894165536	16.861058344640433	17.670827679782903	23.835006784260514	20.865128900949795	22.208955223880597	13.6640434192673	15.672727272727272	18.484667571234734	15.317503392130257	18.19538670284939	18.11044776119403	18.697693351424693	14.504477611940299	24.291180461329716	20.50664857530529	16.47571234735414	15.881139755766622	13.741655359565808	13.603799185888738	10.020624151967436	13.941655359565807	20.859158751696064	19.510176390773406
CSMD2	24.644546649145862	51.25266462257264	35.296831654256096	42.87538326763031	57.610819097678494	21.930427799678785	36.39553219448094	35.84661994451745	38.325521974010805	46.909840852679224	24.759745948313622	23.351657176230106	35.61483428237699	35.68411446926559	39.372609140020444	38.035041611914146	43.14075047452183	40.00335815447511	35.458680099284564	37.30989925536575	40.39969338589575	42.50540224850343	26.67747116367353	48.714775879690464	52.395167177690176	40.23054460505183	41.43050080303694	42.68593955321945	53.532705504453205	46.52905533654548	27.542998977952987	48.2642721565192	41.36720689151701	44.94933566944079	39.13345013870638	40.71448386625785	38.200102204701416	41.94911665936633	33.229011534530585	58.632866111841146	45.7275514673675	26.964228354504307	36.997809899255365	19.2896043217988	37.42042633961162	22.123959702146298	43.78055190538765	55.279237844940866	24.721492188640678
MYCBP2	59.663884364820845	84.96349077090119	84.97407709011944	72.38253257328991	90.33516558089033	67.85830618892508	58.71661237785016	60.645833333333336	69.28637350705755	72.9694625407166	62.61692453854506	46.77497285559175	78.7956026058632	61.407233984799134	66.32905808903367	60.19700054288816	71.21579804560261	60.987852877307276	55.5782437567861	61.2771444082519	33.563925081433226	69.11672095548317	76.98004885993485	73.09744842562432	81.50929695982627	85.62846091205212	65.70867263843648	69.06535016286645	90.70304017372422	74.64427252985885	84.98269543973942	91.72747014115092	65.8118213897937	70.1099348534202	64.95656894679696	69.68709283387622	74.20738327904452	78.65180510314875	71.92603148751357	92.5348805646037	78.38782573289902	60.92827090119435	92.8889115092291	53.86957111834962	58.9489006514658	98.84527687296416	68.68308903365907	84.01486156351791	74.18241042345277
SI	44.09432706704375	63.1575445017468	47.96789219763767	78.38229911828314	56.022292463816335	35.66810846780902	31.08833804691399	61.64415238728997	42.851272666777575	40.47695890866744	34.052570287805686	38.02146065546498	58.108301447346534	63.69672267509566	68.71884877724172	40.45633006155382	72.75178838795541	63.302112793212444	59.96157045416736	38.649642322408916	35.65646315089003	73.5603061054733	47.63999334553319	73.26584594909333	44.12560306105473	49.195474962568625	64.80136416569623	47.17185160539012	51.13991016469805	75.44152387289968	64.97887206787556	55.48261520545666	36.69838629179837	72.74513392114457	63.59890201297621	72.62884711362501	65.50307769090001	53.45649642322409	42.622691731824986	50.30793545167194	83.99717185160539	35.34087506238563	64.64232240891698	56.27299950091499	62.80053235734487	70.46780901680253	51.186158709033435	81.85010813508568	40.12127765762768
SETD1B	0.24129505192425169	0.30397067806963957	0.15992669517409897	0.49969456322541234	0.300916310323763	0.20586438607208307	0.2160048869883934	0.11875381795968235	0.47208307880268785	0.17361026267562615	0.16481368356750153	0.20830788026878436	0.22480146609651802	0.2537568723274282	0.22883323152107513	0.20354306658521687	0.2579108124618204	0.10812461820403177	0.0984728161270617	0.11740989615149663	0.2449602932193036	0.11973121563836286	0.21527183872938302	0.18790470372632864	0.18240684178375077	0.4048869883934026	0.13170433720219915	0.13500305436774587	0.17397678680513134	0.17165546731826511	0.3093463653023824	0.22125839951130116	0.13145998778252901	0.2605986560781918	0.09810629199755651	0.18961514966401954	0.32962736713500307	0.14844227244960292	0.422846670739157	0.46218692730604766	0.241905925473427	0.11117898594990837	0.18656078191814293	0.37397678680513136	0.15345143555284055	0.11093463653023825	0.24251679902260231	0.20537568723274283	0.18802687843616372
BIRC6	39.801248169139654	73.65828185697	47.84467936063172	46.83646436986563	61.051327771763354	46.43431191492071	40.140036935617395	40.516461822581675	42.7656498758199	71.64070559765649	42.227345093294275	47.13717124116411	54.3045277972362	41.44564732853595	45.608355091383814	39.44246322358785	47.90931669107814	41.22874609947144	37.34089027574349	40.43469400751449	39.92848500286569	46.582500159205246	50.15194548812329	49.293128701522	54.06591097242565	54.73138890657836	55.00866076545883	46.62631344329109	61.25135324460294	51.17480736165064	55.12800101891359	60.53359230720245	45.384194103037636	48.12940202509075	43.17175062090047	46.051582500159206	51.741259631917465	51.77666687894033	46.93854677450169	63.425651149461885	51.50149652932561	44.523275807170606	42.24664076927976	35.114818824428454	39.375278609182956	45.21620072597593	45.86836910144558	57.11316308985544	50.49601986881488
DCHS2	57.79533213644524	81.45399461400359	57.78399910233393	71.9048473967684	89.89766606822262	86.03680430879713	59.369501795332134	59.422127468581685	68.49248204667863	71.73081238779174	62.93794883303411	73.75022441651706	57.51716786355476	85.0847172351885	64.44849640933573	58.572037701974864	69.18368491921005	59.785794434470375	57.382181328545784	58.41315080789946	36.31541741472172	68.53298922800718	73.76133303411132	73.43761220825853	79.91820017953322	65.95623877917414	65.42526929982047	68.30700179533214	89.87960053859965	71.51425044883304	82.24483842010773	87.54364901256733	63.99236983842011	70.63285457809695	60.536467684021545	67.9992145421903	73.55049371633753	71.45556552962299	70.03545780969479	91.16517055655297	73.78534560143626	60.20253590664273	60.81620287253142	54.3314631956912	58.56407091561939	66.62309245960503	67.16483393177738	84.58482944344703	74.49584829443447
KRAS	39.867739052725646	59.14655942806077	31.365504915102772	50.250223413762285	46.238605898123325	39.90169794459339	29.498659517426272	28.823056300268096	51.184986595174266	35.91331546023235	32.2153708668454	40.24754244861484	28.16621983914209	28.821268990169795	36.57193923145666	28.85165326184093	37.07953529937444	32.81769436997319	30.873994638069703	30.86952636282395	32.26988382484361	39.1277926720286	35.73369079535299	39.11974977658624	44.44504021447721	61.08668453976765	33.445933869526364	38.53619302949062	48.19928507596068	37.411081322609476	44.93208221626452	48.88382484361037	33.45218945487042	37.97765862377123	31.352993744414658	35.51653261840929	43.62198391420912	37.60857908847185	52.45844504021448	52.120643431635386	38.228775692582666	29.819481680071494	29.350312779267203	36.934763181411974	33.436103663985705	34.727435210008935	33.81948168007149	39.59696157283289	38.865951742627345
MYH1	99.52440239043824	141.0738711819389	110.04814077025232	100.69488711819389	119.52158034528553	93.27390438247012	76.77141434262948	77.69040504648075	99.51062416998673	95.06457503320053	77.39043824701196	96.81590305444887	142.69754316069057	78.64342629482071	87.74136786188579	81.04980079681275	93.47991367861886	50.22875166002656	74.79199867197875	78.82171314741036	80.22094953519256	88.42247675962815	98.88346613545816	99.75763612217796	106.45883134130146	126.49452191235059	86.59080345285524	90.71231739707835	119.52822045152722	96.15355245683931	111.51510624169987	116.68293492695884	86.41135458167331	93.73738379814077	82.35640770252324	89.23256972111554	99.18442895086321	96.59013944223108	100.53851261620186	121.70800132802125	99.99734395750332	79.73290172642763	80.65139442231076	78.3781540504648	77.96264940239044	89.58698539176626	89.48456175298804	114.41832669322709	101.17745683930943
FRAS1	37.29230670762929	50.90636200716846	36.30664362519201	42.52924987199181	58.16423451100871	52.96063748079877	36.58864567332309	37.4360599078341	39.54845110087046	46.90642601126472	41.4512928827445	44.59575012800819	35.36994367639529	54.15117767537122	40.64951356886841	37.05363543266769	44.15783410138249	39.12698412698413	35.100806451612904	38.32699692780338	23.224334357398874	43.252752176139275	46.13760880696365	47.197324628776244	50.98297491039426	39.786802355350744	41.38908090117768	42.763504864311315	55.342293906810035	45.07885304659498	52.61098310291859	52.230542754736305	41.601510496671786	44.8726318484383	39.40533794162826	41.62435995903738	46.59318996415771	44.79960317460318	43.45570916538659	57.384792626728114	47.292690732206864	38.094726062468	38.029441884280594	33.12871223758321	37.68516385048643	41.52662570404506	44.51734511008704	54.54627496159754	48.047491039426525
NAV3	80.65353371242892	114.875169239101	64.03330625507718	73.91795288383427	99.09017059301381	74.54102355808286	61.80936907663146	63.69821283509342	69.85093419983752	81.46357974546439	68.23585161115624	78.00446791226645	62.19523422691579	63.24018413214189	74.03168155970755	63.946791226645004	73.51611156241538	63.82845924722448	61.055645816409424	64.2588681288925	63.73923639317628	72.77877064717032	78.4107771459518	78.24221500135391	85.89683184402925	90.35134037367993	71.74411047928514	74.1876523151909	96.59287841862984	77.88952071486597	90.46764148388844	94.21148118061197	70.38153262929868	75.59463850528026	64.47495261305171	72.1785810993772	84.84782020037909	79.7581911724885	72.16328188464662	97.01692391010019	80.96357974546439	64.35079880855673	66.53181695098836	57.344029244516655	64.45383157324669	73.18941240184132	70.53073382074194	92.62848632548064	77.30327646899539
ATM	61.188864379706395	46.43257016809918	56.353008290864835	58.58758652163992	69.94797292157907	52.63413706549023	45.2681980680003	46.69399863086636	54.024416216627365	56.987297482315356	47.086559671407926	54.297482315357115	62.07910549935347	66.7535559443219	51.20362059785502	45.50886133718719	44.57016809918613	48.48421693161938	43.78322050657945	45.42800638929033	46.00403133794782	54.63588651403362	57.68045942040009	57.058948809614364	61.80626758956416	60.667300524834566	49.16170989579372	52.33939301741842	70.2306229558074	56.96067543926371	65.48239142009584	73.18217083745341	50.781318932075756	53.81394995055906	49.58119723130752	53.65779265231612	60.52772495626379	61.23587130143759	56.82573971248193	69.741233741538	90.64113485966381	47.030805506959766	47.88050505818818	43.26987145356355	45.94964630714232	52.536167947060164	50.86308663573439	63.19145052103141	57.072640146040925
ATRX	33.987344028520496	130.79616755793225	48.36212121212121	74.48360071301248	70.65900178253119	105.42014260249555	93.63761140819965	48.7349376114082	63.02816399286988	59.66007130124777	48.53885918003565	106.91720142602496	44.17156862745098	133.8391265597148	53.716221033868095	59.35409982174688	55.420320855614975	48.6873440285205	47.693761140819966	56.73003565062388	95.59598930481283	55.838057040998216	61.66016042780749	62.12299465240642	63.127094474153296	81.91595365418895	51.78270944741533	54.222727272727276	67.5211229946524	58.12825311942959	68.4511586452763	77.75784313725491	54.286274509803924	58.072459893048126	49.44607843137255	53.8168449197861	109.78413547237076	63.06524064171123	74.55606060606061	70.37442067736185	62.50775401069519	95.03663101604278	100.86996434937612	97.03395721925133	48.71033868092692	55.025401069518715	53.02976827094474	127.63458110516935	116.40819964349376
FLG2	114.0117273125822	157.74846558526963	120.95067952652346	173.56499342393687	188.7752082419991	137.00679526523456	119.03452433143359	125.42974572555896	168.81915826391932	149.90859272249014	130.0831871985971	145.07946076282332	228.41845681718544	120.0542525208242	135.1613327487944	128.2181060938185	136.28879877246823	130.46547566856643	116.90059184568172	117.3753836036826	125.542525208242	141.78879877246823	158.28178430512932	156.5795703638755	169.71240683910565	168.2550416483998	137.68873301183692	141.17580008768084	186.58822884699694	153.47939500219204	167.7720298114862	177.22906619903551	134.01896098202542	145.35466900482245	133.78605874616397	132.43084173608068	146.46799649276633	142.6865409907935	245.9101271372205	187.10828583954407	152.07902235861465	124.66001753616835	122.10927224901359	140.34809294169224	125.32715914072774	139.0581981587023	141.86814993423937	175.6371109162648	156.3585050416484
NRXN1	38.78688245315162	68.86320272572402	47.12589437819421	46.25843270868825	62.67342419080068	48.202725724020446	40.18483816013629	39.18671209540034	44.540715502555365	72.37955706984668	45.051107325383306	49.49352640545145	56.31873935264055	39.341396933560475	43.75451448040886	41.017376490630326	46.34190800681431	42.52640545144804	39.89097103918228	39.61686541737649	41.75315161839864	47.60119250425895	51.46235093696763	49.37103918228279	56.10902896081772	54.70783645655877	56.16984667802385	47.55894378194208	60.88892674616695	48.67155025553663	54.89608177172061	57.43390119250426	43.76933560477001	46.31482112436116	39.66098807495741	47.08773424190801	50.87018739352641	50.490630323679724	47.49420783645656	62.56388415672913	50.39182282793867	45.95843270868824	40.56371379897785	36.97836456558773	40.63168654173765	45.45809199318569	45.86252129471891	58.443270868824534	50.22896081771721
COL11A1	29.190502333241835	61.58193796321713	43.07878122426572	47.3955531155641	66.12777930277244	25.827614603348888	43.27436178973374	42.26804831183091	45.3266538567115	28.84531979138073	26.681443864946473	25.092917924787262	40.285616250343125	42.490392533626135	46.543508097721656	41.74471589349437	50.523881416415044	42.40118034586879	39.43000274499039	42.5041174855888	41.956766401317594	48.508372220697225	53.54927257754598	51.33296733461433	56.972961844633545	43.911885808399674	46.958413395553116	50.18734559429042	62.86233873181444	52.14370024704913	60.95388416140543	66.27244029645897	47.27971452099918	53.48051056821301	44.303046939335715	49.61707384024156	52.31745813889651	56.13793576722482	36.12215207246775	64.73222618720834	55.97694208070272	30.34284930002745	46.18281636014274	20.71959923140269	42.841614054350806	48.64356299752951	47.92917924787263	58.54927257754598	54.417924787263246
PTPRT	28.8613743132415	37.028346205908115	33.41683255036229	25.4951031133052	32.65005175571304	24.908511824189823	21.065530695119037	21.591607612071027	24.1187196432837	27.686838124054464	24.07532446850864	25.799426705947926	40.507365236085676	20.72067839796162	55.367784059240385	23.233219205350746	25.514292539214907	33.72043952543992	20.826498925073654	22.05247233059957	22.534278206863604	25.483557608089814	26.466995779918783	28.70029460944343	30.023568755474162	23.987737877219523	23.54176287921013	25.37033203280516	30.624492395891394	26.05446293494705	30.358945775937574	29.034955012341747	24.038060355123815	27.057010908511824	23.380285054542558	23.58117684529023	26.613424635719404	24.688589855880245	25.5643761445975	34.68237917031611	26.396448761844095	23.02070228521379	22.264830002388724	20.30782705629429	22.17541205509993	24.24579982482682	24.85540250019906	31.676805478143166	27.09785810972211
CDKN2A	14.542692939244663	27.073891625615765	16.26929392446634	28.794745484400657	24.599343185550083	16.29310344827586	18.155172413793103	14.4376026272578	17.63464696223317	19.857142857142858	22.107553366174056	18.72906403940887	16.079638752052546	14.145320197044335	16.530377668308702	17.79064039408867	19.18472906403941	18.183087027914613	15.486863711001641	20.244663382594418	18.362889983579638	18.54679802955665	17.98440065681445	15.296387520525451	23.25615763546798	14.388341543513958	18.338259441707716	20.93431855500821	25.600985221674875	20.08784893267652	12.102627257799671	20.448275862068964	18.117405582922824	19.02216748768473	16.136288998357966	18.862068965517242	19.448275862068964	17.235632183908045	19.796387520525453	24.96223316912972	20.183908045977013	18.536124794745483	16.838259441707716	15.854679802955665	16.13136288998358	19.74137931034483	19.89080459770115	26.251231527093594	10.774220032840722
ERICH3	34.64017320854868	72.00237463332867	49.372398379661966	65.89635423941891	81.90710993155469	30.742282441681798	51.47171392652605	51.741164967174186	60.21748847604414	90.82748987288727	35.327140662103645	31.87679843553569	49.403687665875125	50.46570750104763	59.159240117334825	55.0833915351306	61.331889928761	53.0219304372119	51.09596312334125	52.02640033524235	54.154351166364016	59.55594356753736	69.65330353401313	63.07361363318899	72.94929459421706	61.88978907668669	56.516692275457466	60.41667830702612	79.3803603855287	63.418633887414444	40.99664757647716	74.25101271127252	59.11007123899986	61.70792010057271	54.26917167202123	61.9258276295572	64.18438329375611	63.384830283559154	48.45942170694231	81.80150859058527	65.7994133258835	37.242212599525075	52.4807934069004	26.91381477860036	52.312473809191225	32.230339432881685	59.08143595474228	76.9434278530521	66.38748428551473
TPTE	100.78186046511628	121.30558139534884	151.66837209302327	138.34604651162792	113.0293023255814	121.4	95.32093023255814	70.19720930232558	124.56790697674418	102.94837209302325	66.17395348837209	98.65627906976744	133.50418604651162	97.04046511627907	83.79627906976744	94.64837209302326	94.48186046511628	80.11627906976744	70.69581395348837	76.35953488372093	56.37906976744186	110.77581395348837	102.83255813953488	106.45953488372093	157.74976744186046	166.55162790697673	93.35953488372093	99.10604651162791	103.22744186046512	121.84511627906977	107.01627906976744	119.21162790697674	85.71627906976744	83.67395348837209	84.60232558139535	97.56976744186046	108.84	101.34418604651162	104.61162790697675	135.21720930232559	112.21674418604651	59.28232558139535	108.50325581395349	60.905116279069766	84.52325581395348	110.90558139534883	111.19162790697675	133.5279069767442	107.56325581395349
LRRC7	37.9424	81.6956	57.5708	72.4736	91.5194	35.2302	58.6686	59.0766	63.948	100.9536	37.9282	35.1834	56.1152	56.044	64.5976	56.7618	68.5342	61.1722	55.6634	57.8594	57.1046	66.4452	71.9084	71.6742	79.7552	66.0634	64.5146	67.409	87.8472	69.9348	44.1692	86.8896	65.9718	67.8802	59.641	69.6778	62.7852	74.732	54.3104	89.7534	75.1572	41.3944	60.3818	28.8332	57.924	36.1838	67.1678	83.3012	73.5378
CDH9	74.73530367002273	112.81130237089964	58.700227346541084	74.2491068528743	89.10750243585579	66.17895420591101	59.6014939915557	60.96329977265346	71.8850276063657	74.73173108151997	62.779798635920756	70.29782396882105	82.07989607015264	57.86066904839234	65.18415069827866	60.99480350763235	69.1971419291978	62.39980513153621	60.02013640792465	60.28678142253978	59.06722962000649	66.74082494316336	74.02046118869762	73.70022734654108	81.43975316661253	65.33484897694056	66.44982137057487	67.96394933419941	90.66352711919454	75.32770379993504	81.11822020136408	87.97986359207535	64.86781422539785	69.9269243260799	61.86164339071127	69.75868788567716	73.65345891523222	75.85157518674895	70.98863267294576	91.76680740500163	75.97629100357258	60.60734004546931	60.726209808379345	52.50535888275414	59.679441377070475	66.91393309516077	66.34686586554076	80.98765833062683	70.72101331601169
FBN2	69.43199784405319	95.66340280273087	52.7295185052102	60.834081925979156	81.10689902982394	60.47906934962271	53.843604024434065	53.864085519223856	57.94960474308301	66.3597736255839	57.04805964786202	63.85474308300395	73.41331297161337	53.58075817463169	59.21550485088034	57.25907294286741	63.14328063241107	55.22808120733022	51.37396694214876	53.51401365432986	53.64606539705354	60.56144448436939	65.86148041681639	66.9701760689903	73.3098275242544	57.564678404599356	60.43496227093065	61.95310815666547	80.16421128278836	66.56899029823931	73.99604743083005	78.23104563420769	58.69502335609055	64.08659719726913	57.552730865971974	60.676697808120736	65.7896155228171	66.5706072583543	61.08596837944664	83.70661157024793	69.70472511678045	54.25817463169242	54.42481135465325	26.39471793029105	53.955533596837945	59.96712181099533	60.986884656845135	75.95804886812792	66.58264462809917
DNAH3	91.37130869775697	95.3233015975472	70.317976440213	83.22607713409714	109.07326125544618	81.78174923350008	68.35428433112797	69.18500887526223	78.30224302081652	88.53913183798612	78.06478941423269	85.06390188801032	96.86921090850412	102.47748910763272	77.36759722446345	72.46514442472164	82.40463127319671	72.23850250121026	66.32903017589156	73.77045344521542	75.51573341939648	79.30071002097789	86.89139906406325	88.32951428110376	99.7633532354365	79.84234306922704	79.11449088268517	81.42415685008875	105.29651444247216	85.54437631111828	95.81305470388898	97.38744553816363	81.16814587703728	82.69444892690011	75.07931257059867	79.69436824269808	89.93045021784735	84.30224302081652	93.57164757140552	111.43537195417137	90.33984185896402	72.38922059060836	72.73438760690657	67.3779248023237	70.81144101984832	78.65612393093433	99.57334193964822	101.55978699370664	90.51508794578022
RELN	52.86346735840899	98.38434932987462	53.57968006917423	62.107306528318205	82.21936878512754	63.45620406398616	54.195330739299614	53.122006052745355	59.49840034587116	66.11067877215737	57.92070903588413	67.22101167315175	98.41910938175529	52.91050583657587	59.31491569390402	53.70523130134025	63.26779074794639	54.55555555555556	51.814613056636404	54.2380458279291	55.909987029831385	62.983398184176394	68.43207955036749	67.03130134025076	73.5536532641591	76.19187202766969	59.38884565499352	62.71854734111543	84.90030263726761	65.94760051880674	79.67903156074362	77.50376134889754	57.73229571984436	63.822568093385215	59.464504971897966	63.51958495460441	75.53082576740164	67.17380025940338	62.1116299178556	83.42965845222655	68.21167315175097	53.474708171206224	55.808214440121056	48.108171206225684	54.490012970168614	60.813748378728924	61.47548638132296	78.56065715520968	68.6672719412019
[truncated: 31 more columns]
