# Supplementary material for: Whole-exome sequencing capture kit biases yield false negative mutation calls in TCGA cohorts
Source: PLoS One. 2018 Oct 3;13(10):e0204912. doi: 10.1371/journal.pone.0204912 (PMC6169918; doi:10.1371/journal.pone.0204912)
Supplement: S2 Data — (ZIP) [file pone.0204912.s008.zip › S3/gene_coverage/STAD_depth.csv]

	001a4ac5-941f-464f-8f1a-e5f263fc00f0	003d6bd5-3ae8-4838-8cfc-0355ee16122d	0171c615-cfa8-4e09-a695-f2ca33f0f081	01c3afd2-8591-4c88-8f97-6fb433d9f486	01eeb419-a6d8-49e4-b369-024838f5e252	03133291-a848-4b27-988b-176b2b01a28f	03205861-9dab-4a8e-b73a-a144579d5ecb	03811efc-76b3-4c57-9a85-60cf99f27b15	03af79a2-1ef2-45e0-ab9b-44559f749dea	03dd74f0-29dd-4d0d-be64-2ed194fc5b76	0496553c-c68b-42a5-8a54-29f20b8f7c44	05105d6c-e877-4743-8fce-b280be4e9219	0548c4fe-e9ee-4261-9b56-a5ddcc996610	060814f6-7d3c-4d80-8889-cb38e5d97093	0742425a-6003-40a1-be3f-9bc172304bd7	0750f620-5926-48de-8c94-8c556430b9bb	0811e455-24cb-415a-a903-dc862ac5994a	08d560a5-9d3b-41bc-9b98-f6a98410f410	090595a7-6750-4804-b1c6-bd09d138b1f4	091d50f5-f629-4157-a8f2-0bb0ac053072	092485bd-80d8-4fb2-9588-7cc1d51cc584	09abf287-6a41-4100-a738-658bb6356d2b	09b43ba4-0537-4584-b2af-9099c812cccb	0adf4c4b-87ea-4c6b-912e-eff9ee0cf132	0c01eae0-2469-4801-98b6-39d94a62288f	0c8a6022-b770-4a83-bac3-b1526a16c89a	0e6dfc07-58e6-49ab-8f80-90cea6c41820	0e8fd784-72f1-424c-80cc-73d0773d2770	10cce084-17dc-4eb4-ab98-937b2e2db667	11656af6-11fe-458e-b1cd-a027ceeb1e7a	126aa8af-2357-4dd9-b1b1-db04481ddce5	130521ee-69d1-475e-854b-4938d3827955	13493345-8a8c-455d-a155-5fdf32493f4a	141fe222-07a1-4e06-811b-f7eb4776efb8	1553e374-e9f9-479a-abc9-f900064d8306	16ba4fca-48b8-4479-a04a-bd8e4df966cc	174306b8-8a05-4e05-ad12-d1756a5fe99a	17bb87af-5766-4d92-a84d-5775172588ad	181af404-7de3-4c04-b275-5f3aafbde378	181da3d8-6acf-44fb-bc9b-e9d93bb40bf6	194981c5-0f29-4c86-bdc8-2413326547e3	1a854609-03d4-4e95-8e6d-94b1ab0a75db	1ac41e44-2669-48fa-b713-3f723213c0bb	1b0914c2-54f5-4d35-a185-5a027b6e3696	1b19db28-0e15-4c57-91bc-7833433d09a9	1b4fa784-e742-427b-9a2a-e65e83433a86	1bcd2b4f-f055-49f8-9fc3-5e58192cc326	1bf4e940-d1dc-4fb6-a8d5-14b69436e624	1c1b03fa-aff4-4cc5-9fa1-457a96e4f3a6
SETD1B	0.4784361637141112	0.4910201588271228	0.2215027489309713	0.6719609040928528	0.5067806963958461	0.37727550397067805	0.44447159437996336	0.2569334147831399	3.2691508857666465	0.4648747709224191	4.441295051924252	0.417104459376909	0.4954184483811851	0.3654245571166769	0.46731826511912034	0.4460598656078192	1.701160659743433	2.786682956627978	0.8806353084911424	0.21832620647525963	0.5037263286499695	0.6080635308491142	0.6063530849114234	0.7175320708613317	0.44679291386682957	0.3304825901038485	0.49016493585827736	0.4541233964569334	2.6503359804520463	0.4324984728161271	3.6376298106291998	0.5479535736102626	0.40757483200977396	0.37703115455100794	0.41930360415394013	0.6852779474648748	0.33817959682345755	0.9678680513133782	0.7056811240073305	0.25717776420281	5.071960904092853	0.6298106291997556	2.586805131337813	0.4051313378130727	0.6592547342700061	0.5058032987171656	4.737813072693952	0.280024434941967	0.1703115455100794
CCDC168	0.05520357775086183	0.03833969999068294	0.00941023013137054	0.06018820460262741	0.024783378365787756	0.07803037361408739	0.11841982670269263	0.03540482623683965	1.6495853908506475	0.03806018820460263	4.333457560793813	0.025249231342588278	0.028323860989471723	0.017702413118419826	0.017702413118419826	0.021242895742103793	0.5191931426441815	1.6398024783378367	0.014161930494735861	0.01220534799217367	0.038945308860523616	0.027298984440510574	0.017702413118419826	0.03186434361315569	0.04602627410789155	0.010621447871051896	0.024783378365787756	0.0	1.3756638404919408	0.042485791484207586	1.8563775272523992	0.11068666728780396	0.010621447871051896	0.05548308953694214	0.007080965247367931	0.03386751141339793	0.04374359452156899	0.024783378365787756	0.028323860989471723	0.024783378365787756	4.389872356284356	0.007080965247367931	1.2653032702878972	0.03540482623683965	0.038945308860523616	0.03442653498555856	4.5704369700922385	0.017702413118419826	0.007080965247367931
[truncated: 392 more columns]
