# Supplementary material for: Whole-exome sequencing capture kit biases yield false negative mutation calls in TCGA cohorts
Source: PLoS One. 2018 Oct 3;13(10):e0204912. doi: 10.1371/journal.pone.0204912 (PMC6169918; doi:10.1371/journal.pone.0204912)
Supplement: S2 Data — (ZIP) [file pone.0204912.s008.zip › S3/gene_coverage/LAML_depth.csv]

	00e8683a-ac54-4fbf-ac9d-a9c53b77aa48	052bcf45-4e0c-4022-a82e-edd4b65f50a4	054e61b7-518a-455a-ad37-28a72b43121e	056f110a-dc87-4fb2-af47-39b5b8d98ae9	06a38eab-fef0-4101-a7bd-13fa5afd7e28	06c1db5b-9125-4b1d-8788-441c4b7f657f	09709c98-7c12-4213-a4a3-25da4fb5398d	09b6ed32-744e-49d3-8607-cc2fb9a57d60	0aae63b3-f3e4-4546-b2f8-b3dc84cacc6a	0ba41ac6-6faa-4a79-9886-ab7146688650	0e406a7a-9fef-40c5-afeb-80d76e3a65f3	10f0e156-c4ee-4e2c-8217-1a2a65f22cea	12626468-5ca4-40c8-a362-89beccdfd1bd	135faaa3-d997-4566-8cfa-8c33898d7664	1389d5bf-8c01-457e-ab0e-f3ac96581b41	144f664f-6237-4f0f-9437-99c928c0c3e6	1724e597-c3da-489e-9538-468c273f847a	1c8106ea-2e12-4152-83ef-e7536c9e5945	1ca9c5b4-66d2-4266-ba19-f2709c7cc25e	1dfbc7db-bf80-480c-8dfb-c0b34f8361f9	1e54b1cf-04a5-4426-9d0d-1e37e27bec58	1f5072fd-bd8f-4f9d-b934-8a141f24409a	20dd4eb2-2624-4a31-a0b1-b7fe69b10e64	219705fc-77a0-401b-afbd-ab9bf7d23aa6	28a524fc-e762-4d1b-896e-dc80129cbcae	290d0372-992a-4586-9de6-7e2f497c9601	292422e8-a401-409a-9ad1-88051f7d1559	2cc8303a-0ceb-4fad-ad88-e0582cf79e3f	2dd593d0-992c-4550-8df3-bb6718774a37	2f50315c-773e-482d-86f7-29695d960961	3043de17-04ca-4a71-a17c-2d69237fffd0	30f9471b-830d-48e3-8bf2-7559bedaa2af	319c6823-6c7f-4f8c-8c86-5663524767f1	33809ebc-115e-431a-a411-9d3cb458228a	35a01202-d063-404e-bfe9-bb5eeae1f203	3c277a5b-87a4-4275-8b57-9627bb0c0018	4015f0d5-5e5b-4e69-9e6a-fa7ba90f144f	411153fd-414c-46a7-ae2b-c6f579ad63e6	43c9eaba-f8c8-4df1-ab40-3b7f9796c1fb	449c0ccd-8b79-4ff7-8d75-ca79fb8fd5de	457721b9-b943-4e28-842d-63346121ed71	485ae178-92c0-4cb6-8b62-db6411816086	4ae2e2f4-c684-4bde-81d5-cc36e1f9c897	4af39a25-abcd-432f-af73-a8aff123fab4	4b618eb8-974f-46fc-9d1b-c7dbfa318e98	4bc69bea-f1fd-49aa-a3a4-4ab837d06b88	4c9a8f20-e72c-4bfb-afff-832cc941d022	4d1204de-e1b7-4717-bfa1-c82d5e81c52e	4fbdfa53-df0a-41d1-877c-307ba5171c6f
SETD1B	1.781062919975565	2.575076359193647	0.2605986560781918	1.8691508857666463	3.097373243738546	2.693097128894319	2.653145998778253	0.8452046426389738	3.5544288332315213	3.125229077580941	2.8008552229688455	1.5139890042761148	4.967990226023213	1.209529627367135	0.47171655467318263	1.3876603543066586	1.6893097128894319	3.127306047648137	0.598167379352474	3.0736713500305437	2.6317654245571167	0.39499083689676234	1.7220525351252292	4.363836285888821	2.6598656078191816	1.8737935247403787	0.28564447159437995	4.097861942577886	0.6167379352474038	1.1926695174098962	0.5708002443494197	2.2127061698228467	3.2509468540012216	2.1780085522296884	2.496640195479536	2.482345754428833	1.946487477092242	0.36640195479535737	0.5963347587049481	2.1087354917532073	1.564080635308491	4.024801466096518	4.104581551618815	0.2596212583995113	0.777153329260843	4.152107513744655	6.9444105070250455	4.166401954795357	0.9167990226023213
PLEC	10.115948370159703	38.887624881499306	6.02275213301247	24.64384161015095	55.42915481659739	67.59111791730474	50.14045066725006	22.65186319550791	22.368701232407204	92.07102749216072	21.642018522569824	15.582294173412091	19.124115802523153	1.5836797199737476	0.39167213592941	26.270837891052285	32.464012251148546	47.90775176839495	48.060745278203164	5.7601545978268796	59.78866768759571	37.221687449865094	19.06665208196602	21.447239845402173	69.92554510318676	46.256909501932476	21.224750237001384	11.338802596076716	18.055276015459782	22.314446145992854	38.672427623423026	19.98009188361409	5.427477576022752	54.89360460876541	9.974695544373951	51.64705024429374	20.898125865966602	4.356814701378254	24.50528695398527	51.563625756581345	45.93203529497557	17.553708160140012	22.560125428425582	7.995551666302049	26.53066433311456	1.7963246554364471	20.892583679719973	15.933712535550209	24.176693648362868
LAMA2	113.79989626556016	222.325	259.5405601659751	200.2350622406639	199.12365145228216	312.5038381742739	226.6386929460581	173.88246887966804	163.77520746887967	173.79097510373444	203.55072614107883	150.98163900414937	82.46151452282157	275.6664937759336	68.12800829875519	198.47022821576763	183.98547717842322	346.97665975103735	293.2979253112033	181.273132780083	341.2597510373444	253.74190871369294	210.6603734439834	79.69771784232366	573.5822614107884	231.5838174273859	347.59128630705396	80.98921161825726	127.92178423236514	216.750622406639	301.3240663900415	148.2795643153527	193.62821576763486	199.0945020746888	267.2356846473029	230.97209543568465	167.71441908713692	236.16078838174275	201.25010373443985	220.0191908713693	236.5786307053942	100.01265560165974	84.61887966804979	285.3541493775934	207.48309128630706	323.9374481327801	135.45560165975104	108.20591286307054	183.61047717842322
SOX11	0.9439155866498452	2.8059410482853537	1.0127308177543297	3.0255763275605	3.6641816722101157	3.5267805941048285	2.5635967427457276	1.7602936116527124	3.134189700653745	5.243147149902512	5.486523683908705	1.0900332606950338	2.996559238444776	2.532515196696869	0.2065603853652942	1.8280766142906297	2.222273196467485	5.028558320908361	3.291088427571969	1.7089115724280308	3.902855832090836	2.237068471154949	2.9614634705814886	2.7341438238330085	4.2962495699048056	2.547425163436174	2.986351645830944	2.657529533203349	1.621745613029017	2.218373666704897	2.424016515655465	1.0962266314944373	1.0122720495469664	3.8346140612455555	5.778529647895401	4.219635279275146	2.4268838169514853	0.7182016286271361	1.8338112168826701	3.0826929693772223	2.284665672668884	2.636655579768322	3.238215391673357	1.258974653056543	2.546737011125129	3.889092785869939	5.003096685399702	2.957908016974424	1.9943800894598005
NBEA	52.46407050993795	99.01358035794586	105.99550319273315	102.08211170069251	88.08822735857541	157.47657163413976	109.11979494558864	69.12959798543035	60.38519651047756	78.74673981473154	94.32727763288065	71.4070509937944	48.380250022484034	101.22349132116197	22.331504631711486	90.24768414425758	91.23635218994514	172.87327997122043	119.83766525766706	118.10639445993344	167.4879035884522	116.9420811224031	105.62577569925352	44.002428275924096	305.89279611475854	115.30722187247055	145.9809335371886	47.10846299127619	55.53035344905118	59.35605719938843	131.15235183020056	60.52864466228977	167.9901969601583	76.34328626675061	111.78604191024372	91.16386365680367	72.0715891716881	170.70249123122582	97.51758251641334	107.70563899631262	104.4817879305693	59.202626135443836	48.94280061156579	105.79737386455616	77.09074557064484	114.11466858530443	85.39949635758612	65.93803399586294	83.94765716341398
PTEN	20.74875373878365	31.331560872936745	47.12617702448211	38.0994793397585	25.078542151323806	40.38606403013183	27.897197296997895	21.355378309515896	25.899966766367562	20.6948044754625	27.00243713304531	30.606181455633102	15.033455189985599	28.02071563088512	9.771352608840147	31.75562202282043	29.39171374764595	52.49363022044976	39.87216129389609	34.01883239171375	45.542926775229866	37.08020383294561	34.28625235404896	14.465492411653926	91.57328015952143	27.56497175141243	47.04464384623906	18.433255788190984	17.375872382851444	27.055389387393376	42.8845685166722	23.89974520881799	82.1773568184336	24.18655145674089	27.799379638861193	28.158856763044202	27.216794062257673	84.87171817879694	32.96599091614047	28.914589564639414	49.563420848565414	20.35227650382187	13.894538606403014	45.36069569070566	36.03411986263432	38.56198072449319	27.08075772681954	21.350060928326133	29.942616594660464
IGHG1	66.55326460481099	92.20618556701031	29.953799159984726	70.49599083619702	104.48453608247422	175.01985490645285	117.19320351279114	71.02710958381061	61.450171821305844	138.13020236731577	68.27987781596029	27.05345551737304	38.47842688048873	3.7155402825505917	0.37762504772814054	88.65788468881253	66.21114929362352	127.17411225658648	174.9557082856052	21.594119893088966	213.11378388697977	121.73577701412754	36.7930507827415	45.032836960672014	191.87819778541427	108.7598319969454	100.46009927453227	27.63077510500191	40.11378388697976	97.9213440244368	146.4967544864452	51.19320351279114	16.82512409316533	226.27453226422298	15.69721267659412	163.24704085528828	56.76594119893089	16.476135929744178	66.0843833524246	126.77014127529591	165.1672394043528	45.81290568919435	54.04276441389843	37.14852997327224	58.46659030164185	26.0557464681176	42.47040855288278	38.65215731195113	87.07941962581138
CDH10	87.2283304246655	145.95986038394415	205.36183827806863	131.55410122164048	110.99214659685863	201.83973240255963	139.24374636416522	93.60500290866783	106.52995927865038	93.84060500290867	129.05090168702733	116.80686445607911	57.0977312390925	132.27341477603258	19.97760325770797	138.02530541012217	118.63757998836533	215.5631180919139	175.62710878417684	134.47673065735893	202.24258289703315	171.565445026178	144.01919720767887	51.69895287958115	374.3350785340314	147.8214077952298	222.49883653286795	59.63583478766725	74.74287376381618	124.96480511925539	193.8630017452007	97.5846422338569	206.03984874927283	113.1413612565445	159.1977894124491	130.96276905177427	112.49214659685863	232.49069226294358	133.45346131471786	140.33944153577661	155.36998254799303	68.89848749272834	56.5063990692263	219.01832460732984	163.81151832460733	129.58522396742293	107.08755090168702	75.7891215823153	131.78824898196626
FBXW7	80.86676045016077	127.48975080385853	169.7690916398714	112.03496784565917	124.2059887459807	189.73774115755626	127.33942926045016	101.56209807073955	119.01808681672026	107.11595659163987	127.67483922829582	114.03918810289389	43.591237942122184	181.26487138263664	29.480104501607716	119.34184083601286	95.10309485530547	192.19493569131834	169.95538585209005	119.23512861736334	208.6770498392283	153.21101286173632	118.12922025723472	41.328979099678456	320.9385048231511	137.09646302250803	237.77853697749197	48.13424437299035	73.65554662379421	143.3131028938907	175.81712218649517	113.80144694533762	134.55566720257235	106.36073151125402	181.59786977491962	127.09425241157557	122.8814308681672	148.35249196141478	116.53255627009646	130.1483118971061	129.5729501607717	51.15514469453376	44.28356109324759	169.945538585209	130.19111736334406	201.2797427652733	75.42725080385853	60.437299035369776	109.58882636655949
ZNF536	84.62467138523762	165.10232558139535	98.05439838220424	91.50899898887765	164.48776541961578	242.52881698685542	176.3664307381193	94.11466127401415	101.21233569261881	173.89464105156725	108.07199191102123	72.36845298281092	65.39737108190091	49.16582406471183	9.383215369059656	107.44388270980788	95.52275025278058	169.0422649140546	168.0934277047523	68.86127401415571	231.67037411526795	135.65176946410514	97.99251769464105	62.330232558139535	239.5330637007078	169.65338725985845	113.87542972699697	51.04651162790697	78.5015166835187	93.48574317492417	151.48695652173913	80.15733063700708	30.39959555106168	146.4020222446916	112.42244691607685	155.52780586450962	80.74398382204247	33.42588473205258	93.377350859454	176.96784630940343	116.52659251769464	67.81375126390293	71.14823053589484	102.32173913043478	117.00626895854398	77.5397371081901	85.29828109201213	69.274216380182	103.67280080889788
LRRK2	79.37431753658004	147.0294824197423	173.986459925748	164.2204629831841	106.01539637475432	175.47586809347018	120.79613452718934	82.45512120550339	106.83468006114872	99.31535269709543	132.85488097837955	111.83380650797118	58.90958724612361	141.62732037562787	43.97433937540948	125.06606245905219	130.7447040838611	255.79831841013322	176.03374099148286	118.87519108975759	188.91996069010702	159.75933609958506	156.05481546189125	55.94704083861105	404.8115309019437	131.2619567591177	200.51812622843417	55.463638348984496	77.97335662808473	111.53887311640096	192.2811749290238	89.50207468879668	292.8357720026207	101.95086263376282	148.88261629176677	125.12371696877048	105.38054160297008	304.9576326708888	139.7467787726578	125.1874863507316	156.67077964621097	72.38829438742083	56.74197423018126	180.72483074907186	143.62109630923783	328.5970735968552	104.70594016160734	82.87071412972264	128.91439178860014
DCC	66.0026455026455	122.2002743484225	136.95189104448363	100.80599647266314	106.45757397609249	168.66421712718008	116.30550656476582	88.49794238683127	90.85910248873212	95.8641975308642	111.66088575347834	77.21017048794826	46.75445816186557	123.8551832255536	31.27111503037429	105.10552616108171	95.45855379188713	166.19880462473054	141.23123652753281	106.22173231432491	171.62835586909662	128.4440525181266	104.61150303742896	43.73221634332745	275.7285910248873	122.91103272584753	169.50862237899275	39.666666666666664	65.91553987850284	110.94983343131491	145.99353321575543	78.77826768567509	84.12825788751715	104.70233196159123	126.33303938859494	117.76063100137175	94.60944542426024	96.35890652557319	106.44140701548109	118.80374289633549	116.67568097197727	54.271898883009996	47.80501665686851	142.52478933960415	100.54203409758965	140.14462081128747	77.82843425436018	59.903782088967276	99.59298451891044
PXDNL	54.105098855359	119.81914672216442	103.6420395421436	110.05452653485952	109.61352757544225	178.53048907388137	122.28928199791883	82.71883454734652	70.0366285119667	113.34131113423517	105.90322580645162	67.18522372528616	51.42580645161291	113.50156087408949	58.60770031217482	98.8156087408949	128.36774193548388	174.65619146722165	147.85202913631633	86.54068678459937	180.96482830385017	125.77273673257024	108.30364203954214	48.488865764828304	408.7331945889698	123.10551508844954	143.76066597294485	56.43558792924038	59.701768990634754	86.36545265348595	139.87596253902186	65.73964620187304	73.89719042663891	116.14006243496358	140.7922996878252	116.42081165452653	80.6006243496358	80.23017689906348	96.0149843912591	128.01061394380852	155.43017689906347	61.253069719042664	54.13132154006244	104.24120707596254	85.31550468262226	174.09968782518212	88.67367325702394	67.03954214360041	90.74734651404786
PTPRD	82.56745030773888	147.59782060337	196.03057209161537	133.7268691353042	125.96347492684896	218.3977398849763	145.5420240137221	109.82342851377257	120.30521642619311	120.08737766118455	145.45928766017556	105.19755826859046	54.37342346887297	170.50842498234286	52.30804156997276	134.74765412168298	117.07829684189285	231.49551003935022	188.11704167087075	143.92261124003633	216.16496821713247	166.33306427202098	142.03995560488346	50.64544445565533	373.46049843608114	153.37231359095955	254.11734436484713	62.80718393703965	87.46261729391586	158.04237715669458	190.78125315306227	111.93310463121784	111.49722530521643	130.4665523156089	179.6264756331349	149.39834527292908	119.27313086469579	149.40833417414993	130.7134497023509	143.9414791645646	143.4786600746645	64.87882151145192	54.90596307133488	201.69538896175965	143.9204923822016	211.42084552517406	93.82463928967813	69.61497326203208	125.88497628897186
RP1L1	184.06083030227015	265.17860278439736	148.55788285463439	173.48099836949706	289.4309544713408	429.3629750407626	313.312680295999	130.95422049416783	187.46431707011163	402.24495171202807	181.67377398720683	172.21911451147622	121.54019816881977	48.16041640536812	10.150382541076132	228.77373636021574	221.7650821522639	246.1224131443622	293.3874325849743	85.53932020569422	392.30051423554494	227.8693089175969	178.65195033237177	113.68029599899661	478.6621096199674	299.5098457293365	195.4446256114386	100.48827292110875	142.29487018688073	122.16681299385426	264.50721183995984	156.5521133826665	85.75379405493541	280.7411263012668	129.77687194280696	242.63878088548853	152.67603160667252	67.29537188009532	190.99285087169196	309.7288348175091	308.1093691207826	128.73146870688575	125.89489527154146	151.15351812366737	272.7437601906434	149.35582591245452	176.4741000877963	120.76846858146243	195.6286215978929
CDKN2A	22.270114942528735	27.245484400656814	14.38423645320197	31.154351395730707	47.48850574712644	56.72742200328407	48.24630541871921	20.626436781609197	40.791461412151065	54.151067323481115	38.03448275862069	18.69129720853859	22.80295566502463	37.44252873563219	9.686371100164203	27.089490968801314	28.998357963875204	40.59031198686371	44.674055829228244	12.591954022988507	56.558292282430216	33.243021346469625	25.87766830870279	22.113300492610836	47.71756978653531	45.90968801313629	31.054187192118228	15.253694581280788	15.397372742200329	21.08784893267652	36.891625615763544	21.990968801313628	11.206896551724139	33.59934318555008	59.61740558292282	37.0303776683087	29.64696223316913	9.036124794745485	23.598522167487683	45.364532019704434	28.4688013136289	27.18472906403941	24.92528735632184	17.32183908045977	39.29228243021346	45.330049261083744	28.20032840722496	23.561576354679804	20.19376026272578
MGAM	91.59016572176188	140.4258613170519	170.6395551679023	186.76679023113826	239.3660052333188	287.39860444832095	193.52398604448322	116.39696903619712	104.52224160488443	119.1294156127344	190.45835150457916	92.2670082860881	61.820867858700396	246.77147841255996	67.404273877017	134.16637592673354	109.26406454426515	226.8788704753598	157.09779764500655	124.02398604448321	195.32479284779765	167.77180549498473	86.92150021805494	74.25654164849541	261.5418665503707	161.18338421282164	255.3025512429132	58.09627126035761	89.79153946794592	157.0515699956389	155.17051897078065	93.22426951591801	72.90721761883995	51.25654164849542	197.16190580026168	122.4360008722198	55.4525730484082	109.0262756214566	70.00261665939817	194.68207588312254	138.29437418229395	67.10717400784998	74.0423026602704	94.54448320976886	124.15078499781946	362.85008722197995	88.35673789795028	72.4152856519843	129.2588312254688
COL11A1	55.91147405984079	96.2895964864123	137.7869887455394	103.92149327477354	66.13587702443041	126.44853143014	84.77436178973373	64.59346692286577	62.11776008783969	60.27916552292067	79.02607740872907	68.29796870710952	35.71081526214658	91.48435355476256	24.657836947570683	96.44825693110074	95.7006587976942	162.2212462256382	125.1388965138622	91.67938512215207	128.54213560252538	124.49464726873455	101.91600329398847	33.69077683228109	272.30785067252265	91.33708482020313	144.26557782047763	38.08550645072742	55.50439198462806	83.48188306340928	139.96417787537743	55.252127367554216	155.28575349986275	101.60691737578918	96.32761460334889	83.80318418885534	69.75555860554488	173.11240735657424	103.99766675816635	83.3219873730442	120.80688992588526	42.520450178424376	35.14315124897063	136.54131210540763	102.27806752676365	118.61926983255559	66.64150425473511	48.26242108152621	95.00041174855888
HYDIN	38.85644504748982	54.95712347354139	78.72455902306649	54.749796472184535	47.64586160108548	93.11099050203528	51.99810040705563	38.5606512890095	46.18018995929444	40.53297150610584	38.60135685210312	56.108276797829035	19.19348710990502	36.782632293080056	17.781275440976934	49.884667571234736	50.878154681139755	72.53839891451831	64.75766621438264	48.60407055630936	67.58833107191316	64.89525101763908	53.680597014925375	18.433649932157394	85.74952510176391	59.98968792401628	91.559565807327	18.855902306648574	29.155223880597013	49.938670284938944	70.0303934871099	44.15413839891452	69.97204884667572	46.93242876526459	42.42252374491181	31.99023066485753	47.11614654002714	89.06132971506106	56.895251017639076	52.27842605156038	53.16607869742198	25.53921302578019	20.314789687924016	72.53242876526458	50.54002713704206	54.49986431478969	34.54979647218453	27.472727272727273	47.568249660786975
TNXB	41.33155650319829	91.66653975022845	19.04378617118489	68.90146207736827	127.44045080718854	140.5231495583308	110.70667072799269	52.91387450502589	60.07599756320439	155.28746573256169	92.47289064879683	41.382500761498626	43.070286323484616	56.4144075540664	13.479211087420042	65.6908315565032	66.35379226317393	116.16935729515687	103.1875571123972	19.18778556198599	132.71268656716418	79.17484008528784	66.39209564422784	44.903137374352724	133.17971367651538	94.68938470910753	58.1110265001523	29.954538531830643	46.54218702406336	48.20986902223576	84.31541273225709	38.973728297289064	14.118793786171185	99.25357904355772	90.38402375875724	101.90869631434663	41.13805970149254	14.207432226621991	54.89445628997868	110.86308254645142	68.38371915930551	43.13265306122449	46.99314651233628	21.36970758452635	47.46382881510813	101.12930246725556	49.15191897654584	39.038074931465125	61.332089552238806
PIK3CA	31.1270207852194	49.40228747388101	69.21752996810733	53.49257670735731	36.194765204003076	60.50973276146486	40.410095677994065	30.576817332013636	44.10370614758605	31.190256241064557	47.664907071373584	47.78609919718465	21.56867920378313	68.58825470141868	16.99945012647091	47.60607060376113	42.88507643242054	88.72935224898274	59.458814472671286	48.39876828329484	66.70812713075992	59.427801605630705	52.826789838337184	19.910480589464424	142.3878807874189	44.53579676674365	74.78400967777411	23.22159903222259	25.43165072033432	41.163422412845044	65.0921588034752	37.71351589134499	127.75497635543825	32.547124161442866	57.63851314197735	42.871659518310786	41.40690641152535	133.18464753106787	50.7770812713076	41.11151435169911	58.93082591004069	31.771252611899264	21.884416584185637	68.4701418673705	56.63466402727373	80.41878367975366	40.775101726602884	30.43549983503794	50.737380402507426
ABCA13	91.1151070763501	151.81930865921788	166.77927141527002	158.05778631284917	154.25046554934823	245.6474045623836	176.61644553072625	103.53189013035382	93.78002793296089	92.49598463687151	134.7977770018622	125.49668296089385	70.1802257914339	127.27816573556797	26.674581005586592	136.04061918063314	141.10375931098696	241.1610800744879	185.9884776536313	155.22689711359405	257.0106494413408	169.70932262569832	83.07832867783985	66.28130819366852	270.09107309124767	176.50250232774675	208.97707169459963	67.85474860335195	81.56488594040968	129.08100558659217	197.6709729981378	99.13594040968343	216.38978119180632	73.02781657355679	151.28159916201116	141.78456703910615	69.40578445065177	220.5159450651769	141.16404795158286	173.22026303538175	157.84892923649906	89.91096368715084	73.0074487895717	88.69803305400373	131.25314245810057	166.11219739292366	124.45728584729981	98.12150837988827	126.5165270018622
NPAP1	53.755115599255916	85.71379218708478	56.4384799362211	59.90446452298698	89.51514748870582	124.40552750465055	92.9497741163965	51.15267074142971	115.13832048897156	94.75259101780495	77.18721764549562	77.74382141908052	40.62835503587563	37.4384799362211	9.615333510496944	72.48445389317034	57.9921605102312	103.18615466383204	95.52790326866861	38.85556736646293	122.45601913366994	77.14443263353706	71.45987244220038	40.34467180441138	152.87788998139783	86.82248206218442	82.93289928248738	41.10696252989636	42.915360085038536	51.793117193728406	90.76561254318364	80.19492426255647	26.076534679776774	82.955886260962	94.68216848259368	89.72242891310125	89.0774647887324	20.576667552484718	61.306404464522984	94.14456550624502	71.7063513154398	45.653866595801226	42.537470103640715	56.18442731862876	87.87576401807068	67.60523518469306	66.82660111613075	44.94844538931704	59.72056869519001
BRAF	101.29838709677419	197.5	250.04959677419356	214.50604838709677	181.62983870967741	292.6532258064516	198.1241935483871	127.58467741935483	155.21854838709677	103.18225806451613	210.47096774193548	140.7915322580645	87.59233870967742	247.94717741935483	48.54838709677419	201.09596774193548	181.9334677419355	356.1661290322581	265.4282258064516	147.85282258064515	198.23306451612902	251.86411290322582	115.85241935483872	83.01048387096775	339.84798387096777	205.41290322580645	261.9770161290323	65.12943548387096	113.98548387096774	171.5625	269.59354838709675	128.13548387096773	293.90887096774196	87.40524193548387	225.5383064516129	183.8399193548387	104.81129032258065	348.6802419354839	105.64032258064516	198.61451612903227	216.2717741935484	105.1375	78.52177419354838	124.33588709677419	204.78870967741935	321.2991935483871	136.9782258064516	114.03346774193548	189.28185483870968
CNTNAP2	50.20250606305578	91.8856103476152	95.77576798706548	72.66016572352466	74.14763540824576	121.71968472109944	86.1503637833468	63.53344785772029	66.75555780113177	46.34892886014551	70.95675020210186	58.886418755052546	34.716046887631364	87.50798302344381	19.40784155214228	73.64905012126111	71.42886014551334	127.33245755860953	103.33457962813257	69.3769199676637	80.21614793856104	94.37277687954729	41.48949070331447	32.426232821341955	128.97180679062248	85.3962206952304	107.41592562651576	24.955638641875506	48.619037995149554	74.67683912691997	103.83114389652386	59.36822958771221	53.19432093775263	43.42340339531124	85.02970897332256	86.21806790622473	44.74818108326597	68.61166127728374	36.489187550525465	82.07417138237672	80.97746564268391	41.50252627324171	34.57548504446241	51.86105497170574	77.0199070331447	103.60458771220695	56.377627324171385	42.55628536782538	69.35590137429264
CCDC168	1.9524364110686667	2.3421690114599834	0.9149352464362247	1.015978757104258	3.4438181309978573	5.502795117860803	4.332153172458772	0.7882698220441628	2.8019193142644183	2.728687226311376	3.4246715736513558	2.3986769775458865	7.967110779837883	2.1575514767539365	0.20674555110407156	1.1418056461380788	1.2900866486536848	2.258129134445169	0.10057765769123264	22.17739681356564	5.636541507500233	0.1177676325351719	1.225892108450573	7.015186807043697	3.77643715643343	3.981039783844219	0.20129507127550544	8.96384980900028	0.5360570204043604	0.8474331500978292	0.15797074443305692	3.6343985838069504	23.76758594987422	1.5435106680331687	2.1036522873381163	2.103465946147396	3.0328426348644366	3.231156247088419	0.8502748532563124	4.090561818690022	1.554504798285661	9.542485791484207	7.645020031678002	0.7936737165750489	0.952669337557067	2.043464082735489	18.076120376409204	11.19561166495854	0.9229013323395137
UNC13C	67.4312528966476	88.09570523713889	98.25714506411246	80.57106442144291	71.00926927236212	115.523327668778	83.20763170091148	57.519774447705856	68.73883825119728	58.873010968638965	72.5428703846748	88.3647458674494	49.07369071527885	77.0818013285957	24.929939749729645	76.99042175189247	70.03128379422215	136.71813687625522	99.33910088058087	116.0457284103198	120.92283330758535	93.02641742623204	83.68592615479685	46.13502240074154	242.54959060713733	82.76116174880272	108.31268345434883	47.97566816004944	45.21048972655647	66.1243627375251	102.2473350841959	68.06843812760698	142.8421906380349	64.82728255831917	74.75753128379422	76.36057469488645	69.88058087440136	159.76602811679282	81.20531438282094	79.20763170091148	87.99420670477367	58.19921211184922	47.77854163448169	95.85084195890623	69.96269117874247	92.27406148617334	81.55963231886297	65.01737988567898	69.70423296771203
[truncated: 113 more columns]
