# Supplementary material for: Whole-exome sequencing capture kit biases yield false negative mutation calls in TCGA cohorts
Source: PLoS One. 2018 Oct 3;13(10):e0204912. doi: 10.1371/journal.pone.0204912 (PMC6169918; doi:10.1371/journal.pone.0204912)
Supplement: S2 Data — (ZIP) [file pone.0204912.s008.zip › S3/gene_coverage/HNSC_depth.csv]

	00296c5e-2e37-4d90-ba8c-ac466a7f71f1	004baf22-9eea-47db-b414-d84ff8ec728e	00e1676d-b6c5-4d72-b69c-0110e38f6aef	01508ee7-c807-4831-a0d9-20181cddd3ff	017260da-a89f-42c5-9c88-e8d3d09b41c3	021563e6-29fa-463a-986c-24046ce2dfbf	026f474b-c104-40fb-a6a6-ebb81672adc3	02c8ccd0-20a7-41f7-8b94-7937c640c82e	036154a7-5b86-43dd-888a-15d20016be18	036bd87e-37de-4718-bafb-b81e0003d788	038fdaa8-7101-41f8-8a62-503ca5cc77e7	03e588ac-3822-4581-aaef-906c48a2bdaa	047c5d6a-83fd-4721-a0a6-fbe64081385c	0615afa4-519b-4617-99f3-210f88b1df46	075a58b9-87c2-4139-b3c3-160d06ece7de	084aa438-1084-4dd9-b78a-88cac143a3bb	08a44e81-e3a3-4ed1-8d36-b4221ea1611b	08be71c4-45b4-4698-9a97-79193c8b5744	08ec20b6-e0c5-4071-a0bb-2b8c986a7133	09219144-9733-4046-9ea5-0a261b677a57	09c1fe22-6718-468b-818d-9cf555d2e899	09d68d11-98f2-42f8-a37e-a8c332e874ab	0a4c5b5c-7cba-4fea-af0a-6e16353aa0d5	0abe821f-5330-4754-a606-1174a54b6396	0b01fab3-5b64-4a09-8bdf-bcc9a9c473aa	0b19dfe1-bd0f-4f88-9310-ebde0dc07c85	0c269262-9d53-42a4-bb52-ca11b041ea5b	0c656d4c-0c1d-4200-966b-21b8160a8a40	0ded6e25-27b5-4964-8c1e-9ab12e4f5f17	0f09aa74-240c-48c8-b212-bccb741623eb	0fa84759-ffd2-4222-a5ce-0ff3a3342cd0	102ead48-1ca4-4275-9ceb-af2c72df4d37	103d007c-2b45-4171-ac37-e9d10a9bb0f5	10f2dcd1-875a-480a-81ac-0612fd52d0bc	11324e7d-0186-4aed-8d17-6d5f7e1a0592	11515178-b74d-40bd-86ca-d2d24ec78fa6	11d705c7-5623-4aba-bbc0-e10838f8b580	120080a9-ad4c-4a76-af0c-a2510eac8e55	124c0037-1c6e-447d-9b05-b88fd5801d8a	12cbe03d-a693-4091-a6de-6ace45dff1a0	13a88c5c-40b9-4fe8-84a8-9736d74f2eae	13b2e12a-8c7a-41b8-9b04-bc502b375536	13b72b03-0e9b-4864-8c4d-d9c35d492565	14ed1c85-fbe5-45ab-a95b-35bf6599f7cf	15764823-457c-42b6-b723-1126c6bffeca	166802c9-0263-448f-ac35-eeb5832c0734	179f3bc9-b221-416a-a519-d1ec12939c1f	17a0c3a4-fb68-46cd-bd6b-be1d24fac8ef	18087c8d-c879-4242-b80f-cf5f4cbcc2c6
CCDC168	0.014161930494735861	0.017702413118419826	0.021242895742103793	0.017702413118419826	0.024783378365787756	0.024783378365787756	0.007080965247367931	0.011925836206093356	0.016584365974098573	0.03540482623683965	0.0	0.014161930494735861	0.04444237398676978	0.010621447871051896	0.0	0.014161930494735861	0.017702413118419826	0.06917916705487748	0.042485791484207586	0.021242895742103793	0.07118233485511972	0.012950712755054505	0.020450945681542904	0.010248765489611478	0.0035404826236839653	0.010621447871051896	0.036150190999720486	0.04719090654989285	0.021242895742103793	0.015466318829777323	0.2714991148793441	0	0.009177303642970279	0.023432404733066244	0.045094568154290506	0.01756265722537967	0.024783378365787756	0.014161930494735861	0.015978757104257897	0.03540482623683965	0.042485791484207586	0.09405571601602535	0.0035404826236839653	0.05198919221093823	0.03144507593403522	0.03605702040436038	0.014161930494735861	0.04956675673157551	0.007080965247367931
SETD1B	0.14966401954795358	0.24618204031765425	0.7271838729383018	0.47880268784361635	0.9620036652412951	0.5671350030543677	0.25827733659132557	0.35247403787416004	0.6223579718998168	0.2824679291386683	0.25461209529627365	0.43347587049480757	0.7251069028711057	0.37153329260843004	0.21698228466707392	0.3472205253512523	0.8591325595601711	0.777275503970678	0.5147220525351253	0.619181429444105	0.6366524129505192	0.6081857055589494	0.676114844227245	0.1990226023213195	0.2354306658521686	0.28430054978619423	0.5087354917532071	0.521808185705559	0.3555284056200366	0.3222968845448992	0.8029321930360416	0.2696395846059866	0.5505192425167991	0.47306047648136834	0.4301771533292608	0.2862553451435553	0.09260843005497862	0.6281001832620647	0.3144777031154551	0.4184483811850947	0.4014660965180208	0.36847892486255346	0.3342700061087355	0.4614538790470373	0.24508246792913868	0.5918142944410507	0.2649969456322541	0.4401954795357361	1.1329260843005498
[truncated: 462 more columns]
