# Supplementary material for: Whole-exome sequencing capture kit biases yield false negative mutation calls in TCGA cohorts
Source: PLoS One. 2018 Oct 3;13(10):e0204912. doi: 10.1371/journal.pone.0204912 (PMC6169918; doi:10.1371/journal.pone.0204912)
Supplement: S2 Data — (ZIP) [file pone.0204912.s008.zip › S3/gene_coverage/LIHC_depth.csv]

	8dacd35d-8d67-459f-b36b-d8a5c23dfa1e	c2eeef19-d6f6-48d6-8c79-fb27b981bafc	3f8e4b00-bd23-4e12-900c-f2769044bc59	9e684192-4150-4ce8-8b62-940602fdc475	0a26bb36-0bae-42ad-a6df-1015aab48b47	2a5c9b5e-db45-47d8-9340-efbcbc17a51f	befd6a01-9157-414e-bc1d-583db203ee6e	803c0ed2-d8db-4a5b-95cc-4829b5fb8987	1986a537-6cda-4836-9379-046cd917b3fb	24ec79c2-f80e-48a7-a1a5-6d8442f0f252	6c3f2a25-9cd6-41aa-9945-8df14a8d04b2	bd63865a-958b-4c06-9d7b-18b2485d17f3	018bf4c3-7723-4f47-b616-010df475269f	f6986cdd-d3d7-4509-a2e2-4fb13c5370ea	98a40762-e43a-4e87-b9ac-d87991257afd	18931d34-63ba-4545-ac17-e2d61a381194	8fb47cc8-cd67-48f4-addb-f47d0d78868b	e8133ac4-c55e-4c21-9a44-0fffa362955f	abd08e87-6cd7-444e-890f-dfde7d0765fc	9d808750-2a17-401e-8792-b0ec8dacaf2e	3638065f-706b-4cb2-aa32-45026ba83fb2	666f3b3c-192f-41bc-afb1-54b9d570c4d6	1c6ad639-97ee-473a-93f0-5e2a9d24b95a	966c24f7-c58c-4fe8-9de9-0631237d9428	5f3bfb8e-bbb1-4e70-bb49-f3a86a797b55	a058ef56-20ee-4ce5-9a6e-723090f0c225	73bee477-32e9-4c9e-b829-2fcab92a145e	c1658c3e-865c-486b-8df9-ea45a8660ace	a86c937a-3b5a-436a-91e6-0bc8da9b4ba2	71af5105-e503-450a-bd6e-5f41e5c43987	bd8341c6-a135-4fe9-9c3f-7a466d58e903	142856a2-8830-4b2a-a477-3190d58fb5ae	2d265664-3c5d-4bcb-9d58-64838db63f9f	8af2793e-c417-44e2-bb1c-2d2965fa84a0	c43b0f08-2655-4a64-a491-72f78b667d81	30a0890e-c841-4d88-aa45-80f55c8e252d	8809fac3-bc41-46ab-adc8-c8d8f8606a9e	ba18f2a1-ba54-4991-9434-f1e470d4900f	a4991ea1-c6ea-4bc1-8b91-23f53644465c	d11fe338-a267-4411-97b4-51878d3880ad	1baf8b2e-e015-4ba0-a126-14953f982ed9	3d75d392-3328-4f06-a2ec-b610e0a22ac4	47ff37f4-b1ed-485f-82db-fadeac63a910	31e05a26-4162-4195-985e-7dae0262b2c0	15f7ea05-017d-428b-953f-defe98f46d08	1d3c80a2-5431-4f01-bb41-c50aea31ccc3	d4ca89e3-eccf-4755-9d25-16524cfffe8a	86e3a51f-bf2c-4b05-9695-3e59412a2c08	be01a9c1-a548-43b3-bd41-3081d191888f
BRAF	133.78387096774193	133.05564516129033	168.17016129032257	108.60604838709678	110.35161290322581	142.95282258064515	144.90604838709677	102.6116935483871	79.88629032258065	92.03951612903226	264.9108870967742	78.29959677419355	99.17983870967743	159.47620967741935	153.86532258064517	107.24354838709678	167.57862903225808	155.64475806451614	117.87943548387096	127.25403225806451	88.89032258064516	87.68306451612904	124.52983870967742	92.85403225806452	142.47016129032258	83.38104838709677	106.925	214.42862903225807	155.58064516129033	98.00120967741935	269.58508064516127	141.59959677419354	128.84717741935484	160.35846774193547	204.7717741935484	151.6475806451613	56.95282258064516	152.4016129032258	263.38467741935483	96.53709677419354	136.57943548387098	92.59072580645162	97.71129032258065	260.55887096774194	189.77943548387097	103.95766129032258	163.3366935483871	89.54758064516129	196.63588709677418
XIST	0.1109727626459144	0.3860959792477302	0.10552529182879378	0.5744228274967574	0.236420233463035	0.17385214007782102	0.11185473411154345	0.7014267185473411	1.760466926070039	0.9712062256809338	2.1596887159533074	0.28871595330739297	0.052399481193255514	0.18863813229571985	0.22568093385214008	0.04420233463035019	3.835434500648508	0.11377431906614786	0.09333333333333334	0.4114656290531777	0.07916990920881971	0.35922178988326847	1.3307392996108949	0.14345006485084305	0.11003891050583657	1.772555123216602	0.20352788586251622	0.12254215304798963	0.31958495460440983	0.1804928664072633	4.776134889753567	0.13810635538261998	0.29701686121919585	0.28617380025940337	0.43009079118028537	0.17603112840466925	0.18573281452658885	0.20715953307392995	3.4132295719844357	0.16176394293125812	0.14671854734111545	0.3261219195849546	0.11009079118028535	0.45722438391699094	0.3034500648508431	1.1023086900129702	0.24959792477302206	0.12575875486381322	0.09701686121919585
MALAT1	0.3781580156178227	0.6190858980248047	0.2202572347266881	0.5290537436839687	0.3247588424437299	0.26963711529627926	0.3362425355994488	1.8496784565916398	1.4779513091410197	2.0214745062011943	3.857602204869086	0.37138263665594856	0.23024804777216354	0.3247588424437299	0.40721175930179143	0.3372760679834635	2.8136196600826824	0.23323380799265045	0.3062700964630225	0.673403766651355	0.1967156637574644	0.27514928801102434	2.1036977491961415	0.55718879191548	0.47955902618282037	2.0616674322462103	0.2550528249885163	0.4697978870004593	0.37011943040881945	0.4734726688102894	3.8989435002296737	0.2573495636196601	0.43201653651814426	0.49873679375287094	0.720831419384474	0.3372760679834635	0.3943500229673863	0.18385392742305925	4.202457510335324	0.25344510794671565	0.3494487827285255	0.18557648139641708	0.19476343592099218	0.4407441433164906	0.3325677537896187	1.4611851171336703	0.4623334864492421	0.2416169039963252	0.3925126320624713
[truncated: 327 more columns]
