# Supplementary material for: Whole-exome sequencing capture kit biases yield false negative mutation calls in TCGA cohorts
Source: PLoS One. 2018 Oct 3;13(10):e0204912. doi: 10.1371/journal.pone.0204912 (PMC6169918; doi:10.1371/journal.pone.0204912)
Supplement: S2 Data — (ZIP) [file pone.0204912.s008.zip › S3/gene_coverage/OV_depth.csv]

	02238f37-7024-4614-949a-34e3937d14fb	02510354-0b07-4152-961e-d95f0db56f36	0272ae76-e082-4660-9671-5bc783c94438	0283ee7f-4901-482e-8588-3a7a5749f5dd	02cf56d3-868f-437f-83d1-01ea36813dd5	031bff60-506d-4b9c-8124-a6d9f5873aa8	0387b473-1d69-4c97-8996-de9c5225f909	039411de-98b0-4e08-a03c-aa75ba981a49	05430cd1-395e-4091-ae89-863c9c2bc399	05df503b-2c3f-458b-a052-f096a3f1fe34	05f735f5-4004-4f7a-9a4f-6ca279ee9d67	065c1aac-64f3-4d13-a72b-38878fd6f747	07659525-14a6-47cf-ac5b-7131733b42de	0779b966-c386-436b-9a40-c3629bd45356	081fc898-f0e8-414e-a64a-46883f97aec4	08ab4f4f-538d-4908-bdff-0b44b5698be4	0911a991-62b5-435f-98ae-7c30fe176cd8	093cee10-c263-4a74-8db0-5fafa003bc16	099bcae3-4e94-4d52-a19a-97ad7c83db35	09dc01b2-551a-42ab-af50-7269d7ea9a59	0a271b25-f7b0-479a-9a04-aaf3b3c9e8f9	0aa35951-fb1a-4d46-977d-0718a8d81cad	0afc3210-b6a4-496b-a57a-6b70b4595c06	0ba342e7-52d4-4632-862b-fa2799fb4324	0c786e27-4196-4bc9-a573-c697fa999040	0cb0d511-1a3e-44cf-baab-01b44a885474	0d183ad4-9a33-4dbc-9f70-81c46bee279d	0db139b4-5f5f-4896-8a04-0c41a67040ae	0e1058da-1cb7-4012-b87b-e77d4bffc686	0e75ff38-fdb6-4648-9e50-0c165a06abca	0ea97763-0b4c-4d8b-ae8c-1f77dc0d2f0a	0ec138ee-a7b3-42ef-a03d-122dc052b66f	0f73974c-a5c6-46eb-9509-e2be0f366b9c	0f759635-9620-4e9b-8254-129db42c9473	105859b0-1b08-4cb9-8d6b-0322c4cbb1c8	10973cf0-6c57-4f6e-8294-f0051b015604	112cc306-05a7-4bc2-8397-66c980619a55	11684852-bad0-4241-8e89-2d35db60b237	11c78763-7a15-4ff6-9f6b-3acd5bc5c93d	129d0211-9d23-4471-b133-7b6aa22271ce	13019c3b-5178-4dfa-90c8-6ae5e9ae3e00	137a1093-3c01-49b4-9476-49c4167975ee	13ff1fff-cdf4-4144-ae7a-f4302e7f39e3	15248f65-b68b-41d0-b902-8eb42e76ee21	1567a03a-3a9a-4b1a-8dd6-043804b85aba	15891dff-5af6-4d64-8bdc-44d5dc0b5ad4	16acfa69-cd02-49cf-aae3-10d15535a51e	1711f049-7483-4382-a405-5c58725d6627	179577b0-a9af-454f-81fa-75201e2afeb8
CCDC168	0.7264511320227336	0.26022547284077147	0.686620702506289	0.16379390664306345	0.4456349576073791	1.2747135004192678	0.6378924811329545	0.6513090468648095	1.1781887636261996	1.7359079474517842	0.11091959377620424	1.02678654616603	0.6289946892760645	0.9311469300288829	0.16221000652194167	0.7639057113574955	0.7274760085716948	0.10700642877107985	0.038945308860523616	61.96305785893972	0.8608963011273641	1.213314078076959	0.13020590701574583	0.4576073791111525	1.2317152706605796	1.207118233485512	0.7626944936178143	0.6118047144321253	1.6443678375104818	0.21876455790552501	2.5085716947731296	2.825957327867325	1.3786452995434642	0.09587254262554738	0.779418615484953	1.037454579334762	0.27639057113574955	0.44111618373241407	0.09461473958818598	0.2808161744153545	0.5790552501630486	0.10807789061772105	0.7000838535358241	0.8076958911767447	1.328612689835088	0.15503587067921365	0.27676325351719	32.89285381533588	36.253796701760926
SOX11	5.332148182130978	16.192453262988874	5.990709943800894	2.1921091868333527	7.111824750544788	1.663608211950912	7.9512558779676565	1.0330313109301525	0.6195664640440417	4.591810987498566	1.642619566464044	0.39144397293267574	0.9824521160683565	0.9784378942539282	1.7937836907902283	0.6209427686661314	11.081316664755132	1.5767863287074206	0.5286156669342814	92.0643422410827	0.4604885881408418	0.6613143709140956	3.8264709255648586	0.45658905837825436	1.885766716366556	0.8889780938180984	1.4625530450739763	0.351989907099438	7.101731849982796	0.5318270443858241	3.9810758114462668	2.0270673242344306	0.571166418167221	2.4768895515540774	1.4258515884849179	1.1050579194861796	1.6082119509118018	0.9759146691134304	2.082807661429063	2.0073402913178118	1.104255075123294	2.1722674618648927	0.8416102764078449	7.84803303131093	2.5063654088771647	10.585847000802845	4.395916962954467	83.68918453951142	71.90285583209084
SETD1B	2.0645082467929137	1.0162492364080635	1.9573610262675627	0.521808185705559	3.7915699450213807	1.2751374465485645	2.558338423946243	0.914233353695785	0.754306658521686	1.6107513744654856	0.19584605986560782	0.7499083689676237	1.6084300549786195	0.6912645082467929	0.2985949908368968	0.8562003665241295	1.8147831398900427	0.11545510079413561	0.13451435552840563	64.75320708613317	0.4422724496029322	0.8507025045815516	0.5009163103237629	0.7929138668295663	2.2681734880879656	1.4156383628588882	1.6751374465485644	0.8097739767868052	3.861331704337202	0.1723885155772755	1.3275503970678069	2.0544899205864384	1.1241295051924252	0.10922419059254734	0.5126450824679292	0.6955406230910202	0.16444715943799634	0.9953573610262676	0.40806353084911423	0.7905925473427	1.3083689676237018	0.31252290775809405	0.5394013439218082	3.447648136835675	1.3424557116676847	2.1339034819792304	0.9092241905925473	32.368723274282225	53.78032987171655
[truncated: 472 more columns]
