# Supplementary material for: Whole-exome sequencing capture kit biases yield false negative mutation calls in TCGA cohorts
Source: PLoS One. 2018 Oct 3;13(10):e0204912. doi: 10.1371/journal.pone.0204912 (PMC6169918; doi:10.1371/journal.pone.0204912)
Supplement: S2 Data — (ZIP) [file pone.0204912.s008.zip › S3/all_cohort_coverage/THCA_depth.csv]

	6f914d24-521c-47e6-b9e3-dbdd6da0fc5b	e7c39c5c-e6c4-427a-ac96-546c7131681f	9399e900-66e0-439e-8467-bd1d5ac2fc8f	dc5a7323-a36d-4d48-a1b5-fb10b08f1622	c6198db2-e5e8-4bb6-8a65-9ea8ba353935	3e2f83de-d6e7-491d-a557-65b59b0a4dac	ffac71c8-797b-404f-a426-a338b2ec7ca7	4b54e7e2-fe28-4b5f-a31d-35c87b84a62a	08114d93-3a66-4229-82ed-825efd382369	28d001ce-644c-4419-9960-f1afbf7aed66	ce994146-2838-4c5f-8862-38a013a794cd	a9a9a657-0871-4f73-90f7-6eabc420a74e	333deb49-e6d0-40de-bbc3-2e528c765ea4	b0146c9d-c41f-448c-94da-4bbd2299f611	2a286eba-246f-44eb-9f08-ef69230534bd	2d8f8d2a-12a0-4b19-a5b2-95a38f11b7e3	96c9ee17-0d0c-40cf-a697-d92174215822	2340009f-d2ca-470a-8376-7350e80fb93a	562ba90f-a241-4840-9270-9e0c9df5ae72	54368f39-494d-4716-9cfb-c777fcff510f	1f70b00d-c234-4cf6-8dcb-9998e9eb8e80	2b5a0129-23d4-4e01-90f4-0e2afcf9e736	03aa3adb-b026-4ec6-af9d-4d9b4599c0c6	e5676306-f0d1-4dd1-856e-52cead31ba9e	5af57928-55bc-4270-a33e-656814075459	cf50cb83-cebe-4447-b19e-697564fce82b	03a96415-b0db-4acb-8f71-ba2e3aea9aff	768ca310-6d70-40df-ab00-7be5264cb416	4c0701d5-b583-4f2b-9424-7f07f778ffb0	2d14a861-5b79-46c0-ab4e-4fb80fb54012	1a75737f-2265-49c3-8627-2c01270e1695	7a148b8b-7172-4ce7-be01-e350b4ae7cb7	7bb63f69-0441-44fc-9607-73fe85a94562	257b92a8-5680-4ad0-beea-aa0c93199589	47a015ba-df25-43b7-a3e7-e8e7a6dd790e	539172d4-3ceb-457a-9b4c-4c5c4036893c	a01a1dde-adf0-4899-8983-4e0ff60db8c1	37990541-a689-4a94-8b05-c7a46dfb9c1a	4806d16c-0d3e-4855-b3fc-632a1e2da4ed	43d9e17e-d38e-4bd4-8e31-18ef61215550	4f190762-a64c-4428-a4a2-997425104ae5	4ded6577-62c1-42e7-9f10-81a983c4945b	9b1bdbca-c618-4188-8a59-259d7177cc0f	76289a57-a0d8-4cfd-a74a-2b99a85fce50	a6e2fa61-c9ab-4001-a9df-8695fd5e9544	335e91a2-2b79-42bf-9f4a-953b182463d2	eb2d9a9d-ecee-44d3-a45e-9f37ffc35adc	e1b15e1b-bae0-44c9-9271-8a54ad4d1e4b	2feee9ca-0ca1-40cd-ba77-d1f088d7dccf
MALAT1	41.00574184657786	51.052939825447865	68.07613688562242	41.542259990813044	43.47588424437299	42.83176389526872	37.46956821313734	46.47714745062012	46.62322002756086	62.8682820395039	45.538929719797885	51.015043638033994	57.12551676619201	41.87792834175471	42.91903996325218	51.14756545705099	45.03525493798806	41.026182820395036	60.233463481855765	40.33084519981626	44.591180523656405	47.2060174552136	44.14733578318787	68.6268948093707	43.36805236564079	42.22152044097382	50.0455902618282	37.599104271933854	31.5767110702802	46.17719338539274	78.52756086357373	64.0600597152044	60.608061552595316	50.44935691318328	41.29375287092329	46.12253100597152	57.366214974735875	57.13964170877354	35.25539733578319	42.43844740468535	44.64251263206247	46.27090032154341	40.5032154340836	34.94660082682591	55.2156637574644	56.66260909508498	55.43327974276527	76.36518144235185	58.83256775378962
SOX11	1.9138662690675536	5.784378942539282	4.215506365408877	2.1052873035898614	3.752379860075697	3.0353251519669686	2.6742745727721067	3.7192338570937036	3.469893336391788	2.0865924991398095	3.2502580571166417	4.425736896433077	3.7460717972244524	1.7541002408533088	1.7115494896203693	3.2473907558206214	2.474022250258057	4.1518522766372294	3.678518178690217	5.33948847344879	2.63206789769469	2.633100126161257	4.679091638949421	3.5361853423557745	3.4905379057231336	2.4523454524601447	1.9740795962839774	3.07523798600757	2.1832778988416104	2.6335588943686203	5.584126620025232	4.723706847115495	2.59662805367588	2.440646863172382	2.297281798371373	3.247849524027985	3.467599495354972	4.048629429980503	1.9741942883358183	1.8583553159766029	3.0726000688152313	1.7287532973964905	2.169744236724395	2.8102993462553045	2.3125358412662003	3.856864319302672	4.026837940130749	4.033031310930152	2.8544557862140154
CCDC168	0.024783378365787756	0.06885306997111712	0.04882139196869468	0.010621447871051896	0.9953414702319948	0.03540482623683965	0.03540482623683965	0.29977639057113575	0.0035404826236839653	0.03540482623683965	0.03186434361315569	0.3645299543464083	0.12717786266654243	0.007080965247367931	0.021242895742103793	0.017236560141619305	0.06372868722631138	0.03498555855771918	0.04779651541973353	0.015466318829777323	0.010621447871051896	0.01840119258362061	0.021242895742103793	0.02566849902170875	0.9928258641572719	0.007080965247367931	0.03540482623683965	0.1585763533028976	0.0	0.014161930494735861	0.005124382744805739	0.04956675673157551	0.04141432963756638	0.017702413118419826	0.014161930494735861	0.25864157271964966	0.16784682754122798	0.03540482623683965	0.024783378365787756	0.03186434361315569	0.014161930494735861	0.028323860989471723	0.010621447871051896	0.045513835833410975	0.006754868163607566	0.021242895742103793	0.024783378365787756	0.05310723935525948	0.014161930494735861
XIST	52.53338521400778	30.74287937743191	45.116783398184175	27.400570687418938	60.42848249027237	55.2149935149157	28.153203631647212	70.04207522697796	28.236731517509728	78.06625162127108	68.77447470817121	23.85639429312581	81.25571984435798	51.915538261997405	51.86142671854734	66.40534370946823	54.03579766536965	56.96715953307393	54.983346303501946	27.36207522697795	42.541374837872894	30.900856031128406	59.1177691309987	45.321089494163424	64.6379766536965	54.675953307392994	65.48306095979248	57.656394293125814	38.99066147859922	29.016653696498054	79.00944228274967	88.55761348897536	82.98583657587548	30.69260700389105	29.037613488975357	33.401919584954605	74.32269779507133	82.04949416342413	45.04259403372244	54.539040207522696	55.67507133592737	32.14832684824903	27.98313878080415	23.55081712062257	57.14941634241245	68.41571984435798	64.26770428015564	89.18697795071336	74.60726329442282
SETD1B	0.2085522296884545	1.154306658521686	0.8218692730604765	0.22101405009163103	2.10470372632865	0.5271838729383018	0.5602932193036042	1.3897373243738547	0.25253512522907756	0.36408063530849116	0.4813683567501527	1.740745265729994	0.7215638362858888	0.19853390348197922	0.2845448992058644	0.2592547342700061	0.40219914477703117	0.6387293830177153	0.8689065363469761	0.9241295051924252	0.3836285888821014	0.28026878436163716	1.1665241295051925	0.30788026878436164	1.5926695174098962	0.6087965791081246	0.35797189981673794	0.5832620647525962	0.23591936469150887	0.44202810018326205	0.7858277336591326	0.5997556505803299	0.5872938301771533	0.3427000610873549	0.3722663408674404	0.6830788026878436	0.6540012217470984	0.6080635308491142	0.25094685400122174	0.3130116065974343	0.5601710445937691	0.259010384850336	0.30543677458766033	0.33842394624312766	0.22492364080635308	0.44935858277336593	0.6521686010995724	0.518020769700672	0.5326817348808797
[truncated: 450 more columns]
