# Supplementary material for: Whole-exome sequencing capture kit biases yield false negative mutation calls in TCGA cohorts
Source: PLoS One. 2018 Oct 3;13(10):e0204912. doi: 10.1371/journal.pone.0204912 (PMC6169918; doi:10.1371/journal.pone.0204912)
Supplement: S2 Data — (ZIP) [file pone.0204912.s008.zip › S3/all_cohort_coverage/ACC_depth.csv]

	cb4a2233-e962-4e43-b1d1-e12e3c142476	cc65b98a-4a03-475e-bb24-b1522a704cfc	2b80c374-ee8a-4579-9877-7c45473930c6	deefee3e-2187-46f6-9f33-25fcfcec1aba	f2fd106c-a95a-4ad2-93b8-20532aad1204	5502e3cb-12af-4ff1-b434-6e15875620a8	e358e0f0-b723-4226-ac1d-dc85976d1fba	e2cc0560-76e6-4b29-8374-b3c1eeec01d7	c23cb72f-8c63-447d-8ecd-3430df7f2c97	7d452550-193e-47b9-82bd-0a76117c262f	00b5a621-d71e-4cb3-acf6-c42ba85b85c1	de7e444e-2690-494c-a1b6-c3ad09b998e2	b7d579fd-d259-436c-883d-eb9f06582f66	7111cd1e-47eb-4cc6-a45f-4f63ce0294d7	d0f86a38-5296-406a-bf7d-1ac9ff2628af	3e36e98d-cebc-4eff-9869-523e70e51263	5a81f5fd-5465-4530-926f-637b3666ab18	7476fe12-575e-4775-a03a-b0ee0c1e6eb3	d0d79284-6c8d-4194-bcc6-7c20a6b36bb1	997a5811-80c8-4e85-912e-dc0da3fcf9dd	25ea7523-52c8-41a7-a0ca-4806c00f028f	4ebe4df6-3385-4d5c-a4cc-15d194b8b1d1	56a11498-9313-4baa-bd86-581766c17c87	f2c324d9-a27a-4e65-8eb7-d4d51e4725de	fa866fe4-0c88-4ade-9967-112988929ad8	e613857b-fb61-4b14-be52-b3ba981a9ac0	1a847980-8cbf-4a7b-b253-6392adbf98e2	f1e17af6-aa72-46ba-9430-0316517b3da5	1b97ead7-9b86-49ca-8b06-79c293ca0770	f75c9cbc-967d-482c-9600-d88a316eecaf	346b24c9-44aa-4ac5-a48b-4ac07d662d52	92de55a2-f186-4bfd-a508-70894b25009c	43b324bd-6fb8-4bda-9436-1b33293af4b2	fa88346c-a346-4e22-8ab9-f86f40d9771b	459242d3-99b3-4ed3-9e0f-0a7399cd5829	e05db568-fa92-444b-9efe-e94ad954817a	a684053b-55e2-48ee-9d3f-e840205c167c	1cd01a24-cd9f-40ec-850a-c63c7436cfcb	4a254c3a-def9-4c66-a9ac-2482bc54c1e9	c3640a8e-94b9-4e9c-a669-810bf976bc7d	bd7304ec-028e-4049-b72c-3dfcaa7cfc8d	9fda3edd-7fab-462e-a2b0-c123ddda4e1d	cb718e31-b1ee-4533-aad2-10a4f8e3fc5f	d95c7c17-23eb-4c6d-aeb9-529095ff3906	83073f91-7c73-41e9-ad3d-1c2d18a6875f	cefbd8db-76b5-4a0b-ac84-d00baea742c7	50fc8d3a-11f1-467c-a51c-b030ba56e454	ae45b759-0ac5-4567-9186-d77e3d5fd31b	eb7f86a2-a689-4fb2-a616-70f8c4b60761
MALAT1	0.8340606338998622	0.36219568213137343	0.5296279283417548	0.19315571887919156	0.20555810748736794	0.25	0.2594166283876895	2.322921451538815	0.6495176848874598	0.45946256316031236	0.8910197519522278	0.36564079007808914	0.22278364722094626	0.24437299035369775	0.27836472209462565	0.347955902618282	0.20877354157096922	0.13263665594855306	0.21221864951768488	0.4871382636655949	0.3811437758383096	0.3687413872301332	0.25367478180983005	0.5043638033991732	0.20877354157096922	0.3015617822691778	0.2990353697749196	0.1804088194763436	0.46394120349104273	0.20808451998162608	0.4407441433164906	0.23197060174552137	0.3477262287551677	0.3004134129536059	0.2881258612769867	0.27836472209462565	0.20659163987138263	0.9253559944878272	0.695911805236564	0.6383785025264125	0.20647680293982545	0.18902158934313276	0.35404225999081307	0.5056270096463023	0.422140560404226	0.6560633899862196	0.23197060174552137	0.29650895728066146	0.33876894809370695
SOX11	62.224108269296934	68.04014221814428	78.7130404862943	43.548801468058265	34.10505791948618	76.0081431356807	47.39419658217685	63.63034751691708	64.53320334900792	71.43089803876592	91.26035095767864	49.44982222731964	85.83197614405321	44.88324349122606	100.53790572313339	82.73529074435142	65.16676224337654	47.66085560270673	57.82922353480904	60.781741025346946	58.75891730703062	57.93279045762129	46.75972015139351	75.71785755247161	57.92350040142218	49.71843101273082	59.360133042780134	43.04312421149214	71.31265053331803	51.91306342470467	76.59708682188324	55.65844706961808	63.24314714990251	71.49615781626333	63.918568643193026	39.047367817410255	65.06331001261613	84.90526436517949	85.3729785525863	70.95263218258975	60.37596054593417	53.327904576212866	61.68941392361509	76.62633329510265	61.67840348663837	75.24234430553963	48.539626103911	79.25908934510838	54.849868104140384
CCDC168	82.65913537687506	60.31403149166123	93.22379577005498	97.8278673250722	61.92769961800056	53.504938041554084	59.622519332898534	41.854653871238234	83.78230690394112	78.53223702599459	60.93953228361129	65.78915494270008	81.1501909997205	85.13342029255567	68.62904127457375	86.19430727662349	82.00177024131185	54.33159414888661	131.13318736606726	100.22435479362713	43.32246343054132	45.57090282306904	111.34053852604119	103.09391596012298	72.64036150191	68.30736979409298	67.2977732227709	54.88279139103699	89.98229758688159	88.5502189508991	94.85502655361968	70.78011739495015	110.75966644926861	63.88297773222771	44.59750302804435	92.23637380042858	76.19440044721885	59.3603372775552	46.13789248113295	93.0836206093357	81.05678747787198	66.80322370259945	72.23390477965154	88.73870306531259	76.77690300941023	50.42164352930215	60.790505916332805	103.93403521848505	64.7965620050312
XIST	0.29587548638132294	0.1967833981841764	0.5126848249027237	0.2219455252918288	0.4528664072632944	0.49136186770428014	0.34557717250324255	1.3154345006485084	0.41488975356679636	0.4343450064850843	0.3245654993514916	0.6366796368352788	0.3195330739299611	0.3033981841763943	0.4056549935149157	0.34230869001297015	0.39792477302204926	0.20108949416342412	0.32492866407263293	0.7595849546044099	0.4412970168612192	0.6561348897535668	0.22588845654993514	0.395538261997406	0.4840466926070039	0.28907911802853437	0.4637613488975357	0.2653177691309987	0.3166277561608301	0.5566796368352789	0.31413748378728923	0.6781841763942932	0.22770428015564204	0.21333333333333335	0.26474708171206224	0.4048249027237354	0.33686121919584955	0.5768612191958495	0.4054993514915694	0.6002594033722438	0.35424124513618677	0.2976913099870298	0.5338002594033723	0.30666666666666664	0.4549935149156939	0.3116990920881971	0.14438391699092087	0.23652399481193256	0.28264591439688713
SETD1B	118.15381795968234	93.31863164324984	87.73879047037263	78.08454489920587	37.235308491142334	127.9721441661576	109.27159437996335	116.35662797800855	105.38949297495418	90.44422724496029	84.35235186316433	79.47330482590104	105.5254734270006	81.24092852779475	124.38766035430666	88.41759315821625	118.823701893708	97.87660354306658	114.08588882101405	91.41380574221137	116.76175931582162	100.47513744654856	91.26010995723885	94.25448992058644	101.11496640195479	103.90397067806964	74.10897984117288	72.26670739156995	73.53365913255956	82.71325595601711	120.73329260843005	101.7411117898595	112.55100794135613	88.57409896151496	113.43958460598657	95.74013439218082	69.83653023824068	114.76908979841173	63.35076359193647	57.98277336591325	96.34893097128894	113.27660354306659	103.02626756261454	107.37080024434943	139.4951740989615	117.14294441050703	63.2188149053146	80.05045815516188	58.156872327428225
[truncated: 43 more columns]
