# Supplementary material for: Whole-exome sequencing capture kit biases yield false negative mutation calls in TCGA cohorts
Source: PLoS One. 2018 Oct 3;13(10):e0204912. doi: 10.1371/journal.pone.0204912 (PMC6169918; doi:10.1371/journal.pone.0204912)
Supplement: S2 Data — (ZIP) [file pone.0204912.s008.zip › S3/all_cohort_coverage/KICH_depth.csv]

	af751b92-1622-4643-a30b-a951f6b7f97f	f972a9ad-75bc-4efb-bc6d-6d9e2fd08d5e	f7cc8745-f65c-4107-a670-08be22bfba3f	5088e5a5-f2c5-4d5f-950d-414be8e2aa76	a43c3689-0400-40c0-9e50-4cfec8121fcd	482b0697-4f48-499d-9f41-02014fe82c26	f5c7316f-b836-43c4-8586-3a2fb4f6bddd	35d83ded-86da-479a-8f0b-923e47a05ffc	f6d77e34-d877-49f1-8437-325c613912c8	81b46752-3403-4c2f-b6c7-1620e4e5dde7	6c86cae8-4b68-40b3-b987-aecdf868c1a1	80a1c110-8204-4478-ae48-5cf8cbde8889	3d329a55-7bcb-4367-9e3d-943eb19e1a04	68e16e67-0a12-4d5e-b3d1-aee3bb2a646f	e62a7ad1-b924-4e02-89a2-22749808bb5e	cf43f7f2-f694-4dda-9444-04cce2cbe9ea	b0586776-6253-418c-b9d9-ed46eb4e549c	f369e757-8744-4136-9221-4e1911234345	7ba823e8-3c70-4bce-8a22-81de8f0bc3b7	9ab8f683-8fba-4f17-b6d4-a8d851a98097	d187055a-7ca0-4514-9719-a8537aefe99b	180f5a82-5d53-49b6-b868-8f361869166d	51195237-01ec-4dbd-91d2-868c503bbb18	6179308c-12b7-42b7-9df6-aadd0ac27efd	8b780e98-ac11-4258-bab8-b9c527c95435	8cfa833a-d18f-4e72-8ac6-5ec64faf6f5c	4f717290-1e15-499e-8e8a-37c6aba92b95	fe116283-cb36-4365-abc0-00016b78bb58	0dbb3057-b0ce-407e-ac5e-4456a92bfed4	071f0f44-2f96-4a1c-9e8b-344ca605c40d	83db03ed-a1f6-49c9-a30e-6584f30ed6fc	9fd97008-a1c8-44d7-ba18-ec57296e3df4	996777b3-f868-4d08-bb39-0bcfe23eab72	d1558580-92bc-42f0-baf5-bf40f6f0d7e6	ffad0bc0-8cfa-4e3a-9d4b-08bd1800ef98	4c104a6a-8448-4f7d-994b-35283cec736b	447cfdf0-d0e8-4eab-9852-41606bc564f3	1d8e89f3-58d6-48b2-8295-a68e9d0940ef	4eed5fb8-6d93-4bc9-a823-4d815b62788a	d31cc22f-f019-4a24-b730-1d878b2cb72b	646c575d-2867-4249-9658-c8fc4aee3006	14d5cc55-2837-4cee-9c03-19e2722f6da5	40a120bc-b688-44e6-9374-6c58ab7dee62	ed54e6d3-ec62-49a6-9688-ff7fee97769f	91bfb001-c77e-4b57-8c0f-d14a5611fd4c	6f3f1c9b-af17-47ae-850b-739fed8fb33f	c8e727c1-8d89-4ff4-b8c9-1164f1f8b726	81dfd670-7f92-4c0e-8510-03dd78cfa1ba	f50ad89e-50c7-49f9-bf0c-014b1f06bf9f
MALAT1	0.217156637574644	0.5724621038125861	0.2991502067064768	0.2365640790078089	0.3886081763895269	0.2551676619200735	0.16237942122186494	0.11598530087276068	0.2899632521819017	0.2510335323840147	0.33853927423059255	0.04639412034910427	0.30672944418925124	0.17271474506201195	0.23897565457050987	0.3015617822691778	0.09278824069820854	0.3863114377583831	0.4755397335783188	0.06959118052365641	0.5745291685806155	0.27836472209462565	0.2508038585209003	0.20877354157096922	0.20877354157096922	0.13665594855305466	0.2847955902618282	0.18557648139641708	0.2551676619200735	0.3064997703261369	0.06959118052365641	0.17765273311897106	0.24035369774919615	0.46118511713367016	0.5012632062471291	0.15502985760220486	0.11598530087276068	0.2551676619200735	0.41674322462103813	0.18373909049150206	0.22599908130454754	0.2765273311897106	0.6644464859898943	0.2656178226917777	0.2040652273771245	0.27480477721635277	0.1535369774919614	0.27836472209462565	0.11598530087276068
SOX11	72.66659020529877	76.45039568757885	77.3125358412662	81.86546622319074	74.7661429062966	128.0232824865237	76.74159880720266	111.57300149099667	66.53285927285239	74.31058607638491	66.43800894598004	61.49787819704095	63.6194517719922	97.45635967427457	66.7984860649157	82.44523454524601	123.61738731505906	71.05952517490537	73.98268150017203	66.20472531253584	79.51863745842414	120.92785869939213	68.39717857552472	67.38765913522192	93.10379630691592	97.40176625759835	67.2189471269641	59.39075582062163	73.04885881408418	77.70271820162863	69.54788393164354	77.14646175020071	67.00275260924418	89.47493978667278	65.71808693657529	62.657185457047824	121.73391443972933	76.02878770501204	127.0005734602592	61.51427916045418	71.89654776923959	79.82004817066178	86.11732996903315	63.169170776465194	105.76384906525978	78.94689757999771	77.96398669572199	41.38444775777039	60.780708796880376
CCDC168	128.57742476474425	145.8739401844778	137.85185875337743	141.33219975775646	135.64958539085066	142.3641106866673	148.0733252585484	203.44344544861642	125.16155781235442	210.70492872449455	124.9658995620982	118.4829497810491	114.86616043976521	168.2118233485512	116.6940743501351	148.05832479269543	223.19183825584645	131.3636448336905	128.18857728500885	122.94922202552874	180.45504518773876	213.1205161650983	213.25235255753284	244.40417404267214	168.59680424857916	111.27760178887543	126.96440883257245	114.24760085716947	135.1870865554831	188.94521568992826	131.2870120190068	129.603233019659	119.2342308767353	164.88861455324698	122.49231342588278	168.09233206000187	146.5112270567409	136.19225752352557	115.47321345383396	112.84943631789807	137.67082828659275	150.40757476940277	154.65769123264698	111.9411627690301	193.65410416472562	147.1048635050778	129.59489425137426	75.8841889499674	202.94474983695144
XIST	0.07206225680933852	0.16124513618677042	0.13374837872892348	0.07859922178988327	0.20959792477302205	0.20933852140077822	0.13167315175097277	0.07335927367055772	0.18147859922178988	0.08373540856031128	0.08337224383916991	0.15616083009079118	0.18734111543450066	0.17670557717250324	0.09955901426718547	0.12280155642023347	0.15216601815823605	0.18313878080415044	0.2532814526588846	0.17426718547341116	0.2990402075226978	0.13494163424124514	0.1362905317769131	0.17639429312581065	0.21478599221789882	0.1691828793774319	0.1528923476005188	0.15206225680933852	0.10412451361867704	0.18811932555123217	0.13473411154345005	0.07299610894941634	0.3485862516212711	0.35221789883268484	0.20664072632944228	0.19792477302204928	0.04191958495460441	0.21317769130998704	0.1346822308690013	0.08907911802853437	0.19040207522697794	0.15367055771725033	0.35750972762645916	0.13457846952010377	0.09125810635538262	0.1330739299610895	0.11304798962386511	0.19143968871595332	0.15413748378728923
SETD1B	65.55381795968235	59.29945021380574	57.62724496029322	59.68759926695174	56.95467318265119	55.81893708002443	62.09040928527795	46.34367745876604	47.93927916921197	51.596945632254126	53.28576664630422	47.72351863164325	54.05180207697007	47.217593158216246	42.874526572999386	54.1693341478314	53.13683567501527	46.470250458155164	58.32657299938913	48.70641417226634	43.8421502748931	68.5010384850336	57.94257788637752	54.14343310934637	44.25937690897984	37.36127061698228	54.018937080024436	43.44605986560782	42.57373243738546	42.425534514355526	58.11215638362859	48.23885155772755	45.96456933414783	35.08295662797801	45.937446548564445	45.61710445937691	45.858521686010995	53.02040317654246	40.57642028100183	45.5975565058033	52.21661576053757	64.49920586438607	53.575565058032986	44.24899205864386	38.8421502748931	54.58533903481979	43.82773365913256	22.69383017715333	47.32327428222358
[truncated: 17 more columns]
