# Supplementary material for: Whole-exome sequencing capture kit biases yield false negative mutation calls in TCGA cohorts
Source: PLoS One. 2018 Oct 3;13(10):e0204912. doi: 10.1371/journal.pone.0204912 (PMC6169918; doi:10.1371/journal.pone.0204912)
Supplement: S2 Data — (ZIP) [file pone.0204912.s008.zip › S3/all_cohort_coverage/READ_depth.csv]

	b62905b7-db22-4ccb-a3ef-b7d0faf0f824	45d44457-c27f-42a3-a2a5-4ffa362e0144	8151d58c-5ea2-46c9-aac8-741bd337cf49	5b4292d0-4067-4343-a6ef-43ba67eb58f1	fa5f65ee-3630-4de8-8d45-7348e0abfdb2	7d7d7255-5e0c-47d8-be9f-23daab5155fa	0fa74ed2-683e-40c9-bd64-5085620aa0c3	188a31dd-d54f-43cd-806a-04059f0272bf	93db7a94-4c3b-4045-b7bd-b4eaf8a6ea5d	020c09b6-343e-4c62-9879-bbf570083f16	158d9147-e998-4c38-aa6c-af078dc73641	f1928f24-2e6b-4d37-a97a-c2b1c9dbdad0	c239fa86-5aef-4d9a-9c20-a5a818afab0b	f0d1338c-820c-4265-ab78-bbb9a164d51a	983fd958-2777-4f7f-9415-ba8b5f9f20a8	9b341cc2-9e55-4cc2-ba25-03f4c157bdd9	1ed7cb9c-9987-4f27-9e59-a4c173c7eb27	8c558809-c07d-4e01-ba02-1d28becd4e55	122d9ea3-d282-4947-92c9-7fd88e2fd720	e1c500fc-d899-4db2-b2f5-776db3dc9270	a25facb7-c2fc-401c-9bf9-32184ee2f9b7	10d5994e-1f27-475e-95b9-86dcf06f56a0	975f6a61-b7a0-4929-9f13-c38c4b976f74	f41620f1-cee5-44ce-b0d3-190eb1e0d5fc	db4917f9-6ac7-41c3-a924-a6efbae0e5ff	dc479acf-7e8e-4f5c-a255-27827c19f4c2	e6adf546-dde3-4db9-818a-096f7a96c882	35cae7a5-f598-4415-82d1-706b0ae44cec	8aaffc33-af5a-4f92-a484-7d1b005252ec	fe26af74-8bb2-4d62-8579-b2977a7a893d	c9e8d341-77ca-4efb-9e9a-9dfe03d195eb	7c0bdeb6-06af-4319-9d9c-84a15fa3338a	9a070625-708e-4288-92d2-53ecfe544816	c61af446-ad7a-4ed3-90b9-6cf9836306f1	48d47308-247f-4bff-89de-2a167ce7ac9b	cc980b52-912f-43a8-88b0-cfc2edf9b48b	2406a856-7171-4428-a5a0-d97a324eeac9	e46c996f-8460-456f-94a3-d72de2d49dce	a51e6555-b059-47c9-8a12-1f02c5302df9	cbb47a2d-7da3-479f-82ae-3d3b6a029288	78fc730c-47cc-4067-bf9a-313794cfa1fb	7bc89e56-56d9-4983-b1e3-fbd5def9dd47	5eb2efa8-5d54-4349-8c0e-7c0b5944e97d	1f91e998-4bf2-40cd-9b4d-32e06b5891e4	135d8811-8242-45a5-80dd-f62b4d628826	7525d1e6-ef29-4c5d-9419-a2fa3474ca61	6c4648dd-709a-4774-904d-66fe47a01273	ce68ce68-286c-4af4-9fb6-8bc9318ecf87	4cdb2d0b-a7f4-4c89-854c-b0fd9cc1c4aa
MALAT1	1.1372301332108405	3.021933853927423	94.42880110243455	102.92776757005053	50.70728066146073	41.91662838768948	0.4731281580156178	0.7312815801561783	74.95096463022509	0.34887459807073956	0.30397335783187873	1.2512632062471292	2.7864033073036287	0.4552135966926964	1.998162609095085	2.532384014699127	0.3186724850711989	6.046623794212219	2.029857602204869	2.493224621038126	76.87838768948093	0.3852779053743684	3.446256316031236	3.197519522278365	70.1172485071199	0.35829122645842904	2.7467845659163985	86.46635277905375	3.42524115755627	2.261139182361047	1.8727606798346348	3.4505052824988516	1.8547312815801562	2.449471750114837	1.2169269637115296	0.49758842443729906	0.3499081304547543	58.741961414791	75.9232889297198	1.9942581534221406	3.2636655948553055	50.33704639412035	1.3045475424896646	2.256316031235645	2.586472209462563	2.9712907671107027	2.9875976113918234	3.4424666972898486	0.6584749655489205
SOX11	88.12925794242459	142.40600986351646	1.1443972932675766	1.122720495469664	0.27193485491455444	1.3812363803188439	5.491340750086019	13.067897694689758	1.1074664525748366	6.769010207592614	7.712925794242459	62.642390182360366	114.73173529074435	6.385250602133272	90.51026493863975	146.59743089803877	169.38135107237068	193.27583438467715	143.4516573001491	92.16056887257713	1.3851359100814313	11.918683335244868	151.14175937607524	135.6345911228352	1.2080513820392247	140.752150475972	96.77268035325152	2.604427113201055	126.09691478380549	120.86948044500517	86.44638146576442	157.36781741025348	85.64491340750087	113.49420805138205	3.6709485032687237	8.943800894598004	147.4280307374699	2.0074549833696524	1.6436517949306113	117.44259662805368	199.5938754444317	0.7958481477233628	5.124440876247276	124.7254272278931	121.47597201513935	133.00045876820735	116.32022020873953	104.82303016400964	9.014680582635624
CCDC168	207.7113574955744	128.58068573558185	5.300381999440976	4.623777135935899	2.178654616603	2.699431659368303	0.6152986117581292	0.9730271126432498	4.046957980061492	0.19458678840957794	0.46114786173483646	122.4871424578403	255.8458492499767	1.046445541787012	436.92634864436786	313.4204788968602	325.0954998602441	705.7827261716202	296.2929749371099	364.64320320506846	1.9788968601509365	0.3157085623777136	519.9195471909065	140.57784403242337	3.362573371843846	142.4815522221187	258.79465200782636	4.065638684431193	340.473213453834	403.3362992639523	174.76311376129692	379.9341749743781	200.76423180844125	213.3953694214106	860.668452436411	0.9137706139942234	294.1630951271779	3.279139103698873	3.7279884468461755	303.81473027112645	281.4935246436225	2.495481226125035	599.3020590701575	527.8264231808441	275.7827727569179	458.8969533215317	328.75072207211406	251.48350880462127	0.8168266095220349
XIST	1.5113359273670557	3.6778728923476005	74.60892347600519	82.91512321660181	79.05582360570688	36.35766536964981	0.9211932555123217	0.28715953307392994	44.34604409857328	0.18765239948119325	0.34101167315175096	1.461426718547341	1.5219714656290533	0.5079118028534371	3.4119844357976654	3.706199740596628	0.31948119325551233	3.941686121919585	3.3791439688715954	3.778780804150454	99.73981841763943	0.5374837872892347	2.0233463035019454	3.819403372243839	61.49348897535668	0.21675745784695202	1.9125810635538263	70.7344747081712	3.4513099870298314	2.7755642023346305	0.9683527885862516	2.291206225680934	1.4077302204928663	1.2100129701686122	0.739662775616083	0.7443839169909209	0.08212710765239949	92.78547341115434	128.91460440985733	1.1554345006485085	2.1891569390402075	81.60321660181583	1.0751750972762646	1.3364980544747083	2.748690012970169	2.5549675745784697	1.7944487678339818	1.9588067444876784	0.5890531776913099
SETD1B	33.653390348197924	43.54404398289554	0.71435552840562	0.9094685400122174	0.5778863775198534	2.017226634086744	0.4910201588271228	1.1721441661576053	0.5712889431887599	0.48503359804520463	0.46524129505192424	21.254978619425778	33.15345143555284	0.7462431276725717	34.601466096518024	29.575809407452656	67.22565668906536	33.72315210751375	31.756750152718386	31.218937080024435	1.5525962125839952	0.9832620647525963	31.989004276114844	45.704092852779475	0.8525351252290776	56.839218081857055	34.64679291386683	1.843738546120953	45.62101405009163	30.44227244960293	29.211606597434333	40.292119731215635	31.503481979230298	37.689187538179596	47.011973121563834	0.7740989615149664	117.31973121563836	2.014050091631032	1.240073304825901	23.96139279169212	34.68662186927306	1.203543066585217	56.194379963347586	33.27806963958461	34.41967012828344	37.93048259010385	44.598656078191816	42.18863775198534	0.8937080024434942
[truncated: 115 more columns]
