# Supplementary material for: Whole-exome sequencing capture kit biases yield false negative mutation calls in TCGA cohorts
Source: PLoS One. 2018 Oct 3;13(10):e0204912. doi: 10.1371/journal.pone.0204912 (PMC6169918; doi:10.1371/journal.pone.0204912)
Supplement: S2 Data — (ZIP) [file pone.0204912.s008.zip › S3/all_cohort_coverage/ESCA_depth.csv]

	dfcdf8b6-865d-4975-9778-50d07dc773e1	cfad0f90-0444-452c-b0ba-0f60e194414b	6352a4b9-7794-4744-8f7f-f4d9368c40a8	6d958854-f8ed-4d80-9bd2-5083931ab118	0f8a2988-ef44-4952-af73-31420028019f	6acecceb-7d71-4c50-bd76-781dffe13060	5a543d9a-106d-4f4f-9cdf-1f179ed9e599	7f299ba3-c711-4396-b64d-010bc808e82e	2d4f1ce4-4613-403a-90ec-fd6a551b6487	d3959a78-5af2-428d-a943-082f748998be	f320828d-5447-4e82-bf07-ebef0d15454f	046eaa7e-6212-4a9f-bc59-1cf439f92fe0	59a87ea1-131a-4bd9-8822-78a1ea8f0d61	f569680c-dbba-4d38-8401-1fccf5e471c1	16d52af0-e264-4469-915a-678a1f15e128	f5e66beb-49cf-4a9f-8115-64a67938af32	c90c9896-6e25-4de6-b7f7-a78d6bac877e	cab9fbb7-4713-4f5d-9e43-dcd7eb1799c7	45c36968-6a60-48d3-81c2-f77e5c4bd61e	1e4248ab-a033-4f62-9a87-ecee3473860c	b173c943-d6dd-48c6-b584-8b6161e8231f	8880756e-3987-4c00-ad4b-7a65cf2e623a	4843edb5-2276-4392-870a-154ecd4e08f0	0f080608-cb65-435b-bb5a-1e6fed18db5d	6b1cc8dd-665a-4021-94a5-bc5074476c4a	b77deeec-5537-49bb-97a8-51184d8bb888	5d35cf58-cb66-4803-8268-c2ce63cb941b	7b8f67f0-0490-410e-9fb8-68d1d79ac9fa	2520954d-8bc3-4b00-9a2f-47ba81c1eee5	3ac2e934-f52d-477d-adfc-6e20d5ec6337	93c72a72-db41-4858-bc90-90b3defe0952	2d3bd977-8c5d-48e1-9d9f-7a5a4ea0a063	973085e8-b13e-44b9-947e-a23134b41225	e1bc1443-0aad-4ceb-be9f-f907685f8963	3b9319c1-307d-48d7-a49d-921c66e77bf4	a8b63052-7010-41d3-8eb9-6b666a8342bb	c7e9bd85-9e42-4f44-b83b-a0456fb4f76d	7a439caf-23d7-4800-a37d-3340dcd6872f	7e7d45c3-1e51-40b6-bf4c-3c513e9b4f9e	7a8ed9f0-d2f1-4fa5-a1b4-95d3f2a3383f	812c7ef2-1ef4-4f26-affd-9efda9641239	1a667a5e-a92f-4192-b545-3dbe6330748d	01c1eccc-fb5b-4f89-a88a-5e1cd6b403e0	5c83c92d-f4de-49f9-b014-2ed17ea52afb	398d5ff3-5c54-48e6-9a8c-79666e777fa7	2b05e7e4-9717-4faf-a283-93cd88f8d3ab	29855362-cdf6-4d77-a6ee-b3d66e31673e	4c52dff0-3d2b-43d7-a0cc-56473b245c93	5338a9ef-fdcb-45b3-bf79-3935e240c9d1
MALAT1	48.04363803399173	68.29513091410197	34.04145613229215	57.08050068902159	48.37299035369775	63.141593936610015	54.96531924666973	42.516881028938904	45.33876894809371	54.42271474506201	44.47002756086357	39.62838768948094	66.085323840147	26.19315571887919	74.10415709692236	56.56534221405604	52.27250803858521	48.40537436839688	52.23782728525494	61.94728984841525	121.77916858061553	51.50918695452457	70.73817179604961	71.48644924207625	50.817294441892514	38.99310978410657	39.51917776757005	61.532498851630685	29.56327514928801	51.51757005052825	50.276067983463484	86.19166283876895	42.28180983004134	32.038929719797885	46.545130914101975	47.81338998621957	42.06614607257694	33.18029398254479	22.217615985300874	83.61173633440515	74.61644464859899	66.67570050528249	93.3562241616904	62.086242535599446	28.12586127698668	70.73863114377583	59.57452916858062	27.998851630684428	45.65790078089113
SOX11	40.5278128225714	73.84172496845969	23.282945291891274	46.98428718889781	39.83943112742287	46.6961807546737	40.89196008716596	45.949764881293724	42.087968803761896	62.30095194403028	43.08533088656956	39.925794242459	57.91157242803074	27.34109416217456	36.89333639178805	56.025002867301296	60.89241885537332	49.24842298428719	45.92797339144397	54.176855143938525	66.99862369537792	46.12042665443285	59.654891616011014	56.54983369652483	42.07500860190389	39.21596513361624	51.68448216538594	55.24601445119853	32.41724968459686	47.88014680582636	54.2588599610047	61.10425507512329	45.34052070191536	20.077990595251748	40.322743433880035	51.80984057804794	34.41392361509347	25.047367817410255	33.243376534006195	50.91902741140039	55.66716366555798	56.849179951829335	89.09897924073861	41.73379974767749	25.5570592957908	49.95653171235234	46.01582750315403	22.353939671980733	40.28959743089804
CCDC168	10.728361129227617	69.69058045280909	53.61436690580453	78.35842728035033	47.843892667474144	47.40552501630486	33.50013975589304	71.87142457840305	22.171853163141712	91.67939998136588	24.209121401285753	40.301267120096895	36.523478990030746	50.41153451970558	53.76819155874406	47.30364297027858	47.31305320040995	70.35688996552688	53.31319295630299	51.0495201714339	64.76334668778533	55.09023572160626	53.315289294698594	53.251327680983884	35.90207770427653	51.26721326749278	32.94153545141153	52.01625826889034	39.88078822323675	42.62498835367558	36.01947265443026	53.066477219789434	49.2372589210845	36.16817292462499	53.04914748905246	104.04257896207957	57.416658902450386	25.98304295164446	65.05399236001118	57.52198826050498	38.69961800055902	38.07318550265536	27.782446659834157	40.44414422808162	32.13262834249511	41.840491940743505	34.442793254448894	33.39578868908972	59.94889592844498
XIST	24.069675745784696	79.31688715953307	29.02827496757458	30.456238651102463	29.635486381322956	34.66433203631647	33.221582360570686	36.983813229571986	18.53769130998703	42.91750972762646	49.549260700389105	28.29354085603113	34.92373540856031	26.401608300907913	30.128249027237356	36.78012970168612	31.93473411154345	54.56492866407263	50.665214007782104	37.38158236057069	51.10490272373541	33.21955901426718	42.778417639429314	43.70158236057069	57.63626459143969	21.032217898832684	57.0485084306096	34.14251621271077	31.403527885862516	35.791699092088194	23.950609597924775	49.228326848249026	21.646900129701685	14.580025940337224	27.13935149156939	30.25219195849546	22.182827496757458	18.321452658884567	42.059870298313875	49.05068741893645	45.18547341115435	45.45878080415046	39.856705577172505	20.288456549935148	33.00586251621271	49.51143968871595	40.72051880674449	20.405810635538263	22.028015564202335
SETD1B	32.7623701893708	50.72400733048259	16.07000610873549	38.723885155772756	27.206841783750765	27.51924251679902	31.120342089187538	29.256322541233963	41.20684178375076	60.476359193646914	24.796945632254122	20.536469150885768	37.751618814905314	16.684911423335368	25.97324373854612	30.81209529627367	30.056811240073305	31.158094074526574	32.86426389737324	30.136591325595603	34.6916310323763	34.466951740989614	41.29749541844838	43.375931582162494	26.132315210751376	25.70983506414172	41.02907758094074	46.24483811850947	20.970922419059256	35.94196701282834	27.721441661576055	36.16432498472816	28.61038485033598	16.701649358582774	28.57251069028711	34.20342089187538	33.94856444715944	19.32156383628589	17.25314599877825	26.710323762981062	28.313255956017105	33.93500305436775	68.776298106292	28.347342700061088	16.789004276114845	35.7836285888821	24.892486255345144	22.997189981673795	39.72205253512523
[truncated: 135 more columns]
