# Supplementary material for: Whole-exome sequencing capture kit biases yield false negative mutation calls in TCGA cohorts
Source: PLoS One. 2018 Oct 3;13(10):e0204912. doi: 10.1371/journal.pone.0204912 (PMC6169918; doi:10.1371/journal.pone.0204912)
Supplement: S2 Data — (ZIP) [file pone.0204912.s008.zip › S3/all_cohort_coverage/BLCA_depth.csv]

	5dc46e13-5fd0-44d2-80fb-f20f6d0a64ee	8fcf01ca-dac2-462c-965f-ad240156fbd1	1081eb8c-e697-4fab-ade5-5f5bae5af243	ba458ffb-716a-48d7-8430-0f9dfcafd215	35488098-f189-45c0-bd8c-6190a058dc63	0f98a9e2-5b1e-4960-bee4-8d70e4de779f	dc75d277-fb02-433d-ba81-0256d5889e12	027bf98c-be10-4019-8d5b-053ff759302a	a0252d46-cfc7-4b44-8c52-51ca9ade97b3	6e7242e7-ea65-4f24-9104-1b9e60e6f766	5c8400c6-54f2-4fa6-8959-3265d5e75f06	cf81a71d-ca60-4e85-8cb5-f5b17cccf935	463d8ea0-d133-41e5-a168-3e1da892e6f1	2ae80a3c-6257-443f-85b2-7f7ba89ca9af	d3dd021a-a931-435d-b2d3-445315b412b8	7cf716e0-b513-4dae-9349-929842b060a1	e4933f8f-a6ed-4709-b4fb-827464306190	e6c480e1-c2bf-4ca9-8021-c8af922be2d5	097253d3-b928-4250-87c9-34db5db18d35	0f328816-e9aa-4bee-96b0-51fab58328dd	a333160e-55d8-4ae6-b8ec-ea64030c9a51	1ae85052-553d-4f88-9ebc-4f27d7ad8f2b	8a3bd794-914d-44e4-812d-550c48a2b67d	901ddfcc-302e-4a7c-948e-f2dc8d183381	7879e5ef-2ae8-4b89-8a8d-6b4e1dd01847	d3d3bb9d-e902-4a22-ba06-09d2f0dd5d8e	28422fc0-b5d5-44f0-a45b-3d2e1e063490	b0b80df9-1855-411d-8ca4-83e40d41104d	4d4f0153-a6e0-4703-a6ae-4cc34d23c0f2	4a097896-0203-44f5-9427-0762f5e3ad5f	a414e50c-e486-4f33-a7b2-31fb318c30d7	0339b167-e124-479b-9743-6aa9076e9ef4	84c0cb3d-6491-4ec2-a1be-8a027459531c	9ee0fc61-1e1b-46d5-b77f-78a3e6d2f7e0	cf51cbeb-9c74-471a-a776-01e384b98655	6a67d6e6-5cae-457b-beeb-7818d5889593	481a01ca-8602-4cc0-acf3-ff796127abdb	4d429144-2a8b-42b9-a096-f04f9a694b9c	e3df4767-34dc-4cb9-bed6-dda57de5325c	a911d453-cb42-4d08-865b-c49c5aab31b3	b7519b88-f584-4fa1-bd39-38f2b4392e41	802c9f53-3b3f-4b2e-abb0-d790d5c24fde	c2f00062-df30-4668-80c5-d17893e406c0	bfdff36e-e692-48d1-9fa7-8e45177ee569	d3bcd5a2-6d43-4f21-a58c-b87ac1c85954	ef46f158-fa84-4182-a76c-fb6242b72935	e6f6f828-1d10-47d8-94d0-32fcd3bf996f	1138aec1-4a23-45e5-b35d-ece3da00c483	383e7aa9-9ac1-4d4b-aed7-ce2f3a8e22b0
MALAT1	41.05983004134129	47.389871382636656	54.048231511254016	34.56005971520441	46.693500229673866	36.666972898484154	64.7843362425356	44.34014699127239	40.67053284336242	38.90560404225999	55.18167202572347	33.578548461185115	36.516536518144235	33.58543867707855	49.0032154340836	35.69660082682591	35.899402847955905	52.39986219568213	79.12597611391824	58.35737253100597	44.63148828663298	31.744602664216814	41.095774000918695	64.63929719797888	61.043408360128616	45.49219108865411	29.33050068902159	44.02181901699586	38.21738631143776	68.47163527790538	37.405489205328436	61.2843362425356	80.84244372990354	27.060633899862196	46.96543408360129	33.72680293982545	46.231855764813965	42.12769866789159	41.81672025723473	40.51412494258153	36.19154800183739	40.18511713367019	48.17076251722554	50.970486908589805	46.23265962333486	39.122416169039965	28.716352779053743	34.546508957280665	36.542145153881485
SOX11	3.476316091294873	1.6400963413235463	1.8825553389150131	1.2258286500745499	1.816033948847345	2.2932675765569446	5.228237183163206	1.9746530565431815	1.5337768092671178	1.7434338800321139	4.6419314141529995	1.4447757770386511	1.307948159192568	2.6051152655121	6.771074664525749	1.8003211377451542	1.2047253125358413	4.938066292005964	2.066292005963987	2.150475972015139	1.6273655235692166	2.233971785755247	1.5353824979928892	2.6650992086248424	3.364950108957449	2.6078678747562796	1.3178116756508773	3.0462208968918456	2.0463355889436863	3.5965133616240395	1.941621745613029	2.826012157357495	3.802385594678289	3.8703979814198877	1.2266314944374355	1.6833352448675307	1.9581374010781052	2.928890927858699	1.450166303475169	1.8317467599495354	1.4034866383759605	2.229154719577933	2.820506938869136	3.8775088886340177	1.3402913178116755	1.9424245899759147	2.8505562564514277	2.0841839660511527	3.6841380892304163
CCDC168	0.007080965247367931	0.033914096711077986	0.016071927699618002	0.021242895742103793	0.024783378365787756	0.06726916984999534	0.04602627410789155	0.028510202180191933	0.014161930494735861	0.020637286872263114	0.03186434361315569	0.028323860989471723	0.04602627410789155	0	0.45989005869747507	0.01751607192769962	0.017702413118419826	0.021242895742103793	0.014161930494735861	0.03186434361315569	0.007080965247367931	0.007080965247367931	0.014161930494735861	0.03540482623683965	0.021242895742103793	0.007080965247367931	0.007080965247367931	0.023851672412186713	0.017702413118419826	0.014161930494735861	0.017702413118419826	0.011925836206093356	0.038945308860523616	0.015466318829777323	0.005823162210006522	0.028323860989471723	0.0	0.042485791484207586	0.007080965247367931	0.018913630858101185	0.0739308674182428	0.0	0.03540482623683965	0.02371191651914656	0.014161930494735861	0.024783378365787756	0.01993850740706233	0.023898257709866765	0.0030746296468834437
XIST	31.80337224383917	27.91621271076524	45.98215304798963	20.877613488975356	32.81307392996109	24.93608300907912	35.26702983138781	29.007833981841763	28.349779507133594	28.510557717250325	33.15429312581063	27.38952010376135	26.38614785992218	41.88373540856031	20.21686121919585	25.56881971465629	29.114708171206225	73.33670557717251	49.00295719844358	43.23097276264591	30.15823605706874	20.388274967574578	26.730739299610896	23.978210116731518	69.2420233463035	30.70900129701686	42.00798962386511	28.453333333333333	47.42038910505837	79.63491569390402	24.253592736705578	67.17966277561608	48.273463035019454	15.62101167315175	25.144539559014266	22.766536964980546	22.353151750972764	54.69322957198444	25.70609597924773	26.129494163424123	44.8231906614786	26.297795071335926	30.087211413748378	73.28664072632944	20.06101167315175	48.096342412451364	25.777639429312583	28.474811932555124	47.30749675745785
SETD1B	0.4930971288943189	0.27916921197312156	0.6375076359193647	0.485766646304215	0.2542455711667685	0.4703726328649969	0.6312767257177764	0.42944410507025044	0.25876603543066584	0.6464263897373244	0.39926695174098964	0.4703726328649969	0.34673182651191203	0.3431887599266952	1.7359804520464264	1.1106902871105682	0.3690897984117288	0.4272449602932193	0.2540012217470983	0.6835675015271838	0.23775198533903483	0.4481368356750153	0.6670739156994502	0.49114233353695785	0.39328039095907147	0.26927306047648136	0.4579108124618204	0.7379352474037875	0.2709835064141723	0.28356750152718385	0.354306658521686	0.32180818570555897	0.4972510690287111	0.36004886988393403	0.4455711667684789	0.14453268173488087	0.40598656078191814	0.3437996334758705	0.39767868051313376	0.5766646304215027	0.35381795968234575	0.1706780696395846	0.5088576664630422	0.8211362248014661	0.4085522296884545	0.5144777031154552	0.27990226023213194	0.5130116065974343	0.44520464263897375
[truncated: 369 more columns]
