# Supplementary material for: Whole-exome sequencing capture kit biases yield false negative mutation calls in TCGA cohorts
Source: PLoS One. 2018 Oct 3;13(10):e0204912. doi: 10.1371/journal.pone.0204912 (PMC6169918; doi:10.1371/journal.pone.0204912)
Supplement: S2 Data — (ZIP) [file pone.0204912.s008.zip › S3/all_cohort_coverage/CHOL_depth.csv]

	9ee608a6-975b-4c69-b558-f37b56edd657	415aaa73-1c8b-456b-9288-83975231ff27	24e350d7-8cf2-4bf3-9c71-8a24a6c15fb2	145f036d-6dce-432d-b966-e9dfef2fe42e	5da4b3aa-8df9-458a-969b-b5e290ab39cf	c83428a3-08d8-4665-929a-c3ef3f18c6f1	330fed1d-8a7b-4483-8413-1463a840096f	c0770fc6-0b17-4a9d-87a4-1d0e80efcb9e	342d0342-194a-47c6-916b-bfcd2067e23d	884600f4-73bf-41eb-997e-90bd412cf86e	0e3ebbc4-2f1a-48ca-b56c-516afe3297c2	6b5c5237-5e13-483f-b46b-f05cc7763b1f	c3ec475e-8010-486e-a4e3-af7c083613a6	93e583ea-e4b9-42a8-80a1-c448452cc479	0888cc58-7f72-4448-9375-c07e40b5b269	5bdeef52-fafe-4416-8df4-37f5790aead8	67df23bb-863d-4864-807d-15fa5912252a	cc5dbfd2-e659-4b9f-ab3b-04d5b5cf3540	6b5b668c-db41-4cc0-ae24-eb793c6eeea8	3a1454c4-0dd8-4433-8ce7-d775d824ea0e	809f50ee-cba5-4a90-ad28-df38cc6b8ec7	ffea52b8-a88d-4f11-988d-ffa3fa386f3c	2ebf99e4-0d99-4f57-9a9e-6093f2c8ed6d	cbeadf0f-75e9-4856-a2f8-5a7406ea9318	3cccb497-b82f-4a56-b205-fbf2039f33cd	14ef1088-3bbd-46a7-b945-a0842055eee0	53fe0c95-44d0-4ab8-82c7-660ca1b33825	ab12c5d6-f9b2-492d-9a1a-a237c59eb7af	4efff68b-2ff7-4076-83ea-5e32e29a8725	219d6b20-df3d-48b3-b222-6874047bd793	cd6c9a82-aedb-4651-9fdb-b5ac4747b241	475f1941-2bde-4eba-816c-e9da24bdbb4c	8b0438ab-495b-4737-ad45-0529818d312e	27f417d4-dda0-490a-a300-dcddb5563eaf	5a30d2bd-9cab-44ef-9071-0b34d386a9c0	3c277ebd-a7a3-46e6-a468-50bf96173b53	1360b55e-29fa-41ad-ac96-e7c529a6849e	36187163-3710-44a6-bcb5-7cbb16f016bc	e99cf2f9-4c86-4337-945a-6b0e46e81143	ba59b815-c886-4950-b752-c66089e24256	16de79fb-d97d-40ee-925d-e890131446b1	3bc1ee26-66dc-486d-966d-673ffbafb6e9	ea52d9c9-6bd5-4538-b34f-2fdf152ad88e	74649c2f-03d6-4e5b-add2-ee9efb7eec05	5f3f2338-c62f-4db1-95c0-23d8748d4a90	adc59475-909e-4799-b31a-3dc912055ebb	ef96abb0-da56-4dc3-9d8a-45f4ffb565e9	2cbc745b-2abc-48b6-9838-7ae25ba1472a	cbb9943b-cf5c-4dfe-8ed3-bfb0b6dc1dd9
MALAT1	73.68982544786404	36.19200734956362	60.799839228295816	97.08991731740927	78.67627468994029	52.06694993109784	69.7779053743684	79.89079007808911	44.25608635737253	74.30856683509417	61.494487827285255	78.35117133670188	37.87390904915021	76.6966008268259	56.05087276067984	57.1805236564079	45.26573265962333	44.320165365181445	42.0271015158475	45.15732659623335	42.01469912723932	53.34956361966008	51.477262287551675	46.84037666513551	72.71531924666972	49.423059255856685	59.43557648139642	72.07096922370235	40.84026182820395	57.627583830960035	44.30879650895728	82.65996784565917	44.445452457510335	53.41283876894809	57.21026642168121	63.87379421221865	67.242994947175	53.56499770326137	36.01401010564998	84.1190858980248	77.5670647680294	58.19499310978411	44.17237023426734	98.60898024804777	68.17707854846118	53.287092328892975	97.2459807073955	86.41685806155259	62.20406522737712
SOX11	62.790687005390524	40.06824177084528	52.11744466108499	94.71694001605688	61.410253469434565	44.18981534579654	56.868448216538596	66.24188553733227	20.40761555224223	60.11744466108499	58.87796765684138	92.51152655121	33.35508659249914	66.72863860534466	58.778529647895404	58.50521848835876	33.617616699162745	40.69342814542952	36.808464273425855	40.35348090377337	41.23718316320679	52.41300607867875	41.844018809496504	52.54559009060672	67.43215965133616	45.45945635967428	49.33272164239018	74.01777726803533	42.06571854570478	51.15586649845166	39.894139236150934	81.67450395687578	39.60637687808235	44.168826700309666	55.46874641587338	57.99644454639294	55.651221470352105	47.66796650992086	50.02488817524946	70.53320334900792	57.11492143594449	47.94081890125015	38.638834728753295	77.26883816951485	62.40279848606492	46.96731276522537	53.01984172496846	74.84447757770387	58.85927285239133
CCDC168	42.4077611105935	44.550871145066615	33.25365694586788	72.75850181682661	70.59163328053667	38.58049939439113	48.37044628715177	82.08441255939626	31.396860150936366	58.66984999534147	40.72510015839001	34.81845709494084	38.39238796235908	55.261110593496696	44.08925743035498	51.06433429609615	32.52389825770987	32.648374173110966	25.18023851672412	21.996739029162395	45.2835181216808	38.94549520171434	24.311050032609707	51.773083015000466	32.746436224727475	36.20940091307183	41.076865741172085	72.07025062890152	34.94563495760738	49.19645020031678	33.49473586136215	55.40678281934222	25.30350321438554	47.07812354420945	42.837603652287335	48.12084226218206	38.94493617814218	26.340724867231902	43.699757756452065	76.79153079288177	55.521009969253704	34.0558091866207	32.05352650703438	75.43561911860617	38.72309699058977	39.64557905525016	68.51686387776017	44.207257989378554	52.53521848504612
XIST	54.15616083009079	29.443579766536963	34.50785992217899	129.68295719844357	43.3369130998703	60.362230869001294	77.30677042801557	44.3810635538262	25.702204928664074	75.91984435797666	426.1192217898833	90.85966277561609	23.18609597924773	47.4990402075227	45.480726329442284	41.46998702983139	57.045706874189364	28.58059662775616	26.234241245136186	55.23522697795072	71.67444876783398	37.905940337224386	20.33779507133593	32.22817120622568	107.06801556420234	44.35444876783398	73.16311284046692	43.44300907911803	33.63009079118029	62.7725551232166	27.802230869001296	104.88010376134889	55.89094682230869	59.06656290531777	43.852088197146564	76.32306095979247	81.00316472114137	66.07740596627757	36.88083009079118	41.68119325551232	44.62396887159533	37.556472114137485	53.91247730220493	51.2230869001297	81.82780804150454	64.8083009079118	98.94822308690013	49.69374837872893	66.13603112840467
SETD1B	24.0895540623091	19.97849725106903	27.21710445937691	49.49260843005498	30.775076359193648	22.035186316432497	26.587782529016494	40.51166768478925	11.151374465485645	35.98350641417227	29.579841172877213	19.948075748320097	17.591692119731217	34.125595601710444	36.297617593158215	26.94697617593158	14.220891875381795	19.762248014660965	20.142700061087353	20.183995113011605	21.278924862553453	27.3341478313989	25.72278558338424	22.723640806353085	38.70653634697618	21.397556505803298	25.514477703115457	36.73231521075137	24.86182040317654	20.47623701893708	19.86988393402566	44.272205253512524	18.094196701282833	17.756627978008552	31.14086744043983	18.06035430665852	27.11411117898595	31.70397067806964	14.125595601710446	35.59499083689676	29.82296884544899	23.52645082467929	18.641172877214416	47.011240073304826	22.14013439218082	21.289065363469764	40.97898594990837	31.96640195479536	32.83225412339646
[truncated: 2 more columns]
