# Supplementary material for: Whole-exome sequencing capture kit biases yield false negative mutation calls in TCGA cohorts
Source: PLoS One. 2018 Oct 3;13(10):e0204912. doi: 10.1371/journal.pone.0204912 (PMC6169918; doi:10.1371/journal.pone.0204912)
Supplement: S2 Data — (ZIP) [file pone.0204912.s008.zip › S3/all_cohort_coverage/DLBC_depth.csv]

	f04359f2-5f54-4fbd-8c2b-3630e5f0bbeb	ed505386-a72e-4f8d-8eb9-f3332568c10e	4ee2c93b-660f-416f-a352-c8e9ab77fafd	51814a38-7a25-4a0e-8836-8874b783468f	45a10839-4814-4c45-9b47-7450f91bec80	0cccbfdf-c4b5-4080-8824-8a2c76809def	25e1cc1f-8df2-4a45-939a-48767cec2c19	0ceab198-b54c-4a2f-9482-574eaaaae3dc	54e09481-75b7-4677-a361-1b9770517c2a	0d7669a0-08c3-486d-872a-56c8abcc59f4	15094fa4-17d8-4119-aa85-b19368630e3b	dc9aafba-f824-4a6a-8bc9-541eced8f4d8	c3afd687-0301-4c93-97a3-1a340b83c8da	5c460ee2-6a8d-4289-a670-b03ce1236f04	4e491aef-ff86-4c5a-9542-00a23848f7d5	8a6a9b07-09fd-44b6-acd7-a586fd215005	2d93b702-ba67-4159-b837-5f01a19b8eae	9405f407-0e2b-4b06-ba09-21b90e987116	c8c36597-6777-426f-bef7-97e2aff61709	cb1f4794-571b-4151-9599-822d1d1e00f5	ad2f45c4-23c6-406c-ba40-915e819207b3	11f49d45-cc2b-4e8c-aa26-6b62f906f0e0	31e81dbf-b2da-4144-9fdf-49f0fdddf6ba	7cf9abc1-b4c5-4432-9176-942353624ba7	46a00667-ac19-4e10-9a9a-e1d6df3efd12	fb9b1605-6148-438f-9d5b-e8b976e99fd5	69a73fa6-e86b-48df-9aec-91c8f838c783	5adbc794-7ea4-481e-9b50-fb2ef89e4021	65273722-e0aa-4fbd-8b9f-7797a41eb682	b2e1e5fd-3b5a-4b5f-bb7c-14cc5299bb27	d870e477-fd50-4266-957d-9a3e12ac9799	95fe4784-0098-4ca2-be7a-4198722a7d06	074fc242-d5ac-478e-bf84-9d6e782002c5	9940c287-f561-4ec0-ac79-3f6846c99dc0	fba68630-e659-4b04-8741-032dbbce8c05	e67069c9-26b7-4b0b-9300-c006cd969159	d4d1164b-526b-4154-97a5-b916937d19d7	04fafe64-6e6e-46b2-b94e-3d1f0adecc6a	512c7c41-81ce-43a3-8d52-3950b7bfc8c1	8a0e356f-12c9-45c4-b77e-a8a3748e5e85	58d6767d-1f67-441b-b4e1-13c11856f3e9	52db7beb-dabd-4f8e-b3c4-aa24823afa70	244ee6f8-7582-4df6-8a1c-a7720f82c9ad	472a68e0-bd02-4a3d-9385-09b1a42c1aae	887f6123-0b96-42a4-a6fd-6857ba2dc51b	5d4e749e-ca04-455f-b866-bb9b749eb772	fb439645-d31a-49e0-b57a-9df33a05265d	171740ce-b978-407d-9c42-b24bd8be4f42
MALAT1	0.49242076251722555	0.297427652733119	0.4609554432705558	0.17501148369315572	0.541341295360588	0.2119889756545705	0.08876894809370693	0.22347266881028938	0.188562241616904	0.20153881488286632	0.3589802480477722	0.18477262287551677	0.3825218190169959	0.18557648139641708	0.2303628847037207	0.2551676619200735	0.2303628847037207	0.27836472209462565	0.09807073954983923	0.2869774919614148	0.1126550298576022	0.371038125861277	0.18511713367018834	0.3524345429490124	0.29673863114377586	0.4193844740468535	1.2630914101975195	0.11598530087276068	0.2899632521819017	0.09278824069820854	0.24253559944878272	0.2203720716582453	0.23197060174552137	0.20842903077629765	0.5378961874138724	0.1801791456132292	0.3015617822691778	0.13895268718419843	0.2551676619200735	0.20877354157096922	0.05799265043638034	0.19510794671566375	0.04639412034910427	0.4958658704639412	0.24747358750574186	0.31316031235645386	0.13918236104731282	0.09898943500229673
SOX11	175.77818557173987	136.18453951141186	121.47069618075467	104.66005275834385	161.948847344879	118.2538135107237	98.21665328592728	135.84115150820048	75.57242803073747	96.07971097602936	130.65213900676684	66.66349351989908	185.04335359559582	74.86810414038307	83.14428260121574	128.27124670260352	95.86248422984288	116.5671521963528	104.19314141529992	169.64204610620484	87.24544099093933	184.8029590549375	148.7307030622778	166.53951141185917	202.38089230416332	159.39752265168025	186.72255992659709	53.36219749971327	142.73953435026954	71.8291088427572	130.618878311733	105.06090147952747	112.84998279619222	116.23603624268839	69.50372749168483	87.81351072370684	118.70719119165042	73.26918224567038	125.67232480789082	101.79493061130863	99.7192338570937	96.16400963413236	87.1691707764652	184.34040600986353	112.01364835416905	131.68287647666017	88.34029131781168	94.56566119967886
CCDC168	265.3528370446287	194.75370353116557	188.24350135097365	174.1419919873288	269.09768936923507	78.46091493524644	98.43724960402497	272.12852883629927	144.50032609708376	184.31608124475915	100.40799403708189	142.38418894996738	331.36746482810025	81.24606354234604	227.0677350228268	231.56862014348272	175.8690021429237	111.33056927233766	157.85670362433615	256.45825957327867	172.91353768750582	238.779558371378	296.0094102301314	261.7061865275319	268.5604677163887	255.65307928817666	213.06661697568248	104.69495947079102	226.1200503121215	134.5462126152986	229.03545141153452	91.9815522221187	209.88092797912978	185.36993384887728	167.85330289760552	163.2369794092984	108.8783192024597	98.1081244759154	117.37314823441722	88.4163793906643	88.58161744153546	183.81584831827075	247.73595453274947	291.48537221652845	101.98537221652846	209.02739215503587	166.74503866579707	171.21191651914657
XIST	0.12985732814526588	0.3715693904020752	0.11880674448767833	0.19009079118028535	0.17115434500648508	0.11035019455252919	0.13717250324254215	0.26749675745784696	0.07320363164721141	0.12928664072632945	0.13525291828793776	0.020959792477302206	0.17245136186770427	0.07553826199740597	0.34345006485084306	0.23538261997405965	0.08233463035019455	0.14926070038910505	0.09239948119325551	0.3128923476005188	0.0280674448767834	0.1685603112840467	0.11003891050583657	0.17042801556420234	0.10163424124513619	0.1888456549935149	0.30827496757457845	0.11538261997405966	0.08134889753566796	0.13219195849546045	0.25976653696498053	0.07335927367055772	0.08601815823605707	0.11527885862516213	0.3633722438391699	0.1498313878080415	0.11377431906614786	0.052399481193255514	0.23590142671854733	0.2214785992217899	0.09286640726329443	0.07922178988326849	0.020959792477302206	0.14858625162127106	0.157769130998703	0.1421011673151751	0.08337224383916991	0.061841763942931255
SETD1B	40.395846059865605	39.030054978619425	36.9247403787416	56.927550397067805	41.72131948686622	61.47257177764203	37.89627367135003	32.38937080024435	46.254612095296274	62.738912645082465	51.798411728772145	49.90079413561393	43.39315821624923	50.322419059254734	48.68283445326817	24.59156994502138	59.86756261453879	56.032864996945634	51.235308491142334	39.54697617593158	49.4968845448992	43.961026267562616	32.57532070861332	52.226389737324375	35.13842394624313	36.0707391569945	38.95222968845449	63.10213805742212	34.54282223579719	35.311912034208916	21.3505192425168	44.663286499694564	56.09749541844838	24.632254123396457	49.271105681124006	44.65632254123396	59.328405620036655	43.641783750763594	56.891508857666466	52.29016493585828	42.75577275503971	54.19743433109346	55.529260843005495	53.287721441661574	43.92217470983506	34.03017715332926	53.8777031154551	53.97751985339035
