# Supplementary material for: Whole-exome sequencing capture kit biases yield false negative mutation calls in TCGA cohorts
Source: PLoS One. 2018 Oct 3;13(10):e0204912. doi: 10.1371/journal.pone.0204912 (PMC6169918; doi:10.1371/journal.pone.0204912)
Supplement: S2 Data — (ZIP) [file pone.0204912.s008.zip › S3/all_cohort_coverage/SKCM_depth.csv]

	0138500c-2293-431b-988a-93fcd2f04d4f	0212d285-2e84-40be-8a5d-480d0ee5cce1	02869e50-c4e1-44ab-90b2-dd151ab9aa34	037fcbfd-d85d-473d-9179-793ae0373598	03dedc35-3ea6-4dcf-9c9a-cd9c48994cf9	045ba422-0ed5-4342-9e5b-5cfe833f1390	04f177eb-5511-4077-a247-2f40ccc48855	052b6752-e869-4b8a-80b2-f893bfa6759b	0541e167-6cd0-4a76-8ab0-c281ff5e5ee1	0609ae15-650b-48d3-9cc5-321fb505ba10	071bdbf8-486e-4260-93a6-d245d5141bc3	0771d60e-7c39-47aa-b7a2-8fdd2bca5746	085593f7-26fe-42d7-9d25-33612005ff78	0c300321-e534-47b2-ab5c-9d9255c57dec	0c52306d-b08b-48bf-9c6a-9fcfea10bc94	0c6744de-52b7-4ef2-8578-1c02806dd249	0c855596-4b39-4928-b385-a1d542c0021b	0d07d1c7-4ceb-47e2-a1b1-e774874f2009	0dc5f195-9f76-4e46-adf1-783dcbd7c9bd	0e30b28c-955d-4975-b695-d286c65f45fe	0fbe8dcc-88e3-43a2-8674-1ac37d3a3c18	10195736-6260-4dd1-9a89-78e41ca238c3	10383b37-3d02-45d2-85c1-790a41961ef4	10e6a9fd-6e47-44cf-acdc-290b69bb94ab	112bb695-ecd7-42c3-a0bf-3be882587de0	1196f915-9a33-4e78-9c95-b94fb962be5e	13052985-c5ec-48b7-8ad8-2e57fcc1fa3b	1321eddf-9969-4674-bd03-7ecc3cd908d1	13797525-6a28-4513-b954-aeb60e18417a	1448d3b5-7486-4e4e-8198-433850c929aa	14a8f0d8-0f18-478c-b4d1-a1c1256392c1	14bfbde0-3ca2-4bb6-8cfd-d6925165b7e9	16330f4b-6cf5-44d7-b591-3500c134cb1b	17c0ecbd-5833-4201-9bd5-b56261616d1c	17de0c00-f2d6-40f6-84b2-8fb12aabb86b	18cf5aeb-07a7-413b-bbe2-4ca37632c632	1b0d23d2-45b2-4dcf-b96d-55bf26cc4b6b	1b1cd074-92e3-4be9-9a4c-6adcef410bfe	1b6fc152-c078-4daa-bacd-83b4227eaa3a	1bc2de96-c3f1-4e5c-8a7b-1548deb65906	1bd483ba-9ffa-4832-a713-5684e3800d86	1c5ddaaf-e065-4e38-bbec-91d3e57137ea	1d59e787-cbee-4b22-a377-2ca8e1608a72	1dd78d6e-685a-472e-8361-95e26dd61563	1e17cc25-893e-4875-8668-4635a6f1c4fc	1f034fe1-383d-404c-ae84-bc04ea463967	20252009-acd1-485f-8e8e-45a114eae499	20c2e04c-5ec4-48d7-92c4-b14855a5e667	217cc78a-af1d-4b00-866c-5e698af8f41a
CCDC168	0.010621447871051896	0.028510202180191933	0.0035404826236839653	0.08827913910369888	0.0	0.007080965247367931	0.021242895742103793	0.04136774433988633	0.08497158296841517	0.03540482623683965	0.03540482623683965	0.028323860989471723	0.020218019193142645	0.009177303642970279	0.03149166123171527	0.014161930494735861	0.024224354793627133	0.021242895742103793	0.030513369980434173	0.0708096524736793	0.007080965247367931	0.007080965247367931	0.010435106680331688	0.007080965247367931	0.03186434361315569	0.007080965247367931	0.028323860989471723	0.038945308860523616	0.014161930494735861	0.024783378365787756	0.042485791484207586	0.0	0.021242895742103793	0.02804434920339141	1.8005217553340165	0.014161930494735861	0.04956675673157551	0	0.007080965247367931	0.014161930494735861	0.042485791484207586	0.031957514208515794	0.05282772756917917	0.01243827448057393	0	0.03517189974843939	0.014161930494735861	0.013882418708655548	0.04239262088884748
MALAT1	69.46497473587506	68.74265043638034	48.40525953146532	40.06488286632981	43.31488286632981	60.064308681672024	37.8275149288011	43.8106338998622	54.06534221405604	32.00505282498852	33.19407441433165	45.326825907211756	51.98265962333486	49.68075333027102	48.70429490124024	17.759990813045476	64.01814423518604	49.320509875976114	40.78307303628847	54.233463481855765	37.90996784565916	51.56970601745521	62.5630454754249	44.06120808451998	29.934083601286172	41.34841525034451	26.646417087735415	67.64607257694074	48.80408819476344	22.429030776297658	50.63125861276987	43.361736334405144	58.439251263206245	50.49402847955903	60.443500229673866	58.34209921910887	61.40468534680753	50.00022967386312	36.23909049150207	35.97932935231971	54.3682820395039	366.37333486449245	42.94005512172715	53.587620578778136	43.625746440055124	42.06476802939825	32.47163527790538	31.14503904455673	54.38550757923748
SETD1B	0.3775198533903482	0.2568112400733048	0.38277336591325595	0.5022602321319487	0.3049480757483201	0.20879657910812463	0.13207086133170434	0.9529627367135003	0.9229077580940745	0.3477092241905925	0.422846670739157	0.2447159437996335	0.5583384239462431	0.3557727550397068	0.40366524129505194	0.3424557116676848	0.20928527794746488	0.10238240684178375	0.5623701893708003	0.487599266951741	0.11337813072693953	0.08625534514355529	0.12351863164324985	0.6346976175931582	0.594257788637752	0.1727550397067807	0.7576053756872327	0.4967623701893708	0.3018937080024435	0.5211973121563837	0.7422113622480146	0.489431887599267	0.794257788637752	0.17593158216249236	3.135125229077581	0.11350030543677458	0.18350641417226635	0.21881490531459988	0.33170433720219916	0.20354306658521687	0.10739156994502139	1.9374465485644472	0.5111789859499084	0.10006108735491753	0.144777031154551	0.6295662797800855	0.46182040317654244	0.32009773976786804	0.3567501527183873
SOX11	7.628741828191306	4.173529074435142	2.706847115494896	1.5617616699162749	3.6192223878885192	2.5382497992889093	2.3118476889551554	3.115724280307375	4.939442596628053	1.9439155866498452	2.09657070764996	3.5489161601101045	3.2766372290400274	2.5933019841724967	1.5221929120311963	2.6638375960545932	4.5223076040830374	2.2314485606147496	1.956531712352334	4.457047826585618	1.71166418167221	2.1356806973276754	3.640096341323546	1.9483885766716367	3.808808349581374	2.62220438123638	2.4089918568643194	4.623695377910311	1.9210918683335245	1.54971900447299	4.202316779447185	1.682532400504645	3.85365294185113	3.5016630347516915	4.98853079481592	3.520013763046221	3.515426080972589	3.250831517375846	1.8705126734717283	2.4350269526321826	2.6008716595939902	27.76694575065948	3.13212524372061	2.6257598348434454	1.3870856749627252	2.129372634476431	1.9363459112283519	2.0868218832434913	2.915471957793325
XIST	40.99413748378729	34.71434500648508	51.99579766536965	53.03211413748379	54.08664072632944	32.59802853437095	38.157250324254214	31.34983138780804	94.33540856031128	34.854630350194554	41.28057068741894	30.214422827496758	33.87579766536965	57.57136186770428	28.545110246433204	22.509623865110246	29.36217898832685	26.920155642023346	30.857380025940337	97.68773022049287	36.65540856031129	55.97727626459144	29.721089494163426	44.14147859922179	65.67937743190662	30.6484046692607	36.80575875486382	42.044928664072636	31.19626459143969	24.517717250324253	49.771621271076526	33.32285343709468	40.06153047989624	31.69426718547341	79.28814526588846	40.75756160830091	21.785214007782102	57.66677042801557	23.83491569390402	42.82682230869001	31.799325551232165	69.19652399481193	61.420337224383914	28.31408560311284	41.85146562905318	51.19543450064851	36.246485084306094	17.99699092088197	65.56036316472114
[truncated: 423 more columns]
