# Supplementary material for: Whole-exome sequencing capture kit biases yield false negative mutation calls in TCGA cohorts
Source: PLoS One. 2018 Oct 3;13(10):e0204912. doi: 10.1371/journal.pone.0204912 (PMC6169918; doi:10.1371/journal.pone.0204912)
Supplement: S2 Data — (ZIP) [file pone.0204912.s008.zip › S3/all_cohort_coverage/PCPG_depth.csv]

	c8e6405e-a578-477b-a1fe-d9eb935375e7	57c81cc9-3b83-4043-b577-7a2c422463ca	88bf6c45-bd94-44f3-a4cd-f78bf9514c89	d3e84a51-1e11-4a91-b0c4-49b19122ce9e	0e037e07-dc15-4553-9f50-f6b9f6089cb7	53c04370-553f-44c2-a5c8-6dc6822de57f	905a602c-5542-4e92-b294-2b4db34654ca	7a0e782a-1403-4ced-a33e-123495d249b6	7df2cb5c-c529-4e72-9093-737387774a79	3e8ea07c-b689-4276-ad43-96b2b2a5488b	b18ac749-bf49-4499-8629-f7054ff78b3d	912c8567-6a8a-44a6-82e6-c35bae30cc06	9bcee4f1-a07c-408b-b931-c672e2d79a79	deb46af3-5a78-4a4b-9d9d-40c847df2179	d23b8a0c-6a6f-41e4-95df-b6c16c69bf66	3e86ae8a-125c-43d1-bfed-ba11b2aac54a	0a4a5267-3110-41ca-abe7-c135617d832f	31b0fd0d-4970-4f54-9dc2-6279b48f70c8	0d48cf36-9031-403e-8365-69669aa5f3a7	c7ced13d-8d88-41e7-a08f-c95e32099cfa	97fcfacf-04a5-466a-a27b-73621b52ef82	bef451f0-cbcb-4ee3-9d63-eeeb171633fd	7d43fb58-e1d6-4505-8fcc-aa656bca24f6	4d99d8be-bab4-49e5-8c03-fe3561b711b7	edacaaa7-0085-4b5d-b96a-072d98130c03	3b17e212-45c5-4d0f-99b9-a8e97dbb4f61	9f66c8d9-1b23-446b-818a-159f72402ba4	9bbe52ce-6cc4-44bf-90c4-097beb8dc95d	91f6f3a5-48fd-4812-b58b-ca88b15be411	530cd2f5-5737-47cf-a791-6c4bd474a1c5	e47bf301-1240-4128-b113-a07d94e6284b	6712a0a8-b2a7-44b6-a9d6-822b639c09f2	cee1f513-02e5-431c-bd3b-c60944f1611d	d160931b-30ad-459f-86c7-68bdd1b9ccfe	f8aa00e0-9357-4507-b17f-5d21f0648890	16875fc2-0139-4e12-9df6-0e3214b90276	3755f639-2ed7-40db-af1f-7121524c41ca	650a3073-775f-4a75-8f37-a0974515f742	a9610a9c-2e9e-4815-b0cc-9e8f2fc16661	6ddc6871-9e2f-40cb-8894-d7ea66a461bf	0f2914d4-0866-4a8a-b3b2-b8f3838fce47	5ff690e0-1d3b-4a20-af53-ea528b20a25a	96646003-aa12-43b7-aee3-140f3252acf3	2edd5062-2938-42dc-8dec-8b7842d34f1f	5a048269-66eb-4c77-9c31-a021ed1c7e6d	5f763d9d-1598-4f95-a185-75f3dd5901d5	5a75943f-3c34-4984-8fb0-24575e00b0a9	63a91b11-6e75-4578-a370-0cf8f54de4a0	a72354cc-0fc3-44e9-87fd-e8016cdc583f
MALAT1	52.74046853468075	31.618167202572348	30.169614147909968	33.09439595774001	41.312700964630224	31.447978870004594	35.46348185576481	32.704869085898025	35.165250344510795	22.644924207625174	34.78008727606798	24.791915480018375	37.18029398254479	48.638493339457966	43.719453376205784	39.98461185117134	34.90399632521819	28.887115296279283	40.915594855305464	32.22060174552136	38.76791456132292	47.255167661920076	46.13585209003215	43.66295360587965	29.08543867707855	40.06522737712449	38.79294901240239	26.68500229673863	46.99069820854387	29.79662379421222	46.72485071198898	36.86678915939366	42.195567294441894	32.505512172714745	34.700390445567294	29.514010105649977	28.530087276067984	37.38240698208544	42.24712907671107	43.098989435002295	37.322117593017914	17.858865411116216	52.254134129536055	19.378387689480938	45.888378502526415	24.827170418006432	26.353927423059258	49.50734956361966	38.94028479559026
SOX11	2.1531138892074777	1.4364032572542722	1.1118247505447874	1.63493519899071	2.527583438467714	1.6485835531597661	2.1869480445005163	2.548113315747219	2.0033260695033834	1.6573001490996675	1.6326413579538939	1.54260809725886	2.173873150590664	2.3742401651565546	1.6486982452116068	1.6092441793783692	2.3475169170776464	2.1777726803532516	1.8472301869480445	1.3860534464961578	2.2863860534464964	2.136483541690561	1.9300378483771075	2.0417479068700537	1.4561302901708912	1.8338112168826701	2.2688381695148525	1.2702144741369423	0.8622548457391903	1.217456130290171	1.7019153572657415	2.0259204037160226	1.8314026837940132	1.1790342929235005	2.1535726574148413	1.3290514967312765	2.18178690216768	1.8557173987842643	1.8960890010322284	2.2075926138318613	1.4385824062392476	1.4978781970409452	2.309095079710976	2.0162862713613947	1.567037504300952	1.3784837710746645	1.9051496731276523	2.361050579194862	1.8062851244408762
CCDC168	0.020916798658343425	0.014907295257616696	0.013463151029535079	0.028323860989471723	0.021242895742103793	0.010621447871051896	0.07975402962824932	0.05310723935525948	0.010621447871051896	0.026693375570669895	0.02739215503587068	0.038945308860523616	0.010621447871051896	0.038945308860523616	0.03833969999068294	0.0035404826236839653	0.029395322836112923	0.01923972794186155	0.009177303642970279	0.02804434920339141	0.03233019658995621	0.024457281282027392	0.02100996925370353	0.021149725146743688	0.014161930494735861	0.02012484859778254	0.025621913724028698	0.007080965247367931	0.014161930494735861	0.017702413118419826	0.056601136681263396	0.015978757104257897	0.029907761110593498	0.027252399142830522	0.037501164632442	0.017702413118419826	0.024783378365787756	0.014161930494735861	0.04602627410789155	0.03540482623683965	0.038945308860523616	0.005310723935525948	0.028323860989471723	0.015606074722817479	0.010621447871051896	0.014161930494735861	0.04239262088884748	0.05310723935525948	0.014161930494735861
XIST	71.38920881971465	38.41229571984436	42.35662775616083	21.875226977950714	59.64378728923476	39.87356679636835	22.649130998702983	41.25675745784695	22.255252918287937	39.080311284046694	41.899247730220495	23.03616083009079	27.563164721141376	60.041971465629054	28.23543450064851	45.52658884565499	30.750920881971467	38.88773022049287	33.775408560311284	42.6486121919585	52.54007782101167	63.35346303501945	55.54334630350195	54.17971465629053	18.901322957198445	41.26568093385214	48.82381322957198	20.92809338521401	30.248560311284045	38.03621271076524	34.43916990920882	24.4442542153048	56.06417639429313	53.30775616083009	22.495201037613487	18.709571984435797	22.161971465629055	47.04809338521401	29.793981841763944	28.646952010376136	48.23636835278859	38.755175097276265	34.61167315175097	21.70438391699092	21.403164721141376	35.21561608300908	27.29177691309987	65.31470817120622	48.62931258106355
SETD1B	0.6867440439828956	0.2630421502748931	0.40024434941967013	0.340989615149664	0.5290164935858277	0.28026878436163716	0.5854612095296273	0.5857055589492975	0.42040317654245574	0.36481368356750155	0.5341478313989004	0.29358582773365915	0.27709224190592546	0.4681734880879658	0.5065363469761759	0.21612706169822846	0.6195479535736103	0.3811850946854001	0.5786194257788638	0.5573610262675626	0.5849725106902871	0.44386072083078804	0.35113011606597433	0.4756261453879047	0.4081857055589493	0.42406841783750765	0.4824679291386683	0.23237629810629198	0.22810018326206474	0.4051313378130727	0.3670128283445327	0.6062309102015883	0.485766646304215	0.5069028711056811	0.40696395846059863	0.2905314599877825	0.4428833231521075	0.2988393402565669	0.428588882101405	0.5864386072083079	0.3697006719609041	0.24251679902260231	0.6575442883323153	0.34941967012828345	0.37629810629199756	0.32559560171044594	0.7982895540623091	0.5898594990836897	0.29566279780085525
[truncated: 130 more columns]
