# Supplementary material for: Whole-exome sequencing capture kit biases yield false negative mutation calls in TCGA cohorts
Source: PLoS One. 2018 Oct 3;13(10):e0204912. doi: 10.1371/journal.pone.0204912 (PMC6169918; doi:10.1371/journal.pone.0204912)
Supplement: S2 Data — (ZIP) [file pone.0204912.s008.zip › S3/all_cohort_coverage/GBM_depth.csv]

	0c2eb9c0-8434-4a49-9613-8192bccd5009	48c6cbad-5717-4855-a98b-bf43ea8e97f3	e0fffd7c-11db-4a49-b7b7-cbb12a359588	e847052d-f422-4d3a-b6ef-0c0dbc343252	0ddea323-9562-47de-b1a2-411cd4e00542	e97a5250-6f51-4880-b691-1bcd82fd46bf	3e2a0c72-2732-43a2-802e-00885bae82e8	480c4953-a411-40eb-aeef-cceb69b7e94a	288dca11-965f-424a-9276-af4287109310	a0a8c087-668e-4c49-8138-41ac6e65daa6	d34e0598-5cb0-4a55-9a43-1072b14faff3	81aecdd3-eee8-47d2-a560-239340bdeb0e	506e3b29-bf41-4cf2-b0e5-dfb87e3e3c4c	60b1a983-4985-43f5-9349-a745de44d04f	aeed778f-5050-471b-b593-2c9856e6e5b7	ac9ac89c-308c-4c2b-a4c1-a538176891fa	e7eb3f8d-324e-4799-bd12-a61c86120eb6	7ff145a7-3df2-4fec-8422-5038048017c6	3b0293c2-4a26-428c-b097-9489f23a2a2d	486180e0-f757-4c4c-9a8b-a4b8c3146875	d95d223f-d494-44f2-90ec-1e3d955ecdac	06526eec-5632-4c24-a035-274bd3118661	c5656496-8f15-4141-a525-d395b96e10ef	5dc8bde3-fd4d-4598-ba2d-bfbcbbd0c302	dea11fd3-05c8-4f04-9f17-80bb29563cb9	723ac6f6-e0a7-4e10-beb4-bafe92f09c84	fdbeb1d4-363a-49ab-9099-89fe90ab7c13	343c76ad-b485-427d-aaee-9e6a77cc4f67	8e60bb79-504e-4ac3-997a-2ad3d34fd095	c249b39c-ad11-40b4-9492-83f6123d0239	5d70a636-f93c-42f4-9bfa-7133552768f0	71cc43e4-5094-4286-990a-2078e8bdfc00	a0f0d136-262d-44c5-81b6-831dd3ef7f25	38bc5b40-af20-4055-8481-2a7ba505211c	fecd5040-9159-461f-828c-1c5103459bd0	a64299d6-5d24-4169-9a4e-a0ddc4239cd5	691a3d1f-07b4-4513-9c10-5c4c137303e4	8dc2a981-b68e-4a24-9070-8e45cda926d5	9af26d5b-ed91-4e42-b278-4eb0616926fe	09acaa04-c44b-4f8f-ba53-36955900ce08	ce0bda0f-3724-42fe-be55-d59fbc5b6357	8c81d785-3895-4d7c-8394-a4b59dc0f104	1cb3f4c0-64c0-41b0-bdcb-66109e06e977	00b7d61d-9169-4b17-899e-edc7a5cd7509	90e4bf20-3ce0-4bb6-9fe5-09fbe76f4e48	b449d3f5-68ec-4301-a774-793616a093bb	72ae5f57-8720-4de4-8298-3e6511b6bfc0	18ad920b-1f6e-47e2-971e-73f38d296ae6	23ddc910-2185-4f5f-94a5-533cedb5b347
MALAT1	0.20888837850252642	106.53801102434542	125.55730362884704	0.055695911805236566	98.38217730822232	61.74954065227377	68.95142397795131	89.4568213137345	70.29696830500689	47.446945337620576	34.806270096463024	109.5447864033073	82.2003904455673	37.37930638493339	75.36380339917318	0.10473128158015618	78.47806614607258	70.67225539733579	100.60875057418465	38.25700505282499	40.097266881028936	50.781120808451995	88.36322921451539	74.83210840606338	47.17294441892513	79.97634359209921	53.82452916858062	0.26883325677537895	69.43638033991732	67.90583371612311	105.40330730362885	72.07039503904456	78.266077170418	66.70130914101975	47.77239320165365	59.570165365181445	0.21508957280661462	62.662034910427195	36.88447404685347	26.1477951309141	0.07854846118511713	74.37333486449242	76.42374827744602	43.91410197519522	96.47485071198898	0.12011943040881948	57.739894350022965	122.59921910886541	0.1382636655948553
SOX11	1.4565890583782544	4.675880261497878	4.470466796650992	0.46243835302213554	3.3124211492143596	3.1540314256222044	2.6598233742401654	2.8537676339029705	2.8199334786099324	3.141071223764193	1.2421149214359446	3.805826356233513	3.24005046450281	1.4570478265856177	2.8739534350269524	2.6998509003326068	2.1367129257942423	3.3440761555224223	2.9754559009060673	2.057690102075926	2.3047367817410254	1.885078564055511	4.536529418511297	2.987383874297511	1.6046564973047368	2.7113201055166876	1.854685170317697	2.5281568987269183	3.806514508544558	3.7755476545475397	3.543296249569905	3.394425966280537	3.599724739075582	3.9485032687234773	0.39924303245785064	3.34235577474481	2.0807432044959286	3.965477692395917	1.6607409106548916	1.1379745383644913	1.9694919142103453	3.1169858928776235	3.9009060672095424	3.26275949076729	4.044844592269755	3.097832320220209	2.3675880261497877	5.661199678862255	4.353480903773368
CCDC168	0.2932078635982484	0.5907947451784217	1.0369887263579614	0.12037640920525482	0.017702413118419826	0.007080965247367931	0.0716016025342402	0.14120003726823815	0.1251746948663002	0.5808254914748905	9.58972328333178	0.03233019658995621	0.07407062331128296	4.519845336811702	0.038945308860523616	0.4386005776576912	0.021242895742103793	0.024364110686667287	0.021242895742103793	0.014161930494735861	0.009503400726730643	0	0.05799869561166496	0.0310723935525948	15.048774806671014	0.04425603279604957	5.310211497251467	0.34477778813006615	0.03517189974843939	0.5694586788409578	0.024783378365787756	0.07448989099040343	0.035730923320600017	0.017702413118419826	5.798751514022174	0.03186434361315569	0.24671573651355633	0.0014441442280816175	0.0	0.03424019379483835	0.3344824373427746	0.07886890897232833	0.08585670362433616	0.23847013882418708	0.7043231156247088	0.2326003913165005	9.805879064567222	1.08925743035498	0.2990310258082549
XIST	0.11071335927367056	60.608975356679636	80.91175097276265	0.02594033722438392	109.04420233463036	67.07699092088197	43.426770428015566	52.50702983138781	80.3685084306096	22.238910505836575	95.87740596627756	60.28518806744488	56.082853437094684	114.43086900129701	43.90910505836576	0.20254215304798961	46.04321660181582	97.72072632944229	56.777483787289235	24.51211413748379	23.5474448767834	79.72098573281453	47.26682230869001	42.079377431906615	56.388223086900126	47.99979247730221	58.93846952010376	0.18236057068741893	131.84928664072632	80.38791180285344	112.88477302204929	93.3156420233463	63.87444876783398	101.94225680933852	89.13789883268483	58.90070038910506	0.1431906614785992	38.00892347600519	38.095875486381324	25.61302204928664	0.08674448767833982	43.28980544747082	63.12949416342413	50.70599221789883	87.81037613488975	0.24295719844357977	63.77763942931258	215.69089494163424	0.21302204928664073
SETD1B	0.6734270006108736	1.3991447770311545	1.3841172877214416	0.8665852168601099	0.24593769089798412	0.337202199144777	0.542944410507025	0.44618204031765424	0.5169211973121564	1.3756872327428222	1.6615760537568722	0.6031765424557116	0.3717776420281002	1.661087354917532	0.6431276725717776	0.5071472205253512	0.3387904703726329	0.358094074526573	0.3666463042150275	0.26145387904703726	0.20219914477703116	0.24911423335369579	0.26463042150274896	0.5656689065363469	1.6546120952962737	0.5982895540623091	1.9678680513133782	0.6592547342700061	0.37837507635919365	1.1080024434941966	0.3427000610873549	0.5494196701282834	0.550397067806964	0.6768478924862553	0.3587049480757483	0.47916921197312157	0.6993280390959071	0.25937690897984117	0.09883934025656689	0.30739156994502137	0.6189370800244349	0.4023213194868662	0.7458766035430666	0.39132559560171043	0.9302382406841784	0.7317043372021992	1.3993891264508247	0.6423946243127673	0.6155161881490532
[truncated: 444 more columns]
