# Supplementary material for: Whole-exome sequencing capture kit biases yield false negative mutation calls in TCGA cohorts
Source: PLoS One. 2018 Oct 3;13(10):e0204912. doi: 10.1371/journal.pone.0204912 (PMC6169918; doi:10.1371/journal.pone.0204912)
Supplement: S2 Data — (ZIP) [file pone.0204912.s008.zip › S3/all_cohort_coverage/UCS_depth.csv]

	c338023c-5f90-4af6-bff1-dd71a917c8e3	d66c4882-862b-4432-a7f5-a4457d900d7f	6e22fb7f-db0e-4eb4-a71b-7595a6139779	d020c985-ab53-4515-9a59-3e176663a23b	6e4ea82b-2b70-48d0-a11a-cb49e542fd05	fb30bdc3-29f8-43c0-a6c8-13f557984b58	b8785d94-4204-445b-a55c-d72f845028cd	78c6064a-2e72-4b0e-9024-bd0b8974028e	89a351c6-cec0-4133-9e22-86a2497261eb	b78e3d4a-f483-478e-acaa-623eabab4a48	6fd2a2c2-74df-44e5-ac5d-7bdb901738ea	8b66e77d-4dbd-4ba4-a18a-b155eafa11ae	e6d86842-96b5-4bec-a7b1-e27df40b5941	8a384b99-fd76-4225-a6c2-3510c98101e8	26050fc8-c758-435f-9189-6bdcffb151d4	17c029f3-4cb6-4441-9a85-f943b4be347a	fc2dd59b-e4d0-47b1-8c51-29a3aad76012	828d2930-ac60-4d93-8510-f19dd771642b	95bb13e7-1a03-43e6-a7a8-e2740f827923	2a4d0841-45fa-46d3-a6c4-7c10d4d2ead5	34ae1f01-93bb-4e1c-ac62-e961ec4e99cc	893f38ec-fbd4-4657-9fc2-d894e96df2c3	dec125ab-84d8-45e4-9d23-b05eb83c0df0	66cf8ce5-2aa9-48fb-8a4e-3bb62f060451	810c44b5-8901-4877-8ca6-bedfd040e0c2	92aba12c-0819-45f3-bd93-81c9de986a19	4773fada-2d3f-4dcc-8820-e4a2b47887b1	c5560f1a-ae37-4315-ae3f-4181343e9f47	020a0464-00bf-4cdc-b7a6-2169c68e5c05	4b061402-3207-4989-b747-8b4a8192b1e5	8e24912d-86d0-4cfb-9be3-08e586cc2bf5	dd3fdf41-7e71-4907-969f-95c049d4e3eb	fc810e11-6cb5-4a66-ab2a-7dbc40572d38	7c01cb09-108d-44e8-ac00-ae43dabfe1dc	24ff29eb-0900-44dd-960b-c13fa8cb056f	4bc4bd6b-b302-4eb7-9b15-22eb544f00a4	bd9f30b9-1683-4ab9-bc15-ae329cf19f0c	b30284d2-c8da-4cae-84ed-bedaf3cb50fc	26a1a5ad-8447-44a1-b3bc-c3330c547d67	9403cdad-f2eb-40cf-a363-ddc0558fea22	ccee73be-f21a-43a9-b3e2-76f67a6a1c87	3d52eda9-5f36-4a55-8a3c-07a576a0ef1f	5b270643-22e8-4f78-b89a-3a5a22fa1b87	4fb6af1e-b200-45b9-b677-2fc7cbc8073c	4e03bcdc-3e4b-47d4-8e44-8490459da69e	f9513b93-9cc3-4881-ac24-32b25fa441ae	760dcea6-0c2c-4bfd-b4b8-dbaded34dc7f	8a8b0b5e-0aed-419d-850f-dd0217ba9fd1	52e366ad-f963-4e8b-9b35-47976e870ce9
MALAT1	50.97508038585209	76.84221405604042	42.200045934772625	54.08520900321543	69.56338998621956	41.83497932935232	21.70349104271934	48.26630684428112	38.4329352319706	105.56201194304089	49.3953835553514	29.584864492420763	40.997358750574186	67.65950849793293	54.744487827285255	30.482659623334865	48.49827744602664	49.09830041341295	30.93833256775379	38.678226917776755	43.23874598070739	35.96669728984841	46.654340836012864	36.059026182820396	39.37195682131374	69.56603123564538	43.6789159393661	31.03559944878273	43.64848415250344	46.011828203950394	108.96463022508038	92.56235645383555	22.74908130454754	38.3275149288011	103.24977032613688	38.07785943959578	37.81442351860358	56.10725769407441	40.76630684428112	40.27744602664217	65.23197060174552	39.012057877813504	49.52962792834175	48.05856683509417	60.443729903536976	53.68167202572347	44.66823610473128	53.65893431327515	56.36690399632522
SOX11	5.3051955499483885	5.105631379745383	3.5780479412776693	4.22582865007455	4.189815345796537	3.471269641013878	4.130290170891158	4.845624498222273	5.480559697212983	3.7132698703979816	4.387085674962725	3.5780479412776693	3.7300149099667395	4.998394311274229	3.504415643995871	4.048973506136025	4.708567496272508	3.9533203349007913	5.290056199105402	4.193026723248079	5.345337768092671	3.400160568872577	3.8335818327789886	5.609817639637573	8.17467599495355	4.35795389379516	4.119050349810758	3.5851588484917993	5.15770157128111	4.423557747448102	4.858125931872921	3.5500630806285125	3.709140956531712	3.303704553274458	6.134075008601904	4.183048514737929	3.303704553274458	5.1878655809152425	2.8573230875100357	4.8927629315288454	3.302328248652368	3.530106663608212	4.191421034522308	5.751118247505448	3.781626333295103	3.1657300149099665	6.490423213671293	3.1611423328363344	5.075467370111252
CCDC168	1.752632069318923	1.1592285474704183	0.6456722258455232	0.9193142644181497	1.5192863132395416	0.9520171433895462	1.3327121960309327	1.700922388894065	0.6721326749277928	0.014161930494735861	1.1345849249976707	0.7537035311655641	0.5078729153079288	1.4155874406037454	0.9804341749743781	0.8999347805832479	0.6564800149072952	1.9932917171340725	0.3606633746389639	1.0836206093356937	1.2622752259386938	1.1675207304574675	1.0780769589117674	0.5565079660859032	0.9967390291623963	1.50004658529768	1.3953694214106027	1.132162489518308	0.017702413118419826	2.013369980434175	1.2043697009223888	0.017702413118419826	0.8458492499767073	0.5450013975589304	1.9057579427932545	1.8288922016211684	1.5337277555203577	1.874219696263859	0.7248206466039318	1.6765116929097177	0.3283797633466878	0.739355259480108	1.642085157924159	1.316873194819715	0.04583993291717134	1.0180285102021802	1.5200782633001024	1.995574396720395	0.46934687412652565
XIST	26.3137224383917	55.99818417639429	49.69530479896239	47.52062256809339	65.6926588845655	31.223865110246432	14.700389105058365	57.84181582360571	45.62194552529183	41.174630350194555	63.890220492866405	41.08378728923476	63.04529182879377	47.778677042801554	35.06012970168612	60.27984435797666	89.72897535667964	63.73302204928664	38.493748378728924	33.47522697795071	38.60814526588846	46.005447470817124	70.32700389105058	23.657950713359273	61.72347600518807	58.17494163424124	62.80632944228275	22.529390402075226	62.04767833981842	31.477717250324254	62.326173800259404	51.74536964980545	46.766536964980546	46.76824902723735	48.062879377431905	25.607055771725033	19.95325551232166	63.651517509727626	43.218313878080416	49.99491569390402	40.68783398184176	50.83823605706874	34.72383916990921	56.979662775616085	60.83730220492866	38.34230869001297	59.37514915693904	19.637717250324254	48.52383916990921
SETD1B	2.163591936469151	3.263164324984728	1.8483811850946854	2.1797189981673792	3.0229688454489922	1.940745265729994	1.743188759926695	3.5534514355528404	1.0184483811850946	0.3213194868662187	2.3059254734270005	1.6740378741600488	1.7940134392180818	3.0067196090409287	2.6519242516799024	1.4502138057422114	3.1076359193646916	1.7574832009773977	1.367868051313378	2.771166768478925	2.8860109957238853	4.098839340256567	2.755039706780696	2.14306658521686	2.340867440439829	1.6138057422113623	3.4183262064752595	3.5252290775809407	0.2772144166157605	2.702382406841784	2.9171655467318267	0.6254123396456933	1.2708613317043371	2.313133781307269	1.25717776420281	2.436163714111179	1.8598656078191815	4.032131948686622	1.4196701282834454	2.88613317043372	1.66682956627978	1.9255956017104459	2.392791692119731	2.3486866218692732	0.43262064752596213	4.603420891875381	3.6350641417226632	3.8073304825901038	1.399633475870495
[truncated: 8 more columns]
