# Supplementary material for: Whole-exome sequencing capture kit biases yield false negative mutation calls in TCGA cohorts
Source: PLoS One. 2018 Oct 3;13(10):e0204912. doi: 10.1371/journal.pone.0204912 (PMC6169918; doi:10.1371/journal.pone.0204912)
Supplement: S2 Data — (ZIP) [file pone.0204912.s008.zip › S3/all_cohort_coverage/KIRP_depth.csv]

	89d7b02f-5066-4211-8bd1-66418ddc362d	d49f1044-c497-4377-9ad9-4b92e7aed6a0	5ecb3f79-dcd3-4d1d-bc32-3dc2089dddf2	5da40e5e-53a4-4710-8d8f-532fbcea2d8a	22731560-77fe-4621-b37c-431e25edc6fd	0b380d73-462b-43cc-ac8f-be3324ca7f1c	b1dc505e-406c-4a74-9c3f-178854168f1f	0cd681a1-6d8c-4141-ab5f-9fd1851692df	eb6a6285-8c2e-4f0c-bdd2-bac52dbb92c9	7c4ca9c0-e05c-4cbb-894b-54a2d142d58b	47b0dde6-31a9-4aa5-b77e-f0fd9eb3db6e	b737130c-0f8c-4c24-ac2f-1e9cd1a430e0	3c016bb6-9480-4f4f-bc54-621c30038c55	7f69059d-3399-4b4b-a434-8c1d4d519630	5fc30718-de91-4da1-9d62-80b360717838	9f1761a0-e3a6-4e1a-b3e2-c8e3752f2776	9fdc9424-627b-4998-bed4-dba11fea1a8c	02185407-e6a9-45ab-ac42-0f7d51137782	c4f7e5c9-0d66-4533-a0af-fc7028a1f5c9	dcb1255e-c58c-490b-a37b-a223da0c2346	fb97d41b-d62b-4418-a900-2bcda12e386b	3161c8f2-4840-4038-8866-b8502e9c1b24	0a253fbd-0eb2-458e-805d-ebda200c00ea	3aa8888e-10fb-4978-b48d-c6bb998059ac	66623845-96ff-43ba-a21e-526fe89f6915	e9b12c76-96d6-4ef9-adf3-d98763297578	29e2a08c-f6e9-47c8-8324-e3093f6940c3	5e2ece57-2a89-4af2-bb6b-a7cc6b1d300f	c169875d-4c7d-4cb8-a5e4-aa1921d4e803	c32b46c5-0b7c-45c7-8200-8ddec20b66a5	32730493-96f6-49bc-9012-df8a8a1197f3	5de7d4de-bd35-40bf-a39a-845e79a842e0	cc4c002d-8c8e-42b3-8094-b0f1c0721f06	35036228-be58-45b6-8464-2c841749b379	2a473ff4-5bcd-49d7-9cfc-02a2c3934338	06fa6375-07b4-4e7e-9115-5c518e01cf29	2c67359b-a8dc-4f13-8646-3a4cf957c812	c8a5a63e-4c46-4fb4-a1e4-a6e72962be46	dd5bac49-5eca-4036-a668-7087aea4d516	fafbccec-d75c-404e-a700-dba2b8b63c05	919dd839-ad71-475d-9a48-e2d27967aedd	8ef4a3b5-f4a7-4026-96d4-88ab5e98986e	1f9cf876-b020-41e8-9075-0dfc477c11e5	9884f777-c367-4e79-b1d0-56fa1e0fa351	13e4ba05-267b-43dd-b96a-dfcb9fcb037e	fc80a344-594c-4b43-8b9c-f7b881256e47	723e917d-eae2-4813-b6d6-913b54e71f4a	8012422b-913e-4d87-a1ae-271eb20d0701	34a429ec-68fe-4784-b406-871a0a7bbbd8
MALAT1	0.5478870004593477	0.13918236104731282	43.41008268259072	50.17420762517226	69.16582452916857	50.05512172714745	48.1381488286633	0.580271015158475	0.1752411575562701	47.711414790996784	68.39274230592558	0.14813964170877353	46.29363803399173	0.2437988056959118	56.51067983463482	0.28628847037207167	0.09278824069820854	69.4321313734497	0.13895268718419843	0.22772163527790537	0.36736334405144694	0.161805236564079	0.2551676619200735	0.4848415250344511	0.5052824988516307	46.59336242535599	67.59887459807074	50.24701423977951	0.13918236104731282	59.85587965089573	73.17237023426733	0.36839687643546165	0.510335323840147	0.3460036747818098	0.2303628847037207	1.7296738631143775	0.2665365181442352	0.35496095544327055	63.632062471290766	46.34669269637115	54.304203031694996	0.23817179604960956	0.2614836931557189	45.95865870463941	40.625861276986676	0.31051906293063847	32.445337620578776	0.2665365181442352	0.20865870463941202
SOX11	168.73701112512902	75.16848262415415	2.2258286500745497	2.820048170661773	5.884734487899989	4.295790801697442	3.1045991512788165	190.4036013304278	114.48331230645717	2.1981878655809153	2.7193485491455442	132.989907099438	3.3545131322399357	120.16263332951027	3.2166532859272854	129.2900561991054	66.33409794701227	4.072485376763391	144.07328822112626	111.12111480674389	133.39729326757654	61.1503612799633	100.5371028787705	71.33994724165615	94.73379974767748	2.2789310700768435	3.886110792522078	2.0551668769354285	140.16687693542838	2.982108039912834	6.887372405092327	97.9887601789196	80.33111595366441	60.951255877967654	112.43686202546164	105.07948159192568	90.26103910998968	139.81798371372864	3.386053446496158	3.3033604771189355	5.032916618878311	133.61532285812592	69.85514393852506	2.28122491111366	3.1039109989677716	98.53068012386741	3.122720495469664	95.9038880605574	49.68138547998624
CCDC168	153.82032050684805	87.4117208608963	0.038945308860523616	0.010155594894251375	0.014161930494735861	0.017702413118419826	0.014161930494735861	82.62321811236374	90.09037547749931	0.024783378365787756	0.0	103.20753750116464	0.007080965247367931	94.52180191931427	0.024783378365787756	67.1522873381161	63.12778347153638	0.010621447871051896	218.1856889965527	87.56056088698406	65.30946613248858	45.48998416099879	78.7206745551104	91.97083760365228	115.21801919314264	0.024224354793627133	0.038945308860523616	0.04602627410789155	212.66244293301034	0.08091866207025063	0.04639895648933197	73.9764278393739	98.68275412279884	120.57066989658064	174.9219696263859	68.60467716388708	67.829497810491	107.0084319388801	0.010621447871051896	0.1309978570763067	0.007080965247367931	206.70623311282958	85.04351066803316	0.021242895742103793	0.4498276343985838	78.01192583620609	0.014161930494735861	73.78044349203391	85.72985185875338
XIST	0.13063553826199742	0.1788845654993515	31.935667963683528	32.3623346303502	24.506199740596628	38.08923476005188	41.46277561608301	0.32233463035019455	0.4895460440985733	64.4633981841764	64.92300907911803	0.11662775616083008	85.08856031128404	0.052399481193255514	39.550142671854736	0.19496757457846953	0.12648508430609598	41.36368352788586	0.06251621271076524	0.20036316472114138	0.24337224383916992	0.05680933852140078	0.24072632944228275	0.42651102464332036	0.3303242542153048	46.42194552529183	34.032217898832684	31.59792477302205	0.06573281452658884	35.163683527885865	26.856290531776914	0.07315175097276265	0.21743190661478598	0.25053177691309986	0.09286640726329443	0.8775616083009079	0.04191958495460441	0.12638132295719845	78.71704280155642	27.98153047989624	39.15444876783398	0.2043579766536965	0.2889234760051881	55.641971465629055	24.906822308690014	0.18552529182879376	35.56295719844358	0.11916990920881972	0.20959792477302205
SETD1B	88.86682956627978	97.42810018326206	0.24129505192425169	0.7517409896151497	0.8024434941967012	0.5144777031154552	0.44337202199144776	101.51814294441051	59.902138057422114	0.4460598656078192	0.19951130116065974	58.466951740989614	0.19071472205253512	61.658277336591325	0.2678069639584606	72.91447770311545	55.90287110568112	0.2900427611484423	35.24031765424557	67.66915088576664	79.81722663408675	54.42638973732437	60.07098350641417	66.28808796579108	86.33549175320708	0.4102626756261454	0.7222968845448992	0.36945632254123395	27.84288332315211	0.5045815516188149	1.0239462431276725	54.38558338423946	77.62357971899817	54.878313989004276	40.49981673793525	56.90507025045815	70.07758094074526	78.2588882101405	0.2449602932193036	0.34807574832009774	0.4632864996945632	30.517654245571165	86.66304215027489	0.4047648136835675	1.043738546120953	74.45693341478314	0.11081246182040318	72.18216249236409	44.262309102015884
[truncated: 244 more columns]
