# Supplementary material for: Whole-exome sequencing capture kit biases yield false negative mutation calls in TCGA cohorts
Source: PLoS One. 2018 Oct 3;13(10):e0204912. doi: 10.1371/journal.pone.0204912 (PMC6169918; doi:10.1371/journal.pone.0204912)
Supplement: S2 Data — (ZIP) [file pone.0204912.s008.zip › S3/all_cohort_coverage/TGCT_depth.csv]

	4e1f9701-a5ff-482c-9a72-0f3f1054e8c7	35ce5a31-c17e-44bc-8db9-ff6552318d1e	753dbfe7-f821-4331-a938-936c90f4cd30	a9dc2d92-f6b8-4871-bf4b-450f2445ad6f	df251bce-87cf-490c-b410-b7baba92bfbe	a8852678-78c0-463e-a9f0-bbe5dd73a35e	3e0b4841-a6a6-41f2-9702-949374cd17b1	f3daae9b-6b45-4fbd-92b3-4b4adeffe572	f54698a3-c2b7-4a4f-a11b-8b20ae586d40	5c7fed6c-40f2-4e46-9ead-286e2abfc1ac	29c076ff-8ed3-4fbe-8108-ecba897ec591	ad348e12-76ef-4786-a9d7-a0c36170d73a	ca56b257-705b-4806-897e-3946459b92fb	a304847a-1d99-4f55-a446-e33f7281d297	d62690bd-0e0f-40ab-9dd5-d5c6e74595e3	40302680-d710-4d35-9d59-69504d3081b4	3b877b03-0c69-4125-8c74-d38b73cad350	cc36fadc-533e-4190-b065-b26b70ed42b7	2d960e8a-6ded-4480-8f3d-13656191cb35	fd69affc-8103-4d26-8acb-a47975d0a626	da523058-3e78-4dcb-be9a-dd5a6e5d9237	8cdf4bd1-3a16-4a46-ab08-89a73ca8981a	a7cfd0e6-905a-4fae-bdc8-cb050a5585fa	5e926d83-9633-420b-84d6-cd8ce519f92f	20ec9501-8451-456a-9b95-b673292bdb23	cb1683eb-1b81-4cc3-9ff5-4a84ad2c4251	c9118acb-18ce-4b59-9b6c-54495b9d1246	6c0a68c8-d8b8-49c8-9d45-f88f8cddc422	a841eced-b413-4d28-9247-742cc35fb9fd	8eeeee70-fff4-4f25-bf88-b0f599054a6b	f6816983-be35-4d08-ae75-aceb99419530	e3bbae20-357b-46ab-89dc-3793b5d286a9	d2c786a5-2ba9-471b-9b1b-84277a508708	68d96222-fde1-4277-9364-46bb1a439c80	fb91f7f1-e610-4e03-a987-1dd0e8137678	2d1a8872-ff63-47b4-a881-d92fb7dae7c8	189a170a-9b1b-4528-8229-64e6f17f65dd	99010f4b-8a9e-4d92-95cd-70544bb8a435	1bd5d2a0-c75f-41fa-9cd9-b91fdd17759c	2429f5a5-499a-4cfd-b263-21be2021d0a5	d9edad8d-94a0-434d-a50f-2d58782af6c2	70f66b6b-1b7a-4dcd-b58c-1a95555a3da2	d247706a-a47a-4e08-a3a2-90b8543cc6d8	75844dcf-dc6d-49db-b6e9-616ae6dd9ead	ad4dc088-b16c-4a7b-a025-a21debfc134a	4aa2f7cc-264b-46e9-8fc6-7fcb1a22199a	ad57ddca-7eff-49a0-abd6-2a810e5bbf07	30bb57dd-a9ba-42e0-870b-1963f98a2bb3	67a382a4-c8d0-437f-ac21-f66ac4e3f931
MALAT1	0.35886541111621495	0.27733118971061094	0.27595314653192465	0.19085898024804776	0.15043638033991732	0.25424896646761597	0.38275149288011023	0.4393661001378043	0.3015617822691778	0.26366559485530544	0.347955902618282	0.3218879191548002	0.14882866329811667	0.1620349104271934	0.15376665135507578	0.1987827285254938	0.5326136885622417	0.2191088654111162	0.2296738631143776	0.16237942122186494	0.3004134129536059	0.4217960496095544	0.3647220946256316	0.3122416169039963	0.18557648139641708	0.3246440055121727	0.18557648139641708	0.24356913183279744	0.13918236104731282	0.1507808911345889	0.4225999081304547	0.25700505282498853	0.21899402847955904	0.25	0.32257694074414334	0.15548920532843363	0.18557648139641708	0.3224621038125861	0.4291456132292145	0.211070280202113	0.16237942122186494	0.347955902618282	0.21129995406522736	0.6932705558107487	0.5374368396876436	0.25895728066146073	0.37609095084979327	0.28915939366100135	0.245751033532384
SOX11	129.13763046220896	146.55293038192454	82.44798715449019	103.07799059525175	92.6132584011928	97.76212868448216	152.19795848147723	103.1877508888634	115.9277440073403	149.5994953549719	100.78598463126505	130.97568528500975	126.18453951141186	93.84023397178575	121.0306227778415	105.51278816378024	127.46002981993348	153.3737813969492	112.98921894712696	126.39866957219864	137.8021562105746	110.35910081431356	105.44087624727607	97.65695607294414	95.08785411171006	125.85239132928088	88.65718545704783	103.11962381006997	96.16595939901364	97.64858355315977	149.28512444087625	122.45154260809726	98.58917307030623	113.26688840463356	118.39580227090262	124.8771648124785	149.92854685170317	115.59399013648354	139.69973620828077	97.2501433650648	98.64433994724166	111.87968803761899	93.72382153916733	108.94471843101273	80.61853423557747	167.13281339603165	146.0722559926597	121.90927858699392	162.69377222158505
CCDC168	140.1221466505171	102.76283424951086	66.21107798378831	95.44265349855586	78.84356657039038	108.70749091586696	152.56153917823534	109.79553712848225	91.06410136960776	81.14730271126433	83.68186900214292	112.01150656852697	88.96077517935339	86.2204882139197	73.90426721326749	99.13975589304016	103.8983974657598	96.6606726916985	94.20613994223423	103.74718158949035	125.65759806205162	89.65363831174881	85.44083667194633	102.6165564147955	108.40808720767726	107.07928817665145	83.71191651914656	82.71568992825864	85.00428584738657	91.86154849529488	154.0882791391037	90.62666542439206	89.95192397279419	115.66174415354514	94.47489052455045	110.80895369421411	116.10756545234324	107.82591074256965	127.26707351159973	78.69062703810677	99.20502189508991	104.33732414050125	86.82106587161093	135.28547470418337	64.3813472468089	177.22556601136682	92.34011925836207	106.7230038199944	123.30033541414329
XIST	0.3211413748378729	0.2077302204928664	0.10479896238651103	0.11968871595330739	0.16088197146562905	0.13815823605706873	0.19584954604409857	0.20690012970168611	0.17447470817120622	0.1704798962386511	0.194189364461738	0.1446433203631647	0.09281452658884566	0.12814526588845654	0.16394293125810636	0.13400778210116732	0.28793774319066145	0.171621271076524	0.1154863813229572	0.16446173800259403	0.19797665369649806	0.15377431906614786	0.18998702983138782	0.15719844357976653	0.16985732814526588	0.08591439688715953	0.06552529182879377	0.2871076523994812	0.06957198443579767	0.0637094682230869	0.21722438391699092	0.24119325551232165	0.08332036316472115	0.27185473411154343	0.14127107652399482	0.1138780804150454	0.242905317769131	0.18713359273670557	0.23055771725032426	0.06287937743190661	0.10246433203631647	0.0966018158236057	0.15154345006485084	0.10178988326848248	0.2322697795071336	0.23833981841763943	0.2711284046692607	0.13001297016861219	0.2017639429312581
SETD1B	64.06707391569945	58.50152718387294	41.24605986560782	44.327916921197314	69.23298717165547	62.102871105681125	67.44899205864387	53.30274893097129	56.281001832620646	50.990348197923026	50.56811240073305	52.67416004886989	74.28943188759926	47.26463042150275	43.234086744043985	50.768112400733045	56.184483811850946	62.17947464874771	59.241905925473425	55.33365913255956	70.66902871105681	54.720097739767866	56.758582773365916	56.51178985949908	48.574465485644474	47.72828344532682	54.702871105681126	60.69334147831399	51.64813683567502	43.66316432498473	51.318020769700674	57.64862553451436	46.482345754428835	57.98338423946243	74.92583995113011	55.84605986560782	37.73488087965791	64.51459987782529	84.03115455100794	55.05241295051924	44.15809407452657	48.363225412339645	42.74697617593158	50.702871105681126	75.165180207697	60.340500916310326	63.00366524129505	60.449358582773364	77.27904703726328
[truncated: 101 more columns]
