# Supplementary material for: Whole-exome sequencing capture kit biases yield false negative mutation calls in TCGA cohorts
Source: PLoS One. 2018 Oct 3;13(10):e0204912. doi: 10.1371/journal.pone.0204912 (PMC6169918; doi:10.1371/journal.pone.0204912)
Supplement: S2 Data — (ZIP) [file pone.0204912.s008.zip › S3/all_cohort_coverage/PRAD_depth.csv]

	00a7f42d-f079-4bae-b6b5-713b60374896	00e3fdd5-5b59-48bd-ac62-f9181fb432e2	00f19dbf-dd20-4c81-ac03-09a164e3d626	02b9b2eb-5cad-40b9-9188-fd374fa5be01	03564cf3-fdb6-4647-88ac-7c900200e6e3	03b47670-eaf0-4f88-846b-e4e562b9c27a	0477363a-6315-4acf-9f15-438330d232af	0478576e-7a65-4f7d-8850-dcfe31050612	04c824db-8b95-4df5-b8af-5b81960534c2	0603cd01-1d76-4401-91c3-642b8d724ca3	0639db38-77cb-46e5-a5f8-a6e492e8d78f	0655e35a-47a6-4aaf-95c5-586b9067bcd7	0674c4f6-b8b6-4e45-b1ea-c30662da0b21	079c3324-1a60-4c11-8e26-7a138ff7b458	081c3a2e-35dd-423c-9644-7a8b7af7d853	085beb9c-634f-4f90-8b9a-091407ed7a5d	087e928b-7a5e-44b4-89a9-28deda849268	08d50612-b0aa-42e6-9ccc-e6e288fcb0db	08de14e8-762b-49d9-8e19-853cccf5eaf4	092eea95-1468-4378-8c69-08eab967e8c2	0944bcbd-0f88-4c8b-8d4b-a225ac472ca2	0acaec35-0d04-46f1-93cd-456e7295ed17	0b0d3195-2188-4df9-a34b-aef45d73e248	0c375a50-54d7-4005-a86f-cdf010cf4831	0cb7b885-2c6c-422f-aff8-e3ec061d5945	0d5f790d-0680-44b4-af1a-0198de29388d	0d692be6-1da7-4c0d-9507-a0b6ee547858	0e039e96-1838-44de-a51d-1566377cf776	0eaac8df-bada-435a-8abb-f786f9fe1077	0f1d7c77-af62-4f5f-a6e8-0e9d512f71ee	0f4643a3-b557-40cc-9f86-bccf1dee459a	0f6cd144-f167-4b24-9dbb-3578255fd990	0fdfe22a-2809-48b7-9cdb-544cb9ca8f3e	1134b0d2-d9d5-4faf-b549-39a45760f006	120f4eca-c9d2-4c53-869a-50ce1b3dce92	124c2cc8-a78f-4b6e-abe2-239dabb992fe	131b1b76-b16e-4009-92a9-b0d291bb038d	133d1402-3754-43df-96e7-e294bd539501	137aeaf7-6700-4e19-bd6f-16a04b1aecb3	13b25a1b-5af5-41d9-b9f7-9ae7dc206653	13f0c0d7-cbbc-4d78-a4b9-47eb4b0e0b42	145dc34b-58b8-4743-84a3-76c42af081eb	1485149f-0666-480d-9a6d-d0678e96db0f	1516e2ec-7763-4cd7-a786-53225ce8dbd0	155a189d-560b-40be-ba4f-a63432e47b95	170cf7cd-d6d8-4545-87b9-d9153578697d	174860db-d873-4384-a599-05997861b829	175c2d64-8e02-48c8-83f8-d6b979c09557	1764a397-9acc-491b-a257-a54c6c6afb12
MALAT1	46.07866329811667	67.45578778135048	42.91180523656408	45.96187413872301	35.33245291685806	58.64836931557189	40.473817179604964	72.06580156178227	42.32579237482774	44.878847037207166	102.7277216352779	45.60656867248507	40.505167661920076	96.43121267799724	49.709462563160315	27.939825447864035	28.649977032613688	38.62792834175471	41.6724850711989	48.77675700505282	37.91467615985301	94.68040881947634	71.86368856224162	35.33578318787322	100.39101975195223	39.257234726688104	61.222094625631605	43.64331649058337	32.55339917317409	40.138493339457966	33.877583830960035	28.68511713367019	54.06373449701424	42.554432705558106	37.681097841065686	32.44522278364722	55.40330730362885	44.3626550298576	32.837965089572805	54.303284336242534	32.42363344051447	37.52985760220487	40.99540652273771	38.167202572347264	92.31407900780891	39.214630225080384	47.27836472209462	95.67110702802022	59.105305466237944
SOX11	3.256336735864205	4.171808693657529	2.437664869824521	1.8881752494552126	1.781396949191421	3.481362541575869	1.7482509462094278	3.259318729212066	2.0688152311044843	2.6334442023167792	3.0073402913178118	2.638490652597775	2.0282142447528386	3.4344534923729784	3.2907443514164467	1.1838513591008144	1.3456818442481937	2.2403945406583325	1.5566005275834385	3.1949764881293725	1.9933478609932331	2.611538020415185	2.2573689643307717	1.4921435944489048	3.018580112398211	1.664181672210116	3.9883014107122374	2.1330427801353364	1.337768092671178	1.8249799288909279	2.071453148296823	1.4596857437779562	2.652712467026035	2.0751232939557287	2.4510838398898955	1.5742631035669228	2.772909737355201	1.7014565890583782	1.3682761784608326	3.0661773139121458	1.3314600298199335	2.803303131093015	1.7429751118247505	2.24291776579883	3.067324234430554	3.1480674389264824	3.0097488244064685	2.5454753985548804	2.085330886569561
CCDC168	0.038945308860523616	0.010621447871051896	0.011739495015373148	0.010621447871051896	0.027159228547470417	0.024783378365787756	0.03186434361315569	0.30774247647442465	0.0035404826236839653	0.03768750582316221	0.024783378365787756	0.009177303642970279	0.024783378365787756	0.038945308860523616	0.13267492779278858	0.014161930494735861	0.021242895742103793	0.014161930494735861	0.007080965247367931	0.010481691978011739	0.026833131463710053	0.06032796049566757	0.20297214199198732	0.024783378365787756	0.024783378365787756	0.010621447871051896	0.0035404826236839653	0.014161930494735861	0.017189974843939252	0.03186434361315569	0.016351439485698314	0.0035404826236839653	0.042485791484207586	0.03540482623683965	0.04956675673157551	0.014161930494735861	0.03540482623683965	0.028137519798751513	0.0034938973260039132	0.021242895742103793	0.005590235721606261	0.03172458772011553	0.03004751700363365	0.007080965247367931	0.03596384980900028	0.014161930494735861	0.04905431845709494	0.06293673716575049	0.014161930494735861
XIST	29.8105317769131	39.98785992217899	27.019092088197148	27.083164721141376	25.99875486381323	35.75133592736706	26.461167315175096	45.81385214007782	25.217846952010376	32.36368352788586	63.25857328145266	27.16373540856031	29.871854734111544	58.140440985732816	32.32217898832685	20.317821011673153	21.871284046692608	23.142049286640727	22.118599221789882	33.406796368352786	23.82568093385214	59.53966277561608	44.486536964980544	24.041141374837874	60.79086900129702	27.398391699092087	39.5010635538262	28.451050583657587	21.350246433203633	18.72892347600519	21.630505836575875	20.881504539559014	35.60046692607004	30.33608300907912	29.929027237354084	26.622101167315176	35.57494163424124	30.0230869001297	21.561141374837874	33.26313878080415	23.017016861219197	29.71455252918288	26.139507133592737	24.36757457846952	60.60072632944228	31.08249027237354	31.497587548638133	57.176238651102466	23.00897535667964
SETD1B	0.29639584605986563	0.26536346976175934	0.33500305436774586	0.5364691508857666	0.4265119120342089	0.5372021991447771	0.32144166157605375	0.6675626145387905	0.3792302993280391	0.44777031154551006	0.3020158827122786	0.37935247403787414	0.3264508246792914	0.3202199144777031	0.6518020769700672	0.30335980452046424	0.4813683567501527	0.3020158827122786	0.4009773976786805	0.44153940134392183	0.4281001832620647	0.34990836896762373	0.5384239462431277	0.6102626756261453	0.31753207086133173	0.573365913255956	0.28197923029932803	0.43396456933414784	0.34697617593158214	0.5519853390348198	0.3495418448381185	0.15784972510690287	0.7528405620036652	0.434331093463653	0.451435552840562	0.36847892486255346	0.7604153940134393	0.5038485033598045	0.40940745265729994	0.4375076359193647	0.47648136835675015	0.4306658521686011	0.43262064752596213	0.36615760537568726	0.4166157605375687	0.5754428833231521	0.6621869273060477	0.4786805131337813	0.30788026878436164
[truncated: 453 more columns]
