# Supplementary material for: Whole-exome sequencing capture kit biases yield false negative mutation calls in TCGA cohorts
Source: PLoS One. 2018 Oct 3;13(10):e0204912. doi: 10.1371/journal.pone.0204912 (PMC6169918; doi:10.1371/journal.pone.0204912)
Supplement: S2 Data — (ZIP) [file pone.0204912.s008.zip › S3/all_cohort_coverage/CESC_depth.csv]

	024241e2-c4fd-49d4-98cc-0cb6d8c655d1	0247857e-5f05-4342-beda-e84a1a540646	04db7be1-462f-47b8-942d-903a9fd45880	07da071b-805d-401f-874c-66c7944ba3c7	07db7c28-3cf7-496e-aac4-722743691f5b	0808dd6e-ae32-4b49-af16-2f914b05b71d	09fe30e3-c6ba-4b1b-93f1-ba34eabab086	0be263aa-f658-417e-8fab-f9f02bfa7af1	0d7f0542-2a6c-416c-8542-a0358d07ac62	0d8d1147-8791-4469-bede-b17aa3cf798e	11764be0-ed92-43ea-a664-269c22f1a35c	12d0ceae-aa48-4b42-bf37-22966b4dd790	12fe519f-eb91-4379-b966-21bacc8d4e70	14771368-c01b-4f36-b6ec-c52586b8018b	14cc4bb2-9d98-4c04-ba7a-10b3e594bf9f	15a71a06-a6e2-456c-a305-c8e87b295970	1700de11-7c4b-4b95-8b21-89f018e44cf4	177faa53-451e-457f-81fa-9d34848d20f9	17a1b5d9-2075-49af-b64e-519012c89707	1843322f-dd73-4fec-acec-753b8a54316a	196de562-6b57-4ebc-8806-82989c124c93	1a1658cc-fcfc-4016-98ff-fb6fb3cd0f07	1a508119-5ed6-40df-bf81-40fd77db063d	1bdfd6b1-305a-4a00-b6cc-62cbaa389b0f	1c07d0fd-e354-44c4-b939-b3724a9b472a	1c09903c-4a6b-48ff-9c4a-320e453749c5	1d00d620-6dd8-4038-b564-73e10c0e3d70	1e051392-edb3-4ed4-9d91-d1e15de409a6	2080f031-1a18-41a3-9d47-dbff4322bd82	20d12876-b521-4d45-9914-6188ee6755c4	21239d47-6560-47b5-8d62-32cb57dfedc1	2187c3ac-af91-4e47-9fc4-034de73c8c68	223f6296-0b6d-4473-b90f-45534d96a3f2	224136ce-8b0f-4189-aaa7-9354f8b977cb	23a4b103-04e4-4f09-b429-958febf8e886	2791a45d-7b91-42d0-9d27-6fb8a0ecacfd	298ad778-1fd8-4e32-974b-d32fca3b783d	2a087656-e352-45f7-bbd0-e9d9219e1418	2f2123f4-e824-45d3-8020-dd135aa78d3a	2f55c4db-8e61-46ef-be07-582efc19af6e	2fa0ac7c-bc7a-4161-9d31-8a10dbb2ab52	30d45768-27d9-4006-8659-34c1901daa21	310006bb-9616-448d-8852-d5f1456ddcee	3144729a-8c81-4591-a269-7116e3d5d935	329b851f-15a0-4525-afbf-854b16215a82	348b6892-1754-41ba-81e1-30ba38335ae6	34cd959d-2d93-4c9c-b1b6-b92a8fa9cd2f	357bef42-4b1f-4a47-afc7-0ceb145263d5	35872912-1c54-4d4e-ab6a-ef69f879931f
MALAT1	77.29949471750115	42.853812586127695	64.05271015158475	80.56522737712449	83.27675700505283	47.234841525034454	44.59933394579697	146.8285484611851	62.23598989435002	62.454869085898025	44.20751033532384	41.17845659163987	64.23874598070739	43.434313275149286	45.11724850711989	40.95578778135048	38.217615985300874	62.1821313734497	59.05707395498392	37.34037666513551	48.8897565457051	46.173059255856685	40.92099219108865	68.43075333027102	53.459692237023425	62.3323380799265	36.81499770326137	74.50941662838768	42.47967386311438	54.80695911805237	36.36885622416169	60.637000459347725	27.724391364262747	31.740009186954524	64.80627009646302	41.45590261828204	34.09347726228755	47.21256316031236	37.898139641708774	40.79432705558108	61.4002067064768	65.06936150666054	36.03938906752411	64.32544786403307	37.3259072117593	43.24965548920533	42.74494717501148	41.85955443270556	39.23886081763895
SOX11	73.48491799518294	42.68482624154146	32.729900217914896	84.99093932790457	61.722559926597086	45.97144167909164	47.456703750430094	58.0061933707994	55.70512673471728	2.293038192453263	44.576212868448216	2.1908475742631035	48.29957563940819	51.49994265397408	36.48606491570134	41.77703865122147	37.84562449822227	5.055510953090951	70.02362656267921	58.216767977979124	41.96559238444776	37.20289023970639	36.4766601674504	106.03578392017434	33.764995985778185	58.85411171005849	28.80250028673013	61.82933822686088	1.8398898956302328	47.10459915127882	42.621630920977175	51.72290400275261	32.737928661543755	29.722215850441565	54.19038880605574	1.8656956072944144	27.199793554306687	32.707994036013304	37.18935657758917	37.00332606950338	85.19887601789196	60.888175249455216	36.320564284895056	54.47367817410254	34.38937951599954	64.37768092671178	47.522536988186715	41.26860878541117	35.11710058492947
CCDC168	39.406689648746855	41.55059163328054	30.31440417404267	78.49431659368304	56.95443957886891	49.60039131650051	30.086928165470976	54.29418615484953	45.301500046585296	0.013323395136494923	55.256964502003164	0.007080965247367931	47.21079847200224	67.58883816267586	24.415447684710706	26.514208515792415	86.39681356563868	0.04141432963756638	49.935712289201525	84.1518214851393	30.64287710798472	33.542951644461006	61.80532004099506	91.37375384328706	20.43613155688065	13.31291344451691	48.300614925929374	57.4635702972142	0.010621447871051896	80.72989844405106	57.890245038665796	41.76767912046958	46.52562191372403	40.31980806857356	45.19048728221373	0.012065592099133514	44.87696822882698	58.13314078076959	58.83774340818038	62.26767912046958	60.45490543184571	79.36555483089536	49.58888474797354	30.806997111711542	80.93431473027113	65.3713314078077	36.14888661138545	58.61310910276717	60.36946799590049
XIST	59.90194552529183	44.64902723735408	61.12964980544747	113.99548638132296	93.00228274967574	51.78407263294423	55.934370946822305	83.58677042801557	95.97151750972763	92.35450064850843	34.80295719844358	60.31916990920882	68.63501945525292	75.11517509727626	48.08835278858625	55.66230869001297	67.54526588845656	40.130012970168615	58.14324254215305	55.4485084306096	21.372243839169908	61.691984435797664	45.74718547341116	76.9953307392996	100.67865110246433	49.94998702983139	37.28249027237354	85.75719844357977	59.078184176394295	59.31367055771725	54.18573281452659	70.38111543450064	43.17291828793774	30.535045395590142	79.50770428015564	46.98905317769131	33.52477302204929	58.75045395590143	78.21618677042801	39.18780804150454	130.26661478599223	101.27782101167315	42.217846952010376	70.52217898832684	44.494007782101164	52.62599221789883	42.53426718547341	48.445395590142674	42.37577172503242
SETD1B	54.2212583995113	19.375931582162494	27.155284056200365	53.587171655467316	46.9954795357361	33.4282223579719	25.015638362858887	43.46988393402566	41.94587660354307	0.2064752596212584	34.596456933414785	0.33133781307269394	27.989981673793526	39.740500916310324	28.299938912645082	32.98411728772144	32.70604764813684	0.6574221136224802	22.745265729993893	32.63433109346365	30.126084300549785	30.495418448381184	30.54160048869884	29.389492974954184	22.78546120952963	40.12645082467929	20.457788637751985	30.409529627367135	0.3233964569334148	30.88833231521075	37.788149053146	23.152351863164323	21.62028100183262	26.420647525962124	31.836041539401343	0.2659743433109346	33.801710445937694	30.184239462431275	29.76383628588882	29.038973732437384	54.907025045815516	49.35846059865608	25.316432498472818	36.444227244960295	28.402076970067196	36.16371411117898	25.20317654245571	24.635552840562003	25.097373243738545
[truncated: 256 more columns]
