# Supplementary material for: Whole-exome sequencing capture kit biases yield false negative mutation calls in TCGA cohorts
Source: PLoS One. 2018 Oct 3;13(10):e0204912. doi: 10.1371/journal.pone.0204912 (PMC6169918; doi:10.1371/journal.pone.0204912)
Supplement: S2 Data — (ZIP) [file pone.0204912.s008.zip › S3/all_cohort_coverage/LUAD_depth.csv]

	2084c797-4215-417b-89f2-172213b45181	692db51a-05e8-4ac5-aa8b-4049c07e77c6	f213e5df-99de-4f5c-8fa1-3f090bb0bcb7	47561457-1b7c-4ea5-8782-d9e09937aaf3	b2bbb167-fcbf-4631-831a-a19e7b715cd6	d45b6559-0756-4122-a1bc-2579e5d0b63f	c443f4e8-a43d-4e91-b774-317b7d3a709e	a162220c-95d3-446f-9a8b-54114a3937d1	7954424b-b854-4891-a883-66eb6bb39452	e8fd977f-3fae-4570-a3f0-42e1566685d7	7f7971b9-f5e8-4843-87b0-0dbc1e1e693c	58a72c52-d9dd-4f21-bdbd-10875fe6eefa	8815ae7e-382b-4f76-b03d-563420526882	8d6fb8f4-4b13-4dec-8575-068b6bc3e033	9872a2c8-5098-4e50-8065-179c88044434	276d2643-cbcf-48b5-b059-34aec0434035	d985e21c-1201-4ca9-a835-6be6639ebf80	91884a80-cb89-4dbb-adcc-60af9846715b	ab75395f-3975-4dbd-8fb4-3f27580e8d2d	16475f1e-c4da-43d7-b5bd-406edc394017	260f1741-8f53-42fc-8659-fa117bf36428	d7d9c8ac-eb77-4077-904e-92a8f2e70675	0e626659-bb96-49cd-84f5-0daf63c38344	62f84612-e17b-45ae-9908-ea9becb3e19e	cf72deca-2fec-47ba-9082-4f7426aecd29	e0a5b2b4-0c0c-42ca-a22b-2e25566f79fa	0fa2e245-b190-4903-a2c0-a4fa05310383	17685b67-e4c9-47a5-9c65-97e3ad3425ae	07162670-0cba-4435-8471-b318e8a82e25	aac79621-45b5-49a2-8fce-aac6bde851d3	64867fbb-dab4-4e4e-8ec4-5578cc4f7e5f	8a1ef382-ba3e-4957-bed1-7a53bd5f6db0	c39031fd-7b03-49fb-aa9c-4cad7aef5afe	ba0c0659-ad85-4798-9456-ec55f2989f4b	8192aeb9-5d51-4edf-a8f8-f5a3151e5f04	bc3ba355-03de-4013-b403-8c89291caa4f	63837f10-b696-491c-9a39-a223d0315be5	1b4f1f8e-d8bf-4089-85e4-8f876125441a	6e320002-cc74-4ef5-aed0-ace5b1d90fe7	e2e5c265-3bd0-4611-bfb5-160b1fe60f05	e37bcc22-121e-4465-98ab-81b29a88430a	615099e4-c910-41c9-bc28-9eacee3a7611	7ecbd9b3-4f76-425c-8973-087af68349a9	7a7d8144-3777-41c3-9a64-5e01ec96fff4	583e2076-363d-4207-b589-d2022098638c	4deffd2c-85a1-4366-a654-f586a8b963c8	e4a8d378-8140-4202-9e54-391384ea6fb5	dcaa7c31-af52-446c-b86a-b5d5fa1e882c	0629595b-84b8-422f-8423-9f2e40a606a7
MALAT1	20.300872760679834	35.62965089572807	55.3586357372531	70.92512632062471	63.31982085438677	39.108406063389985	76.9170877354157	36.774345429490126	60.002296738631145	59.59186954524575	16.24150206706477	54.33520900321543	38.23380799265043	40.55546623794212	58.14113458888379	58.18718419843822	31.949701423977952	54.745751033532386	55.44774919614148	80.37023426734038	48.382062471290766	53.09267340376665	30.055236564079006	70.1810978410657	44.70888837850253	35.11931557188792	65.13849333945797	56.91100137804318	40.339228295819936	44.954869085898025	37.34531465319247	59.76090950849793	69.40927882406982	53.444189251263204	53.837735415709695	62.72197978870005	62.49391364262747	61.440973817179604	52.07280661460726	64.74230592558567	39.49552135966927	54.390215893431325	76.78984841525035	53.59944878272852	43.84956361966008	46.8194763435921	45.45050528249885	50.49540652273771	31.934542949012403
SOX11	3.375845853882326	2.43181557518064	4.084986810414038	3.4041747906870055	3.7399931184768898	3.244752838628283	3.4006193370799402	2.1468058263562333	2.318041059754559	1.925564858355316	2.322858125931873	3.6100470237412545	1.9545819474710402	3.216079825668081	2.1878655809152425	1.9944947815116412	3.9186833352448676	3.1338456244982225	1.7986007569675422	1.4274572772106893	3.0042436059181097	3.8151164124326185	3.522078219979355	4.7807087968803765	3.0896891845395116	4.870397981419887	3.219061819015942	4.6148640899185684	2.252551898153458	2.9246473219405895	3.0778759031999083	3.5029246473219406	4.497992889092786	2.356692281224911	2.55820621630921	1.92900561991054	2.6097029475857325	3.729670833811217	3.801582750315403	4.840578047941277	2.7854111710058493	5.286959513705701	5.1739878426425046	1.7975685285009748	3.373896089001032	2.1535726574148413	2.783002637917192	2.3712581718086936	3.1081546048858812
CCDC168	0.03186434361315569	0	0.021242895742103793	0.4209913351346315	0.4811329544395789	0.03531165564147955	0.037128482251001585	0.014161930494735861	0.028323860989471723	0.010621447871051896	6.388428212056275	0.010621447871051896	0.014161930494735861	0.004239262088884748	0.042485791484207586	0.056275039597503025	0.007080965247367931	0.010621447871051896	0.007080965247367931	0.028323860989471723	0.021242895742103793	0.04956675673157551	6.692443864716296	0.03186434361315569	0.014161930494735861	7.278440324233672	0.038945308860523616	0	0.09652473679306811	0.003726823814404174	0.017702413118419826	0.13984906363551663	0.02482996366346781	0.03186434361315569	0.038945308860523616	0.010621447871051896	0.021242895742103793	0.04523432404733066	0.021242895742103793	0.10770520823628063	0.014161930494735861	0.01565266002049753	0.03540482623683965	0	0.03540482623683965	0.04239262088884748	0.017702413118419826	0.021242895742103793	0.028743128668592192
XIST	21.7937224383917	45.635538261997404	35.54365758754864	57.20456549935149	46.76990920881971	25.56171206225681	35.06837872892348	32.40949416342413	42.278080415045395	36.380544747081714	48.765188067444875	68.13146562905318	35.01234760051881	45.389364461738005	38.08368352788586	57.20290531776913	35.64394293125811	65.35408560311284	30.02775616083009	93.23398184176395	64.5219195849546	68.20684824902723	31.468741893644616	81.30272373540856	56.569961089494164	26.923112840466928	67.62433203631647	46.83320363164721	55.69156939040207	27.142931258106355	43.97348897535668	40.412814526588846	84.29717250324254	79.39081712062257	54.4841504539559	67.4362645914397	36.37182879377432	38.89105058365759	66.78920881971466	48.202023346303505	25.93421530479896	55.42874189364462	50.76876783398184	32.029831387808045	28.66817120622568	30.836368352788586	37.57089494163424	55.14941634241245	35.30677042801556
SETD1B	0.2548564447159438	0.33634697617593157	0.499083689676237	0.874282223579719	0.8917532070861331	0.5387904703726328	0.44153940134392183	0.4180818570555895	0.335247403787416	0.5445326817348809	3.3839951130116064	0.43286499694563224	0.3194868662186927	0.2680513133781307	0.340989615149664	0.3007941356139279	0.44642638973732435	0.4698839340256567	0.2630421502748931	0.2714722052535125	0.5508857666463042	0.7385461209529627	2.8566890653634696	0.6968845448992058	0.4009773976786805	3.765668906536347	0.518020769700672	0.39376908979841174	0.8670739156994502	0.37361026267562614	0.3587049480757483	0.6008552229688454	0.8598656078191814	0.34990836896762373	0.29224190592547344	0.0967623701893708	0.47623701893708004	0.6525351252290775	0.24337202199144778	1.0173488087965792	0.4811240073304826	0.5230299328039096	0.3946243127672572	0.24410507025045816	0.7306047648136835	0.30507025045815517	0.1297495418448381	0.3512522907758094	0.3012828344532682
[truncated: 580 more columns]
