# Supplementary material for: Whole-exome sequencing capture kit biases yield false negative mutation calls in TCGA cohorts
Source: PLoS One. 2018 Oct 3;13(10):e0204912. doi: 10.1371/journal.pone.0204912 (PMC6169918; doi:10.1371/journal.pone.0204912)
Supplement: S2 Data — (ZIP) [file pone.0204912.s008.zip › S3/all_cohort_coverage/KIRC_depth.csv]

	009086da-0f4c-48a9-8cb6-49109a467dae	0234e671-113c-4cef-a446-b29ff5f2f6e3	02486235-6069-4fe1-995f-96e4d68e6c97	02881281-f61e-4fef-9905-6b30cf176db9	032d8e54-6d71-4807-b541-8b445a4ac959	0355406a-19bf-477c-9577-37a737ab6125	03679a81-9819-4f98-be5d-ebfd5e8a4e0e	0476591e-4f17-4a56-a3b1-e09ccfe33d19	04e98461-b703-4456-be00-5c0dc29e38cd	05bd6985-0e8f-4eb6-a97c-3ba6078e8682	06477d2e-c92b-4fc3-b98e-5950b7680354	06530f99-8bd3-40be-99b1-e80ea04c11d5	06ade595-0e87-404c-943e-1e935410d5b7	07737878-14fd-426d-8b99-07b5c04c6a6b	08007fe5-5192-4b37-a3b0-9c5b4fbd9480	084d256b-54b8-4ca9-8c8c-35b7236123a7	093cd8a0-5af4-4d84-9384-21547afbca7f	09df745c-d695-46af-859a-e526d06a1ef1	09eb0d34-c2e1-4a95-8cfd-3f587ef47da3	0bb7fadb-5dd1-4f52-bc28-e8a6b139f63c	0bb7fd05-eb64-4b87-ad0c-21f2b560297d	0c4ef8c8-7e69-4493-bc7c-61d0cfff358e	0cdf289f-fc74-4013-8f0a-921e6652f843	0d95fbee-92cd-4e7a-8ff8-32946a8de5e5	0e13345b-fcbc-4d4c-90c8-e34753981465	0e65d19a-2a72-46b1-8b1c-44dbeaec1dc3	104c80e0-cc15-4688-8510-eb0bc9094a99	10640d01-b654-4be3-bed8-4cd21481920c	11216288-5bb2-4b90-9105-32839612649f	123b14af-d5be-4c07-840d-ccb5794ac2bb	1255fd77-8fe8-4e1f-acfd-61421f4e7742	12c643da-d6cf-417b-95ed-bc6403ae3b14	12e93920-d82e-4780-8648-76534643d138	13b17300-7d0f-4b42-8972-3290f0cba206	1531da29-50ec-45fc-b621-10d253cd8a74	15ee33f3-8df6-4cc5-a11e-53070a6781ea	168bc3d1-b781-46ea-99dd-6ca30ce192b3	16ee1210-ac78-4647-8fa0-14b2e73bbf10	1709e6af-1f9b-4ae8-9b93-356a8a0fa1cc	178965bb-b018-4d48-ab8a-fdccd160309c	18b8ca77-1486-4a95-9676-20be60ff38b7	18fde752-e2b0-4ef8-b4a7-32e218512845	19df959a-1755-45de-a50e-308b031c16fd	1a00a847-0981-4f94-b5b6-a6f47797078d	1a8f7306-6b4e-45e9-9da6-17ec93f819f4	1aea3b6f-1ef7-46a0-b806-a57c79405add	1af0c0f8-d387-49e5-8cf8-9f39cfabe4c7	1b44c3e5-c39a-4cee-a71b-3a225f3f73c4	1b6b4500-f2ab-4083-b02a-1e679d805f88
MALAT1	2.2416169039963254	72.95590261828204	90.97944418925127	40.50298576022049	75.3481855764814	75.65227377124484	37.502296738631145	63.29490124023886	75.29915020670647	101.79811667432246	77.29409738171796	1.8811437758383096	74.4624483233808	85.40307762976573	58.81924666972898	74.22347266881029	73.89331649058337	59.994487827285255	101.23966467615985	98.53628847037207	91.49747358750574	97.65399632521819	95.5351401010565	86.37023426734038	81.75183739090491	1.8155718879191547	67.13263665594856	0.32441433164905836	73.02928341754708	105.4664676159853	2.9797887000459347	78.65124023886082	1.8399173174092789	90.74000918695452	80.41789159393662	2.6110473128158014	1.6943040881947635	1.6180523656407901	94.0726917776757	84.66272393201653	85.33383096003675	66.86736334405144	2.1104731281580156	1.669728984841525	1.177652733118971	76.71910886541112	92.1518144235186	79.13217730822232	0.20877354157096922
SOX11	2.827388461979585	2.752150475972015	3.717628168367932	1.4695492602362656	2.9122605803417825	3.211492143594449	1.7599495354971901	2.310815460488588	1.6633788278472301	2.2575983484344535	2.906525977749742	3.467599495354972	2.0915242573689645	3.1519669686890697	4.904576212868448	3.1002408533088657	2.30118132813396	3.7602936116527124	3.2206675077417133	2.8841610276407845	3.2420002293841037	3.7131551783461405	3.53836449134075	3.176511067783003	3.0605574033719463	2.7995182933822687	3.331115953664411	109.1396949191421	2.246587911457736	3.6301181328133962	3.8871430209886455	2.76281683679321	2.9043468287647665	3.9235004014221815	2.530680123867416	4.363000344076156	2.0611308636311505	3.0861337309324464	2.4860649157013417	3.127537561646978	3.6991627480215623	1.810643422410827	2.5338915013189585	3.226860878541117	3.0233971785755247	2.0950797109760293	2.707764651909623	2.7417134992545016	80.23397178575524
CCDC168	381.64320320506846	0.014161930494735861	0.5470977359545327	0.028323860989471723	0.18773874965061027	0.06372868722631138	0.007080965247367931	0.048541880182614364	0.009084133047610174	0.06726916984999534	0.25915401099413027	387.2371191651915	0.028323860989471723	0.007080965247367931	0.19090654989285383	0.042485791484207586	0.010621447871051896	0.04602627410789155	0.10765862293860058	0.030886052361874593	0.04956675673157551	0.024783378365787756	0.038945308860523616	0.042485791484207586	0.06838721699431659	395.8913630858101	0.08143110034473121	89.96245225006987	0.04956675673157551	0.07192769961800057	320.3829777322277	0.06433429609615206	397.8255846454859	0.2777881300661511	0.021242895742103793	493.21792602254726	388.83755706698963	419.1952389825771	0.007080965247367931	0.06251746948663002	0.12745737445262276	0.010621447871051896	391.45103885213825	228.59657132209074	394.69556507966087	0.03540482623683965	0.017702413118419826	0.011879250908413306	72.66505170968043
XIST	1.0791699092088196	42.73016861219196	53.12591439688716	26.26178988326848	53.14479896238651	104.68503242542153	51.01447470817121	48.793774319066145	46.089546044098576	65.71896238651102	90.48342412451362	1.0602853437094681	90.10194552529182	97.8860700389105	94.61577172503243	57.663138780804154	111.18464332036316	38.78967574578469	56.14780804150454	59.26267185473411	54.86869001297017	115.31683527885862	62.45546044098573	52.09110246433204	61.966018158236054	0.806485084306096	40.823035019455254	0.15787289234760052	44.52217898832685	62.18121919584954	1.6421271076523996	90.26417639429313	1.0105317769131	58.879481193255515	52.433099870298314	1.4068482490272374	1.4595590142671855	0.7956939040207522	59.09530479896239	41.57753566796368	56.98396887159533	40.7641504539559	0.9030350194552529	0.5567833981841764	1.8101686121919585	103.56347600518806	107.42905317769132	51.60337224383917	0.1915953307392996
SETD1B	37.68943188759927	0.28882101405009164	1.0829566279780085	0.3197312156383629	0.6251679902260232	0.40757483200977396	0.26450824679291385	0.43970678069639585	0.2905314599877825	0.26487477092241907	0.7661576053756872	38.510445937690896	0.5050702504581551	0.3975565058032987	0.7110568112400732	0.4568112400733048	0.3196090409285278	0.2687843616371411	0.4619425778863775	0.5622480146609652	0.5457544288332316	0.3792302993280391	0.613317043372022	0.2746487477092242	0.5062919975565058	33.54331093463653	0.41857055589492975	58.54098961514966	0.41514966401954795	0.2858888210140501	34.899938912645084	0.3247403787416005	29.395235186316434	1.4549786194257788	0.3729993891264508	48.46817348808796	26.637996334758704	30.68368967623702	0.5011606597434332	0.5070250458155162	0.6197923029932804	0.340867440439829	27.066707391569945	36.94416615760537	33.91912034208919	0.46792913866829566	0.4	0.32388515577275506	44.0094074526573
[truncated: 322 more columns]
