# Supplementary material for: Whole-exome sequencing capture kit biases yield false negative mutation calls in TCGA cohorts
Source: PLoS One. 2018 Oct 3;13(10):e0204912. doi: 10.1371/journal.pone.0204912 (PMC6169918; doi:10.1371/journal.pone.0204912)
Supplement: S2 Data — (ZIP) [file pone.0204912.s008.zip › S3/all_cohort_coverage/PAAD_depth.csv]

	005ea64b-18e7-4f50-b940-38322a96e034	0083a71e-023f-4677-bb74-18fa334bd465	0365cddc-f756-4e16-a56b-3817ec4024f3	048e9e14-7a0e-4991-a8f2-7a52eb309c55	04b8e33c-5e48-48c3-879c-4243808c45e5	06d95218-3de6-4377-a285-2b47161215f1	071ee44a-6489-4f2c-814a-995e7ecdd7fd	07bb5fd4-12af-4800-b300-0f60d495f83c	082721fb-c7ec-4f94-8cc5-19e36e6da11b	08fdbfe8-bb1c-4775-979a-d6ff6f33e04c	09585dfc-11eb-43f2-83cf-42469d6b7189	0b6e4428-0545-495f-b3e5-c35e7a722b02	0bcc69a0-9622-4382-bdcb-4bf73859de14	11729998-221d-4794-80fb-f34146eb2287	1341c5ab-7264-4d2d-8a61-38490540b02b	1371fde7-5523-4601-9ca3-b309479c86db	167b7a91-6a03-4a89-98e3-683ec3b3d312	17284ec9-c3cb-4c80-96a7-312e35e7c1d9	17c4c746-7b3b-4a35-8f76-d263e2a42d24	185d60ed-57a6-4307-97d3-5ef2e9f8fb4d	186f8d00-a32e-4ae8-bfce-aed9d8a371c4	19d9794e-ce5c-4fc0-b582-8f361dd25f94	1a109386-2d05-468e-a018-3c3316072fad	1f45dea4-694d-4b23-bbb0-a858e3523443	1fb08cd0-87de-443d-94f7-07e0974ea3f4	21d198b7-3a9b-470e-bfa6-2ba999e3d75b	2496d47d-0541-4ed8-9eeb-48e6da21ebe0	26b9e8ec-abdb-4bdb-9863-c4008041fbeb	274f3e3c-fa63-4530-a41e-50869f21454d	2973d51a-237f-43b2-9798-714e88e858cc	2b12a321-7839-4dd3-a749-18ba363bb04e	2b818f34-2e6d-400c-9538-3de289b5a9d2	2ba44349-6d98-4e36-bd95-4eb61a750988	2cde702b-aa0e-44a4-9a3e-be250a155d3b	2ce94dbc-9798-4078-ac54-5408edf14075	30798d4b-448b-4698-aab4-6aa2ecb98e67	3085784b-1f9b-42d1-8e95-d44807495909	3137d7cc-6bc2-4e06-998b-2c27dd67a228	31b25351-ea6f-4eda-ba67-9aab35c00072	356b8aad-bfce-43c6-9ed4-973eacb34f41	3f69b7af-11d6-41c0-9f86-6a46b9a64dbf	40b20075-e575-4251-828d-27e5c1679efa	42ae82ad-d733-4742-8a37-5c4c19d6be6c	42d3bc81-184f-4eba-a784-4db9f7ac3c33	460afde5-db9a-4517-b767-c86d22e7ef45	46a70b63-c119-44c3-bf1b-fb10889ae829	47bdb9b5-e37e-455e-a704-f426a6d56ef8	4bdaa2f9-ac54-40de-92d8-402584eb1b7e	4db120c0-0ab8-43cb-961a-4ef828bba8be
MALAT1	261.0957740009187	275.04467156637577	201.51458429030777	133.63504823151126	177.9739320165365	199.88585209003216	183.3739090491502	194.31373449701425	222.20291685806154	117.51492880110243	195.2762976573266	215.2317409278824	172.74609554432706	183.3508268259072	124.41823610473128	230.66639871382637	210.66800643086816	225.2242765273312	182.6542259990813	232.06982085438676	175.062241616904	221.99046853468076	292.6473357831879	179.86598530087275	216.36713367018834	175.41352779053744	215.40112540192925	168.71038125861276	250.1121956821314	183.1166743224621	208.42455213596693	200.57050987597611	224.35966926963712	260.5285943959577	139.74977032613688	220.63389986219568	207.2323151125402	181.47967386311439	204.906637574644	174.68247588424438	328.8376205787781	303.9763435920992	193.42834175470833	294.3618511713367	193.92363344051446	145.77135966926963	176.96175930179146	229.68603582912266	156.78445107946715
SOX11	11.736208280766142	14.590090606720954	9.047482509462094	6.72164239018236	7.233168941392361	8.794586535153114	7.52700997820851	8.887028328936804	9.619451771992201	8.05963986695722	9.18453951141186	9.327216423901824	7.8699392132125245	6.456359674274573	5.760981763963757	17.03830714531483	10.270214474136942	10.15334327331116	9.520931299460948	10.695721986466339	8.121688267003096	10.171579309553849	13.692051840807432	8.331460029819933	9.94747104025691	7.470352104599152	10.514393852506021	7.968918453951141	10.029361165271247	10.276293152884506	7.596054593416676	9.238215391673357	9.654776923959169	13.94311274228696	8.126734717284092	10.414497075352678	10.641702030049318	8.404289482738847	7.318614520013763	8.094047482509461	18.77830026379172	17.482509462094278	8.945406583323775	14.224108269296938	11.638031884390411	6.411744466108499	10.905379057231334	9.855946782887946	6.9176511067783
CCDC168	0.04816919780117395	0.17273828379763348	0.05934966924438647	0.05888381626758595	0.04742383303829312	0.117860803130532	0.07379111152520265	0.2991707817012951	0.12987980993198547	0.07966085903288922	0.15834342681449734	0.3177583154756359	0.35903288922016213	0.056694307276623494	0.19025435572533309	0.1324885866020684	0.07290599086928165	0.166961706885307	0.0385726264790832	0.5209633839560235	0.25822230504052923	0.12904127457374454	0.1640268331314637	0.4993012205347992	0.09959936643995156	0.10411814031491662	0.5933569365508246	0.050684803875896765	0.08841889499673902	0.10234789900307463	0.14078076958911767	0.19412093543277742	0.030513369980434173	0.6771638870772384	0.18573558185036804	0.08343426814497344	0.13626199571415262	0.045047982856610456	0.20315848318270754	0.08208329451225194	3.1565266002049754	0.39015186807043695	0.06992453181775832	0.3417963290785428	0.24899841609987888	0.18992825864157273	0.1358893133327122	0.06018820460262741	0.08376036522873381
XIST	130.83662775616082	166.23932555123216	132.68311284046692	106.75154345006484	222.40461738002594	125.58428015564202	110.53929961089494	237.1221271076524	218.63325551232165	281.74697795071336	236.9287159533074	132.36876783398185	108.26671854734111	109.52975356679637	77.36446173800259	133.954915693904	238.0502204928664	144.53862516212712	195.78848249027237	268.7973540856031	208.51284046692606	141.93281452658886	175.0461738002594	232.9937224383917	216.6446692607004	172.4904280155642	134.1011673151751	104.27714656290532	153.16918287937744	214.1288197146563	263.7290272373541	142.0176394293126	148.6939559014267	294.7868741893645	156.63066147859922	124.70682230869001	251.27922178988328	108.93307392996108	141.34739299610894	182.13815823605708	384.7687159533074	178.13629053177692	210.88881971465628	364.05027237354085	118.52586251621271	246.62874189364462	123.68098573281452	250.88653696498054	105.53577172503242
SETD1B	0.9336591325595601	2.3717776420281003	1.7802076970067195	0.5538179596823457	1.4090409285277947	1.185094685400122	1.0581551618814906	2.4806353084911423	1.6522907758094074	1.5066585216860109	1.520219914477703	2.742700061087355	1.8843005497861942	1.502748930971289	2.2222357971899815	2.5975565058032988	2.121930360415394	2.085766646304215	1.037751985339035	2.6307880268784363	1.213439218081857	2.1380574221136226	1.8794135613927916	2.248136835675015	1.0616982284667074	1.2395846059865607	2.3165546731826514	1.2940745265729994	3.1248625534514356	1.700794135613928	1.1874160048869884	2.121930360415394	1.1508857666463042	2.0619425778863776	1.346365302382407	0.9956017104459377	1.8594990836896763	1.2946854001221748	2.9405009163103237	0.9556505803298717	5.758704948075748	2.367379352474038	0.6540012217470984	2.043860720830788	2.1589492974954183	2.922174709835064	0.4937080024434942	1.1527183872938302	1.0712278558338424
[truncated: 135 more columns]
