# Supplementary material for: Whole-exome sequencing capture kit biases yield false negative mutation calls in TCGA cohorts
Source: PLoS One. 2018 Oct 3;13(10):e0204912. doi: 10.1371/journal.pone.0204912 (PMC6169918; doi:10.1371/journal.pone.0204912)
Supplement: S2 Data — (ZIP) [file pone.0204912.s008.zip › S3/all_cohort_coverage/MESO_depth.csv]

	011fa5be-ece3-441e-896d-40c4b68b7905	069f4aea-081a-46b4-9528-be7e44e1e0c3	0ef10e66-7fd4-4d07-9877-0a9e142e4732	0f321324-0481-436b-912b-fcbcfa1740ba	102b3ede-8d6a-482c-8f8c-904d66780afb	1553d76d-8835-4384-9c66-27d225de04c3	17d265eb-4ac8-4b3d-ada5-30ad3401628b	2090559c-0fe7-417b-80f6-3fb5179fee29	22d00327-e962-4a4e-945b-75d2c9ed4b7f	236fe58d-18f3-42f7-af7c-5e82c62aae70	24a1145e-6cdc-4232-af99-15e7b1779b7e	29e5b38e-4648-4beb-8628-a2ffa09e5a5b	2defc198-6b45-4678-991c-9d5b0de089e4	30b22957-5f72-408c-85af-d3d54c13ff94	32bfc702-b93d-42ab-809e-a538ed0b6e46	34bc22c4-aeae-4b65-8bc0-81c43a653374	37941d0c-0412-4099-bdb6-4b751ed985bb	39d19e04-98db-471f-864f-4ca65667dde3	3d81ec72-4295-4a19-ad04-3fff3cf1f91c	408b0c94-dda2-4414-98fa-8bd68f803f43	415234a8-35be-44d6-b6c5-0391b98c15a7	418a75a1-d47e-48e2-b8d3-c5cf81707f58	429e286c-9f4d-4c4a-9e14-faaf526035fc	49559622-64d1-4f8a-9070-bd822bf3cec9	4b6220ee-a4f0-4366-81fc-2d5d76fa0d16	4cb9b4e4-2253-4ec0-b557-768038627ca3	4ea5af8e-c02b-4745-a78d-58d4bc30e4e2	5340d7c1-dc3c-4d4a-9e5f-a4f2f0d37f43	549ec67b-4b32-4615-8943-eb31a5248611	596d535e-804c-4c0c-a720-cf442c255b48	59b21bd1-e768-46b8-8778-bdbea60377da	6056f026-c894-4fd1-a427-db921f58d10e	62766e3c-0392-4320-a6b7-bf8932682c29	6871b3c3-0510-4e02-b838-3022a353061e	6b9ffbbb-82d2-4d85-bc3d-dcae3bf9bd75	7268a915-b727-4288-b330-9e1c62d1818d	7a73c623-4b47-4d8a-bd5f-f110b5916554	7c4ab5fb-7450-40c1-aab0-1ad03da033e5	80d10465-4005-4b7e-b88c-55971fcf32d4	82a65dea-4c13-4df2-a4d8-81ed0875b550	84d59770-b03c-4f5c-a19b-987910f7b71c	877deb5f-aa25-4a0c-98d4-b84fa119d348	87a333b0-a8c1-40e5-b625-25cd508c141e	8b9f04e3-13dd-4051-bf5b-774539cc294a	90e1c8c3-a7e2-4d43-ac39-f8aac4a175e5	916e6849-c05b-4b24-8bb7-d272e4bf8d6e	94ff0aed-a78d-40a5-8559-3ee2072f98e4	9943b9bf-e0e8-4eb7-bae0-853611a40ee3	9a8cebde-0071-4405-8c1c-28dd6ff0dde5
MALAT1	73.97599908130455	103.80649977032614	49.781120808451995	80.60748736793752	65.99632521819017	97.21531924666972	60.51573265962333	97.15227377124484	88.28881488286633	60.40238860817639	99.49150206706477	74.25769407441433	61.124368396876434	74.34221405604042	89.63539274230592	75.4962103812586	69.81959118052366	98.91295360587965	72.64676159853009	82.09393661001378	78.91972898484153	82.72588424437299	90.59669269637115	78.69499310978411	93.49012402388608	86.77802021129996	96.68661001378044	92.00149288011025	83.47749196141478	89.9522278364722	80.67903077629765	70.07211759301792	85.11874138723013	78.8036288470372	68.83199356913184	72.35266421681213	94.15904915020671	103.31166743224621	97.35817638952688	81.09875976113918	92.60737253100598	89.47485071198898	74.61564079007809	171.34853008727606	67.04260450160771	82.78766651355076	74.0919843821773	138.84129536058796	89.73265962333487
SOX11	12.298887487097144	27.26275949076729	43.67186603968345	36.020644569331346	34.87888519325611	15.816033948847345	48.99529762587453	10.686431930267233	66.9457506594793	29.8153457965363	17.20323431586191	21.41656153228581	46.8814084183966	14.109989677715335	21.912834040600988	19.83266429636426	24.03268723477463	12.16056887257713	13.047482509462094	15.411056313797454	15.983713728638605	14.1222617272623	15.913522192912032	18.52987727950453	15.54845739190274	14.432618419543525	14.823488932216998	16.65328592728524	17.271705470810872	16.716251863745843	25.700539052643652	22.15471957793325	16.737125817180868	29.292005963986696	44.610276407844935	20.0	21.942653974079597	13.988874870971442	16.60626218603051	22.0030966853997	16.030622777841497	17.25312535841266	27.63057690102076	37.77004243605918	22.63677027182016	10.603394884734488	37.48170661773139	21.098520472531252	15.929808464273426
CCDC168	71.1506568526973	79.48672319016119	51.74019379483835	55.79059908692817	51.56382185782167	115.54188018261436	53.45266933755707	119.83038293114693	38.80587906456722	56.11855958259573	91.16561073325259	64.87025994596105	28.158157085623778	84.8776204229945	81.7998695611665	76.3505543650424	69.32842634864437	80.94190813379298	59.19822044162862	92.19887263579615	109.96096152054412	102.89392527718252	111.62410323301965	93.49501537314823	107.2050684803876	81.29795956396161	90.5784496412932	115.24266281561539	82.5987608310817	74.43655082455977	78.95416006708282	60.88176651448803	86.01746948663002	53.35991800987608	39.5541787012019	72.6202832386099	90.29171713407248	105.09032889220163	106.44353861921178	85.73874965061027	107.71070530140688	77.8542811888568	80.64133979316128	190.25789620795678	60.77014814124662	71.56065405757943	49.77988446846175	86.08301500046585	111.5072673064381
XIST	39.41483787289235	76.26044098573281	24.339040207522697	28.001867704280155	28.528560311284046	93.81136186770428	28.777898832684826	48.52124513618677	42.52747081712062	31.795278858625164	48.24596627756161	37.856290531776914	26.201660181582362	35.06568093385214	45.85317769130999	38.332866407263296	66.88560311284047	49.53105058365759	24.83616083009079	62.68347600518807	37.86080415045396	41.948949416342415	44.52326848249027	42.723579766536965	84.59429312581064	43.764721141374835	47.51621271076524	46.187911802853435	66.04970168612192	44.957146562905315	35.71833981841764	65.06635538261997	48.651984435797665	51.79299610894942	32.299195849546045	39.26184176394293	36.69805447470817	86.26101167315176	47.1894682230869	38.448404669260704	44.90485084306096	45.96254215304799	36.6420233463035	87.66625162127107	37.10526588845655	102.61255512321661	26.248612191958497	41.48684824902724	45.05935149156939
SETD1B	50.451435552840564	94.69383017715333	134.4641417226634	121.34697617593159	145.41563836285889	61.896151496640194	171.30739156994503	69.04166157605376	276.8728161270617	99.33952351863164	72.32645082467928	78.77971899816738	184.6651191203421	50.49822846670739	85.87183872938301	103.85791081246182	90.64569334147832	67.60549786194258	86.38204031765424	60.100671960904094	65.92315210751374	51.94037874160049	56.9714111178986	70.50739156994503	64.70116065974344	68.26487477092242	62.22736713500306	59.83958460598656	60.69676237018937	59.183995113011605	161.8100183262065	93.62981062919975	71.40916310323763	102.93964569334148	178.34098961514965	71.69835064141722	69.11899816737935	55.98631643249847	76.29700671960904	60.99596823457544	56.12693952351863	67.61050702504582	100.44740378741601	144.12938301771533	91.46316432498473	39.13317043372022	136.05962125839952	79.74404398289555	56.48356750152718
[truncated: 34 more columns]
