# Supplementary material for: Whole-exome sequencing capture kit biases yield false negative mutation calls in TCGA cohorts
Source: PLoS One. 2018 Oct 3;13(10):e0204912. doi: 10.1371/journal.pone.0204912 (PMC6169918; doi:10.1371/journal.pone.0204912)
Supplement: S2 Data — (ZIP) [file pone.0204912.s008.zip › S3/all_cohort_coverage/BRCA_depth.csv]

	0021baaf-ae39-4616-8ee7-77f9014d1342	00589653-5840-4c11-8572-5aa7d00a73f8	016a3322-819c-4be2-87ae-7323f696aab7	01e035ea-52af-4c5a-b22d-ecadbccaa403	022939b8-1ceb-43d1-ab9d-a8c096b05c3b	022c420d-b60c-48be-a6cf-7a25a2ac1878	02540acb-4689-4eeb-8b06-dc1ca2746ac3	030e5e74-6461-4f05-a399-de8e470bc056	0326975a-2e56-404a-8776-92c5c5678853	0329fa7e-d768-4bbe-940e-36f0b9829d7c	036780c3-fa9b-405e-addb-d3eac18b075b	049dc2d6-d866-45d3-bf0a-3aeb20b0c3a5	04b12d6d-a141-492a-9ede-66106beec09f	04bd94e2-78d1-4dac-b365-13833eccf467	04e82c5b-055c-4861-a711-2368f569b853	05422bf7-790f-4e4a-a8ce-e4432860a25b	05a2ec3e-10bf-4757-b061-75ff62053f1c	05ba9b62-d496-408e-97fb-0dbdd84efedb	06491e5b-b35d-4e23-883f-8babe6b21879	06c06053-5aec-45e1-91cd-1c02d7a8c814	080ab658-11cd-4696-bd6d-ef3b86198bd1	08603b68-4450-4a67-80e2-6ac5d75224b9	086f5237-41c4-4a97-9067-f685fa732e83	0943598e-819e-4ec7-bdab-78d47ec37596	09bd8578-ec5f-400d-806d-9d23165c366a	09bfd039-561e-4d80-a228-f6ea11fc4d70	09c5efd2-54d9-461d-bf99-751fc26eae2a	0a39ccfc-fed2-482c-834c-7d9547c39a35	0a81d75c-2c23-4107-901e-e7840fafefbb	0ab0d12b-86c9-4bee-84c6-73e71b110bab	0bb3e47a-79e5-4298-872d-7c865e10b05d	0c132393-8d20-4e82-86df-750353016323	0c19cac9-8471-48a2-9b0e-7ecd6140bd4c	0c34a115-a77d-473b-98e5-1ea66f983d0f	0c36187a-2e54-4d5c-b3a4-bb210f995c2a	0ca38444-4e9b-43a9-817d-d7ebb5759440	0d4aca9c-c11e-4f78-a250-08d45ce4828e	0d617a3f-3aff-47f1-8b0a-88d02a7dc046	0d6c1b71-dc65-4c90-a09e-35dc95838ac9	0d9ebb7f-71ac-4cd6-9127-2ce01098130d	0daa1a81-1d84-444c-9f0a-daf004a6586d	0e49ef3f-9603-4aab-8afd-dcb76215c61d	0f9b5336-0571-4552-a7ce-02ec289fb1c0	1025d7d4-b50d-4aad-8087-763a7c589de4	1037769b-5fb5-4953-b7c1-10894942cdce	105290eb-b626-4318-9b8a-42f477e2cec6	107dd006-a888-4572-80dd-69d535fef06b	1097b8c6-233c-49a3-a7fe-e6267c3ed12b	1099da26-6393-4d30-bd31-d38fea5a81d7
MALAT1	0.2181901699586587	0.25264124942581534	59.15847496554892	2.712448323380799	102.47588424437299	3.558796508957281	42.36874138723013	3.750459347726229	102.33141938447405	0.3052365640790078	1.0794671566375746	41.63148828663298	0.23265962333486448	1.5578778135048232	82.05110243454295	1.425700505282499	0.19809370693615067	1.8318787322002756	50.856453835553516	37.2172714745062	0.204983922829582	1.4480937069361506	0.182475884244373	46.12011943040882	1.2811208084519983	30.847496554892054	0.2416169039963252	28.658245291685805	0.7849104271933854	0.2537896187413872	100.18155718879191	0.9139871382636656	60.68718419843822	52.2467845659164	0.4528020211299954	38.999425815342214	0.39779513091410196	47.33406063389986	0.28858520900321544	0.6475654570509876	0.262172714745062	28.531694993109785	1.551102434542949	1.8579467156637575	0.4506201194304088	0.5260679834634818	0.18373909049150206	61.59956361966008	84.07406982085439
SOX11	1.753412088542264	3.2205528156898726	54.327560500057345	2.9420805138203923	1.840348663837596	2.9824521160683566	36.816263332951024	2.6857437779561875	0.5499483885766716	4.323087510035554	1.447184310127308	38.92545016630348	2.8818671866039685	2.08521619451772	76.95354971900447	2.2450969147838054	2.9312994609473564	1.7317352907443515	43.072600068815234	30.169744236724394	5.7701571281110215	1.977979126046565	2.423443055396261	46.8097258859961	2.423443055396261	21.830141071223764	2.0098635164583096	25.129946094735637	1.2762931528845052	4.126849409335933	0.5391673357036357	3.8866842527812824	1.2792751462323662	51.13086363115036	3.9817639637573117	36.837825438697095	2.0256910196123408	40.43319187980273	3.031540314256222	2.1874068127078794	2.5148526207133846	24.27835760981764	3.404404174790687	3.375272393623122	4.32102305310242	2.45739190274114	2.385938754444317	25.480445005161144	1.1759376075237986
CCDC168	205.0936364483369	146.2295723469673	48.02515606074723	133.88740333550732	0.7834715363831175	65.30681077052083	59.3033634584925	70.27643715643343	0.38218578216714805	302.88223236746484	47.98895928444983	37.96757663281468	224.19999068294047	45.8059256498649	126.03116556414795	47.55073138917358	412.467390291624	56.25994596105469	83.46128761762787	48.22155967576633	184.02389825770987	65.63281468368582	112.60677350228268	62.13346687785335	141.16314171247555	33.7673996086835	90.27005497065126	39.97027858008013	35.250722072114044	281.87915773781793	1.0948010807789061	210.0207770427653	1.0682008758035964	65.6819155874406	228.3596850833877	62.10076399888195	190.23669989751235	45.416239634771266	196.87887822603187	75.52864995807323	173.7387030653126	41.8720301872729	144.6422249138172	104.03517189974843	84.14623124941768	208.94349203391408	242.65019099972048	19.524084598900586	0.6976614180564614
XIST	0.17271076523994813	0.280674448767834	73.70583657587548	2.4041504539559013	71.65473411154345	1.8572762645914398	48.3390402075227	2.7585473411154346	97.60332036316473	0.19942931258106356	1.2342412451361868	62.35507133592737	0.18246433203631648	1.105473411154345	76.67844357976654	1.9799740596627755	0.3058365758754864	2.060804150453956	51.463968871595334	39.89795071335927	0.18785992217898834	1.3829312581063553	0.31320363164721143	46.04923476005188	0.9507652399481193	32.61706874189365	0.2913099870298314	30.595693904020752	0.8648508430609598	0.18137483787289235	92.6124513618677	1.1135667963683529	99.05706874189364	50.941738002594036	0.2960311284046693	62.59491569390402	0.2681712062256809	55.17961089494163	0.2752269779507134	1.1127885862516214	0.3432944228274968	27.295201037613488	1.848456549935149	2.8759014267185474	0.9110246433203631	0.48591439688715954	0.28876783398184175	35.063086900129704	122.51512321660182
SETD1B	31.21282834453268	48.60305436774588	28.145876603543066	42.1386682956628	2.0390959071472206	19.705314599877827	22.578375076359194	31.666707391569943	0.34783139890042764	47.79816737935247	11.3034819792303	34.04031765424557	48.58252901649359	17.134758704948077	51.69883934025657	10.547098350641416	72.10873549175321	17.304825901038484	16.7365913255956	25.173854612095298	45.086866218692734	15.934270006108736	39.55760537568723	23.759071472205253	19.724862553451434	12.987904703726329	25.683811850946853	13.378497251069028	9.699816737935247	47.76554673182651	1.0063530849114233	60.74257788637752	1.0179596823457544	28.672816127061697	74.10983506414172	27.651069028711056	36.634575442883325	38.20623091020159	30.181062919975567	19.677092241905925	32.598656078191816	19.94379963347587	29.30274893097129	22.385583384239464	31.749786194257787	36.14257788637752	42.57800855222969	15.184117287721442	0.7255956017104459
[truncated: 1,016 more columns]
