# Supplementary material for: Whole-exome sequencing capture kit biases yield false negative mutation calls in TCGA cohorts
Source: PLoS One. 2018 Oct 3;13(10):e0204912. doi: 10.1371/journal.pone.0204912 (PMC6169918; doi:10.1371/journal.pone.0204912)
Supplement: S2 Data — (ZIP) [file pone.0204912.s008.zip › S3/all_cohort_coverage/LUSC_depth.csv]

	00922aae-8d1b-488c-bdaf-4a5d6be4220d	00f4a124-cfe8-4a61-add7-68aac8e126e9	00f61898-a7cb-46c6-a49d-dc8eec7a7a0f	00f7666f-4ed2-41b8-9098-4e3b015977f7	025f678f-3a54-4c69-93f9-a6da4eb85d7b	02b7d003-35a6-42d5-a335-d9bccf18f8c5	02c7b102-0c11-4dd0-87fd-cf84ec75c9a3	03487293-fbac-469c-95be-1a3767c6d5d4	035d8c0e-40bd-44c5-9a57-e17f4f3537be	03da3eb6-7b4f-40e5-934a-2860f26a6ce4	04323706-4f87-497a-8eb0-1e6b96f99911	0454dbb5-3afd-444c-bf05-47f61a86a17d	04e06ffb-8c48-4237-ada5-425769f73de2	05736596-981a-4af7-b444-eacaf5efe52f	058902c2-9363-421a-9238-78e3e8c26d37	0639b997-c8d1-44e2-aff5-f0ed71d7584a	07073c47-0166-49b8-8b9a-d983cb043713	0720b8e6-98e3-453f-a0cc-ee29e18c0c12	07804909-3b25-496a-9f50-0f46bf7d7c03	07afe2d3-3d93-47b6-bb39-9d4b99a6e6bb	07c2ce24-b424-4209-b243-5f42c7cf67bc	0875b0c4-57a4-4791-a1a0-8f6bc14cfd36	0a2c874d-0cfb-4d56-9fb0-09921e21b8f6	0b4d20fd-b0c6-4e98-8acd-a4bc6ed2af2a	0b6cccee-8617-4d70-8d50-37b2760fe24c	0c1c6dd5-e616-4ec1-b19a-a179577f4f79	0c22182e-06d5-4c7d-8cb7-9502747cce60	0d0b0153-e872-48a0-aa51-972a3075255e	0d787510-22a6-4451-81f1-70f256fbc703	0dbb3c15-d248-471e-ad0d-09bf8dd9f1ec	0e9bb6f7-95ff-4e92-8e3b-92df06b340ec	0ebce602-324a-4335-8cde-db39bdb990ce	0eeb2519-07d2-4ccb-aaba-1339f5333434	0fd7c940-76db-4405-9858-0ba9ad62d097	100af710-b7d8-4271-a1ca-499040beeb4c	10e008bb-c8a9-4ed2-8ab6-b034a0c1d0c7	1100d9bb-a7ea-4ea7-93b9-7b04ea683ba0	114f06c7-41ec-4903-8603-8848e28f955d	120b7ab8-58d3-4c08-a3f3-fe9a85ccd551	126cb310-aa3c-422e-befb-a02523072417	129c4dc9-4641-4428-b7c5-40f6c14d04e4	130be72d-8244-407b-a18e-b7183220a07b	13886f00-1407-4740-9e5d-1ccfbb504b3c	14149230-fa7b-4055-bd5c-3e5114b067f4	1421f20e-2cb5-476b-811e-96eb5a93d13f	146a4e26-fc75-4473-ad01-4bb990752125	147f89b8-0775-4650-bd66-ba9345127aec	14e24ef8-50bb-4e77-a456-815ea922a4e8	15042798-708d-4917-b706-34d4f81cbbcd
MALAT1	57.418810289389064	51.06959118052366	48.13102893890675	70.44418925126321	56.244832338079924	66.00137804317869	72.01067983463481	43.72496554892053	43.90675241157556	95.22312815801561	33.67053284336242	48.007464400551214	38.37781350482315	31.76102434542949	52.9728984841525	37.638378502526415	97.45211299954065	51.651355075792374	37.633785025264125	57.888263665594856	48.13941203491043	50.70383555351401	42.29731281580156	85.68661001378044	48.76757005052825	116.81809830041341	104.05477721635278	61.763550757923745	56.28387689480937	110.04547542489665	38.488286632981165	149.32785943959578	63.218879191548005	62.451768488745984	45.2803169499311	57.35920992191089	64.54444189251264	51.77423059255857	60.23070739549839	48.20062011943041	73.86150666054203	41.1502067064768	66.88389986219568	19.841639871382636	43.29857602204869	50.55695911805237	52.262057877813504	103.89951768488746	102.35105649977032
SOX11	3.014336506480101	3.3178116756508773	3.203004931758229	4.128569790113545	4.01846542034637	2.2480789081316663	3.6792063310012617	5.105746071797224	2.6061474939786673	3.407500860190389	1.1767404518866842	3.0243147149902514	4.512100011469205	3.042321367129258	3.2808808349581375	3.6679665099208627	2.9202890239706387	3.7340291317811674	4.438353022135566	1.5345796536300034	3.391214588828994	4.722101158389724	4.515082004817066	2.1368276178460834	2.0854455786214015	3.576556944603739	2.6399816492717054	3.7721068929923156	2.278128225713958	2.785755247161372	1.8394311274228696	5.162633329510265	3.2766372290400274	3.708223420116986	2.468058263562335	3.0592957908016976	4.5117559353136825	2.8441335015483427	3.4034866383759605	4.197729097373552	4.386626906755362	0.9907099438008946	3.0687005390526436	0.8629429980502351	2.000458768207363	2.531827044385824	4.529533203349008	8.992200940474826	4.275719692625301
CCDC168	0.017702413118419826	0.017189974843939252	0.028323860989471723	0.014161930494735861	0.06372868722631138	0.010621447871051896	0.03861921177676325	1.4461473958818596	0.014161930494735861	0.008664865368489705	0.0996459517376316	3.3443119351532657	0.036988726357961424	0.028137519798751513	5.770287897139663	0.007080965247367931	0.01611851299729805	3.2735022826795865	0.022407528184105095	0.017702413118419826	0.038945308860523616	0.02291996645858567	0.02100996925370353	0.12354420944749837	0.060234789900307464	0.04127457374452623	0.04933383024317525	4.333504146091493	0.06875989937575701	0.0139290040063356	0.038945308860523616	0.04518773874965061	0.6218671387310165	0.014161930494735861	0.017702413118419826	0.017702413118419826	0.06647721978943445	2.9060374545793346	0.16118512997298054		0.053433336439019846	0.007080965247367931	0.04956675673157551	2.4226684058511134	0.007080965247367931	0.026227522593869373	0.001956582502562191	0.06149259293766887	0.04956675673157551
XIST	35.88342412451362	33.35206225680934	29.38998702983139	47.26448767833982	34.20025940337224	34.954760051880676	80.64383916990921	42.6884046692607	29.582516212710765	37.817224383916994	57.11486381322957	41.96	36.217639429312584	26.136238651102463	45.932295719844355	29.944591439688715	66.02801556420233	30.542464332036317	35.82573281452659	33.09852140077821	27.749364461738004	45.335719844357975	41.884824902723736	60.21099870298314	50.760051880674446	64.9810635538262	82.95273670557717	54.14687418936446	30.50184176394293	52.04373540856031	27.964980544747082	106.3409597924773	43.259247730220494	43.020077821011675	33.36783398184176	26.18313878080415	44.79714656290532	33.97587548638132	44.563164721141376	27.299610894941633	44.36124513618677	62.313618677042804	83.71885862516213	33.846225680933856	52.21872892347601	33.87071335927367	33.13665369649805	97.09348897535668	55.48036316472114
SETD1B	0.33060476481368356	0.4883323152107514	0.2998167379352474	0.43152107513744653	0.5224190592547343	0.4698839340256567	0.4327428222357972	5.925595601710446	0.28161270616982287	0.556261453879047	0.23640806353084912	3.066707391569945	0.5717776420281002	0.4118509468540012	2.491142333536958	0.3249847281612706	0.4260232131948687	3.4841783750763593	0.556261453879047	0.11997556505803299	0.38350641417226633	0.6078191814294441	0.2540012217470983	0.4189370800244349	0.15345143555284055	0.6223579718998168	0.7932803909590714	2.893463653023824	0.2678069639584606	0.3934025656689065	0.20574221136224802	0.887599266951741	1.582773365913256	0.3654245571166769	0.3420891875381796	0.6074526572999389	0.3578497251069029	3.6178375076359193	0.3832620647525962	0.3506414172266341	0.8045204642638973	0.2445937690897984	0.39535736102626756	0.659132559560171	0.3400122174709835	0.35406230910201586	0.3339034819792303	0.7850946854001222	0.5683567501527184
[truncated: 509 more columns]
