# Supplementary material for: Whole-exome sequencing capture kit biases yield false negative mutation calls in TCGA cohorts
Source: PLoS One. 2018 Oct 3;13(10):e0204912. doi: 10.1371/journal.pone.0204912 (PMC6169918; doi:10.1371/journal.pone.0204912)
Supplement: S2 Data — (ZIP) [file pone.0204912.s008.zip › S3/all_cohort_coverage/LGG_depth.csv]

	00058ec9-3948-4331-a060-7e8c2a3acf1e	00d6072e-594d-4d53-b4b4-e33792bae09b	016d77a0-7399-4a24-98f6-9c452d278410	01a5fc0a-0546-4a7a-8c71-d67d0df6f856	0200c7e2-e9d1-4fe2-a213-86910e3356b3	0347a8c4-1ad9-46d4-bce5-eb646831f5d5	034fd301-31a5-439d-905a-c95ba31fa017	038ac89f-7037-457d-9b9c-664be6e0c58a	041e9fa0-239a-4629-bbdf-dc481817b85c	0450373d-bc9f-4a65-bfe5-e2275d4b1065	04bcde50-e7d8-4714-98d4-94298d90daa5	05681a1e-5ba9-4cfd-a1f3-8a765e1d6b3a	0606d7c8-49de-458c-bb2b-4d4cfad57bf9	06350102-0c44-4846-935d-515a5b0da989	087982fb-d6d0-4342-86aa-bf2cbea39afd	088ac3ea-f74d-4585-a492-e877e3ade1f3	0894d4fe-d7e0-49a3-a496-d04da41a450e	096a6f5d-3836-44a0-a3ca-dc49773db064	0a32039c-442a-4811-8d6c-59512d506bed	0ad62cd3-df15-49a8-af30-178f96516d54	0b72739d-a384-417d-898a-c3d8d9d640c7	0bae576c-d0fa-4d2e-a912-8269fd183e77	0bdacdef-406a-4589-8f9a-16b52911d183	0bf2ff27-aa3b-4d54-b8a6-2f3953d1fd46	0c1be7b8-e2d3-4093-8fa8-81705bf5f57f	0c49b3c4-84ba-453c-a045-fed06a2f78a6	0cbdc960-e49d-4a60-917e-a6055aeb6fa4	0e2c395e-ddda-4833-b1ee-31a9bd08a845	10c429a3-7199-4a76-a939-fe3b81319838	11e79337-f850-44eb-a0bd-5ae84ce74af4	12633be7-9646-404d-b2b9-f084a3f6ad0c	135638ca-aea2-42ef-b97b-276d725cb070	14bbf592-0f71-4701-963e-9f6e83e16ae2	14f22bdf-a8e0-40c4-835f-7c43327030fa	156d7e37-9bd3-49ed-b830-9b675998bbc1	15878e6a-e8e4-449d-9eb3-efb63978e19c	16069e27-282e-4b49-8a40-c57e41f0ad30	16d73b7e-0d4f-4af2-a45b-45c12ee1b232	16f81d73-d521-4fa6-bf77-2f05f9cb7702	17a54193-3b7b-4704-b894-a0a6384ef0b8	17cd3685-a9f0-4c3e-b2e9-6ac133c94bbc	17e5b895-6ec1-4bfc-a55f-a2114adb0af1	18862c03-a0b8-4321-8100-c663d796b66f	18981650-9486-42e1-98e0-38dcc37fcb57	1993f17c-f8ff-4f9b-8ebf-7452f820a17c	1a3a1718-df26-46e7-9192-8b60913974f5	1bbc2609-22dc-4e78-9a28-f09704ebe6bf	1c53dd51-3c27-427a-ba71-25026be0a8c1	1c776a46-5f6c-438c-b682-7d5ed2f86749
MALAT1	41.73461185117134	44.70245751033532	44.64848415250344	54.90032154340836	51.94131832797428	44.230477721635275	35.83199356913183	36.33497932935232	50.235071198897565	37.396761598530084	60.715893431327515	72.10530546623794	34.54490124023886	92.93661001378044	44.39710610932476	71.89641708773541	79.44981626090951	37.86437758383096	50.10564997703261	62.43879191548002	41.83371612310519	52.98702342673404	72.71520440973818	42.096118511713364	36.79421221864952	60.81201194304088	42.211414790996784	49.40307762976573	52.28950390445567	39.87034910427193	95.44143316490583	40.194189251263204	40.98357831878732	40.31522737712449	47.08050068902159	48.768144235186035	38.79857602204869	48.666858061552595	57.587620578778136	44.90514469453376	46.95705098759761	92.28502526412494	48.84003215434084	56.130454754248966	47.06327514928801	56.19637115296279	53.809141019751955	51.485415709692234	52.348759761139185
SOX11	1.6222043812363802	2.0915242573689645	2.465190962266315	3.0521848835875676	2.5763275605000575	1.9567610964560156	1.976144053217112	1.6506480100929006	2.3470581488702833	4.418052528959743	2.492602362656268	2.37068471154949	1.4702374125473106	3.87785296478954	2.3712581718086936	2.8565202431471497	2.644339947241656	1.7639637573116183	2.111595366441106	2.252666590205299	2.2067897694689758	3.1802959054937494	4.526436517949306	1.929693772221585	2.7085674962725084	3.7826585617616697	3.22296134877853	5.8316320678976945	4.451657300149099	2.227549030852162	2.957678632870742	1.7645372175708223	2.214359444890469	2.282945291891272	4.476201399243032	2.258401192797339	2.4381236380318843	2.163092097717628	3.8194747104025693	2.00573460259204	2.075696754214933	3.742286959513706	2.4029131781167563	4.396605115265512	1.7989448331230646	4.151278816378025	4.04690904920289	3.8652368390870513	3.161257024888175
CCDC168	0.017702413118419826	0.014161930494735861	0.04323115624708842	0.024783378365787756	0.021242895742103793	0.007080965247367931	0.024783378365787756	0.0	0.010621447871051896	0.6847107053014069	0.038945308860523616	0.014161930494735861	0.017702413118419826	0.028184105096431565	0.007080965247367931	0.1409671107798379	0.07402403801360291	0.010621447871051896	0.03540482623683965	0.020171433895462592	0.0035404826236839653	0.042485791484207586	0.06340259014255101	0.04956675673157551	0.021242895742103793	0.23129600298145905	0.02720581384515047	0.05818503680238517	0.056647721978943445	0.02222118699338489	0.024783378365787756	0.021242895742103793	0.022547284077145253	0.031538246529395325	0.020963383956023478	0.0	0.028323860989471723	0.023665331221466506	0.021242895742103793	0.030094102301313704	0.028323860989471723	0.027951178608031306	0.01970558091866207	0.0708096524736793	0	0.0694586788409578	0.010621447871051896	0.10975496133420293	0.17595266933755707
XIST	48.268949416342416	37.523683527885865	49.41815823605707	64.70059662775616	53.2021271076524	50.55164721141375	21.999844357976652	41.10417639429313	32.41753566796368	47.90568093385214	61.23455252918288	57.905058365758755	21.99289234760052	107.95797665369649	27.08710765239948	37.520674448767835	45.867652399481194	19.0968093385214	61.05639429312581	39.17976653696498	24.53006485084306	34.36259403372244	87.5281971465629	25.697380025940337	56.25514915693904	68.66583657587549	27.310920881971466	30.575719844357977	69.78256809338521	24.663657587548638	56.44632944228275	31.137898832684826	40.27673151750973	46.68560311284047	60.48684824902724	31.42142671854734	24.254163424124513	59.611258106355386	59.88176394293126	27.08332036316472	29.776601815823607	55.84264591439689	61.53546044098573	65.78770428015564	51.2694682230869	67.84440985732815	27.763527885862516	65.93784695201037	39.68980544747082
SETD1B	0.25705558949297497	0.20659743433109345	0.42675626145387907	0.34160048869883936	0.5357361026267563	0.41624923640806355	0.2960293219303604	0.30421502748930973	0.17837507635919364	1.8394624312767258	0.31386682956627976	0.4112400733048259	0.3703115455100794	0.6302993280390959	0.23824068417837507	0.4388515577275504	0.49822846670739157	0.47183872938301774	0.2861331704337202	0.23054367745876603	0.340867440439829	0.6689065363469762	0.5006719609040928	0.42944410507025044	0.3764202810018326	0.963714111178986	0.35894929749541843	1.087354917532071	0.6299328039095907	0.29957238851557727	0.30054978619425776	0.4092852779474649	0.40525351252290776	0.3486866218692731	0.7037263286499694	0.25546731826511915	0.2678069639584606	0.44105070250458156	0.42638973732437385	0.26035430665852166	0.17458766035430665	0.7968234575442883	0.6074526572999389	0.5215638362858889	0.31838729383017716	0.7285277947464874	0.48930971288943187	0.7632254123396457	0.9512522907758094
[truncated: 466 more columns]
