# Supplementary material for: Whole-exome sequencing capture kit biases yield false negative mutation calls in TCGA cohorts
Source: PLoS One. 2018 Oct 3;13(10):e0204912. doi: 10.1371/journal.pone.0204912 (PMC6169918; doi:10.1371/journal.pone.0204912)
Supplement: S2 Data — (ZIP) [file pone.0204912.s008.zip › S3/all_cohort_coverage/UCEC_depth.csv]

	0032f073-c9b7-4488-af35-c09639f6b732	008883ea-4996-4ea3-8389-5cade6414269	008f8958-b371-4523-9759-a60d1bef02c5	010a874a-cf9f-47f4-9fcb-74b908a1aa86	01127b42-9cad-47b2-870d-0b9e9b890903	01bbea34-5acf-4da0-ab43-a496ab9ab7db	01ecac5b-bf8c-465f-a65a-d70adc81cff8	02d06198-70f9-4f02-81da-341b77aa9f70	03514b6b-d955-47e2-8a3e-502eec1fd1f1	036733a8-1a80-4566-b583-2e414419806d	038c77ef-9256-486e-96e3-9f80a3a007da	03f10d20-8c8c-480c-becb-09f25ca8d61b	041d9457-2ffe-4d0f-8a65-1bb95e92c570	042e1463-6147-4228-9e92-da43347b905e	04752004-adda-4772-b483-f59dc1cdd6e5	04ec16dd-98fc-48d6-89a7-b608e0fdd424	0546aaf4-2fbd-4f02-9f74-abf09d4b8f89	05d7f3dc-7be0-4f73-862c-41bcbe7194aa	060c0a8a-602e-4300-a833-3114c358680e	06be7101-2e2f-4e5c-9709-c5271885cc17	07b199c3-7fbf-4959-981a-c44e31f786d3	07ca24b4-d99e-487a-a4ff-45ea4c91d2cb	07d42ba8-f0c1-4e02-af2e-de193f07d32b	088b5d30-b8e7-4963-ace5-28a05dd2539f	0950c089-e7b6-4786-a7b0-1169910c5ad8	0962d87b-f06d-4931-af88-93b65e153925	098a1595-4081-4a7d-9fb9-67c6a0aa137c	0a099fa2-e835-40d5-b7f2-e46ee12d80da	0a494639-f5a1-452c-a22e-ef51a976bc79	0a4a97a2-9751-4a4d-9535-46d63800a58c	0a642592-6bd3-47b4-9234-480fef3b8de0	0a71dc40-e2fc-485e-a690-ab4bd31b28ae	0a8c500d-4806-4755-aba3-2347179a2db5	0b4a55e1-854c-4739-aff3-9a4ea55797a6	0bd47ed2-9709-4231-9e5b-34829164ded3	0d03c09e-c33f-4fe3-a050-323473b6d4c9	0d8b1375-ec38-45ec-83ec-e3ac442337ab	0d9736b7-8aae-4054-9b0d-bb601baa6edb	0ea8f208-4578-4632-b604-f17ef1d467ce	0ebd0ab3-2a93-4125-b8a6-5590ddbd9051	0f792b53-5c12-487d-8229-187e5f8c0148	10c968e3-accf-4c68-bb2c-226f1454699e	11443f3c-9b8b-4e47-b5b7-529468fec098	11b370cf-3997-48bc-93e7-2e0f3f5e66b4	11dc755d-b9e9-4af6-a5ed-85f2380a8681	122bf8cd-04fa-4971-9560-e06683370c9f	123f28ab-fc5d-448c-bb37-e371ec1a7801	12a0e78a-06c6-43aa-87d3-7fbd7083f77d	12f6fc36-2bd3-4d98-b754-731c86d927a4
MALAT1	43.21704180064309	30.70418006430868	55.24345429490124	24.696715663757466	0.1434313275149288	77.81453835553513	0.2181901699586587	38.210840606339	57.410656867248505	34.086242535599446	0.5875057418465779	38.54363803399173	57.636655948553056	51.71715663757465	0.3767799724391364	38.86219568213137	55.545130914101975	28.443959577400094	92.91364262746899	38.043523197060175	1.1544556729444189	57.52044097381718	38.35737253100597	95.02939825447864	36.934083601286176	132.81890215893432	35.51320624712908	60.1676619200735	36.804547542489665	59.04375287092329	2.27124483233808	52.97186495176849	41.38435920992191	47.49299494717501	54.45555810748737	87.27032613688563	48.73403766651355	0.6305695911805237	56.89572806614607	0.24115755627009647	0.5972668810289389	57.703491042719335	51.730133210840606	28.9313275149288	0.42971979788700043	0.491502067064768	60.93305006890216	48.21956821313734	40.88355535140101
SOX11	39.630118132813394	26.48962036930841	47.2220438123638	22.377451542608096	2.9237297855258633	2.2481936001835074	3.8770501204266545	36.56428489505677	19.385479986236955	44.33513017547884	2.371143479756853	42.561991054019956	94.5202431471499	30.8634017662576	1.2077073058837022	33.2925794242459	47.29372634476431	33.06720954237871	1.2486523683908706	33.851588484918	5.35371028787705	47.01101043697672	34.88473448789999	1.997706158963184	50.347287532973965	4.018809496501892	31.760522995756393	57.16068356462897	40.792407386168136	1.5660052758343848	7.1790342929235	41.378827847230184	35.033146002981994	44.9856634935199	64.35049891042551	0.9913980961119394	42.650189241885535	2.904117444661085	54.12501433650648	2.2518637458424133	9.625759834843445	62.71648124784952	53.12639064112857	44.49202890239707	2.0217914898497535	5.8425278128225715	25.66074091065489	40.83564628971212	39.02959054937493
CCDC168	59.282353489238794	43.47763905711358	72.08366719463338	34.5361967762974	198.49291903475265	1.881254076213547	238.27452715922854	52.78976055156993	44.52981459051524	33.530932637659554	143.76735302338582	72.78314543929936	14.960682008758036	48.97074443305693	569.2578962079567	28.4626385912606	41.771638870772385	45.69714897978198	1.3486909531351905	28.319155874406036	182.1408273548868	74.50316780024224	54.21196310444424	1.2817012950712756	55.77117301779558	2.7203950433243267	48.710099692537035	89.11087300847852	51.67530047517003	3.7576166961706887	111.4958073232088	68.43175253889872	81.33508804621262	50.39485698313612	70.12489518308023	1.5604677163887077	54.71242895742104	231.77527252399142	84.39807136867604	256.96468834435854	83.8293114693003	59.59466132488586	90.42052548215783	56.39290040063356	732.4854188018262	106.17045560421131	66.77494642690766	53.74154476847107	56.235721606261066
XIST	50.45338521400778	34.77571984435798	58.54396887159533	28.51284046692607	0.1324513618677043	110.09800259403372	0.3533592736705577	40.13981841763943	25.2569130998703	35.67927367055772	0.5376913099870299	36.32249027237354	34.284773022049286	37.54381322957198	0.43828793774319064	45.9811673151751	54.7471335927367	35.879481193255515	92.92705577172504	32.08041504539559	0.6049286640726329	37.38204928664073	43.08809338521401	74.69208819714656	40.896238651102465	118.49167315175097	42.2149935149157	70.2459662775616	39.584124513618676	57.33644617380026	1.8229831387808042	50.83102464332036	36.683579766536965	31.14277561608301	44.16155642023346	94.81182879377432	45.170635538262	1.052088197146563	63.686848249027236	0.32715953307393	0.4656809338521401	24.711439688715952	71.97120622568093	21.65945525291829	0.3557976653696498	0.456757457846952	54.34687418936446	44.97935149156939	42.745888456549935
SETD1B	31.84825901038485	22.752840562003666	36.873915699450215	15.998656078191814	47.26487477092242	1.3973121563836286	44.892241905925474	18.945387904703725	17.382284667073915	15.549297495418449	25.188515577275503	17.942700061087354	64.84642638973733	25.607452657299937	16.460232131948686	23.157971899816737	42.455833842394625	21.364447159437997	1.4464263897373244	27.74551007941356	114.9202199144777	44.318998167379355	24.28491142333537	1.6471594379963348	25.911056811240073	1.866707391569945	26.074648747709226	58.34147831398901	26.99853390348198	1.0312767257177764	79.5975565058033	33.70164935858277	18.66927306047648	15.107758094074526	19.684056200366523	1.7881490531459987	26.79670128283445	38.83164324984728	37.103970678069636	37.29847281612706	128.5459987782529	34.555284056200364	17.658277336591325	12.769456322541235	21.72058643860721	77.01124007330482	26.28759926695174	24.18668295662798	20.681001832620648
[truncated: 501 more columns]
