# Supplementary material for: Whole-exome sequencing capture kit biases yield false negative mutation calls in TCGA cohorts
Source: PLoS One. 2018 Oct 3;13(10):e0204912. doi: 10.1371/journal.pone.0204912 (PMC6169918; doi:10.1371/journal.pone.0204912)
Supplement: S2 Data — (ZIP) [file pone.0204912.s008.zip › S3/all_cohort_coverage/README.txt]

Author: Victor Wang

This directory contains the results from running the gdc_slice script for the five genes of interest on all TCGA cohorts
Data corresponds to section "Underestimation of Gene Mutation Rates in Cohorts"
