# Supplementary material for: Whole-exome sequencing capture kit biases yield false negative mutation calls in TCGA cohorts
Source: PLoS One. 2018 Oct 3;13(10):e0204912. doi: 10.1371/journal.pone.0204912 (PMC6169918; doi:10.1371/journal.pone.0204912)
Supplement: S2 Data — (ZIP) [file pone.0204912.s008.zip › S3/all_cohort_coverage/THYM_depth.csv]

	df3952cd-2a69-4685-a128-4707ebaf936d	b4d90c3d-c174-4379-bb7f-735956bc43d1	d49349f0-da3e-4573-b780-1fd1e9a75b86	9c88ac16-1131-4894-a89b-9819b197dc04	449f8345-f732-4c63-85fd-40444b088fb1	d2adcb6e-4f00-4b90-a4b5-ef8587232318	b8024b43-c91a-41c3-8440-dc5e287b616e	aecce2be-add3-461b-928c-2fdfbece0b9a	654e33c8-374f-4ce8-a550-f97c2bb093f6	10de5540-33ff-47fb-acf2-5f267b263fa8	779388eb-8467-40c0-87a6-4a3c29ac5d03	6ddd0ff8-3331-498d-991c-a864fa654202	a7e93e70-6e34-4264-84fe-3c5450e2a4c0	a4017d00-9cba-4fe7-a119-5af49e954985	8562a7aa-a694-4241-87e0-eebc8c5939b6	baaa9216-5723-4c6d-9131-fbe2932c894a	4f41b882-4bd7-4829-b58b-ecd727aacb08	5759aaab-b7f9-4f26-8220-3bf108ce2a05	72b2404a-d1e8-431b-b88e-ba074a93fcc7	fbe23aa4-6022-43fd-84a7-816fc26aa70b	43ed0e15-cbd1-4874-a80f-3476a933d269	20546ab7-8bc8-4afe-92f0-1f8187bd0fee	04af9077-0b70-4fed-8a2a-20dcde777ee2	94aee06f-a78c-4b09-899b-c2adc4236d59	fdbc648c-6156-4318-9b42-38cd6ae8b55d	ccc33547-bc30-418e-8199-2c8d72463d8e	8fbc742d-250d-449d-881c-cb4e8aaf9963	abc68835-423f-457b-a799-092b2773f6f2	7b618efb-e77b-45d8-8cc9-013091c47850	26089d4b-1d2b-449d-b2c8-c4bffd8d528c	98b61247-e6be-41c9-82fb-0707aed560bf	113795b5-2370-437e-abe7-b8af9b8b7e6d	a6227213-4b2d-4724-856c-5bea2305eef3	f8a645f2-d3a2-4cae-a72f-e1d60bd82521	45718b04-9e75-473d-8379-0c2b7c19a558	80830c09-b64b-444b-9345-ea0b95d29961	eadde7b6-e84c-4024-a757-27c6bd7f9898	015d9212-a8b5-41cd-ba0f-15d58cee8812	50263829-8b9a-4ce1-93cc-43fa3ff76c36	f2c1fdf5-fb77-46c2-ad66-6f619a1182d6	65a73095-0cdf-4fd4-baf4-df819119f677	fb727248-4e01-4c6d-b12b-1d5b7ca4baa8	142cee17-f038-4def-898e-06a44cb0a64d	52aada7e-991e-4592-8ea1-cae3bba3485e	af7e5686-500b-427d-8837-d0de43b2c6c5	2fcbfc64-7b10-4b42-8006-8a08c26faf99	4d2e2283-d9d8-45a3-a0d0-c77f080ce962	53baf666-fde5-4fb3-b4bc-8573b88c4c6c	4c77757e-519c-47f1-badd-3ed502c37629
MALAT1	85.58268259072118	55.98415250344511	66.36655948553054	68.14526871841984	59.97060174552136	83.77882406982086	72.81522737712449	60.58268259072118	81.2204869085898	64.10197519522278	52.548461185117134	56.108176389526875	63.26251722553973	68.00068902158934	63.68063849333946	64.7022278364722	94.8546164446486	73.75126320624713	56.12792834175471	72.11035829122646	37.2403536977492	70.460840606339	84.53582912264584	75.36127698667892	72.87322002756086	54.15066605420303	98.51446945337621	72.48024804777216	79.21290767110703	46.597152044097385	60.36598530087276	58.395153881488284	59.02009646302251	66.81350482315112	55.09634818557648	44.64389067524116	65.00872760679835	76.12333486449242	74.73598989435003	90.89515388148828	70.98782728525494	61.50861276986679	86.98541570969223	62.312241616904	63.41651355075793	70.14676159853009	88.58256775378962	61.55879650895728	71.53261368856224
SOX11	64.66142906296594	48.15609588255534	54.88301410712238	54.35795389379516	47.14921435944489	65.35004014221815	60.17226746186489	51.003096685399704	63.41942883358183	49.01823603624269	44.790572313338686	43.3499254501663	47.75754100240853	60.76006422754903	44.54318155751806	51.07030622777842	77.22559926597087	57.172840922124095	52.974194288335816	54.16538593875445	58.340291317811676	54.325725427227894	62.13166647551325	57.72531253584127	59.76442252551898	44.392705585502924	75.12444087624728	57.506021332721645	61.37022594334213	37.30095194403028	48.41220323431586	43.23225140497763	48.05000573460259	55.44339947241656	47.04174790687006	34.33421263906411	59.991398096111936	60.72210115838973	59.33834155293038	73.15368734946668	52.905837825438695	46.69962151622892	77.80295905493749	53.479298084642735	59.71326987039798	55.99116871200826	79.762243376534	52.462094276866615	56.40222502580571
CCDC168	64.49771732041367	43.14921270846921	55.90272989844405	57.13947638125408	47.81719929190348	62.45341470231995	60.13258175719743	47.917404267213264	68.64324979036616	47.33820926115718	41.41405012578031	44.07183452902264	47.46692443864716	56.95262275225939	43.22295723469673	55.78412373055064	76.67870120190068	57.01262461567129	46.033401658436595	60.96971955650797	55.34598900586975	55.422528649958075	64.19836019752167	62.84701388241871	65.36131556880649	44.17809559303084	73.27331594148886	62.96142737352092	66.04784310071742	34.424578403055996	46.3974657598062	42.675719742849154	46.183080219882605	58.852464362247275	46.28845616323488	34.48970464921271	54.717180657784404	57.97414515978757	59.50400633560049	69.67446193981179	58.32046026274108	45.42448523246063	67.4065964781515	52.43892667474145	49.18694679959005	55.969999068294044	49.65652660020498	53.613388614553244	58.87324140501258
XIST	48.724306095979244	69.35891050583658	65.75278858625163	38.500907911802855	31.462879377431907	48.13037613488975	86.73857328145266	36.92721141374838	79.50952010376135	36.120259403372245	32.60337224383917	33.944332036316474	72.11112840466926	50.480259403372244	73.99444876783399	35.25582360570687	110.197457846952	86.66459143968872	37.72347600518807	35.94438391699092	74.21037613488976	41.326900129701684	96.71891050583658	84.11429312581063	78.01099870298314	67.69992217898833	58.60337224383917	38.62023346303502	40.08856031128405	29.488249027237355	73.14038910505836	64.05136186770429	66.58313878080415	72.38345006485085	61.055719844357974	52.104487678339815	46.667133592736704	87.99066147859922	37.897639429312584	105.06640726329442	71.07455252918288	67.1645654993515	116.80809338521401	69.88674448767834	47.621997405966276	75.63548638132296	110.53748378728923	37.22064850843061	39.57136186770428
SETD1B	28.735125229077582	23.086988393402567	30.471838729383016	28.388271227855835	27.073182651191203	28.86731826511912	23.562003665241296	24.892241905925474	32.57470983506414	24.157971899816737	18.93072693952352	23.452779474648747	25.670006108735492	39.85949908368968	27.95247403787416	29.7411117898595	30.119975565058034	24.657299938912644	22.897006719609042	27.245326817348808	34.54783139890043	29.62101405009163	26.7271838729383	39.78032987171655	32.74013439218082	24.163714111178987	26.549297495418447	32.79804520464264	36.82296884544899	19.063775198533904	24.571899816737936	22.035064141722664	23.615149664019548	34.15894929749542	30.550030543677458	18.27819181429444	31.428100183262064	30.92693952351863	31.17006719609041	29.776664630421504	29.37446548564447	23.523029932803908	30.313500305436776	29.796945632254122	19.209285277947465	29.571166768478925	31.378619425778865	29.510079413561392	31.633842394624313
[truncated: 74 more columns]
