# Supplementary material for: Whole-exome sequencing capture kit biases yield false negative mutation calls in TCGA cohorts
Source: PLoS One. 2018 Oct 3;13(10):e0204912. doi: 10.1371/journal.pone.0204912 (PMC6169918; doi:10.1371/journal.pone.0204912)
Supplement: S2 Data — (ZIP) [file pone.0204912.s008.zip › S3/all_cohort_coverage/UVM_depth.csv]

	d8a41cb9-8142-47b9-b4f2-0e133dc073d9	7802fbcd-e56e-4fd8-9370-7da1b0d38a08	e5c155f5-62b4-4083-86f9-f42540b4c653	edba656c-4749-4c75-befc-968a47da8656	b9c04655-5c66-4a77-aa5f-4eb05d66cbdd	48ad6981-df11-4452-a37d-3397736fcdcf	99b3815a-1385-4845-85df-2d9733eb2846	a71f1add-ed27-4c38-8de1-7f3206e1e36b	964b182c-c84c-45c8-8af6-d81c5327a46c	5ae6c31e-eae4-4255-b559-56d901e00b1c	ef5564a3-4672-468e-b0c3-513fd6e70243	e9dca749-85e2-4f8e-ae69-6181534af6ac	58dc9321-1649-4884-a25b-a64c613cf428	d21e40b2-7d13-42a7-b720-529bcfd9c63f	e34ee008-15ab-4910-b114-b359574bd20b	37373758-bb5b-4324-a1ed-c86bac68a5ba	d4adaa2a-8bb4-4563-8d79-417d26b51e91	84fc5eb0-7037-4df2-840f-6dcc4948fd8f	c72bc3ce-d7b8-481f-98db-71871a7cb2f7	f8e1e0e9-ef30-4cd6-81aa-c29626a51e3c	c5e15197-cad3-48ab-9675-84e366a00ec2	4f3fbed7-15c3-4921-882a-4f89dc9082f6	85e8cd6d-2c9f-4090-ba79-70b1ac1719ae	04b79e3e-70bd-4251-bc84-3c63215be8d1	60917047-08f1-4023-a1b8-89235364ec78	68da9861-b87d-4451-ba26-26be8aaa362d	9ae81312-0a0c-4961-9cb9-f9e3335c8a83	c5859949-dee8-443a-a1a1-af1bf98671f8	c5daf469-11eb-41e8-9e38-15c39937cf04	1d5255fa-7616-42a6-8a6b-63a76c98b36a	23e63c6e-2cf3-4b4d-ad9b-55e9bcdb8424	c390636e-aac7-4a13-86b6-ffe18c5cedf8	6a7108d7-bd17-4a58-9640-c9225431ce4c	19494837-3460-4f6e-bb12-99acbaefed99	c778cd10-999f-4f9c-80a6-5296ae35ecf1	a1b7a52c-a1d2-47c4-a7f2-2b4e3077ddce	06723dbf-d641-487a-aa5f-dd2be8e9b285	41f6d13d-aaaa-4ef4-bdd3-5b2251173857	5d8da7f2-8875-4cdb-8306-20cd4557cc62	c6bed926-1efb-4c0f-8725-58d96117ef12	8d8666e3-9b09-49d4-9f0e-16ccc36b3454	585f7f4d-0ef8-42d3-bd41-0b5c29c9f323	76f510ec-2f9e-4469-acaa-fd0e97486954	f8aa6c65-41a0-4801-9de2-562bd09e8951	deea1e04-9ddd-44ab-9d91-866a4f0fc237	d73cce86-7238-4db1-9a2b-154646f9641b	5c45b2be-7fdd-4665-9371-cda9cb99977e	2bb83c94-f797-496d-9b3c-1ba431f5a1ce	19a1ef7a-0f0a-490d-9286-e6f8a6441833
MALAT1	28.085094166283877	34.93661001378043	34.22645842903078	41.65319246669729	34.955213596692694	35.454524575103356	30.206361966008267	52.12700964630225	30.123794212218648	37.82441433164906	46.01148369315572	30.785369774919616	34.854846118511716	33.59519981626091	26.598530087276067	39.140330730362884	33.33727606798347	48.287322002756085	43.24666972898484	40.885163068442814	33.40468534680753	29.353927423059258	55.27032613688562	39.92386311437758	38.76125401929261	31.7451768488746	31.09554432705558	41.80385852090032	42.650895728066146	33.91812126779973	31.778135048231512	35.18523197060175	35.36966008268259	29.05156178226918	38.59439595774001	37.67604501607717	52.66995865870464	31.71290767110703	31.40112540192926	34.673288929719796	30.79042259990813	29.763091410197518	34.799724391364265	34.419843821773085	28.251378043178686	31.846692696371154	32.434313275149286	34.025953146531926	30.59232889297198
SOX11	1.4634705814887028	2.09519440302787	1.410941621745613	1.9772909737355202	1.7914898497534122	1.963757311618305	1.7921780020644569	2.1950911801812136	1.6794357151049433	1.237641931414153	2.099896777153343	1.3783690790228238	1.7834614061245555	1.361509347402225	1.6655579768322055	1.7669457506594792	2.3753870856749626	2.4303245785067094	1.392476201399243	2.7046679665099207	1.8378254386970982	1.5990365867645373	1.6094735634820507	1.3677027182016286	1.9863516458309438	1.890927858699392	1.847574263103567	2.129716710631953	2.1741025346943457	1.6972129831402685	1.4577359788966624	1.841610276407845	1.8250946209427688	1.335818327789884	1.6041977290973735	1.9395572886798944	2.5111824750544787	1.486523683908705	1.8432159651336162	1.1728409221240967	1.9509118018121345	1.487097144167909	1.5894024544099095	2.029246473219406	1.3885766716366557	1.3402913178116755	2.4719577933249224	1.663493519899071	1.1610276407844937
CCDC168	0.010341936084971583	0.014161930494735861	0	0.007080965247367931	0.0	0.007080965247367931	0.024550451877387497	0.010621447871051896	0.0016770707164818783	0.014161930494735861	0.021242895742103793	0.0	0.014161930494735861	0	0.007080965247367931	0.017702413118419826	0.007080965247367931	0.05692723376502376	0.007080965247367931	0.010621447871051896	0.030000931705953603	0.007080965247367931	0.027485325631230784	0.0035404826236839653	0.024643622472747602	0.007080965247367931	0.021242895742103793	0.03186434361315569	0.010621447871051896	0.008292182987049286	0.007080965247367931	0	0.024783378365787756		0.028323860989471723	0.024783378365787756	0.007080965247367931	0.01094754495481226	0.014022174601695706	0.024783378365787756	0.01691046305785894	0.014161930494735861	0.010621447871051896	0.007080965247367931	0.010621447871051896	0.021242895742103793	0.013975589304015653	0.0	0.007080965247367931
XIST	37.763112840466924	43.59143968871595	22.93047989623865	26.746355382619974	20.903346303501944	20.754863813229573	35.65297016861219	31.494526588845655	37.28695201037613	26.02780804150454	22.17639429312581	18.527315175097275	20.889027237354085	20.9937224383917	21.34230869001297	18.456601815823607	40.963891050583655	28.986459143968872	27.02490272373541	24.9010635538262	21.44503242542153	23.377846952010376	24.307859922178988	12.4378728923476	25.684721141374837	22.168197146562907	18.730583657587548	26.311439688715954	57.52456549935149	22.532088197146564	21.50811932555123	22.29006485084306	23.046070038910507	35.713411154345	23.070350194552528	46.047782101167314	49.407470817120625	19.278132295719843	21.698832684824904	31.019507133592736	37.33130998702983	37.40062256809338	21.836939040207522	22.59496757457847	31.29291828793774	19.588897535667964	21.586977950713358	43.28970168612192	18.42988326848249
SETD1B	0.18900427611484422	0.32962736713500307	0.4260232131948687	0.20549786194257788	0.24642638973732436	0.2579108124618204	0.37397678680513136	0.17263286499694563	0.18656078191814293	0.18790470372632864	0.5241295051924252	0.1506414172266341	0.11973121563836286	0.15748320097739768	0.1815516188149053	0.22480146609651802	0.4542455711667685	0.46218692730604766	0.09969456322541234	0.14074526572999388	0.18692730604764812	0.11740989615149663	0.241905925473427	0.24129505192425169	0.3093463653023824	0.13145998778252901	0.15345143555284055	0.62846670739157	0.2784361637141112	0.47208307880268785	0.16481368356750153	0.287599266951741	0.2605986560781918	0.2160048869883934	0.21576053756872327	0.18802687843616372	0.30397067806963957	0.22883323152107513	0.13500305436774587	0.2116065974343311	0.11117898594990837	0.2449602932193036	0.18961514966401954	0.3062919975565058	0.1666463042150275	0.17642028100183263	0.13170433720219915	0.20830788026878436	0.11875381795968235
[truncated: 31 more columns]
