# Supplementary material for: Whole-exome sequencing capture kit biases yield false negative mutation calls in TCGA cohorts
Source: PLoS One. 2018 Oct 3;13(10):e0204912. doi: 10.1371/journal.pone.0204912 (PMC6169918; doi:10.1371/journal.pone.0204912)
Supplement: S2 Data — (ZIP) [file pone.0204912.s008.zip › S3/all_cohort_coverage/SARC_depth.csv]

	81e910aa-30c0-48fc-9880-9f63c8ab93cc	a6ea2513-885e-4859-b795-0b882dc2ed1d	d6b0b2d1-e783-44c4-b929-6170f56527bc	d3c49ff2-873a-43c7-a47a-8e5020239ad3	1035bf54-22ca-4b84-a170-066de1afc508	be896e4c-4d29-4461-8fbe-2f66d2c226a9	c578b862-4745-4c1a-afb8-d426a777bfd4	2bee6827-3658-4979-8a94-90e58279e322	0450a8b0-8954-46ae-9418-2afce7ed7d15	6937a570-eeb3-4d8c-9f4b-d7e3738974db	db6922fd-8f30-4e4f-b0df-51d4eae35851	23e7fece-a065-4d58-93a8-4de78652183e	252401ed-e872-42d0-a631-a35c03e3c839	df2cf7be-93da-4a29-ad69-d305da35f54f	c9e8a2b0-279e-441a-ae39-0ff82cb798ff	d79ca624-182a-4886-bceb-013527f0f386	1c2640c4-b6a5-405b-a4a7-804e24d8c695	efb4f609-034b-4378-8cce-07fe3a222eaf	7986cc9c-a27d-4d26-9bd4-c36fa91b8872	20745d87-d0f3-4827-89d2-90a06732af5f	1442334d-35b6-406c-a7d7-c60260e2e748	8761704b-8b70-4b90-aa39-d28bada7b4e7	eefec615-9d92-4c61-a73d-e9b3964fe1c7	dd873b9f-a22e-4ecc-b41e-eff998cbe1d7	5f7c347b-534a-47d8-b2f8-4cd939564a00	71eba79c-ae94-40eb-a73d-2e96c6080a77	59e3106a-1a7e-48a8-a7ca-640e32f9c386	682aaa83-05f4-4ab2-b276-04f8b4f918aa	6b767fef-2d8e-461a-a49e-2b2dd7abee75	8a20b1e3-3906-4006-8436-542e7f59a2f6	fe234dee-236c-4bf2-87ca-652444fbdaad	8efa74ab-0b65-4a64-90de-7f39085d36ca	9dea56ad-d139-4b14-a52b-53fb9091773a	b471a24d-4f5f-499c-9af9-0a15b0758d90	50d8f38f-3d82-4e7e-9519-b1fb9a4ae4c2	8d1decde-5d15-4078-be34-a22b6cdc0139	23445ced-edc5-4125-96d1-d8d60050f228	49d1a988-5dd5-4128-8e10-3db4ba2dc088	56206ce7-6df5-4185-a234-554f609910d9	b1f92b1d-b6cd-4184-a50c-6fe461eb43f5	53d3380d-1bf4-43de-aa77-c69d647d1d62	0e4573c5-6d93-43b5-89b2-78e24107c458	f13e99bd-cc79-4961-89de-2a7f2fceea2e	6977b7f2-11ea-4cdd-b7f5-6f8c7674ba8c	cd3a1957-5b89-449b-ba46-817878623364	464bc5b8-02f4-4bd2-9d02-7c6b086773ca	e14ba9db-fd61-4a31-8193-7ed593e9ce18	a0006e76-edd6-454f-8d54-88b683061b05	af4c6d94-faed-4277-af68-cfd446476f24
MALAT1	66.00838309600367	73.1263206247129	59.36093247588425	36.77652733118971	82.03628847037207	65.24368396876436	67.55615525953147	81.54673863114378	85.69453376205787	48.562700964630224	58.565686724850714	37.67271474506201	35.3897565457051	27.482659623334865	47.812241616904	42.09807073954984	33.836012861736336	57.223932016536516	44.063964170877355	52.07636655948553	37.71738631143776	40.43063849333946	48.88791915480019	37.57452916858062	58.962907671107025	31.066835094166283	56.231740927882406	63.543178686265506	53.945452457510335	76.4847266881029	39.32223242994947	54.22473587505742	39.93017914561323	25.01596233348645	52.747588424437296	44.074988516306846	67.66237942122187	36.03364722094626	36.864722094625634	86.16100137804318	41.695452457510335	47.008727606798345	31.69441892512632	32.48920532843363	114.17271474506201	56.09841525034451	60.351860358291226	35.35886541111621	99.99253559944879
SOX11	56.32584011927973	57.760637687808234	66.10047023741255	32.14887028328937	55.702374125473106	41.3032457850671	41.98130519554995	65.06904461520817	87.36437664869824	34.42206675077417	34.842183736667046	33.76258745268953	41.84424819360019	26.796077531827045	44.84275719692625	30.362885652024314	27.020759261383187	65.82314485606148	42.40715678403487	37.73162059869251	26.60786787475628	25.724624383530223	52.8434453492373	19.53412088542264	34.55293038192453	24.6706044271132	33.56841380892304	69.28478036472073	37.920747792178005	44.86466337882785	36.03004931758229	28.97155637114348	35.0848721183622	19.033260695033835	45.93152884505104	40.98795733455672	62.4297511182475	20.139924303245785	46.79825668081202	83.57770386512215	36.66119967886225	34.22720495469664	32.770845280422066	35.80146805826356	60.831632067897694	42.28867989448331	51.10815460488588	35.358068585847	93.41942883358183
CCDC168	43.06824746110128	51.822416845243644	29.656619770800337	49.685129972980526	73.20944749836951	36.04281188856797	37.88852138265163	26.26614180564614	47.18736606726917	34.11865275319109	29.27536569458679	46.7307369794093	54.046818224168454	67.90953135190534	66.88474797353955	36.027531910928914	35.52389825770987	19.493757570110873	12.104024969719557	58.6053293580546	25.791623963477125	12.31137612969347	138.62289201527997	72.77028789713967	32.01486070995993	26.06186527531911	29.730969905897698	47.40245038665797	24.60803130532004	53.060793813472465	53.01458119817386	73.90156526600205	73.08720767725706	31.342448523246063	37.77946520078263	20.596478151495386	30.639243454765676	31.264884002608778	44.747461101276436	108.25845523152893	70.21955650796609	51.45639616137147	29.909345010714617	32.826423180844124	139.39425137426628	29.547423833038295	43.335367557998694	57.055576260132305	20.35884654802944
XIST	53.414007782101166	82.39870298313878	73.85115434500649	23.202438391699094	74.89935149156939	79.01997405966277	79.26007782101168	106.51927367055772	56.42163424124514	36.2928664072633	53.71465629053178	16.948067444876784	27.368612191958494	53.82261997405966	27.412918287937742	46.76949416342413	64.70085603112841	33.196731517509726	29.947548638132297	18.576083009079117	49.928975356679636	27.7515953307393	56.075175097276265	37.81016861219196	50.87699092088197	16.672632944228276	47.84057068741894	76.28430609597925	33.10983138780804	87.52145265888457	45.75315175097276	61.38386511024643	67.14407263294423	18.358287937743192	31.22822308690013	41.153463035019456	82.36643320363164	24.932399481193254	50.895512321660185	43.731465629053176	22.150298313878082	26.08555123216602	33.08394293125811	22.654889753566795	113.44093385214008	28.948586251621272	71.62983138780804	22.25852140077821	42.99891050583658
SETD1B	33.055467318265116	42.87806963958461	33.639462431276726	25.43469761759316	40.26658521686011	44.001343921808186	33.76053756872327	50.76908979841173	32.30299328039096	38.46035430665852	27.2376298106292	31.112034208918754	28.79425778863775	38.13610262675626	29.916554673182652	32.59926695174099	19.820036652412952	32.742700061087355	35.06401954795357	30.994135613927916	37.91459987782529	29.165668906536347	24.09725106902871	15.046548564447159	37.36346976175932	18.097128894318875	22.725595601710445	40.39328039095907	27.307391569945022	36.999144777031155	29.155406230910202	38.753695784972514	25.003054367745875	21.39328039095907	31.956261453879048	41.09321930360415	34.4397067806964	27.90372632864997	36.01270616982285	44.13194868662187	40.82076970067196	26.01233964569334	26.429321930360416	18.174465485644472	56.326328649969454	30.24153940134392	36.10531459987782	27.499816737935248	74.67257177764203
[truncated: 206 more columns]
