# Supplementary material for: Whole-exome sequencing capture kit biases yield false negative mutation calls in TCGA cohorts
Source: PLoS One. 2018 Oct 3;13(10):e0204912. doi: 10.1371/journal.pone.0204912 (PMC6169918; doi:10.1371/journal.pone.0204912)
Supplement: S2 Data — (ZIP) [file pone.0204912.s008.zip › S3/all_cohort_coverage/COAD_depth.csv]

	cc476eac-c0b5-41e0-996d-b4d0269a89d8	6c692806-89d6-4091-ad20-fc94511e63ee	2463e0fd-6316-461e-b6f8-22e6a0b01e06	b3aaad19-0700-47e6-a2e5-e7d491de42ea	92358f23-f4d0-443e-ad2a-ca11657b5859	9181af50-4109-4623-a3a6-997956c2c637	a62db962-ca4e-4959-bc4c-0a457daffa38	55850db0-5e63-4683-9ce1-3993bdea3e57	effb34d0-07a1-4fc1-8a87-074f49519306	79f841b2-8286-40cd-9fe9-fe6228048854	5db815a8-839b-4833-99e1-9388841c1ec7	56cd3fff-7bc1-405e-8c82-d9e853f662d9	995a8c99-1b7d-4617-9f21-25de7de0796f	92147064-5421-421e-9ac1-c076e0d8782a	e88857f3-3f1e-495f-b519-d8221ba6298a	23fd173e-7980-4e89-9ab4-6d03d3c261ab	6f8c7c83-cd5b-4235-9da8-ea7a376b2aaf	fd4f8a04-6e5a-41fd-a247-9762ce693717	05b9ad95-bde4-4168-bd18-b9f058f7575a	00b7ee04-b97b-49ee-b27b-13f6fb981fec	eab2f06c-1af0-4f46-9656-37d4b04ca771	f3089889-cb30-4581-821b-00d08dac1bdc	f3218e1d-6f0c-4875-9743-75390008571c	cb37bfac-da8f-46b7-beea-c81c8c3cb1c2	3b7d7dd1-3dd0-4cdd-b34d-5df839eb8447	8fd27cde-54cc-4655-ba3c-04bc119f1fcb	bdfbb770-adab-4bf7-b7ff-a90baba0b67b	734ea9e5-e654-4d5b-ac5e-8ae0ed3c8c17	185abeb8-2fef-4397-834f-5fa62e6bdbdb	40dca687-f4c4-4db1-964f-e33b6de1d388	552a3607-cc5f-4753-a6f3-268978d6ba90	2943cb64-ffd2-44ec-9764-8aed4dab10fe	dbff7cdd-80a0-4570-86be-dbb6a6e988e9	61f18e53-0f98-4f6c-a1fe-6f6016d9ffe4	ea89f412-143e-4938-a1a9-ee4d3a3a11cf	c4110499-171e-4311-bdbb-4fd4a945f33e	5bb6d119-f6c6-4853-b015-ce219e0d26cd	33c14388-7f74-4805-9db5-c3883d24b822	f2c2ad06-0d7e-4c54-b87a-81de283649d0	c27bf95f-f9a9-4dfd-9003-fbf1a43f24d2	a4fddbcb-b140-4531-bf15-22a3f181dcef	d15a8749-e497-495d-a0a5-d21e79f4e172	09e6c467-e719-40de-8840-4dd11e4dc0f7	9de03a61-349b-44f7-b947-45315c0cf451	bc546b8e-4577-4226-9dff-44cebb4dcfd5	012fc920-2c94-4596-a937-9e6f6a3fffd8	a9d7d6a5-1bdc-4ef5-917b-1bfc781f4235	76812ae0-961a-4097-84c9-ab694850bc3a	f7ba03d5-0d23-49e7-a29a-e8ad57c4eee5
MALAT1	2.4996554892053284	1.7594166283876895	0.46531924666972896	49.109669269637116	59.589228295819936	63.90640790078089	0.6146072576940744	3.0838309600367477	38.98265962333486	3.3675930179145612	52.68683968764355	1.2541341295360589	2.187299035369775	0.2245062011943041	1.1745521359669269	0.2762976573265962	1.265732659623335	0.48909049150206707	0.35473128158015615	0.7673403766651355	0.9294901240238861	3.661690399632522	0.6379191548001837	0.6767340376665135	0.09301791456132293	0.5986449242076252	0.3474965548920533	3.1409049150206707	2.3252181901699585	0.8145383555351401	1.903307303628847	2.154570509875976	1.1579007808911346	2.0361736334405145	0.18557648139641708	0.8183279742765274	2.9297197978870004	2.489549839228296	1.963481855764814	0.4323610473128158	2.3044327055581073	3.700734956361966	2.422025723472669	1.5068902158934314	1.3417547083141939	0.3015617822691778	3.217845659163987	2.122875516766192	2.9025034451079468
SOX11	119.56738158045647	91.10322284665672	230.67071911916503	1.6521390067668311	1.4251634361738732	1.730244294070421	153.55247161371716	255.273769927744	1.5392820277554766	121.86798944833123	1.0115838972359215	2.6680812019727034	57.37320793668999	64.44454639293497	14.278931070076844	59.76235806858585	3.9770615896318384	125.35772450969148	6.258286500745498	117.8901250143365	37.82543869709829	118.9873838742975	138.55912375272393	207.2367243949994	52.12432618419543	147.59869251060903	97.4491340750086	160.4128913866269	93.84023397178575	138.76637229040028	211.97809381809842	77.32549604312422	274.519440302787	130.9800435829797	83.30932446381466	1.0573460259204037	107.2071338456245	111.038192453263	93.4010781052873	91.82337424016515	128.5286156669343	233.75249455212753	96.65443284780365	127.09450625071682	72.02488817524946	121.59158160339489	265.376075237986	117.87315059066407	224.06250716825323
CCDC168	228.79581664026833	216.63151029535078	374.25142085157927	6.243780862759713	2.149771732041368	8.405012578030373	465.7663747321345	588.2796515419734	1.6387310164911955	243.4567688437529	2.08939718624802	619.0830615857635	147.32516537780677	558.7347433150098	0.12298518587533774	890.8533960682008	709.8333178049007	2132.269356191186	0.49124196403615017	265.5953601043511	364.70544116276903	331.98308953694215	710.7193701667753	315.3844218764558	374.49245318177583	349.6196310444424	250.31268051802851	325.15689928258644	178.1403149166123	134.23432404733066	605.8088605236187	1252.502329264884	557.9015186807044	196.1426441814963	249.42583620609335	431.1357495574397	429.42728035032144	226.0154197335321	206.70958725426254	1348.2987980993198	506.2047889686015	787.9233671853164	229.21261529861175	189.15186807043696	162.80983881487003	159.76031864343614	608.0537594335228	153.11045374079941	452.0852510947545
XIST	1.5431906614785993	1.450064850843061	0.1990661478599222	69.13099870298313	48.19667963683528	101.63060959792477	0.49577172503242545	4.420856031128404	46.18853437094682	3.627237354085603	152.970635538262	1.0363683527885863	1.1931517509727627	0.15491569390402074	0.174526588845655	0.23776913099870298	1.097639429312581	0.5065629053177692	0.13167315175097277	0.9509208819714656	0.7247211413748379	1.8382879377431907	0.45976653696498054	0.46012970168612194	0.11621271076523995	0.7199481193255513	0.36181582360570685	2.1147600518806744	0.8628274967574578	0.2693644617380026	1.618313878080415	2.820596627756161	0.3557976653696498	1.9741634241245136	0.10479896238651103	0.6566018158236057	3.5877042801556422	2.6302464332036317	1.3610376134889755	0.3852140077821012	2.8617898832684823	2.56337224383917	2.775201037613489	1.552373540856031	1.3479118028534371	0.437094682230869	3.905214007782101	1.357769130998703	3.9990142671854736
SETD1B	45.92180818570556	26.293341478313987	51.67697006719609	1.564080635308491	1.5290164935858277	1.4630421502748931	46.51863164324985	33.26756261453879	2.182895540623091	29.219914477703117	1.8312767257177764	48.66010995723885	26.387904703726328	21.540256566890655	2.3231521075137445	24.07697006719609	37.40476481368357	49.0285888821014	0.3628588882101405	134.4985949908369	25.042150274893096	38.32583995113011	60.57470983506414	86.24691508857667	34.28332315210751	55.90946854001222	66.84398289554062	73.08625534514356	29.83543066585217	63.899328039095906	38.26194257788638	41.08601099572388	85.03591936469151	39.45045815516188	45.68894318875993	12.750641417226634	48.94404398289554	38.63200977397679	30.4494807574832	30.37947464874771	38.50739156994502	38.85387904703726	35.15980452046426	36.87257177764203	20.850824679291385	63.32877214416616	47.6142944410507	47.934636530238244	47.51618814905314
[truncated: 418 more columns]
