# Supplementary material for: Whole-exome sequencing capture kit biases yield false negative mutation calls in TCGA cohorts
Source: PLoS One. 2018 Oct 3;13(10):e0204912. doi: 10.1371/journal.pone.0204912 (PMC6169918; doi:10.1371/journal.pone.0204912)
Supplement: S2 Data — (ZIP) [file pone.0204912.s008.zip › S3/all_cohort_coverage/STAD_depth.csv]

	3a4c327e-2df5-4bf0-b71c-3269a944d9fc	060814f6-7d3c-4d80-8889-cb38e5d97093	2f9b6993-3d86-4841-8a28-33a24e3832b3	5751f423-a0c6-48af-821a-3da78be62dfa	7ad05377-08b9-47fc-bfee-dc9b43b0c71f	f03acc16-e8a2-4832-b814-d1cbcb0ecd1f	c80cda0c-c8db-44d7-a2d2-caa38cb66e89	86ce22d1-b383-4caa-82fe-fc1e68dd3dd2	962f93f8-3e63-40ad-9773-f00454ce4b18	7b3781a1-690e-40bb-96e7-9a93b238b12e	141fe222-07a1-4e06-811b-f7eb4776efb8	7ccc4052-5b67-4beb-9079-c6a99dc74446	e7103c3f-c25e-484f-9fd9-ac0ad5b0a89e	a86dee42-23ec-4286-803a-1e6c1be2f7fe	cc33c4df-30e1-4c9e-8eb0-d2f5cb43a8d5	49647ee4-5089-4290-b24c-775b01c55304	ca90d1eb-7c80-4667-b185-74fd40c06791	2c1ca619-5e7d-4e16-9cd4-f800a4cb0b2d	f75af492-aa0b-4e68-a557-f36ad2fe1057	cf9d6d87-794d-4944-97d5-bcb838b81e9d	181af404-7de3-4c04-b275-5f3aafbde378	e218ed99-06dc-44ef-9835-8103dae957d8	89b506fd-58b8-43d7-a653-c1af3488ec34	2b148243-ce83-4f21-ad00-3e0f795ba86b	90c71e1f-756c-4288-a52d-692a09f27858	8fccb8e3-92ab-49c9-9465-083840af3746	a17204f5-1905-4f8c-b253-f4ff09178ef1	3f8276a6-6c09-4c61-b079-3957102428d3	9a7db7a8-3145-4f37-9f07-11f2d0ba09a0	5b93e62e-b25f-4119-ac2a-df65e433200d	319c17cf-9bf2-4cd3-9a7d-16bae39cea12	5670e7c7-927a-4912-8827-0f02c8f51ad2	4d362c69-867c-46fd-b021-baba557be23e	ad5639d2-f715-4da9-9b02-700f0d1b3fca	fc1b37b8-9776-4860-aba2-924c0b4a8d09	d3b1d63f-d06e-4ffb-b4e6-71b707601c31	f62cd966-252c-4423-86af-a3ec787bc19f	bfda3f93-df00-4ff5-90fb-17594943089c	0742425a-6003-40a1-be3f-9bc172304bd7	fa2fba79-75a4-4722-8f23-f82f9f822a3d	3378fa39-30fe-45d7-973a-b4e294edb5e1	641e03d0-85ba-4c8b-b993-f280f3b9cc79	95597a2f-ea5c-430e-b52d-79bd80f87495	399e6397-8048-4241-be60-1144ce9d2524	529c774d-0d4a-48f2-9a1b-2783996a7f40	4a4a8170-db37-4b5e-9a32-fdc621d93651	f648a567-a210-4f5c-ab09-25ada98a8a5c	03811efc-76b3-4c57-9a85-60cf99f27b15	403928e2-faba-45ec-a8c3-a4bcb02ae6e9
MALAT1	36.14412034910427	58.101860358291226	46.64894350022968	43.17696371152963	44.52181901699586	52.95636196600827	39.72462103812586	66.45429490124025	33.76940744143317	42.32705558107487	30.929949471750113	52.94889756545705	49.75757923748277	39.48323380799265	45.285484611851174	38.66008268259072	34.494487827285255	40.25976113918236	68.28973357831879	70.07659623334864	68.18190169958659	44.70234267340377	55.97921451538815	45.15192926045016	79.59037666513551	41.96497473587506	54.04375287092329	35.851401010565	44.45957740009187	48.791800643086816	72.05179145613229	43.06086357372531	71.02331189710611	79.28938906752411	46.80546623794212	50.39228295819936	60.298116674322465	54.83888378502527	42.59313275149288	48.2172714745062	63.496210381258614	42.56155259531465	54.32441433164906	66.19671566375746	53.20245751033532	35.90032154340836	21.651469912723933	37.798231511254016	77.02044097381717
SOX11	1.9645601559811905	2.9932331689413925	1.9662805367588025	1.9863516458309438	1.5578621401536874	1.6446840233971787	2.0646863172382153	2.7001949764881292	1.183392590893451	1.8954008487211835	1.4154146117674045	3.102420002293841	1.5892877623580686	1.7472187177428604	3.893909852047253	1.5354971900447298	2.5088886340176626	2.582520931299461	4.5279275146232365	2.2124096800091753	2.353136827617846	2.262530106663608	3.5190962266314942	1.558091524257369	4.864089918568643	2.7847230186948044	3.6828764766601676	3.2111480674389266	3.119853194173644	2.072026608556027	5.581259318729212	1.6739304966165844	2.8388576671636656	3.8857667163665557	2.7497419428833583	2.2002523225140496	4.351989907099438	1.788507856405551	1.708108728065145	2.045991512788164	4.0401422181442825	2.2173414382383303	2.154146117674045	4.574721871774286	2.448445922697557	1.7491684826241543	1.8952861566693429	2.002981993347861	5.024658791145773
CCDC168	0.03540482623683965	0.017702413118419826	0.02054411627690301	0.01602534240193795	0.015559489425137426	0.017702413118419826	0.028323860989471723	0.05292089816453927	0.007080965247367931	0.017702413118419826	0.05548308953694214	0.021242895742103793	0.028323860989471723	0.007080965247367931	0.028323860989471723	0.007080965247367931	0.021242895742103793	0.5782633001024876	0.03806018820460263	0.04956675673157551	0.028323860989471723	0.038945308860523616	0.017702413118419826	0.010621447871051896	0.16239634771266187	0.06018820460262741	0.038945308860523616	0.47871051896021616	3.5717879437249604	0.03540482623683965	1.8834435852045095	0.03540482623683965	0.0332153172458772	0.07630671759992547	0.021242895742103793	0.051104071555017234	4.840445355445821	0.026693375570669895	0.017702413118419826	0.042485791484207586	0.023013137053945774	0.021242895742103793	0.010621447871051896	1.7501630485418802	0.031584831827075374	0.028323860989471723	0.06070064287710798	0.03540482623683965	1.809000279511786
XIST	44.422568093385216	36.50127107652399	70.02910505836576	31.39460440985733	38.37618677042801	58.47086900129702	49.20804150453956	42.12430609597925	38.2610635538262	26.9832944228275	37.22562905317769	31.340129701686124	55.026822308690015	25.90225680933852	34.5726588845655	23.78230869001297	53.574682230869	24.982256809338523	43.87610894941634	58.81172503242542	42.83501945525292	29.173177691309988	32.41426718547341	25.98526588845655	45.426355382619974	27.021115434500647	40.407263294422826	35.337068741893646	34.897639429312584	31.17940337224384	40.60487678339818	26.15501945525292	60.55289234760052	45.60430609597925	56.582931258106356	31.25136186770428	42.12249027237354	51.23491569390402	26.2231906614786	35.44243839169909	52.48383916990921	24.038858625162128	28.607367055771725	38.707081712062255	39.28077821011673	23.29016861219196	20.200726329442283	45.2460700389105	40.71942931258106
SETD1B	0.3253512522907758	0.3654245571166769	0.6934636530238241	0.5121563836285888	0.32180818570555897	0.3539401343921808	0.45119120342089186	0.6235797189981673	0.5150885766646304	0.21038485033598045	0.37703115455100794	0.2827122785583384	0.4715943799633476	0.33634697617593157	0.38582773365913253	0.20562003665241296	0.689554062309102	1.0719609040928528	0.6637751985339034	0.7760537568723275	0.7056811240073305	0.32254123396456935	0.6026878436163714	0.3978008552229688	1.1417226634086743	0.6662186927306047	0.5642028100183262	0.8753817959682346	3.1481979230299326	0.5912034208918754	3.3111789859499083	0.2586438607208308	0.6443494196701283	0.7759315821624924	0.373243738546121	0.33708002443494195	4.607697006719609	0.5204642638973732	0.46731826511912034	0.35479535736102624	0.3231521075137447	0.3160659743433109	0.2912645082467929	3.524129505192425	0.5357361026267563	0.3442883323152108	0.4035430665852169	0.2569334147831399	2.727916921197312
[truncated: 392 more columns]
