# Supplementary material for: Whole-exome sequencing capture kit biases yield false negative mutation calls in TCGA cohorts
Source: PLoS One. 2018 Oct 3;13(10):e0204912. doi: 10.1371/journal.pone.0204912 (PMC6169918; doi:10.1371/journal.pone.0204912)
Supplement: S2 Data — (ZIP) [file pone.0204912.s008.zip › S3/all_cohort_coverage/LAML_depth.csv]

	9bb2dbaa-b02d-439b-8346-115dbb1ff8be	457721b9-b943-4e28-842d-63346121ed71	28a524fc-e762-4d1b-896e-dc80129cbcae	a1b88cc5-98db-4787-a803-f95b4caf1f13	caac474c-f1ce-47c8-abf1-67ccc3f6f24e	2dd593d0-992c-4550-8df3-bb6718774a37	bb47da9c-2365-4a64-909a-89d74c8159a7	1ca9c5b4-66d2-4266-ba19-f2709c7cc25e	556c3ec5-7d7b-4676-9dea-568265599930	1389d5bf-8c01-457e-ab0e-f3ac96581b41	4b618eb8-974f-46fc-9d1b-c7dbfa318e98	c5442bae-5d64-4848-9630-0611755924b3	71742f11-e01a-44e1-baf4-6fc48fc0363e	1f5072fd-bd8f-4f9d-b934-8a141f24409a	485ae178-92c0-4cb6-8b62-db6411816086	6dc91b93-cb48-4690-833e-78b65195db22	61f9bca0-6226-431e-a9b1-213e60892949	bcc67919-700a-4e30-8b5a-ea8f37cd7652	b3acfc81-cb77-49a8-b1ed-b035438f49a3	aaf1f4bb-322e-4d99-9993-fe725b3d561b	58a2e618-537a-4109-899f-5d6cf44050a1	30f9471b-830d-48e3-8bf2-7559bedaa2af	06a38eab-fef0-4101-a7bd-13fa5afd7e28	70c39711-6ec2-4632-8379-bc82115131c0	ec7a4dd2-1046-46b1-9e61-94e829ba4fba	59ffb7f2-6ec8-4cc2-bc85-c68377eae6c3	4015f0d5-5e5b-4e69-9e6a-fa7ba90f144f	d285f6a7-667e-4ee1-8485-d609f20eea8c	bd89bb16-28e2-4605-ab89-75faf26fbb21	aaad6837-3e8c-4654-93b1-3a41f0c441ed	853e8477-2ad5-43c1-82a1-8f578c6a730d	054e61b7-518a-455a-ad37-28a72b43121e	f799027e-9b9f-4cdb-900c-42003f8dcfdb	62e1b4b2-baec-4ed2-af9f-5969cb95daa4	5195c679-e4a2-4ee3-a2eb-0cd23737bc17	d0a1adec-a9ec-48d9-8ab5-4fe6928d9f2a	1e54b1cf-04a5-4426-9d0d-1e37e27bec58	bbd7aad8-3be2-4adc-95f1-bd33086a7fcb	84a87fa3-a274-4396-b834-a6c4ae5f70af	aa019b9f-2773-4f6a-9bd2-c9ff2697b80d	c9dfbc0f-b343-4268-ac5a-a49c43b0e669	b60cfd61-048d-4f30-a3ab-955d84c147fd	b6e2e2af-8c5a-4eb1-a572-08b1e3042f72	09709c98-7c12-4213-a4a3-25da4fb5398d	f50ef3e7-6ad2-47ed-be82-259f37135e8d	6f2fea82-95d2-47c3-aa09-6689f3f5bbd6	da396474-fef4-44d2-b2c7-f7a375888104	4d1204de-e1b7-4717-bfa1-c82d5e81c52e	aa2b0455-1246-47cf-82c3-1661f00d4d05
MALAT1	44.01125401929261	43.43971061093247	199.9946026642168	56.03801102434543	24.021933853927422	19.19074414331649	68.21589343132752	50.550068902158934	21.05075792374828	18.175815342214054	42.71991272393202	50.10289389067524	41.342558566835095	39.499081304547545	39.26228755167662	40.940858980248045	46.401125401929264	32.568787322002756	33.52216352779054	33.01102434542949	100.16490583371612	31.93833256775379	69.39320165365181	60.20130914101975	24.51963711529628	36.38929719797887	37.40996784565916	34.52847955902618	45.25333027101516	50.033991731740926	26.390445567294442	31.29731281580156	40.25826825907212	24.084060633899863	62.54283417547083	21.175126320624713	71.54271933853927	19.14090491502067	45.258383096003676	39.19074414331649	38.53502526412494	18.764928801102435	60.99081304547543	50.27078548461185	42.192581534221404	34.13918236104731	23.9240927882407	39.13401469912724	38.05018373909049
SOX11	2.2416561532285812	2.284665672668884	4.2962495699048056	2.219291203119624	3.6676224337653403	1.621745613029017	1.5078564055510952	3.291088427571969	1.9361165271246703	0.2065603853652942	2.546737011125129	3.4060098635164584	2.9479298084642735	2.237068471154949	2.636655579768322	3.787819704094506	2.9585961692854683	1.5118706273655236	0.8885193256107352	1.6761096456015598	4.073288221126276	1.0962266314944373	3.6641816722101157	1.0916389494208052	1.4938639752265168	1.9048055969721298	2.4268838169514853	1.2809955270099782	3.4720724853767635	2.8505562564514277	1.4181672210115839	1.0127308177543297	2.324005046450281	2.826241541461177	2.51703176969836	1.7418281913063425	3.902855832090836	2.0770730588370228	1.1513935084298659	0.6523683908705127	2.1021906181901593	1.6489276293152884	2.1276522536988187	2.5635967427457276	2.263218258974653	3.144053217112054	2.485262071338456	2.957908016974424	1.1973850212180297
CCDC168	1.0193794838349017	1.554504798285661	3.77643715643343	1.2713127736886238	1.2270567408925743	0.5360570204043604	1.2918103046678469	0.10057765769123264	0.5507313891735768	0.20674555110407156	0.952669337557067	3.102441069598435	4.19658995620982	0.1177676325351719	9.542485791484207	1.845523152892947	8.166356098015466	0.7272896673809746	3.3459424205720674	1.1114786173483648	1.7810025156060747	3.6343985838069504	3.4438181309978573	0.1016957048355539	0.45271592285474704	1.0684338022919966	3.0328426348644366	0.6757663281468369	1.0289294698593123	3.941814963197615	0.8913165005124383	0.9149352464362247	0.10122985185875338	0.8578216714804807	1.2921364017516073	23.574489890990403	5.636541507500233	8.556880648467343	2.483881487002702	0.30042858473865647	0.7639057113574955	0.7190440696916053	3.4337557066989657	4.332153172458772	1.0397372589210845	1.2203018727289667	7.0182614366905804	11.19561166495854	2.7449920804993946
XIST	32.50853437094682	37.69011673151751	116.48835278858625	31.476731517509727	21.09214007782101	35.62495460440986	73.78505836575876	39.116368352788584	19.789208819714656	14.773229571984436	33.87714656290532	77.59045395590142	83.12306095979248	79.13136186770429	25.54526588845655	42.03974059662776	130.80036316472115	33.475849546044095	44.612503242542154	72.6379766536965	61.775667963683524	64.12612191958496	39.041037613488975	81.23424124513619	36.117976653696495	35.65177691309987	72.30127107652399	83.51014267185474	67.38448767833982	85.63138780804151	47.25421530479896	41.54422827496757	29.21566796368353	24.607003891050585	51.134889753566796	83.73966277561608	61.69037613488975	15.485758754863813	87.6991439688716	21.456549935149155	68.02708171206226	20.41426718547341	46.981997405966275	40.13971465629053	41.51040207522698	54.906718547341114	38.9578728923476	49.90246433203632	36.95932555123217
SETD1B	0.963714111178986	1.564080635308491	2.6598656078191816	1.1871716554673182	1.7987782529016494	0.6167379352474038	2.257544288332315	0.598167379352474	0.9598045204642639	0.47171655467318263	0.777153329260843	2.625412339645693	2.0331093463653023	0.39499083689676234	4.024801466096518	2.1731215638362857	1.8946854001221747	0.5108124618204032	0.8529016493585828	0.6674404398289554	2.0841783750763594	2.2127061698228467	3.097373243738546	0.30372632864996946	0.48014660965180206	1.0136835675015272	1.946487477092242	0.16371411117898596	0.601832620647526	1.9381795968234576	0.3346365302382407	0.2605986560781918	0.3242516799022602	1.5755650580329872	1.0393402565668906	2.2553451435552843	2.6317654245571167	3.666463042150275	1.447892486255345	0.1662797800855223	0.9094685400122174	0.5591936469150885	2.575442883323152	2.653145998778253	0.7688454489920586	2.306902871105681	3.9600488698839342	4.166401954795357	1.8199144777031155
[truncated: 113 more columns]
