# Supplementary material for: Whole-exome sequencing capture kit biases yield false negative mutation calls in TCGA cohorts
Source: PLoS One. 2018 Oct 3;13(10):e0204912. doi: 10.1371/journal.pone.0204912 (PMC6169918; doi:10.1371/journal.pone.0204912)
Supplement: S2 Data — (ZIP) [file pone.0204912.s008.zip › S3/all_cohort_coverage/HNSC_depth.csv]

	d10076ef-c4ae-4dfa-883b-d5721b716588	3ab6f3ce-a471-4686-bbdf-687e53ea197e	25272d3c-2e27-428f-b48d-dd69c3f60bfb	c2698ebc-dd12-47ec-a8d7-e90c7cc0488c	81003f14-39c6-40db-8ad2-e7c3fd7419ae	19271244-1cd6-448b-b6ac-2f952775cdf2	f86e1a8f-2c07-4db8-9141-9780bc9cf265	947df284-91de-4b16-8c84-c4d81738b3b3	34ef9bec-0e39-4069-b529-c20b2ea876b4	09c1fe22-6718-468b-818d-9cf555d2e899	2fd1b324-870c-4be7-87f9-c3ff8f0d0a55	91882a50-78d2-4203-bfd0-7d30664994cd	53c79221-026f-4a4d-941c-9cb4fed077fb	8f44967f-004d-4041-95a3-195c368021e3	f9d1932a-f2bc-4e22-86b6-2bbf5e1cacf3	e2230735-74c3-4334-8f8b-da644e602e56	48641a4b-31b5-49c9-954b-5f4876922d99	18087c8d-c879-4242-b80f-cf5f4cbcc2c6	a8ebd099-c16d-48be-8262-8e4496ebce89	ea33e16a-84ca-4a05-b228-0f6ca63097c2	09219144-9733-4046-9ea5-0a261b677a57	ba3b6848-1136-446e-a6e6-64cf251c72f7	f0c12475-cb41-4216-90c5-541d8a8dca0b	fa36fe00-e846-4cd7-b2f9-4231a8f6c576	381b1a28-0313-490a-b40b-72e9aa531f08	98d94005-e7c1-478a-9489-5faabea1c133	fc7c1a67-f654-41b4-bb52-10c823607297	97942703-250b-4081-ab15-70b67f35ec8c	490c9e86-5a84-457f-92cb-687cba1ec598	9cf7eef9-a2fe-428b-9c4e-8b791c007743	14ed1c85-fbe5-45ab-a95b-35bf6599f7cf	f85eeb99-25f3-4256-a19b-54127547058a	4dcfe968-4edb-4446-b9cd-dd34eef0cf4f	5b4f1419-73c1-4de2-be39-ecef99b0c234	11515178-b74d-40bd-86ca-d2d24ec78fa6	bc38ddd1-5351-45d2-b4dc-8910b40faaaf	1db3a476-7f25-483b-aee2-5b222293294d	42c9f778-ead4-4ed1-88e4-2ebe9f277a85	f59e7861-dd6a-40f7-99b4-b1535d1c2a37	5a9661af-d2e3-4a67-9278-4b93397796ca	12cbe03d-a693-4091-a6de-6ace45dff1a0	7efc84ec-f3f7-46af-846a-288be955fcaf	eecef075-5d3b-4f9a-bd1c-fd31db5e8670	933d7448-86ba-48af-9912-f9418a25e7fc	42989290-e7a3-4369-a158-1227f07b0af1	68e04ad5-2a78-4fdd-bdbf-32d9a1965e81	9ee69c49-a193-4ee2-afa6-55a5499bf60b	89442087-c88f-4f5f-bda0-5513ea1c6264	655d39a4-46f0-4c1f-b202-8e2e978ff929
MALAT1	44.975539733578316	36.20888837850253	79.64974735875057	35.923288929719796	58.947060174552135	55.09807073954984	64.13022508038586	69.92581534221405	61.345888837850254	53.9624483233808	77.54581993569131	99.96876435461644	64.0606338998622	77.98059255856684	54.67765273311897	71.98426734037666	44.362999540652275	66.48024804777216	82.85209003215434	52.163987138263664	57.78422140560404	56.462677997243915	37.334749655489205	63.23564538355535	41.010335323840145	49.66031235645384	76.390560404226	53.31649058337161	95.06327514928802	48.76251722553973	42.33842443729903	35.50930179145613	49.77560863573725	51.4337390904915	48.45257234726688	63.20142397795131	50.100711988975654	44.565571887919155	84.96933853927423	76.07487367937529	63.34347726228755	55.09554432705558	40.13321084060634	54.148598989435	80.45980707395498	53.55190629306385	53.63723013321084	49.3259072117593	70.60243454294901
SOX11	2.372749168482624	1.391902741140039	1.5262071338456245	2.0728294529189126	3.0284436288565204	2.171464617502007	3.258401192797339	1.8275031540314257	3.2317926367702716	3.175822915471958	2.088656956072944	2.2555338915013188	3.7130404862943	3.5463929349696066	1.9790113545131323	2.9090492028902397	2.1901594219520586	5.051496731276522	2.961119394425966	3.475283862828306	3.876132584011928	3.055281568987269	1.6603968344993691	3.818327789884161	1.9083610505791948	2.792866154375502	3.6225484573919027	3.695836678518179	3.943456818442482	2.1832778988416104	3.5833237756623464	1.6150934740222502	2.989907099438009	1.857093703406354	2.956990480559697	3.9081316664755135	3.9521734143823832	2.1482968230301642	3.919600871659594	3.6871200825782773	3.1878655809152425	3.178804908819819	2.4772336277096	4.078793439614635	2.751003555453607	1.6590205298772795	2.9783232022020876	2.5910081431356806	2.0175478839316434
CCDC168	0.01732973073697941	0.007080965247367931	0.014161930494735861	0.06079381347246809	0.02310630764930588	0.0011180471443212523	0.007080965247367931	0.05716016025342402	1.0550638218578217	0.07118233485511972	0.020404360383862855	0.023199478244665984	0.010621447871051896	0.024783378365787756	0.0035404826236839653	0.007080965247367931	0.014161930494735861	0.007080965247367931	0.010621447871051896	0.03186434361315569	0.021242895742103793	0.017702413118419826	0.007080965247367931	0.0035404826236839653	0.017702413118419826	0.024783378365787756	0.05310723935525948	0.042485791484207586	0.014161930494735861	0.010621447871051896	0.05198919221093823	0.014161930494735861	0.010621447871051896	0.021242895742103793	0.01756265722537967	0.017702413118419826	1.1850833876828473	0.014161930494735861	0.014161930494735861	0.2882232367464828	0.03540482623683965	0.010621447871051896	0	0.0035404826236839653	0.024690207770427654	0.01989192210938228	0.007080965247367931	0	0.028323860989471723
XIST	26.424539559014267	23.953878080415045	44.75346303501946	34.01385214007782	35.942049286640724	44.98360570687419	70.37011673151751	74.27652399481194	34.57286640726329	32.21706874189365	55.71512321660182	60.60337224383917	39.70391699092088	44.6842542153048	39.670557717250325	34.02142671854734	39.82920881971466	30.38905317769131	34.798858625162126	56.43522697795071	34.003839169909206	57.814163424124516	25.22526588845655	38.07154345006485	22.561297016861218	30.247418936446174	47.569494163424125	40.125136186770426	46.481452658884564	31.394345006485086	25.958599221789882	19.82811932555123	58.90215304798962	38.39247730220493	55.4337224383917	83.74557717250325	31.528249027237354	26.396523994811933	89.23299610894942	35.20025940337224	36.84051880674449	52.69431906614786	28.67745784695201	37.201867704280154	44.60498054474708	34.05857328145266	46.238806744487675	30.078547341115435	62.91590142671855
SETD1B	0.36004886988393403	0.23995113011606597	0.22321319486866217	0.7227855833842395	0.3876603543066585	0.17287721441661577	0.42748930971288945	0.5905925473427001	1.7423335369578496	0.6366524129505192	0.6243127672571778	0.32254123396456935	0.7832620647525962	0.6593769089798411	0.19389126450824679	0.43604153940134394	0.22309102015882712	1.1329260843005498	0.38961514966401956	0.38924862553451434	0.619181429444105	0.8076970067196091	0.2197923029932804	0.31753207086133173	0.16554673182651192	0.6147831398900427	0.7897373243738546	0.29725106902871107	0.4832009773976787	0.78094074526573	0.4614538790470373	0.17568723274282225	0.3782529016493586	0.5034819792302994	0.2862553451435553	0.4616982284667074	3.1192425167990225	0.3069028711056811	0.4508246792913867	0.9422113622480146	0.4184483811850947	0.3849725106902871	0.12168601099572389	0.5144777031154552	0.5119120342089187	0.7119120342089188	0.3222968845448992	0.24520464263897374	0.634331093463653
[truncated: 462 more columns]
