# Supplementary material for: Whole-exome sequencing capture kit biases yield false negative mutation calls in TCGA cohorts
Source: PLoS One. 2018 Oct 3;13(10):e0204912. doi: 10.1371/journal.pone.0204912 (PMC6169918; doi:10.1371/journal.pone.0204912)
Supplement: S2 Data — (ZIP) [file pone.0204912.s008.zip › S3/all_cohort_coverage/LIHC_depth.csv]

	8dacd35d-8d67-459f-b36b-d8a5c23dfa1e	c2eeef19-d6f6-48d6-8c79-fb27b981bafc	3f8e4b00-bd23-4e12-900c-f2769044bc59	9e684192-4150-4ce8-8b62-940602fdc475	0a26bb36-0bae-42ad-a6df-1015aab48b47	2a5c9b5e-db45-47d8-9340-efbcbc17a51f	befd6a01-9157-414e-bc1d-583db203ee6e	803c0ed2-d8db-4a5b-95cc-4829b5fb8987	1986a537-6cda-4836-9379-046cd917b3fb	24ec79c2-f80e-48a7-a1a5-6d8442f0f252	6c3f2a25-9cd6-41aa-9945-8df14a8d04b2	bd63865a-958b-4c06-9d7b-18b2485d17f3	018bf4c3-7723-4f47-b616-010df475269f	f6986cdd-d3d7-4509-a2e2-4fb13c5370ea	98a40762-e43a-4e87-b9ac-d87991257afd	18931d34-63ba-4545-ac17-e2d61a381194	8fb47cc8-cd67-48f4-addb-f47d0d78868b	e8133ac4-c55e-4c21-9a44-0fffa362955f	abd08e87-6cd7-444e-890f-dfde7d0765fc	9d808750-2a17-401e-8792-b0ec8dacaf2e	3638065f-706b-4cb2-aa32-45026ba83fb2	666f3b3c-192f-41bc-afb1-54b9d570c4d6	1c6ad639-97ee-473a-93f0-5e2a9d24b95a	966c24f7-c58c-4fe8-9de9-0631237d9428	5f3bfb8e-bbb1-4e70-bb49-f3a86a797b55	a058ef56-20ee-4ce5-9a6e-723090f0c225	73bee477-32e9-4c9e-b829-2fcab92a145e	c1658c3e-865c-486b-8df9-ea45a8660ace	a86c937a-3b5a-436a-91e6-0bc8da9b4ba2	71af5105-e503-450a-bd6e-5f41e5c43987	bd8341c6-a135-4fe9-9c3f-7a466d58e903	142856a2-8830-4b2a-a477-3190d58fb5ae	2d265664-3c5d-4bcb-9d58-64838db63f9f	8af2793e-c417-44e2-bb1c-2d2965fa84a0	c43b0f08-2655-4a64-a491-72f78b667d81	30a0890e-c841-4d88-aa45-80f55c8e252d	8809fac3-bc41-46ab-adc8-c8d8f8606a9e	ba18f2a1-ba54-4991-9434-f1e470d4900f	a4991ea1-c6ea-4bc1-8b91-23f53644465c	d11fe338-a267-4411-97b4-51878d3880ad	1baf8b2e-e015-4ba0-a126-14953f982ed9	3d75d392-3328-4f06-a2ec-b610e0a22ac4	47ff37f4-b1ed-485f-82db-fadeac63a910	31e05a26-4162-4195-985e-7dae0262b2c0	15f7ea05-017d-428b-953f-defe98f46d08	1d3c80a2-5431-4f01-bb41-c50aea31ccc3	d4ca89e3-eccf-4755-9d25-16524cfffe8a	86e3a51f-bf2c-4b05-9695-3e59412a2c08	be01a9c1-a548-43b3-bd41-3081d191888f
MALAT1	0.3781580156178227	0.6190858980248047	0.2202572347266881	0.5290537436839687	0.3247588424437299	0.26963711529627926	0.3362425355994488	1.8496784565916398	1.4779513091410197	2.0214745062011943	3.857602204869086	0.37138263665594856	0.23024804777216354	0.3247588424437299	0.40721175930179143	0.3372760679834635	2.8136196600826824	0.23323380799265045	0.3062700964630225	0.673403766651355	0.1967156637574644	0.27514928801102434	2.1036977491961415	0.55718879191548	0.47955902618282037	2.0616674322462103	0.2550528249885163	0.4697978870004593	0.37011943040881945	0.4734726688102894	3.8989435002296737	0.2573495636196601	0.43201653651814426	0.49873679375287094	0.720831419384474	0.3372760679834635	0.3943500229673863	0.18385392742305925	4.202457510335324	0.25344510794671565	0.3494487827285255	0.18557648139641708	0.19476343592099218	0.4407441433164906	0.3325677537896187	1.4611851171336703	0.4623334864492421	0.2416169039963252	0.3925126320624713
SOX11	117.28994150705356	144.19119165041863	102.23798600756967	69.32480789081316	70.51221470352104	115.59169629544672	104.00596398669572	93.6394081890125	79.18947126964102	89.53159766028215	256.09095079710977	64.10207592613831	95.70994380089459	106.02729670833811	138.13246931987612	91.34224108269296	176.43433880032114	108.35049891042551	97.35141644684023	54.580685858470005	81.39924303245785	54.27147608670719	158.7231333868563	58.06778300263792	122.98061704323891	83.31104484459227	124.20220208739535	102.38823259548113	133.0019497648813	133.9994265397408	188.3923615093474	112.8822112627595	64.14749397866728	133.37894253928204	156.9029705241427	124.58481477233627	67.03463699965593	174.0025232251405	239.16595939901364	99.71292579424247	108.19382956761096	75.08452804220667	93.01812134419085	151.34900791375156	106.1360247734832	76.55270099782085	118.88244064686317	79.18167221011583	129.7785296478954
CCDC168	109.69794092984255	76.0443492033914	93.52296655175627	107.40203111897885	158.03000093170596	91.14762880834809	136.20371750675486	156.7458772011553	178.73343892667475	82.0768191558744	422.4524364110687	74.1275039597503	72.85246436224728	57.433056927233764	73.21131091027672	83.81589490356843	164.90552501630486	85.20558091866206	75.59615205441163	59.32013416565732	67.73949501537315	134.54360383862854	250.77615764464736	140.823674648281	84.09605888381627	84.45793347619491	98.80112736420385	230.66197708003355	64.4098574489891	105.7265443026181	412.64842075840863	66.16700829218298	102.74219696263859	117.08264231808441	275.1015559489425	98.20045653591727	109.61567129413957	96.96058883816268	103.34063169663654	96.9110220814311	85.18219509922669	125.31985465387123	76.06251746948664	117.06549892853815	91.01346315102954	70.6457188111432	102.06433429609615	129.19584459144693	104.25519426069133
XIST	0.1109727626459144	0.3860959792477302	0.10552529182879378	0.5744228274967574	0.236420233463035	0.17385214007782102	0.11185473411154345	0.7014267185473411	1.760466926070039	0.9712062256809338	2.1596887159533074	0.28871595330739297	0.052399481193255514	0.18863813229571985	0.22568093385214008	0.04420233463035019	3.835434500648508	0.11377431906614786	0.09333333333333334	0.4114656290531777	0.07916990920881971	0.35922178988326847	1.3307392996108949	0.14345006485084305	0.11003891050583657	1.772555123216602	0.20352788586251622	0.12254215304798963	0.31958495460440983	0.1804928664072633	4.776134889753567	0.13810635538261998	0.29701686121919585	0.28617380025940337	0.43009079118028537	0.17603112840466925	0.18573281452658885	0.20715953307392995	3.4132295719844357	0.16176394293125812	0.14671854734111545	0.3261219195849546	0.11009079118028535	0.45722438391699094	0.3034500648508431	1.1023086900129702	0.24959792477302206	0.12575875486381322	0.09701686121919585
SETD1B	52.51472205253513	54.752107513744654	60.118387293830175	85.753329260843	56.33463653023824	57.42186927306047	55.04031765424557	26.8306658521686	23.96432498472816	44.61991447770311	58.14832009773977	63.01979230299328	43.06963958460599	69.78802687843617	66.01270616982285	61.14514355528406	58.47196090409285	53.00293219303604	59.62675626145388	52.00952962736714	51.62871105681124	45.101160659743435	42.517165546731825	40.53194868662187	63.05742211362248	29.414416615760537	60.79144777031154	52.19694563225412	43.762492364080636	68.97483200977398	45.03982895540623	55.565668906536345	55.87354917532071	95.32608430054978	82.5930360415394	65.44447159437996	12.59926695174099	63.125473427000614	57.523152107513745	48.153573610262676	42.91105681124007	57.28234575442883	47.07648136835675	75.92535125229078	67.20378741600489	51.538668295662795	45.90372632864997	56.028344532681736	73.55723885155773
[truncated: 327 more columns]
