# Supplementary material for: Whole-exome sequencing capture kit biases yield false negative mutation calls in TCGA cohorts
Source: PLoS One. 2018 Oct 3;13(10):e0204912. doi: 10.1371/journal.pone.0204912 (PMC6169918; doi:10.1371/journal.pone.0204912)
Supplement: S2 Data — (ZIP) [file pone.0204912.s008.zip › S3/all_cohort_coverage/OV_depth.csv]

	02238f37-7024-4614-949a-34e3937d14fb	02510354-0b07-4152-961e-d95f0db56f36	0272ae76-e082-4660-9671-5bc783c94438	0283ee7f-4901-482e-8588-3a7a5749f5dd	02cf56d3-868f-437f-83d1-01ea36813dd5	031bff60-506d-4b9c-8124-a6d9f5873aa8	0387b473-1d69-4c97-8996-de9c5225f909	039411de-98b0-4e08-a03c-aa75ba981a49	05430cd1-395e-4091-ae89-863c9c2bc399	05df503b-2c3f-458b-a052-f096a3f1fe34	05f735f5-4004-4f7a-9a4f-6ca279ee9d67	065c1aac-64f3-4d13-a72b-38878fd6f747	07659525-14a6-47cf-ac5b-7131733b42de	0779b966-c386-436b-9a40-c3629bd45356	081fc898-f0e8-414e-a64a-46883f97aec4	08ab4f4f-538d-4908-bdff-0b44b5698be4	0911a991-62b5-435f-98ae-7c30fe176cd8	093cee10-c263-4a74-8db0-5fafa003bc16	099bcae3-4e94-4d52-a19a-97ad7c83db35	09dc01b2-551a-42ab-af50-7269d7ea9a59	0a271b25-f7b0-479a-9a04-aaf3b3c9e8f9	0aa35951-fb1a-4d46-977d-0718a8d81cad	0afc3210-b6a4-496b-a57a-6b70b4595c06	0ba342e7-52d4-4632-862b-fa2799fb4324	0c786e27-4196-4bc9-a573-c697fa999040	0cb0d511-1a3e-44cf-baab-01b44a885474	0d183ad4-9a33-4dbc-9f70-81c46bee279d	0db139b4-5f5f-4896-8a04-0c41a67040ae	0e1058da-1cb7-4012-b87b-e77d4bffc686	0e75ff38-fdb6-4648-9e50-0c165a06abca	0ea97763-0b4c-4d8b-ae8c-1f77dc0d2f0a	0ec138ee-a7b3-42ef-a03d-122dc052b66f	0f73974c-a5c6-46eb-9509-e2be0f366b9c	0f759635-9620-4e9b-8254-129db42c9473	105859b0-1b08-4cb9-8d6b-0322c4cbb1c8	10973cf0-6c57-4f6e-8294-f0051b015604	112cc306-05a7-4bc2-8397-66c980619a55	11684852-bad0-4241-8e89-2d35db60b237	11c78763-7a15-4ff6-9f6b-3acd5bc5c93d	129d0211-9d23-4471-b133-7b6aa22271ce	13019c3b-5178-4dfa-90c8-6ae5e9ae3e00	137a1093-3c01-49b4-9476-49c4167975ee	13ff1fff-cdf4-4144-ae7a-f4302e7f39e3	15248f65-b68b-41d0-b902-8eb42e76ee21	1567a03a-3a9a-4b1a-8dd6-043804b85aba	15891dff-5af6-4d64-8bdc-44d5dc0b5ad4	16acfa69-cd02-49cf-aae3-10d15535a51e	1711f049-7483-4382-a405-5c58725d6627	179577b0-a9af-454f-81fa-75201e2afeb8
MALAT1	110.56878732200276	0.13757464400551217	270.84439595774	47.00941662838769	53.28938906752411	57.35599448782729	268.4290307762977	33.17099219108865	63.6070280202113	67.08222324299494	36.7923748277446	60.15158474965549	75.9248966467616	73.09990813045475	37.595888837850254	51.19889756545705	653.0583371612311	38.030546623794216	35.211299954065225	178.47117593017916	83.1126550298576	47.035714285714285	58.19235186035829	56.37528709232889	65.77193385392742	56.834519981626094	82.33256775378962	29.9648598989435	180.82016536518145	51.15996784565916	119.21141479099678	85.64090491502067	70.65307762976573	66.91375746440055	127.69350022967386	34.888378502526415	45.91835094166284	31.1732889297198	42.385392742305925	145.71359669269637	47.83830960036748	77.46968305006891	47.30512172714745	168.17926045016077	170.26676619200734	0.21738631143775838	52.151010564997705	55.11276986678916	53.23220027560863
SOX11	5.332148182130978	16.192453262988874	5.990709943800894	2.1921091868333527	7.111824750544788	1.663608211950912	7.9512558779676565	1.0330313109301525	0.6195664640440417	4.591810987498566	1.642619566464044	0.39144397293267574	0.9824521160683565	0.9784378942539282	1.7937836907902283	0.6209427686661314	11.081316664755132	1.5767863287074206	0.5286156669342814	92.0643422410827	0.4604885881408418	0.6613143709140956	3.8264709255648586	0.45658905837825436	1.885766716366556	0.8889780938180984	1.4625530450739763	0.351989907099438	7.101731849982796	0.5318270443858241	3.9810758114462668	2.0270673242344306	0.571166418167221	2.4768895515540774	1.4258515884849179	1.1050579194861796	1.6082119509118018	0.9759146691134304	2.082807661429063	2.0073402913178118	1.104255075123294	2.1722674618648927	0.8416102764078449	7.84803303131093	2.5063654088771647	10.585847000802845	4.395916962954467	83.68918453951142	71.90285583209084
CCDC168	0.7264511320227336	0.26022547284077147	0.686620702506289	0.16379390664306345	0.4456349576073791	1.2747135004192678	0.6378924811329545	0.6513090468648095	1.1781887636261996	1.7359079474517842	0.11091959377620424	1.02678654616603	0.6289946892760645	0.9311469300288829	0.16221000652194167	0.7639057113574955	0.7274760085716948	0.10700642877107985	0.038945308860523616	61.96305785893972	0.8608963011273641	1.213314078076959	0.13020590701574583	0.4576073791111525	1.2317152706605796	1.207118233485512	0.7626944936178143	0.6118047144321253	1.6443678375104818	0.21876455790552501	2.5085716947731296	2.825957327867325	1.3786452995434642	0.09587254262554738	0.779418615484953	1.037454579334762	0.27639057113574955	0.44111618373241407	0.09461473958818598	0.2808161744153545	0.5790552501630486	0.10807789061772105	0.7000838535358241	0.8076958911767447	1.328612689835088	0.15503587067921365	0.27676325351719	32.89285381533588	36.253796701760926
XIST	92.6270298313878	0.27922178988326846	191.24632944228276	60.78345006485084	35.39631647211414	54.4718028534371	205.53338521400778	64.88964980544748	93.00259403372245	47.66189364461738	44.932036316472114	72.86417639429312	94.09857328145266	88.42422827496758	90.9278858625162	135.0262516212711	195.02303501945525	116.71398184176394	69.28134889753566	78.56881971465629	80.85660181582361	99.12928664072633	87.57250324254215	46.87195849546044	53.423346303501944	62.89380025940337	88.29582360570687	33.440518806744485	215.31844357976652	87.1010635538262	248.40814526588846	63.15086900129702	76.03086900129702	126.37955901426719	150.38900129701685	81.64051880674448	54.8630869001297	34.44321660181583	51.747496757457846	114.79911802853437	49.61639429312581	82.33981841763944	120.66889753566797	267.70365758754866	174.55750972762647	0.36249027237354087	45.731517509727624	17.786822308690013	31.76472114137484
SETD1B	2.0645082467929137	1.0162492364080635	1.9573610262675627	0.521808185705559	3.7915699450213807	1.2751374465485645	2.558338423946243	0.914233353695785	0.754306658521686	1.6107513744654856	0.19584605986560782	0.7499083689676237	1.6084300549786195	0.6912645082467929	0.2985949908368968	0.8562003665241295	1.8147831398900427	0.11545510079413561	0.13451435552840563	64.75320708613317	0.4422724496029322	0.8507025045815516	0.5009163103237629	0.7929138668295663	2.2681734880879656	1.4156383628588882	1.6751374465485644	0.8097739767868052	3.861331704337202	0.1723885155772755	1.3275503970678069	2.0544899205864384	1.1241295051924252	0.10922419059254734	0.5126450824679292	0.6955406230910202	0.16444715943799634	0.9953573610262676	0.40806353084911423	0.7905925473427	1.3083689676237018	0.31252290775809405	0.5394013439218082	3.447648136835675	1.3424557116676847	2.1339034819792304	0.9092241905925473	32.368723274282225	53.78032987171655
[truncated: 472 more columns]
