# Supplementary material for: Whole-exome sequencing capture kit biases yield false negative mutation calls in TCGA cohorts
Source: PLoS One. 2018 Oct 3;13(10):e0204912. doi: 10.1371/journal.pone.0204912 (PMC6169918; doi:10.1371/journal.pone.0204912)
Supplement: S3 Data — (ZIP) [file pone.0204912.s009.zip]

Archive with 14 entries (9 files):
- STAD_msi/
- STAD_msi/depth/
- STAD_msi/depth/SLC22A9_STAD_base_depth.txt
- STAD_msi/depth/.DS_Store
- __MACOSX/
- __MACOSX/STAD_msi/
- __MACOSX/STAD_msi/depth/
- __MACOSX/STAD_msi/depth/._.DS_Store
- STAD_msi/depth/ACVR2A_STAD_base_depth.txt
- STAD_msi/depth/ASTE1_STAD_base_depth.txt
- STAD_msi/depth/SPINK5_STAD_base_depth.txt
- STAD_msi/depth/TGFBR2_STAD_base_depth.txt
- STAD_msi/depth/SMAP1_STAD_base_depth.txt
- STAD_msi/depth/KIAA2018_STAD_base_depth.txt
