# Supplementary material for: Whole-exome sequencing capture kit biases yield false negative mutation calls in TCGA cohorts
Source: PLoS One. 2018 Oct 3;13(10):e0204912. doi: 10.1371/journal.pone.0204912 (PMC6169918; doi:10.1371/journal.pone.0204912)
Supplement: S3 Data — (ZIP) [file pone.0204912.s009.zip › STAD_msi/depth/SLC22A9_STAD_base_depth.txt]

chr11	3a4c327e-2df5-4bf0-b71c-3269a944d9fc	060814f6-7d3c-4d80-8889-cb38e5d97093	2f9b6993-3d86-4841-8a28-33a24e3832b3	5751f423-a0c6-48af-821a-3da78be62dfa	7ad05377-08b9-47fc-bfee-dc9b43b0c71f	f03acc16-e8a2-4832-b814-d1cbcb0ecd1f	c80cda0c-c8db-44d7-a2d2-caa38cb66e89	86ce22d1-b383-4caa-82fe-fc1e68dd3dd2	962f93f8-3e63-40ad-9773-f00454ce4b18	7b3781a1-690e-40bb-96e7-9a93b238b12e	141fe222-07a1-4e06-811b-f7eb4776efb8	7ccc4052-5b67-4beb-9079-c6a99dc74446	e7103c3f-c25e-484f-9fd9-ac0ad5b0a89e	a86dee42-23ec-4286-803a-1e6c1be2f7fe	cc33c4df-30e1-4c9e-8eb0-d2f5cb43a8d5	49647ee4-5089-4290-b24c-775b01c55304	ca90d1eb-7c80-4667-b185-74fd40c06791	2c1ca619-5e7d-4e16-9cd4-f800a4cb0b2d	f75af492-aa0b-4e68-a557-f36ad2fe1057	cf9d6d87-794d-4944-97d5-bcb838b81e9d	181af404-7de3-4c04-b275-5f3aafbde378	e218ed99-06dc-44ef-9835-8103dae957d8	89b506fd-58b8-43d7-a653-c1af3488ec34	2b148243-ce83-4f21-ad00-3e0f795ba86b	90c71e1f-756c-4288-a52d-692a09f27858	8fccb8e3-92ab-49c9-9465-083840af3746	a17204f5-1905-4f8c-b253-f4ff09178ef1	3f8276a6-6c09-4c61-b079-3957102428d3	9a7db7a8-3145-4f37-9f07-11f2d0ba09a0	5b93e62e-b25f-4119-ac2a-df65e433200d	319c17cf-9bf2-4cd3-9a7d-16bae39cea12	5670e7c7-927a-4912-8827-0f02c8f51ad2	4d362c69-867c-46fd-b021-baba557be23e	ad5639d2-f715-4da9-9b02-700f0d1b3fca	fc1b37b8-9776-4860-aba2-924c0b4a8d09	d3b1d63f-d06e-4ffb-b4e6-71b707601c31	f62cd966-252c-4423-86af-a3ec787bc19f	bfda3f93-df00-4ff5-90fb-17594943089c	0742425a-6003-40a1-be3f-9bc172304bd7	fa2fba79-75a4-4722-8f23-f82f9f822a3d	3378fa39-30fe-45d7-973a-b4e294edb5e1	641e03d0-85ba-4c8b-b993-f280f3b9cc79	95597a2f-ea5c-430e-b52d-79bd80f87495	399e6397-8048-4241-be60-1144ce9d2524	529c774d-0d4a-48f2-9a1b-2783996a7f40	4a4a8170-db37-4b5e-9a32-fdc621d93651	f648a567-a210-4f5c-ab09-25ada98a8a5c	03811efc-76b3-4c57-9a85-60cf99f27b15	403928e2-faba-45ec-a8c3-a4bcb02ae6e9
63382199	116	149	184	180	154	160	144	181	93	96	93	110	218	112	103	168	83	62	161	244	257	170	139	124	137	79	166	93	83	169	252	133	130	164	76	189	175	137	111	178	171	126	104	171	165	137	58	116	255
63382200	120	155	192	187	160	170	155	187	144	139	102	152	239	123	107	178	88	148	172	263	283	174	151	132	196	82	176	99	135	177	261	134	141	278	129	194	234	235	132	182	186	132	112	185	164	140	62	121	260
63382201	119	152	196	186	164	172	154	191	151	142	102	151	239	120	107	177	88	156	173	260	284	174	150	133	199	81	173	100	141	174	265	135	198	285	132	194	237	242	138	181	192	130	111	184	159	139	61	118	264
63382202	119	152	193	180	166	170	154	195	154	145	102	152	244	122	108	176	89	155	174	254	282	175	146	132	197	80	173	96	143	172	263	134	192	285	130	194	238	250	136	179	190	130	109	186	162	136	62	117	259
63382203	117	148	189	180	168	167	154	189	154	141	105	149	243	121	106	175	91	156	172	255	285	172	146	130	194	81	173	97	143	172	262	131	195	287	128	188	237	245	137	176	187	131	110	181	162	132	63	120	260
63382204	119	146	187	177	168	167	156	193	156	138	105	150	245	123	108	173	96	156	175	256	286	171	149	129	193	82	172	98	144	172	259	131	190	285	127	188	239	243	134	179	186	132	110	179	161	132	65	121	258
63382205	119	147	190	178	168	164	157	193	158	134	106	149	243	123	109	172	94	155	175	249	286	170	148	125	193	83	171	101	144	173	261	137	188	284	128	186	239	245	131	179	184	133	111	178	164	133	68	118	258
63382206	119	149	192	179	160	161	159	193	158	137	104	148	241	127	111	171	98	156	174	247	288	170	144	126	193	84	170	100	142	174	260	138	191	283	126	184	241	241	132	181	182	132	113	180	160	132	68	119	254
63382207	118	154	193	176	159	163	162	195	159	135	104	149	244	127	112	171	98	154	173	249	290	171	146	123	192	80	170	101	141	171	255	136	193	281	129	188	240	241	133	183	182	131	112	179	163	131	67	117	254
63382208	116	158	191	173	162	164	161	195	160	134	104	150	242	127	113	171	97	155	170	253	297	171	145	126	191	81	174	102	140	175	252	137	186	278	128	189	238	240	136	182	181	132	110	179	167	133	67	117	256
[truncated: 392 more columns]
