# Supplementary material for: Whole-exome sequencing capture kit biases yield false negative mutation calls in TCGA cohorts
Source: PLoS One. 2018 Oct 3;13(10):e0204912. doi: 10.1371/journal.pone.0204912 (PMC6169918; doi:10.1371/journal.pone.0204912)
Supplement: S3 Data — (ZIP) [file pone.0204912.s009.zip › STAD_msi/depth/ACVR2A_STAD_base_depth.txt]

chr2	3a4c327e-2df5-4bf0-b71c-3269a944d9fc	060814f6-7d3c-4d80-8889-cb38e5d97093	2f9b6993-3d86-4841-8a28-33a24e3832b3	5751f423-a0c6-48af-821a-3da78be62dfa	7ad05377-08b9-47fc-bfee-dc9b43b0c71f	f03acc16-e8a2-4832-b814-d1cbcb0ecd1f	c80cda0c-c8db-44d7-a2d2-caa38cb66e89	86ce22d1-b383-4caa-82fe-fc1e68dd3dd2	962f93f8-3e63-40ad-9773-f00454ce4b18	7b3781a1-690e-40bb-96e7-9a93b238b12e	141fe222-07a1-4e06-811b-f7eb4776efb8	7ccc4052-5b67-4beb-9079-c6a99dc74446	e7103c3f-c25e-484f-9fd9-ac0ad5b0a89e	a86dee42-23ec-4286-803a-1e6c1be2f7fe	cc33c4df-30e1-4c9e-8eb0-d2f5cb43a8d5	49647ee4-5089-4290-b24c-775b01c55304	ca90d1eb-7c80-4667-b185-74fd40c06791	2c1ca619-5e7d-4e16-9cd4-f800a4cb0b2d	f75af492-aa0b-4e68-a557-f36ad2fe1057	cf9d6d87-794d-4944-97d5-bcb838b81e9d	181af404-7de3-4c04-b275-5f3aafbde378	e218ed99-06dc-44ef-9835-8103dae957d8	89b506fd-58b8-43d7-a653-c1af3488ec34	2b148243-ce83-4f21-ad00-3e0f795ba86b	90c71e1f-756c-4288-a52d-692a09f27858	8fccb8e3-92ab-49c9-9465-083840af3746	a17204f5-1905-4f8c-b253-f4ff09178ef1	3f8276a6-6c09-4c61-b079-3957102428d3	9a7db7a8-3145-4f37-9f07-11f2d0ba09a0	5b93e62e-b25f-4119-ac2a-df65e433200d	319c17cf-9bf2-4cd3-9a7d-16bae39cea12	5670e7c7-927a-4912-8827-0f02c8f51ad2	4d362c69-867c-46fd-b021-baba557be23e	ad5639d2-f715-4da9-9b02-700f0d1b3fca	fc1b37b8-9776-4860-aba2-924c0b4a8d09	d3b1d63f-d06e-4ffb-b4e6-71b707601c31	f62cd966-252c-4423-86af-a3ec787bc19f	bfda3f93-df00-4ff5-90fb-17594943089c	0742425a-6003-40a1-be3f-9bc172304bd7	fa2fba79-75a4-4722-8f23-f82f9f822a3d	3378fa39-30fe-45d7-973a-b4e294edb5e1	641e03d0-85ba-4c8b-b993-f280f3b9cc79	95597a2f-ea5c-430e-b52d-79bd80f87495	399e6397-8048-4241-be60-1144ce9d2524	529c774d-0d4a-48f2-9a1b-2783996a7f40	4a4a8170-db37-4b5e-9a32-fdc621d93651	f648a567-a210-4f5c-ab09-25ada98a8a5c	03811efc-76b3-4c57-9a85-60cf99f27b15	403928e2-faba-45ec-a8c3-a4bcb02ae6e9
147899472	109	151	100	117	88	110	101	150	62	116	50	104	87	107	83	95	79	39	145	133	161	97	115	97	170	87	120	68	87	98	149	89	112	207	61	119	123	106	94	106	76	96	74	83	106	89	26	107	138
147899473	110	153	103	119	88	111	99	156	62	119	53	120	88	109	83	95	80	41	148	135	162	98	115	98	179	89	122	69	88	100	151	87	112	210	93	120	124	106	97	109	78	96	75	84	106	92	27	108	138
147899474	111	153	103	119	88	113	102	159	63	118	54	122	88	111	83	96	80	41	149	137	168	101	117	98	179	92	125	69	91	103	154	88	116	213	94	124	126	108	97	111	82	97	77	84	108	94	28	109	139
147899475	114	155	105	120	88	112	102	163	63	122	55	125	88	111	85	97	83	40	152	139	169	103	119	100	181	95	126	69	91	104	156	90	117	218	96	126	127	109	96	113	83	98	79	84	109	94	28	112	143
147899476	115	155	107	122	89	111	105	167	60	126	56	125	88	115	86	98	83	40	153	139	171	104	120	101	181	96	130	69	92	105	158	90	118	221	97	127	129	110	97	115	84	99	81	89	111	95	29	113	145
147899477	116	157	108	125	91	113	108	170	60	125	56	127	89	115	89	98	86	41	153	139	172	104	121	101	183	96	133	71	96	107	160	91	119	225	100	130	132	113	98	118	88	103	82	90	113	95	29	114	146
147899478	117	158	108	125	93	114	109	170	61	126	58	129	92	115	91	99	87	43	157	141	174	108	118	101	185	96	134	70	96	107	165	94	121	229	101	129	134	114	99	120	87	101	82	91	114	98	29	117	149
147926117	108	125	111	133	108	129	117	128	67	105	66	111	108	96	98	108	85	36	146	133	208	104	112	110	79	139	103	68	52	115	172	99	77	131	62	128	136	86	78	126	83	101	68	78	120	91	21	110	187
147926118	111	126	112	131	106	129	116	128	76	114	66	115	110	93	97	108	85	59	145	132	206	101	112	109	163	135	103	69	76	115	169	99	125	234	103	127	137	92	116	125	84	100	68	77	117	91	20	105	186
147926119	109	125	111	131	106	126	115	127	73	118	65	112	110	94	99	107	87	55	141	131	203	104	114	108	159	136	103	70	93	115	167	99	124	236	103	125	138	92	116	126	84	100	68	77	117	90	20	105	185
147926120	108	126	113	131	105	125	118	127	76	118	66	111	111	91	100	106	86	54	142	131	208	101	117	108	161	138	103	69	91	112	164	98	119	239	106	130	139	91	118	126	85	104	68	73	116	91	20	106	185
147926121	108	129	112	131	106	124	117	130	75	116	67	113	115	91	98	100	85	55	143	130	205	101	116	109	162	138	104	73	90	110	166	101	121	238	105	130	137	93	117	125	83	102	67	72	114	91	20	105	186
147926122	108	128	113	130	104	125	120	131	75	112	68	112	117	94	101	101	85	55	142	133	209	102	114	106	162	136	107	75	87	111	166	101	122	237	102	131	136	91	117	124	83	102	67	71	114	90	20	105	188
147926123	108	127	111	130	106	122	120	132	74	115	67	110	118	94	99	99	88	55	141	133	208	99	114	109	161	134	107	77	85	112	164	100	121	235	102	129	137	92	115	126	84	102	68	72	113	90	20	105	187
[truncated: 392 more columns]
