# Supplementary material for: Whole-exome sequencing capture kit biases yield false negative mutation calls in TCGA cohorts
Source: PLoS One. 2018 Oct 3;13(10):e0204912. doi: 10.1371/journal.pone.0204912 (PMC6169918; doi:10.1371/journal.pone.0204912)
Supplement: S3 Data — (ZIP) [file pone.0204912.s009.zip › STAD_msi/depth/ASTE1_STAD_base_depth.txt]

chr3	3a4c327e-2df5-4bf0-b71c-3269a944d9fc	060814f6-7d3c-4d80-8889-cb38e5d97093	2f9b6993-3d86-4841-8a28-33a24e3832b3	5751f423-a0c6-48af-821a-3da78be62dfa	7ad05377-08b9-47fc-bfee-dc9b43b0c71f	f03acc16-e8a2-4832-b814-d1cbcb0ecd1f	c80cda0c-c8db-44d7-a2d2-caa38cb66e89	86ce22d1-b383-4caa-82fe-fc1e68dd3dd2	962f93f8-3e63-40ad-9773-f00454ce4b18	7b3781a1-690e-40bb-96e7-9a93b238b12e	141fe222-07a1-4e06-811b-f7eb4776efb8	7ccc4052-5b67-4beb-9079-c6a99dc74446	e7103c3f-c25e-484f-9fd9-ac0ad5b0a89e	a86dee42-23ec-4286-803a-1e6c1be2f7fe	cc33c4df-30e1-4c9e-8eb0-d2f5cb43a8d5	49647ee4-5089-4290-b24c-775b01c55304	ca90d1eb-7c80-4667-b185-74fd40c06791	2c1ca619-5e7d-4e16-9cd4-f800a4cb0b2d	f75af492-aa0b-4e68-a557-f36ad2fe1057	cf9d6d87-794d-4944-97d5-bcb838b81e9d	181af404-7de3-4c04-b275-5f3aafbde378	e218ed99-06dc-44ef-9835-8103dae957d8	89b506fd-58b8-43d7-a653-c1af3488ec34	2b148243-ce83-4f21-ad00-3e0f795ba86b	90c71e1f-756c-4288-a52d-692a09f27858	8fccb8e3-92ab-49c9-9465-083840af3746	a17204f5-1905-4f8c-b253-f4ff09178ef1	3f8276a6-6c09-4c61-b079-3957102428d3	9a7db7a8-3145-4f37-9f07-11f2d0ba09a0	5b93e62e-b25f-4119-ac2a-df65e433200d	319c17cf-9bf2-4cd3-9a7d-16bae39cea12	5670e7c7-927a-4912-8827-0f02c8f51ad2	4d362c69-867c-46fd-b021-baba557be23e	ad5639d2-f715-4da9-9b02-700f0d1b3fca	fc1b37b8-9776-4860-aba2-924c0b4a8d09	d3b1d63f-d06e-4ffb-b4e6-71b707601c31	f62cd966-252c-4423-86af-a3ec787bc19f	bfda3f93-df00-4ff5-90fb-17594943089c	0742425a-6003-40a1-be3f-9bc172304bd7	fa2fba79-75a4-4722-8f23-f82f9f822a3d	3378fa39-30fe-45d7-973a-b4e294edb5e1	641e03d0-85ba-4c8b-b993-f280f3b9cc79	95597a2f-ea5c-430e-b52d-79bd80f87495	399e6397-8048-4241-be60-1144ce9d2524	529c774d-0d4a-48f2-9a1b-2783996a7f40	4a4a8170-db37-4b5e-9a32-fdc621d93651	f648a567-a210-4f5c-ab09-25ada98a8a5c	03811efc-76b3-4c57-9a85-60cf99f27b15	403928e2-faba-45ec-a8c3-a4bcb02ae6e9
131014203	48	39	65	71	61	55	59	65	55	45	75	48	78	56	54	83	43	20	60	147	119	57	64	42	61	43	76	68	38	64	91	52	32	69	15	37	57	40	43	61	58	70	47	44	54	58	17	52	81
131014204	52	43	80	81	64	58	66	66	60	51	83	55	91	65	56	91	46	57	62	160	128	61	67	47	68	46	82	72	51	71	96	61	43	73	20	42	61	43	52	68	65	74	52	48	59	65	17	56	90
131014205	52	43	80	83	64	61	64	65	60	51	86	55	91	66	55	90	45	62	66	161	130	62	68	48	66	48	77	71	50	72	96	58	68	71	39	43	62	45	52	70	67	75	51	48	59	66	14	56	90
131014206	49	43	81	82	65	62	65	65	60	51	86	62	90	64	54	90	45	61	66	161	131	62	69	48	66	48	76	71	51	71	96	57	71	95	59	43	76	65	54	71	67	76	52	48	60	67	14	58	88
131014207	48	43	84	81	66	61	67	65	61	52	86	63	91	64	55	89	44	60	67	157	130	62	70	48	64	48	75	70	52	73	98	57	72	97	62	43	77	66	53	71	68	75	52	50	60	67	14	58	88
131014208	46	41	82	80	67	60	67	66	62	54	86	64	94	62	55	90	43	60	66	159	129	62	68	48	64	48	77	69	51	74	100	57	73	96	63	42	78	65	55	71	69	75	50	52	61	68	15	58	87
131014209	47	42	82	80	67	58	68	67	57	54	85	64	95	62	56	89	43	62	68	160	129	62	68	49	66	49	75	71	49	74	101	59	76	98	65	42	77	64	54	70	68	76	51	53	62	68	15	58	88
131014210	45	41	82	79	68	59	69	68	56	56	89	65	96	63	56	90	43	62	68	160	127	60	68	49	66	49	75	70	50	73	101	59	76	95	64	42	78	63	54	69	68	76	51	56	62	65	15	57	89
131014211	44	40	82	78	68	58	70	69	56	58	88	63	97	64	56	89	43	63	67	158	128	61	70	50	64	47	77	70	51	75	102	58	75	91	63	42	79	62	54	70	68	76	53	57	61	67	15	57	91
131014212	44	41	81	77	66	59	70	70	56	56	90	64	97	65	58	90	42	63	66	157	126	62	71	51	66	45	77	72	49	80	101	57	76	90	62	42	77	62	56	70	68	74	52	57	62	68	15	58	91
131024459	68	52	78	109	85	113	72	71	50	103	113	103	80	72	79	68	72	79	104	156	123	74	91	86	116	91	91	94	59	95	113	80	160	136	76	71	102	71	88	84	90	105	68	95	98	74	25	77	106
131024460	67	50	77	109	85	113	73	72	50	102	112	105	80	73	80	68	71	77	105	157	121	73	93	88	117	90	90	96	59	96	108	80	158	138	76	71	100	71	88	85	89	106	67	96	97	75	24	77	107
131024461	68	50	76	106	82	112	73	72	48	100	112	103	79	71	77	68	70	72	105	154	118	72	92	88	117	89	89	97	59	97	108	79	159	140	74	71	98	72	88	85	90	105	65	97	93	76	22	75	106
131024462	67	51	76	103	83	113	76	71	49	99	108	98	77	67	75	69	66	70	106	151	114	73	92	87	116	87	88	96	58	95	111	81	156	141	71	69	98	72	87	85	91	107	65	99	91	76	22	72	108
131024463	66	52	73	100	83	113	78	70	45	95	107	97	75	66	76	70	66	70	106	148	113	72	94	87	115	87	86	97	59	94	109	79	155	140	71	69	94	70	90	85	88	108	62	97	92	75	22	69	107
[truncated: 392 more columns]
