# Supplementary material for: Whole-exome sequencing capture kit biases yield false negative mutation calls in TCGA cohorts
Source: PLoS One. 2018 Oct 3;13(10):e0204912. doi: 10.1371/journal.pone.0204912 (PMC6169918; doi:10.1371/journal.pone.0204912)
Supplement: S3 Data — (ZIP) [file pone.0204912.s009.zip › STAD_msi/depth/SPINK5_STAD_base_depth.txt]

chr5	3a4c327e-2df5-4bf0-b71c-3269a944d9fc	060814f6-7d3c-4d80-8889-cb38e5d97093	2f9b6993-3d86-4841-8a28-33a24e3832b3	5751f423-a0c6-48af-821a-3da78be62dfa	7ad05377-08b9-47fc-bfee-dc9b43b0c71f	f03acc16-e8a2-4832-b814-d1cbcb0ecd1f	c80cda0c-c8db-44d7-a2d2-caa38cb66e89	86ce22d1-b383-4caa-82fe-fc1e68dd3dd2	962f93f8-3e63-40ad-9773-f00454ce4b18	7b3781a1-690e-40bb-96e7-9a93b238b12e	141fe222-07a1-4e06-811b-f7eb4776efb8	7ccc4052-5b67-4beb-9079-c6a99dc74446	e7103c3f-c25e-484f-9fd9-ac0ad5b0a89e	a86dee42-23ec-4286-803a-1e6c1be2f7fe	cc33c4df-30e1-4c9e-8eb0-d2f5cb43a8d5	49647ee4-5089-4290-b24c-775b01c55304	ca90d1eb-7c80-4667-b185-74fd40c06791	2c1ca619-5e7d-4e16-9cd4-f800a4cb0b2d	f75af492-aa0b-4e68-a557-f36ad2fe1057	cf9d6d87-794d-4944-97d5-bcb838b81e9d	181af404-7de3-4c04-b275-5f3aafbde378	e218ed99-06dc-44ef-9835-8103dae957d8	89b506fd-58b8-43d7-a653-c1af3488ec34	2b148243-ce83-4f21-ad00-3e0f795ba86b	90c71e1f-756c-4288-a52d-692a09f27858	8fccb8e3-92ab-49c9-9465-083840af3746	a17204f5-1905-4f8c-b253-f4ff09178ef1	3f8276a6-6c09-4c61-b079-3957102428d3	9a7db7a8-3145-4f37-9f07-11f2d0ba09a0	5b93e62e-b25f-4119-ac2a-df65e433200d	319c17cf-9bf2-4cd3-9a7d-16bae39cea12	5670e7c7-927a-4912-8827-0f02c8f51ad2	4d362c69-867c-46fd-b021-baba557be23e	ad5639d2-f715-4da9-9b02-700f0d1b3fca	fc1b37b8-9776-4860-aba2-924c0b4a8d09	d3b1d63f-d06e-4ffb-b4e6-71b707601c31	f62cd966-252c-4423-86af-a3ec787bc19f	bfda3f93-df00-4ff5-90fb-17594943089c	0742425a-6003-40a1-be3f-9bc172304bd7	fa2fba79-75a4-4722-8f23-f82f9f822a3d	3378fa39-30fe-45d7-973a-b4e294edb5e1	641e03d0-85ba-4c8b-b993-f280f3b9cc79	95597a2f-ea5c-430e-b52d-79bd80f87495	399e6397-8048-4241-be60-1144ce9d2524	529c774d-0d4a-48f2-9a1b-2783996a7f40	4a4a8170-db37-4b5e-9a32-fdc621d93651	f648a567-a210-4f5c-ab09-25ada98a8a5c	03811efc-76b3-4c57-9a85-60cf99f27b15	403928e2-faba-45ec-a8c3-a4bcb02ae6e9
148086423	83	78	92	114	61	118	115	98	53	98	51	80	171	55	80	120	82	87	125	158	155	79	85	73	163	82	103	58	64	86	124	98	96	178	105	123	115	83	85	94	55	55	51	61	118	69	41	89	86
148086424	84	79	94	113	62	116	116	100	53	99	49	80	172	54	80	120	80	89	128	159	156	80	84	73	162	81	105	61	64	89	123	99	98	178	106	123	114	82	87	96	56	57	51	61	119	69	42	91	85
148086425	86	80	93	117	61	115	116	103	52	98	49	81	172	54	79	120	84	90	129	160	157	82	84	75	161	87	105	62	65	89	125	99	100	179	106	126	118	80	88	96	56	56	51	61	119	72	45	92	84
148086426	87	79	89	118	63	116	117	104	51	98	51	80	173	54	80	121	84	90	128	161	157	82	87	74	164	85	105	61	66	86	123	100	99	179	106	125	118	82	86	95	56	57	52	60	120	73	45	93	83
148086427	87	79	88	120	63	115	116	105	53	98	51	81	174	55	80	124	84	90	124	164	153	78	89	76	162	84	101	63	65	86	123	101	101	180	107	126	117	83	86	95	57	56	53	61	122	71	45	90	82
148094397	154	228	118	140	124	150	131	199	84	128	67	216	180	100	149	126	134	128	260	208	247	160	213	94	330	200	208	140	142	114	257	153	243	378	204	110	224	146	141	150	124	82	98	230	158	112	75	132	221
148094398	155	228	118	140	125	152	136	199	84	127	67	219	181	104	148	125	136	130	258	212	249	162	212	98	329	198	206	143	142	113	252	155	244	382	205	111	223	145	141	153	123	80	99	229	157	116	75	133	223
148094399	158	233	120	140	126	152	137	201	84	127	67	220	182	105	149	124	137	130	262	212	245	163	212	100	331	200	208	143	144	113	251	154	245	382	207	113	224	144	142	152	126	80	97	228	159	115	73	135	224
148094400	158	235	121	136	124	153	136	201	86	127	68	220	185	108	147	123	138	129	262	210	247	163	210	101	332	201	213	144	144	113	255	153	248	379	209	113	224	145	143	152	125	80	96	228	158	115	74	133	224
148094401	159	232	120	132	123	156	137	202	85	126	70	217	184	107	149	123	141	128	263	210	246	169	211	102	330	201	209	147	142	112	252	154	249	383	211	113	223	145	142	152	127	80	94	226	158	115	74	134	223
148120312	14	14	21	20	8	17	16	16	17	11	12	15	20	6	13	18	14	44	14	50	30	10	16	18	31	26	21	17	31	28	47	20	13	17	17	13	55	24	10	23	7	11	24	33	28	12	5	14	25
148120313	15	15	25	20	9	17	17	16	18	12	13	17	18	7	12	19	14	47	16	50	31	10	19	18	32	27	21	17	33	28	49	20	18	21	18	14	56	24	10	24	8	10	25	34	29	13	7	14	26
148120314	14	15	27	20	9	17	18	16	17	12	14	17	18	7	12	19	14	48	16	53	31	10	19	18	32	27	22	17	33	29	49	20	17	21	18	14	55	24	10	25	8	9	24	34	29	13	7	14	26
148120315	14	15	25	19	9	18	17	16	17	11	15	16	17	7	12	19	14	48	16	51	31	10	19	17	33	27	22	17	37	29	49	20	17	21	18	14	54	24	10	25	8	9	24	35	29	14	7	14	25
148120316	14	15	25	19	9	18	18	16	17	10	15	17	16	7	12	19	15	49	16	51	31	11	19	17	32	26	23	17	39	30	49	19	17	21	19	14	56	25	10	25	9	10	25	37	30	14	7	13	25
148120317	15	16	24	19	9	17	18	16	18	10	15	17	16	8	12	19	15	49	16	51	32	11	19	18	32	26	23	16	40	31	49	18	17	21	20	16	56	25	10	24	9	11	25	37	30	14	7	12	26
148120318	15	17	24	20	9	15	19	15	18	10	15	18	16	8	12	18	16	47	16	50	32	11	19	18	32	26	23	16	40	30	49	18	17	21	20	16	57	25	10	23	9	11	26	37	30	14	7	11	26
148120319	16	18	25	20	9	14	19	13	18	10	15	18	16	8	12	17	16	48	16	50	33	11	18	18	32	27	22	17	40	29	50	18	17	20	21	16	57	25	10	23	9	11	26	37	30	14	7	11	26
148120320	16	18	27	19	9	14	19	14	18	10	16	18	16	8	12	17	17	49	16	50	35	11	17	18	32	28	22	17	40	29	50	17	17	20	21	16	56	25	10	22	9	11	26	37	31	13	7	11	26
[truncated: 392 more columns]
