# Supplementary material for: Whole-exome sequencing capture kit biases yield false negative mutation calls in TCGA cohorts
Source: PLoS One. 2018 Oct 3;13(10):e0204912. doi: 10.1371/journal.pone.0204912 (PMC6169918; doi:10.1371/journal.pone.0204912)
Supplement: S3 Data — (ZIP) [file pone.0204912.s009.zip › STAD_msi/depth/TGFBR2_STAD_base_depth.txt]

chr3	3a4c327e-2df5-4bf0-b71c-3269a944d9fc	060814f6-7d3c-4d80-8889-cb38e5d97093	2f9b6993-3d86-4841-8a28-33a24e3832b3	5751f423-a0c6-48af-821a-3da78be62dfa	7ad05377-08b9-47fc-bfee-dc9b43b0c71f	f03acc16-e8a2-4832-b814-d1cbcb0ecd1f	c80cda0c-c8db-44d7-a2d2-caa38cb66e89	86ce22d1-b383-4caa-82fe-fc1e68dd3dd2	962f93f8-3e63-40ad-9773-f00454ce4b18	7b3781a1-690e-40bb-96e7-9a93b238b12e	141fe222-07a1-4e06-811b-f7eb4776efb8	7ccc4052-5b67-4beb-9079-c6a99dc74446	e7103c3f-c25e-484f-9fd9-ac0ad5b0a89e	a86dee42-23ec-4286-803a-1e6c1be2f7fe	cc33c4df-30e1-4c9e-8eb0-d2f5cb43a8d5	49647ee4-5089-4290-b24c-775b01c55304	ca90d1eb-7c80-4667-b185-74fd40c06791	2c1ca619-5e7d-4e16-9cd4-f800a4cb0b2d	f75af492-aa0b-4e68-a557-f36ad2fe1057	cf9d6d87-794d-4944-97d5-bcb838b81e9d	181af404-7de3-4c04-b275-5f3aafbde378	e218ed99-06dc-44ef-9835-8103dae957d8	89b506fd-58b8-43d7-a653-c1af3488ec34	2b148243-ce83-4f21-ad00-3e0f795ba86b	90c71e1f-756c-4288-a52d-692a09f27858	8fccb8e3-92ab-49c9-9465-083840af3746	a17204f5-1905-4f8c-b253-f4ff09178ef1	3f8276a6-6c09-4c61-b079-3957102428d3	9a7db7a8-3145-4f37-9f07-11f2d0ba09a0	5b93e62e-b25f-4119-ac2a-df65e433200d	319c17cf-9bf2-4cd3-9a7d-16bae39cea12	5670e7c7-927a-4912-8827-0f02c8f51ad2	4d362c69-867c-46fd-b021-baba557be23e	ad5639d2-f715-4da9-9b02-700f0d1b3fca	fc1b37b8-9776-4860-aba2-924c0b4a8d09	d3b1d63f-d06e-4ffb-b4e6-71b707601c31	f62cd966-252c-4423-86af-a3ec787bc19f	bfda3f93-df00-4ff5-90fb-17594943089c	0742425a-6003-40a1-be3f-9bc172304bd7	fa2fba79-75a4-4722-8f23-f82f9f822a3d	3378fa39-30fe-45d7-973a-b4e294edb5e1	641e03d0-85ba-4c8b-b993-f280f3b9cc79	95597a2f-ea5c-430e-b52d-79bd80f87495	399e6397-8048-4241-be60-1144ce9d2524	529c774d-0d4a-48f2-9a1b-2783996a7f40	4a4a8170-db37-4b5e-9a32-fdc621d93651	f648a567-a210-4f5c-ab09-25ada98a8a5c	03811efc-76b3-4c57-9a85-60cf99f27b15	403928e2-faba-45ec-a8c3-a4bcb02ae6e9
30650380	86	82	119	73	120	110	79	114	63	56	105	69	137	108	99	97	39	37	141	128	164	102	109	85	145	79	95	63	53	118	160	81	99	193	32	70	99	35	74	111	123	85	35	44	81	85	52	45	139
30650381	97	95	123	79	128	113	87	120	88	81	111	110	151	113	107	103	38	57	149	137	175	109	115	90	177	82	101	65	113	128	169	88	186	247	100	73	149	91	111	117	131	86	39	51	88	91	55	47	148
30650382	96	92	125	78	127	113	92	121	90	82	112	110	151	114	108	104	39	91	151	139	177	109	117	92	176	83	103	63	117	126	172	88	194	250	106	74	152	95	115	119	137	85	41	51	88	91	56	46	153
30650383	95	92	126	79	126	112	92	123	89	81	111	109	151	113	107	105	38	92	154	143	180	107	116	93	176	84	105	63	116	128	172	90	192	248	106	75	149	96	117	120	139	85	43	53	87	93	57	46	152
30650384	98	92	128	76	123	112	93	123	86	85	113	108	153	113	105	107	39	92	153	145	182	109	117	93	177	85	105	65	118	129	175	90	195	249	107	78	151	95	117	119	141	82	43	54	88	94	57	47	154
30650385	96	92	127	78	123	113	94	125	86	85	111	107	158	114	106	104	40	93	153	144	186	112	117	95	178	91	103	65	115	132	176	88	199	250	108	78	151	94	118	122	142	82	43	52	90	94	58	47	153
30650386	98	92	127	80	121	110	94	125	83	84	112	106	160	113	108	108	40	91	154	145	188	112	116	95	183	94	103	65	115	132	176	91	197	249	109	80	152	95	120	125	140	82	41	53	91	90	55	46	155
30650387	99	93	129	80	115	112	93	125	83	88	114	110	161	115	110	109	45	88	154	144	188	112	114	97	183	93	106	64	118	132	175	91	197	249	110	79	152	96	117	125	136	80	43	53	93	89	56	47	154
30650388	102	93	130	81	114	112	94	129	84	91	115	112	165	116	111	112	48	88	153	143	188	113	116	97	182	92	108	66	122	134	177	90	200	250	111	76	153	100	117	128	134	81	43	53	94	90	56	47	155
[truncated: 392 more columns]
