# Supplementary material for: Whole-exome sequencing capture kit biases yield false negative mutation calls in TCGA cohorts
Source: PLoS One. 2018 Oct 3;13(10):e0204912. doi: 10.1371/journal.pone.0204912 (PMC6169918; doi:10.1371/journal.pone.0204912)
Supplement: S3 Data — (ZIP) [file pone.0204912.s009.zip › STAD_msi/depth/SMAP1_STAD_base_depth.txt]

chr6	3a4c327e-2df5-4bf0-b71c-3269a944d9fc	060814f6-7d3c-4d80-8889-cb38e5d97093	2f9b6993-3d86-4841-8a28-33a24e3832b3	5751f423-a0c6-48af-821a-3da78be62dfa	7ad05377-08b9-47fc-bfee-dc9b43b0c71f	f03acc16-e8a2-4832-b814-d1cbcb0ecd1f	c80cda0c-c8db-44d7-a2d2-caa38cb66e89	86ce22d1-b383-4caa-82fe-fc1e68dd3dd2	962f93f8-3e63-40ad-9773-f00454ce4b18	7b3781a1-690e-40bb-96e7-9a93b238b12e	141fe222-07a1-4e06-811b-f7eb4776efb8	7ccc4052-5b67-4beb-9079-c6a99dc74446	e7103c3f-c25e-484f-9fd9-ac0ad5b0a89e	a86dee42-23ec-4286-803a-1e6c1be2f7fe	cc33c4df-30e1-4c9e-8eb0-d2f5cb43a8d5	49647ee4-5089-4290-b24c-775b01c55304	ca90d1eb-7c80-4667-b185-74fd40c06791	2c1ca619-5e7d-4e16-9cd4-f800a4cb0b2d	f75af492-aa0b-4e68-a557-f36ad2fe1057	cf9d6d87-794d-4944-97d5-bcb838b81e9d	181af404-7de3-4c04-b275-5f3aafbde378	e218ed99-06dc-44ef-9835-8103dae957d8	89b506fd-58b8-43d7-a653-c1af3488ec34	2b148243-ce83-4f21-ad00-3e0f795ba86b	90c71e1f-756c-4288-a52d-692a09f27858	8fccb8e3-92ab-49c9-9465-083840af3746	a17204f5-1905-4f8c-b253-f4ff09178ef1	3f8276a6-6c09-4c61-b079-3957102428d3	9a7db7a8-3145-4f37-9f07-11f2d0ba09a0	5b93e62e-b25f-4119-ac2a-df65e433200d	319c17cf-9bf2-4cd3-9a7d-16bae39cea12	5670e7c7-927a-4912-8827-0f02c8f51ad2	4d362c69-867c-46fd-b021-baba557be23e	ad5639d2-f715-4da9-9b02-700f0d1b3fca	fc1b37b8-9776-4860-aba2-924c0b4a8d09	d3b1d63f-d06e-4ffb-b4e6-71b707601c31	f62cd966-252c-4423-86af-a3ec787bc19f	bfda3f93-df00-4ff5-90fb-17594943089c	0742425a-6003-40a1-be3f-9bc172304bd7	fa2fba79-75a4-4722-8f23-f82f9f822a3d	3378fa39-30fe-45d7-973a-b4e294edb5e1	641e03d0-85ba-4c8b-b993-f280f3b9cc79	95597a2f-ea5c-430e-b52d-79bd80f87495	399e6397-8048-4241-be60-1144ce9d2524	529c774d-0d4a-48f2-9a1b-2783996a7f40	4a4a8170-db37-4b5e-9a32-fdc621d93651	f648a567-a210-4f5c-ab09-25ada98a8a5c	03811efc-76b3-4c57-9a85-60cf99f27b15	403928e2-faba-45ec-a8c3-a4bcb02ae6e9
70798667	15	8	11	19	5	8	9	8	7	7	11	8	15	4	7	19	2	3	13	17	30	7	11	11	15	8	12	5	12	9	25	7	2	0	5	15	15	8	7	6	9	5	6	8	5	15	5	7	19
70798668	15	8	12	21	6	9	10	8	7	8	11	10	17	4	7	22	3	9	14	17	30	7	12	13	17	9	12	5	18	12	25	9	3	0	8	16	21	13	7	9	10	7	6	8	6	16	5	7	22
70798669	15	8	13	22	6	9	10	8	8	10	11	16	17	4	7	22	3	10	14	17	29	7	11	13	17	10	12	5	19	11	25	9	3	0	8	16	21	13	8	9	10	7	6	8	6	16	5	7	21
70798670	15	8	14	22	6	9	10	8	8	10	10	17	17	4	7	22	3	10	15	18	30	7	11	13	17	10	12	5	18	11	24	9	3	0	8	17	22	15	8	9	10	7	6	8	7	16	5	7	22
70798671	16	9	15	22	6	9	10	7	8	10	10	17	18	4	7	22	4	11	15	18	29	6	13	13	16	11	12	5	18	11	25	9	3	0	8	18	22	15	9	10	10	7	6	8	8	16	5	7	21
70798672	18	9	15	22	6	9	11	8	8	10	10	17	20	5	9	23	4	12	15	20	29	6	13	13	16	11	12	6	19	11	25	9	3	0	8	18	25	15	10	11	10	7	6	9	9	17	5	7	22
70798673	18	9	15	23	6	9	11	8	8	10	9	17	22	5	9	24	5	12	16	20	31	5	13	13	16	11	12	6	19	10	25	9	2	0	8	18	28	15	10	10	10	7	6	9	9	16	5	7	22
70798674	18	10	15	24	6	9	11	9	7	10	9	19	22	6	9	24	5	12	17	20	31	5	13	13	17	11	12	6	19	11	25	9	2	0	8	18	28	15	11	12	10	7	6	9	9	16	5	7	22
70798675	18	10	14	23	6	9	11	9	7	10	9	18	23	6	9	26	5	11	18	21	33	5	13	13	19	11	13	6	19	11	25	9	2	0	8	18	28	16	11	12	10	7	6	10	9	15	5	8	23
70836971	17	25	35	42	11	13	36	21	27	14	32	27	52	12	32	49	21	27	37	46	66	17	20	13	39	24	18	12	36	28	55	25	38	41	21	27	38	27	16	25	30	17	30	22	24	29	10	13	47
70836972	17	27	35	41	10	13	35	21	27	14	33	27	52	11	32	49	21	28	37	46	67	17	20	13	40	24	18	12	36	28	57	25	38	41	31	27	38	27	16	25	30	17	30	22	25	30	10	13	46
70836973	17	29	35	41	10	14	35	21	27	14	34	27	52	11	33	48	21	28	37	46	68	17	19	14	40	24	18	12	36	28	57	25	39	39	31	29	38	28	16	25	30	17	30	22	25	30	10	13	45
70836974	18	28	34	41	10	14	35	21	27	13	33	27	53	12	33	49	21	28	37	44	67	19	19	14	41	24	19	12	36	28	56	25	39	39	31	30	39	28	16	25	30	17	30	22	24	31	10	13	45
70836975	18	28	34	40	10	14	37	22	27	13	33	27	54	13	33	48	21	28	36	46	67	19	19	14	40	24	20	13	37	28	56	25	40	39	31	30	39	29	15	26	29	18	31	22	25	31	10	13	46
70836976	20	28	36	39	9	14	35	21	27	13	33	27	54	13	34	48	21	28	36	46	66	19	20	14	41	24	20	13	37	28	56	25	40	39	31	28	39	30	15	27	29	19	31	21	25	31	10	12	47
[truncated: 392 more columns]
