# Supplementary material for: Whole-exome sequencing capture kit biases yield false negative mutation calls in TCGA cohorts
Source: PLoS One. 2018 Oct 3;13(10):e0204912. doi: 10.1371/journal.pone.0204912 (PMC6169918; doi:10.1371/journal.pone.0204912)
Supplement: S3 Data — (ZIP) [file pone.0204912.s009.zip › STAD_msi/depth/KIAA2018_STAD_base_depth.txt]

chr3	3a4c327e-2df5-4bf0-b71c-3269a944d9fc	060814f6-7d3c-4d80-8889-cb38e5d97093	2f9b6993-3d86-4841-8a28-33a24e3832b3	5751f423-a0c6-48af-821a-3da78be62dfa	7ad05377-08b9-47fc-bfee-dc9b43b0c71f	f03acc16-e8a2-4832-b814-d1cbcb0ecd1f	c80cda0c-c8db-44d7-a2d2-caa38cb66e89	86ce22d1-b383-4caa-82fe-fc1e68dd3dd2	962f93f8-3e63-40ad-9773-f00454ce4b18	7b3781a1-690e-40bb-96e7-9a93b238b12e	141fe222-07a1-4e06-811b-f7eb4776efb8	7ccc4052-5b67-4beb-9079-c6a99dc74446	e7103c3f-c25e-484f-9fd9-ac0ad5b0a89e	a86dee42-23ec-4286-803a-1e6c1be2f7fe	cc33c4df-30e1-4c9e-8eb0-d2f5cb43a8d5	49647ee4-5089-4290-b24c-775b01c55304	ca90d1eb-7c80-4667-b185-74fd40c06791	2c1ca619-5e7d-4e16-9cd4-f800a4cb0b2d	f75af492-aa0b-4e68-a557-f36ad2fe1057	cf9d6d87-794d-4944-97d5-bcb838b81e9d	181af404-7de3-4c04-b275-5f3aafbde378	e218ed99-06dc-44ef-9835-8103dae957d8	89b506fd-58b8-43d7-a653-c1af3488ec34	2b148243-ce83-4f21-ad00-3e0f795ba86b	90c71e1f-756c-4288-a52d-692a09f27858	8fccb8e3-92ab-49c9-9465-083840af3746	a17204f5-1905-4f8c-b253-f4ff09178ef1	3f8276a6-6c09-4c61-b079-3957102428d3	9a7db7a8-3145-4f37-9f07-11f2d0ba09a0	5b93e62e-b25f-4119-ac2a-df65e433200d	319c17cf-9bf2-4cd3-9a7d-16bae39cea12	5670e7c7-927a-4912-8827-0f02c8f51ad2	4d362c69-867c-46fd-b021-baba557be23e	ad5639d2-f715-4da9-9b02-700f0d1b3fca	fc1b37b8-9776-4860-aba2-924c0b4a8d09	d3b1d63f-d06e-4ffb-b4e6-71b707601c31	f62cd966-252c-4423-86af-a3ec787bc19f	bfda3f93-df00-4ff5-90fb-17594943089c	0742425a-6003-40a1-be3f-9bc172304bd7	fa2fba79-75a4-4722-8f23-f82f9f822a3d	3378fa39-30fe-45d7-973a-b4e294edb5e1	641e03d0-85ba-4c8b-b993-f280f3b9cc79	95597a2f-ea5c-430e-b52d-79bd80f87495	399e6397-8048-4241-be60-1144ce9d2524	529c774d-0d4a-48f2-9a1b-2783996a7f40	4a4a8170-db37-4b5e-9a32-fdc621d93651	f648a567-a210-4f5c-ab09-25ada98a8a5c	03811efc-76b3-4c57-9a85-60cf99f27b15	403928e2-faba-45ec-a8c3-a4bcb02ae6e9
113658635	132	141	146	152	120	156	97	97	48	83	175	126	132	144	104	89	110	71	210	194	205	145	112	112	135	87	130	136	77	138	210	144	166	228	105	101	114	70	87	152	144	157	88	120	152	104	33	147	166
113658636	141	144	159	163	131	170	109	104	90	116	189	161	142	161	116	99	117	73	230	211	225	156	117	126	236	105	137	143	125	156	232	151	249	306	155	108	145	106	126	165	159	164	93	128	166	112	35	165	178
113658637	141	145	161	164	131	172	110	105	94	115	191	161	142	162	117	106	117	71	225	215	225	155	117	127	240	102	139	142	156	159	234	153	271	314	175	108	173	113	147	167	159	163	94	130	165	115	35	171	179
113658638	140	146	163	162	130	175	110	104	91	140	195	157	141	162	119	109	117	102	227	215	225	151	120	125	239	103	140	139	155	157	235	155	270	313	177	108	180	114	150	166	157	164	94	132	167	116	34	173	178
113658639	139	144	161	163	128	176	111	103	93	141	194	154	143	162	118	111	118	102	226	215	224	152	119	125	242	104	142	138	154	155	235	155	267	314	174	108	179	113	152	168	153	163	94	130	169	117	36	170	176
113658640	142	145	158	163	130	176	110	102	95	143	191	154	143	165	122	111	117	103	226	217	225	150	118	126	243	103	144	135	157	155	234	154	269	316	171	109	178	116	150	166	153	162	96	129	168	115	35	171	175
113658641	143	147	154	163	131	177	113	101	96	142	192	151	140	168	122	111	119	104	228	218	222	145	117	128	241	104	144	132	155	155	234	155	265	319	171	115	177	116	153	164	152	159	96	129	173	115	35	172	174
113658642	145	146	156	166	132	180	113	105	96	143	190	151	143	168	124	113	121	106	231	216	222	143	120	127	241	109	145	129	151	156	233	153	266	321	171	114	182	117	154	164	152	160	95	128	174	115	35	173	176
113658643	146	146	159	168	134	181	116	105	96	142	190	154	141	168	124	116	120	105	233	220	223	144	121	126	242	108	145	131	150	153	234	153	264	321	172	111	180	119	154	167	153	162	94	129	175	115	37	172	179
113658644	145	148	159	167	140	182	115	104	95	145	188	151	139	169	125	116	116	106	233	221	224	144	123	128	242	107	148	133	150	153	236	150	268	323	169	114	179	118	152	167	151	161	95	126	175	113	38	173	180
113661243	85	124	115	102	93	107	86	152	68	87	140	139	138	79	95	86	97	64	109	174	173	89	132	99	150	73	132	117	87	91	143	85	174	208	95	80	119	83	127	102	118	109	85	70	104	80	36	97	144
113661244	85	124	115	103	93	109	89	153	72	93	143	139	138	80	93	86	101	64	114	178	177	90	132	96	148	81	132	120	88	92	144	85	178	205	98	83	122	86	132	103	116	110	85	70	104	81	36	100	146
113661245	84	124	113	104	96	109	88	152	72	92	141	140	139	81	92	85	100	61	116	180	176	89	133	95	148	80	130	118	89	93	148	86	180	202	100	81	120	87	133	100	116	106	87	70	104	78	37	101	146
113661246	82	123	112	105	95	111	87	153	76	92	137	139	138	80	91	85	98	61	117	180	174	88	134	95	150	78	130	118	89	94	150	88	177	203	99	79	119	85	133	97	114	106	87	69	103	79	36	103	145
113661247	83	124	111	106	96	111	89	151	75	91	139	137	140	80	92	83	99	62	116	179	171	89	133	96	151	78	129	116	91	93	150	88	175	199	99	79	118	82	130	94	113	102	89	69	101	80	33	103	148
113661248	85	124	106	105	95	110	89	150	76	93	137	136	139	80	93	84	98	61	117	184	170	87	130	95	151	77	131	113	92	94	149	87	176	198	98	79	118	80	128	94	112	101	88	70	101	79	33	103	145
113661249	84	124	105	106	96	110	88	151	75	93	137	134	143	79	91	83	97	64	119	187	168	86	129	96	150	73	130	112	94	96	149	86	176	201	97	80	118	78	128	91	112	102	88	70	100	78	33	103	143
113661250	83	119	103	106	94	112	86	150	78	95	135	134	145	79	91	86	95	63	116	193	167	89	129	98	146	73	128	112	94	98	146	83	175	199	96	81	116	79	127	88	115	103	89	69	98	77	32	102	143
[truncated: 392 more columns]
